# Supplementary material for: Genomic analysis of red-tide water bloomed with Heterosigma akashiwo in Geoje
Source: PeerJ. 2018 May 29;6:e4854. doi: 10.7717/peerj.4854 (PMC5983014; doi:10.7717/peerj.4854)
Supplement: Supplemental Information 1 — 16S_bloom 16S_control 16S_edge 23S_bloom 23S_control 23S_edge [file peerj-06-4854-s001.zip]

Archive with 6 entries (6 files):
- 16S_bloom.fasta.fasta
- 16S_control.fasta.fasta
- 16S_edge.fasta.fasta
- 23S.bloom.fasta.fasta
- 23S_control.fasta.fasta
- 23S_edge.fasta.fasta
