# Supplementary material for: Genomic analysis of red-tide water bloomed with Heterosigma akashiwo in Geoje
Source: PeerJ. 2018 May 29;6:e4854. doi: 10.7717/peerj.4854 (PMC5983014; doi:10.7717/peerj.4854)
Supplement: Supplemental Information 1 — 16S_bloom 16S_control 16S_edge 23S_bloom 23S_control 23S_edge [file peerj-06-4854-s001.zip › 16S_bloom.fasta.fasta]

>M03053_135_000000000-ALP1V_1_1118_13712_18591	
CCTACGGGTGGCTGCAGTGGGGAATCTTGCACAATGGAGGAAACTCTGATGCAGCGATGCCGCGTGAGTGAAGAAGGCCCTTGGGTTGTAAAGCTCTTTCGTCGGGGAAGAAAATGACTGTACCCGAATAAGAAGGTCCGGCTAACTTCGTGCCAGCAGCCGCGGTAATACGAAGGGACCTAGCGTAGTTCGGAATTACTGGGCTTAAAGAGTTCGTAGGTGGTTGAAAAAGTTAGTGGTGAAATCCCAGAGCTTAACTCTGGAACTGCCATTAAAACTTTTCAGCTAGAGTATGATAGAGGAAAGCAGAATTTCTAGTGTAGAGGTGAAATTCGTAGATATTAGAAAGAATACCAATTGCGAAGGCAGCTTTCTGGATCATTACTGACACTGAGGAACGAAAGCATGGGTAGCGAAGAGGATTAGATACCCGGGTAGTC
>M03053_135_000000000-ALP1V_1_1118_27396_12120	
CCTACGGGTGGCTGCAGTGGGGAATATTGGACAATGGGGGCAACCCTGATCCAGCAATACCGCGTGTGTGAAGAAGGCCTGAGGGTTGTAAAGCACTTTCAATTGTGAAGAAAAGTTAACGGTTAATAACCGTTAGCCTTGACGTTAACTTTAGAAGAAGCACCGGCTAACTCCGTGCCAGCAGCCGCGGTAATACGGAGGGTGCAAGCGTTAATCGGAATTACTGGGCGTAAAGCGTGCGTAGGCGGTTTATTAAGTCAGATGTGAAAGCCCCGGGCTTAACCTGGGAACTGCATTTGAAACTGGTAAACTAGAGTATGGTAGAGGAAAGTGGAATTTCTGGTGTAGCGGTGAAATGCGTAGATATCAGAAGGAACATCAATGGCGAAGGCAGCTTTCTGGACCAATACTGACGCTGAGGTACGAAAGCGTGGGTAGCAAACAGGATTAGATACCCCTGTAGTC
>M03053_135_000000000-ALP1V_1_1103_6226_21312	
CCTACGGGTGGATGCAGTGAGGAATATTGGACAATGGAGGAAACTCTGATCCAGCCATGCCGCGTGCAGGAAGACTGCCCTATGGGTTGTAAACTGCTTTTATACAGGAAGAAACCGCTCTACGTGTAGAGTTCTGACGGTACTGTAAGACTAAGGATCGGCTAACTCCGTGCCAGCAGCCGCGGTAATACGGAGGATCCAAGCGTTATCCGGAATCATTGGGTTTAAAGGGTCCGTAGGTGGATAATTAAGTCAGAGGTGAAATCTTGCAGATCAACTGTAAAATTGGCTTTGATACTGGTTATCTTGAGTTATTATGAAGTAGTTAGGATATGTAGTGTAGCGGTGAAATGCATAGAAATTACATAGAATACCAATAGCGAAGGCAGATTACTAATAATCAACTGACACTGATGGACGAAAGCGTGGGTAGCGAACAGGATTAGATACCCGGGTAGTC
>M03053_135_000000000-ALP1V_1_2107_16100_5840	
CCTACGGGAGGCAGCAGTGGGGAATTTTCTGCAATGGGCGAAAGCCTGACGGAGCAACGCCGCGTGAGGGATGAAGGCCTCTGGGCTGTAAACCTCTTTTATCAAGGAAGAAGATCTGACGGTACTTGATGAATAAGTCACGGCTAATTCCGTGCCAGCAGCCGCGGTAATACGGGAGTGGCAAGCGTTATCCGGAATTATTGGGCGTAAAGCGTCCGCAGGCGGCCCTTCAAGTCTGCTGTTAAAAAGTGGAGCTTAACTCCATCATGGCAGTGGAAACTGTTGGGCTTGAGTGTGGTAGGGGCAGAGGGAATTCCCGGTGTAGCGGTGAAATGCGTAGATATCGGGAAGAACACCAGTGGCGAAGGCGCTCTGCTGGGCCATCACTGACGCTCATGGACGAAAGCCAGGGGAGCGAAAGGGATTAGATACCCCAGTAGTC
>M03053_135_000000000-ALP1V_1_1107_23802_10450	
CCTACGGGTGGCTGCAGTAGGGAATTTTCCGCAATGGGCGAAAGCCTGACGGAGCAATCTCGCGTGAGGGATGACGGCCTATGGGTTGTAAACCTCTTTTTTCAGGGAGGAATAAATGACGTGTACCTGAAGAATAAGCACCGGCTAACTCCGTGCCAGCAGCCGCGGTAATACGGAGGGTGCGAGCGTTATCCGGATTTATTGGGTTTAAAGGGTCCGTAGGCGGACGACTAAGTCAGTGGTGAAATCCAACAGCTCAACTGTTGAACTGCCATTGATACTGATCGTCTTGAGTATGTTAGATGTTGGCGGAATAGGTCATGTAGCGGTGAAATGCTTAGATATGACCTAGAACACCGATTGCGAAGGCAGCCAACAATGCCATTACTGACGCTGAGGGACGAAAGCGTGGAAAGCGAACAGGATTAGATACCCTTGTAGTC
>M03053_135_000000000-ALP1V_1_1110_5429_19483	
CCTACGGGTGGCTGCAGTGGGGAATCTTGCACAATGGAGGAAACTCTGATGCAGCGATGCCGCGTGAGTGAAGAAGGCCCTTGGGTTGTAAAGCTCTTTCGTCGGGGAAGAAAATGACTGTACCCGAATAAGAAGGTCCGGCTAACTTCGTGCCAGCAGCCGCGGTAATACGAAGGGACCTAGCGTAGTTCGGAATTACTGGGCGTAAAGCGCGCGTAGGCGGATTAGAAAGTTGGGGGTGAAATCCCGGGGCTCAACCTCGGAACTGCCTCCAAAACTGCTAGTCTAGAGTTCGAGAGAGGTGAGTGGAATTCCGAGTGTAGAGGTGAAATTCGTAGATATATGGAGGAATACCAGTGGCGAAGGCGGCCTCCTGGCTTAACACTGACGCTGAGGTGCGAAAGCGTGGGGAGCAAACGGGATTAGATACCCCTGTAGTC
>M03053_135_000000000-ALP1V_1_2103_9688_2010	
CCTACGGGTGGCAGCAGTGGGGAATCTTGCACAATGGAGGAAACTCTGATGCAGCGATGCCGCGTGAGTGAAGAAGGCCCTTGGGTTGTAAAGCTCTTTCGTCGGGGAAGAAAATGACTGTACCCGAATAAGAAGGTCCGGCTAACTTCGTGCCAGCAGCCGCGGTAATACGAAGGGACCTAGCGTAGTTCGGAATTACTGGGCTTAAAGAGTTCGTAGGTGGTTGAAAAAGTTAGTGGTGAAATCCCAGAGCTTAACTCTGGAACTGCCATTAAAACTTTTCAGCTAGAGTATGATAGAGGAAAGCAGAATTTCTAGTGTAGAGGTGAAATTCGTAGATATTAGAAAGAATACCAATTGCGAAGGCAGCTTTCTGGATCATTACTGACACTGAGGAACGAAAGCATGGGTAGCGAAGAGGATTAGATACCCTTGTAGTC
>M03053_135_000000000-ALP1V_1_1110_17096_5782	
CCTACGGGAGGCAGCAGTAGGGAATATTGGACAATGGGCGAAAGCCTGATCCAGCAATGCCGCGTGAGTGATGAAGGCCTTAGGGTTGTAAAGCTCTTTTACCAGGGATGATAATGACAGTACCTGGAGAATAAGCTCCGGCTAACTCCGTGCCAGCAGCCGCGGTAATACGGAGGGAGCTAGCGTTGTTCGGAATTACTGGGCGTAAAGCGCACGTAGGCGGATTGGAAAGTTGGGGGTGAAATCCCGGGGCTCAACCCCGGAACTGCCTCCAAAACTATCAGTCTAGAGTTCGAGAGAGGTGAGTGGAATTCCAAGTGTAGAGGTGAAATTCGTAGATATTTGGAGGAACACCAGTGGCGAAGGCGGCTCACTGGCTCGATACTGACGCTGAGGTGCGAAAGTGTGGGGAGCAAACAGGATTAGATACCCGGGTAGTC
>M03053_135_000000000-ALP1V_1_2115_9243_18223	
CCTACGGGTGGCTGCAGTGGGGAATATTGGACAATGGGCGCAAGCCTGATCCAGCCATACCGCGTGTGTGAAGAAGGCCCTAGGGTTGTAAAGCACTTTAAGTTGGGAAGAAAAGTTATTGGTTAATACCCAATAGCCGTGACATTACCATCAGAATAAGGACCGGCTAATTCCGTGCCAGCAGCCGCGATAATACGGAAGGTCCAAGCGTTAATCGGAATTACTGGGCGTAAAGCGCGCGTAGGTGGTTTATTAAGTTGGATGTGAAATCCCCGGGCTCAACCTGGGAACTGCATCCAAAACTGATTCACTAGAGTACGATAGAGGGAGGTAGAATTCACAGTGTAGCGGTGGAATGCGTAGATATTGTGAAGAATACCACTGGCGAAGGCAGCCTCCTGGATCTGTACTGACACTGAGGTGCGAAAGCGTGGGTAGCGAACAGGATTAGATACCCCTGTAGTC
>M03053_135_000000000-ALP1V_1_1101_13186_8424	
CCTACGGGCGGCAGCAGTGGGGAATCTTGCACAATGGAGGAAACTCTGATGCAGCGATGCCGCGTGAGTGAAGAAGGCCTTTGGGTTGTAAAGCTCTTTCGTCGGGGAAGAAAATGACTGTACCCGAATAAGAAGGTCCGGCTAACTTCGTGCCAGCAGCCGCGGTAATACGAAGGGACCTAGCGTAGTTCGGAATTACTGGGCTTAAAGAGTTCGTAGGTGGTTGAAAAAGTTGGTGGTGAAATCCCGGGGCTCAACCCCGGAACTGCCTCCAAAACTGCTAGTCTAGAGTTCGAGAGAGGTGAGTGGAATTCCGAGTGTAGAGGTGAAATTCGTAGATATTCGGAGGAACACCAGTGGCGAAGGCGGCTCACTGGCTCGATACTGACGCTGAGGTGCGAAAGTGTGGGGAGCAAACAGGATTAGATACCCCAGTAGTC
>M03053_135_000000000-ALP1V_1_2118_11676_19097	
CCTACGGGAGGCTGCAGTGGGGAATCTTGCACAATGGAGGAAACTCTGATGCAGCGATGCCGCGTGAGTGAAGAAGGCCCTTGGGTTGTAAAGCTCTTTCGTCGGGGAAGAAAATGACTGTACCCGAATAAGAAGGTCCGGCTAACTTCGTGCCAGCAGCCGCGGTAATACGAAGGGACCTAGCGTAGTTCGGAATTACTGGGCTTAAAGAGTTCGTAGGTGGTTGAAAAAGTTAGTGGTGAAATCCCAGAGCTTAACTCTGGAACTGCCATTAAAACTTTTCAGCTAGAGTATGATAGAGGAAAGCAGAATTTCTAGTGTAGAGGTGAAATTCGTAGATATTCGGAGGAACACCAGTGGCGAAGGCGGCTCACTGGCTCGATACTGACGCTGAGGTGCGAAAGTGTGGGGAGCAAACAGGATTAGATACCCTGGTAGTC
>M03053_135_000000000-ALP1V_1_2105_5950_11548	
CCTACGGGAGGCTGCAGTGGGGAATTTTCCGCAATGGGCGAAAGCCTGACGGAGCAATCTCGCGTGAGGGATGACTGCCTATGGGTTGTAAACCTCTTTTTTCAGGGAGGAATGAATGACGTGTACCTGAAGAATAAGCATCGGCTAACTCCGTGCCAGCAGCCGCGGTAATACGGAGGATGCAAGTGTTATCCGGAATCACTGGGCGTAAAGCGTCTGTAGGTGGTTTAATAAGTCAACTGTTAAATCTTGAGGCTCAACTTCAAAATCGCAGTCGAAACTATTAGACTAGAGTATAGTAGGGGTAAAGGGAATTTCCAGTGGAGCGGTGAAATGCGTAGAGATTGGAAAGAACACCGATGGCGAAGGCACTTTACTGGGCTATTACTGACACTCAGAGACGAAAGCTAGGGTAGCAAATGGGATTAGATACCCGTGTAGTC
>M03053_135_000000000-ALP1V_1_2108_5938_11621	
CCTACGGGAGGCAGCAGTTTCGAATCATTCACAATGGGGGCAACCCTGATGGTGCAACGCCGCGTGAGGGATGAAGGCCTTCGGGTCGTAAACCTCTGTCACCAAGGAGCAACAAGCCGGTTCATAGCCGGCCCTGAGTTAACTTGGAGAGGAAGCAGTGGCTAACTCCGTGCCAGCAGCCGCGGTAATACGGAGACTGCAAGCGTTACTCGGATTCACTGGGCGTAAAGGGTGCGTAGGCCGCTAGGTGTGTTAGGTGTGAAATCTCGGGGCTCAACCCCGAAACTGCGCCTAAAACTGCCTAGCTAGAGTGTCGGAGAGGTAAGCGGAATTCCAGGTGTAGCGGTGAAATGCGTAGATATCTGGAGGAACACCAATGGCGAAGGCAGCTTACTGGACGACAACTGACGCTGAGGCACGAAAGCGTGGGTAGCGAAAGGGATTAGATACCCTGGTAGTC
>M03053_135_000000000-ALP1V_1_2118_12614_8733	
CCTACGGGTGGCTGCAGTGAGGAATATTGGACAATGGACGAAAGTCTGATCCAGCCATGCCGCGTGCAGGATGACTGCCCTATGGGTTGTAAACTGCTTTTATACAGGAAGAAACACTCCCTCGTGAGGGAGCTTGACGGTACTGTAAGAATAAGGATCGGCTAACTCCGTGCCAGCAGCCGCGGTAATACGGAGGATCCAAGCGTTATCCGGAATCATTGGGTTTAAAGGGTCCGCAGGCGGCCTTTTAAGTCAGAGGTGAAATCCTACAGCTCAACTGTAGAACTGCCTTTGATACTGTACATCTTGAATTCGGTCGAAGTGGGCGGAATATGTCATGTAGCGGTGAAATGCTTAGATATGACATAGAACACCGATAGCGAAGGCAGCTCACTAGGCCTGGATTGACGCTCAGGGACGAAAGCGTGGGTAGCGAACAGGATTAGATACCCTTGTAGTC
>M03053_135_000000000-ALP1V_1_1103_4664_13092	
CCTACGGGGGGCAGCAGTTTCGAATCATTCACAATGGGGGAAACCCTGATGGTGCAACGCCGCGTGAGGGATGAAGGCCTTCGGGTCGTAAACCTCTGTCACCAAGGAGCAACAACCGGGTTCATAGCCCGGCCTGAGTTAACTTGGAGAGGAAGCAGTGGCTAACTCCGTGCCAGCAGCCGCGGTAATACGGAGACTGCAAGCGTTACTCGGATTCACTGGGCGTAAAGGGTGCGTAGGCCGCTAAGTGTGTCAGGTGTGAAATCTCGGGGCTCAACCTCGAAACTGCGCCTGAAACTACTTAGCTTGAGTTTCGGAGAGGTAAGCGGAATTTCTGGTGTAGCGGTGAAATGCGTAGATATCAGAAGGAACACCAATGGCGAAGGCAGCTTACTGGACGACAACTGACGCTGAGGCACGAAAGCGTGGGTAGCGAAAGGGATTAGATACCCGAGTAGTC
>M03053_135_000000000-ALP1V_1_1119_25891_14689	
CCTACGGGGGGCTGCAGTGGGGAATCTTGCACAATGGAGGAAACTCTGATGCAGCGATGCCGCGTGAGTGAAGAAGGCCCTTGGGTTGTAAAGCTCTTTCGTCGGGGAAGAAAATGACTGTACCCGAATAAGAAGGTCCGGCTAACTTCGTGCCAGCAGCCGCGGTAATACGAAGGGACCTAGCGTAGTTCGGAATTACTGGGCTTAAAGAGTTCGTAGGTGGTTGAAAAAGTTAGTGGTGAAATCCCAGAGCTTAACTCTGGAACTGCCATTAAAACTTTTCAGCTAGAGTATGATAGAGGAAAGCAGAATTTCTAGTGTAGAGGTGAAATTCGTAGATATTAGAAAGAATACCAATTGCGAAGGCAGCTTTCTGGATCATTACTGACACTGAGGAACGAAAGCATGGGTAGCGAAGAGGATTAGATACCCTGGTAGTC
>M03053_135_000000000-ALP1V_1_1108_2488_12854	
CCTACGGGAGGCAGCAGTGGGGAATATTGGACAATGGGCGCAAGCCTGATCCAGCCATACCGCGTGTGTGAAGAAGGCCCTAGGGTTGTAAAGCACTTTCAATTGGGAGGAAAAGCTAATGGTTAATAGCCATTAGCCCTGACGTTACCTTTAGAAGAGGCACCGGCTAACTCCGTGCCAGCAGCCGCGGTAATACGGAGGGTGCAAGCGTTAATCGGAATTACTGGGCATAAAGCGCGCGTAGGCGGCTTGGTAAGTTGGGTGTGAAAGCCCCGGGCTCAACCTGGGAACTGCATCCAAAACTGCCTGGCTAGAGTATGGTAGAGGATGGCGGAATTTCCTGTGTAGCGGTGAAATGCGTAGATATAGGAAGGAACATCAGTGGCGAAGGCGGCCATCTGGACCAATACTGACGCTGAGGTGCGAAAGCGTGGGGAGCAAACAGGATTAGATACCCGAGTAGTC
>M03053_135_000000000-ALP1V_1_2110_16019_14453	
CCTACGGGGGGCTGCAGTGGGGAATTTTCTGCAATGGGCGCAAGCCTGACAGAGCAATACCGCGTGAGGGATGAAGGCTCGTGGGTCGTAAACCTCTTTTTTCAGGGAGGAATTTTGACGTGTACCTGAAGAATAAGCATCGGCTAACTCCGTGCCAGCAGCCGCGGTAAGACGGAGGATGCAAGTGTTATCCGGAATCACTGGGCGTAAAGCGTCTGTAGGTGGTTAAACAAGTCAACTGTTAAATCTTGAAGCTCAACTTCAAAATCGCAGTCGAAACTGTTTGACTAGAGTATAGTAGGGGTAAAGGGAATTTCCAGTGGAGCGGTGAAATGCGTAGATATTGGAAAGAACACCGATGGCGAAGGCACTTTACTGGGCTATTACTGACACTCAGAGACGAAAGCTAGGGTAGCAAATGGGATTAGATACCCGGGTAGTC
>M03053_135_000000000-ALP1V_1_1115_20805_16499	
CCTACGGGAGGCTGCAGTGAGGAATATTGGTCAATGGAGGCAACTCTGAACCAGCCATGCCGCGTGAGGGATGACGGCCCTATGGGTTGTAAACTTCTTTTATAGAGGAAGAAACTTGTCTACGTGTAGACAACTGACGGTACTCTACGAATAAGGATCGGCTAACTACGTGCCAGCAGCCGCGGTAATACGTAGGGTGCGAGCGTTAATCGGAATTACTGGGCGTAAAGCGTGCGCAGGCGGTTTTATAAGTCAGATGTGAAATCCCCGAGCTCAACTTGGGAACTGCGTTTGAAACTGTAAGACTAGAGTGTGTCAGAGGGGGGTAGAATTCCATGTGTAGCAGTGAAATGCGTAGATATATGGAGGAATACCAATGGCGAAGGCAGCCCCCTGGGATAACACTGACGCTCATGCACGAAAGCGTGGGGAGCAAACAGGATTAGATACCCGGGTAGTC
>M03053_135_000000000-ALP1V_1_2113_14957_6591	
CCTACGGGAGGCTGCAGTGAGGAATATTGCGCAATGGACGAAAGTCTGACGCAGCCATGCCGCGTGCAGGATGACGGCGCTACGCGTTGTAAACTGCTTTTATATGCCAAGAAACCTTCGGACGTGTCCGAAGCTGACGGTAGCATATGAATAAGCACCGGCTAACTCCGTGCCAGCAGCCGCGGTAATACGGAGGGTGCAAGCGTTATCCGGATTTATTGGGTTTAAAGGGTCCGTAGGCGGATCATTAAGTCAGTGGTGAAAGCCGGCAGCTCAACTGTCGAACTGCCATTGATACTGATGATCTTGAATACGGTTGAAGTTGGCGGAATAGGTCATGTAGCGGTGAAATGCTTAGATATGACCTAGAACACCGATTGCGAAGGCAGCCAACTAAACCGTTATTGACGCTGAGGGACGAAAGCGTGGGGAGCGAACAGGATTAGATACCCCAGTAGTC
>M03053_135_000000000-ALP1V_1_1106_5721_4214	
CCTACGGGGGGCAGCAGTGAGGAATATTGGTCAATGGAGGCAACTCTGAACCAGCCATGCCGCGTGAAGGATGACGGCCCTATGGGTTGTAAACTTCTTTTATAGAGGAAGAAACTTGTCTACGTGTAGACAACTGACGGTACTCTACGAATAAGGATCGGCTAACTCCGTGCCAGCAGCCGCGGTAATACGGAGGATCCAAGCGTTATCCGGATTCATTGGGTTTAAAGGGTCCGTAGGCGGGTCTTTAAGTCAGTGGTGAAGGCCGACAGCTCAACTGTCGAACTGCCATTGATACTGGAGACCTTGAGTACAAATGAAGTAGGCGGAATGAGTCATGTAGCGGTGAAATGCTTAGATATGACATAGAACACCGATAGCGAAGGCAGCTCACTAGGCCTGGATTGACGCTCAGGGACGAAAGCGTGGGTAGCGAACAGGATTAGATACCCCTGTAGTC
>M03053_135_000000000-ALP1V_1_1111_21803_8972	
CCTACGGGTGGCAGCAGTCGAGAATCATTCACAATGGAGGAAACTCTGATGGTGCAACGCCGCGTGGAGGATGACGGCCCTAGGGTTGTAAACTCCTGTCATTGGGGAGTAAGACTTATGCGTTAAGAGCGTGTAAGTTTGATAGTACCCAAAGAGGAAGGGACGGCTAACTTCGTGCCAGCAGCCGCGGTAATACGAAGGTCCCAAGCGTTGTTCGGAATCACTGGGCGTAAAGCGTGTGTAGGCTGCGCGGAAAGTCAAATGTGAAGGCCCGGGGCTCAACCTCGGAACTGCATTCGATACTCCCGTGCTAGAGTAATGGAGAGGTAAGTGGAATTCCTGGTGTAGCAGTGAAATGCGTGGATATCAGGAGGAACATCAATGGCGAAGGCAACTTACTGGACATTTACTGACACTGAGGAACGAAAGCATGGGTAGCGAAGAGGATTAGATACCCCAGTAGTC
>M03053_135_000000000-ALP1V_1_2117_11677_7484	
CCTACGGGGGGCAGCAGTGGGGAATATTGGACAATGGAGGCAACTCTGATCCAGCAATGCCGCGTGTGTGATGAAGGCCCTAGGGTTGTAAAGCACTTTCAACGGTGAAGATGATGACGGTAGCCGTAGAAGAAGCCCCGGCTAACTTCGTGCCAGCAGCCGCGGTAATACGAAGGGGGCGAGCGTTATTCGGAATTATTGGGCGTAAAGGGCTCGCAGGCTGCTTGAACAGTTAGATGTGAAATCCCTGGGCTCAACCCAGGAACTGCATTTAAAACTAGTGATCTAGAATTTGGTAGGGGCCAGTAGAATTTCCAGTGTAGAGGTGAAATTCGTAGATATTGGAAAGAATACCAGTGGCGAAGGCGACTGGCTGGGCCATTTTTGACGCTGAGATACGAAAGCGTGGGTAGCAAACAGGATTAGATACCCGTGTAGTC
>M03053_135_000000000-ALP1V_1_1119_5263_10156	
CCTACGGGTGGCTGCAGTGGGGAATCTTAGACAATGGGGGCAACCCTGATCTAGCCATGCCGCGTGAGTGATGAAGGCCTTAGGGTCGTAAAGCTCTTTCGCCTGTGATGATAATGACAGTAGCAGGTAAAGAAACCCCGGCTAACTCCGTGCCAGCAGCCGCGGTAATACGGAGGGGGTTAGCGTTGTTCGGAATTACTGGGCGTAAAGCGCGCGTAGGCGGATTAGAAAGTTGGGGGTGAAATCCCGGGGCTCAACCTCGGAACTGCCTCCAAAACTGCTAGTCTAGAGTGTTGGAGAGGTAAGCGGAATTTCTGGTGTAGCGGTGAAATGCGTAGATATCAGAAGGAACACCAATGGCGAAGGCAGCTTACTGGACAACAACTGACGCTGAGGCACGAAAGCGTGGGTAGCGAAAGGGATTAGATACCCGAGTAGTC
>M03053_135_000000000-ALP1V_1_1103_5275_4680	
CCTACGGGTGGCTGCAGTAGGGAATATTGGACAATGGGGGAAACCCTAATCCAGCCATCCCGCGTGCAGGACGAATGCCCTATGGGTTGTAACCTGCTTTTATAAGAGAAGAAACAGAGGGATTCATCCTTCTTTGACGGTACCTTATGAATAAGCACCGGCTAATTCCGTGCCAGCAGCCGCGGTAATACGGAAGGTGCAAGCGTTATCCGGAATCACTGGGTTTAAAGGGTGCGTAGGCGGTTACGTCAGTCAGAAGTGAAAGCTCACAGCTTAACTGTGGAATTGCTTTTGATACTGCGTAACTAGAATCAGGTTGAGGTTGGCGGAATGTGACATGTAGCGGTGAAATGCATAGATATGTCATAGAACACCAATTGCGAAGGCAGCTGACTAGACCTGCATTGACGCTGAGGCACGAAAGCGTGGGGAGCGAACAGGATTAGATACCCCTGTAGTC
>M03053_135_000000000-ALP1V_1_1119_5961_20521	
CCTACGGGTGGCTGCAGTGGGGAATATTGGACAATGGGCGCAAGCCTGATCCAGCCATACCGCGTGTGTGAAGAAGGCCCTAGGGTTGTAAAGCACTTTAAGTTGGGAAGAAAAGTTATTGGTTAATACCCAATAGCCGTGACATTACCATCAGAATAAGGACCGGCTAATTCCGTGCCAGCAGCCGCGGTAATACGGAAGGTCCAAGCGTTAATCGGAATTACTGGGCGTAAAGCGCGCGTAGGTGGTTTATTAAGTTGGATGTGAAATCCCCGGGCTCAACCTGGGAACTGCATCCAAAACTGATTCACTAGAGTACGATAGAGGGAGGTAGAATTCACAGTGTAGCGGTGGAATGCGTAGATATTGTGAAGAATACCAATGGCGAAGGCAGCCTCCTGGATCTGTACTGACACTGAGGTGCGAAAGCGTGGGTAGCGAACAGGATTAGATACCCGTGTAGTC
>M03053_135_000000000-ALP1V_1_2112_22505_14088	
CCTACGGGAGGCAGCAGTGGGGAATATTGCGCAATGGGCGAAAGCCTGACGCAGCCATGCCGCGTGTGTGAAGAAGGCCTTCGGGTTGTAAAGCACTTTCAATTGGGAGGAAAGGCTCACGACTAATACTCGTGAGCTGTGACGTTACCTTTAGAAGAAGCACCGGCTAACTCCGTGCCAGCAGCCGCGGTAATACGGAGGGTGCGAGCGTTAATCGGAATTACTGGGCGTAAAGCGCGCGTAGGTGGTCTGTTAAGTCGGATGTGAAAGCCCCGGGCTCAACCTGGGAACTGCATCCGATACTGGCAGACTAGAGTGCGGGAGAGGGAGGTAGAATTCCACGTGTAGCGGTGAAATGCGTAGATATGTGGAGGAGTACCAGTGGCGAAGGCGGCCTCCTGGCTCGACACTGACACTGAGGTGCGAAAGCGTGGGTAGCAAACAGGATTAGATACCCGGGTAGTC
>M03053_135_000000000-ALP1V_1_1105_8818_15852	
CCTACGGGGGGCAGCAGTTTCGAATCATTCACAATGGGGGCAACCCTGATGGTGCAACGCCGCGTGAGGGATGAAGGCCTTCGGGTCGTAAACCTCTGTCACCAAGGAGCAACAAGCCGGTTCATAGCCGGCCCTGAGTTAACTTGAAGAGGAAGCAGTGGCTAACTCCGTGCCAGCAGCCGCGGTAATACGGAGACTGCAAGCGTTACTCGGATTCACTGGGCGTAAAGGGTGCGTAGGCCGATAGATGTGTCAGGTGTGAAATCTCGGGGCTCAACCTCGAAACTGCGCCTGAAACTGTCTATCTAGAGTGTTGGAGAGGTAAGCGGAATTTCTGGTGTAGCGGTGAAATGCGTAGATATCAGAAGGAACACCAATGGCGAAGGCAGCTTACTGGACAACAACTGACGCTGAGGCACGAAAGCGTGGGTAGCGAAAGGGATTAGATACCCGAGTAGTC
>M03053_135_000000000-ALP1V_1_1118_28554_10121	
CCACGGGAGGCAGCAGTGAGGAATTTTCCGCAATGGGCGAAAGCCTGACGGAGCAATACCGCGTGAGGGATGAAGGATTTTGGTCTGTAAACCTCTTTTCTCAAGAAAGAAGTTCTGACGGTACTTGAGGAATAAGCATCGGCTAACTCCGTGCCAGCAGCCGCGGTAATACGGGGGATGCAAGCGTTAATCGGAATTACTGGGCGTAAAGAGTACGTAGGCGGCTTTACAAGTCGGGTGTGAAAGCCCTGAGCTTAACTCAGGAACTGCATTCGATACTGTATCGCTAGAGTTTATTAGAGGATAGCGGAATTCCAGGTGTAGCGGTGAAATGCGTAGATATCTGGAGGAACACCAATGGCGAAGGCAGCTATCTGGGATACAACTGACGCTGAGGTACGAAAGCGTGGGGAGCAAACAGGATTAGATACCCGTGTAGTC
>M03053_135_000000000-ALP1V_1_1114_18134_12989	
CCTACGGGAGGCAGCAGTGAGGAATATTGGACAATGGAGGAAACTCTGATCCAGCCATGCCGCGTGCAGGATGACTGCCCTATGGGTTGTAAACTGCTTTTATATAGGAAGAAACACTCCCACGTGTGGGGGCTTGACGGTACTATATGAATAAGGATCGGCTAACTCCGTGCCAGCAGCCGCGGTAATACGGAGGATCCAAGCGTTATCCGGAATCATTGGGTTTAAAGGGTCCGTAGGCGGCCTGTTAAGTCAGAGGTGAAATCCTACAGCTCAACTGTCGAACTGCCATTGATACTGGAAATCTTGAGTACAAATGAAGTAGGCGGAATGAGTCATGTAGCGGTGAAATGCATAGATATGACTCAGAACACCGATTGCGAAGGCAGCTTACTAACATGTAACTGACGCTGAGGGACGAAAGCGTGGGGAGCGAACAGGATTAGATACCCTGGTAGTC
>M03053_135_000000000-ALP1V_1_2113_29621_11893	
CCTACGGGCGGCAGCAGTGGGGAATATTGGACAATGGGGGCAACCCTGATCCAGCAATTCCGCGTGTGTGAAGAAGGCCTGCGGGTTGTAAAGCACTTTCAGTAGCCAAGATGGGATTATTCATTAATACTGGATAGTCTTGACATTAACTACAGAAGAAGCACCGGCTAACTCCGTGCCAGCAGCCGCGGTAATACGGAGGGTGCAAGCGTTAATCGGAATTACTGGGCGTAAAGAGTACGTAGGCGGCTTTACAAGTCGGGTGTGAAAGCCCTAGGCTTAACTCAGGAACTGCATTCGATACTGTATCGCTAGAGTTTATTAGAGGATAGCGGAATTCCAGGTGTAGCGGTGAAATGCGTAGATATCTGGAGGAACACCAATGGCGAAGGCAGCTATCTGGGAGACAACTGACGCTGAGGTACGAAAGCGTGGGGAGCAAGCAGGATTAGATACCCCAGTAGTC
>M03053_135_000000000-ALP1V_1_2110_25132_19986	
CCTACGGGCGGCAGCAGTGGGGAATATTGGACAATGGGGGCAACCCTGATCCAGCAATGTCGCGTGTGTGATGAAGGCCTTAGGGTTGTAAAGCACTTTCACTGGTGAAGATGATGACGGTAACCAGAGAAGAAGCCCCGGCTAACTTCGTGCCAGCAGCCGCGGTAATACGAAGGGGGCGAGCGTTGTTCGGAATTACTGGGCTTAAAGAGTTCGTAGGTGGTTGAAAAAGTTAGTGGTGAAATCCCAGAGCTTAACTCTGGAACTGCCATTAAAACTTTTCAGCTAGAGTATGATAGAGGAAAGCAGAATTTCTAGTGTAGAGGTGAAATTCGTAGATATTAGAAAGAATACCAATTGCGAAGGCAGCTTTCTGGATCATTACTGACACTGAGGAACGAAAGCATGGGTAGCGAAGAGGATTAGATACCCCTGTAGTC
>M03053_135_000000000-ALP1V_1_1113_10174_5274	
CCTACGGGCGGCAGCAGTGGGGAATCTTGCACAATGGAGGAAACTCTGATGCAGCGATGCCGCGTGAGTGAAGAAGGCCCTTGGGTTGTAAAGCTCTTTCGTCGGGGAAGAAAATGACTGTACCCGACTAAGAAGGTCCGGCTAACTTCGTGCCAGCAGCCGCGGTAATACGAAGGGACCTAGCGTAGTTCGGAATTACTGGGCTTAAAGAGTTCGTAGGTGGTTGAAAAAGTTAGTGGTGAAATCCCAGAGCTTAACTCTGGAACTGCCATTAAAACTTTTCAGCTAGAGTATGATAGAGGAAAGCAGAATTTCTAGTGTAGAGGTGAAATTCGTAGATATTAGAAAGAATACCAATTGCGAAGGCAGCTTGCTGGATCATTACTGACACTGAGGAACGAAAGCATGGGTAGCGAAGAGGATTAGATACCCGTGTAGTC
>M03053_135_000000000-ALP1V_1_2118_23680_16138	
CCTACGGGGGGCTGCAGTAGGGAATCTTGCACAATGGAGGAAACTCTGATGCAGCGATGCCGCGTGAGTGAAGAAGGCCTTTGGGTTGTAAAGCTCTTTCGTCGGGGAAGAAAATGACTGTACCCGAATAAGAAGGTCCGGCTAACTTCGTGCCAGCAGCCGCGGTAATACGAAGGGACCTAGCGTAGTTCGGAATTACTGGGCTTAAAGAGTTCGTAGGTGGTTGAAAAAGTTGGTGGTGAAATCCCAGAGCTTAACTCTGGAACTGCCATCAAAACTTTTCAGCTAGAGTATGATAGAGGAAAGCAGAATTTCTAGTGTAGAGGTGAAATTCGTAGATATTAGAAAGAATACCAATTGCGAAGGCAGCTTTCTGGATCATTACTGACACTGAGGAACGAAAGCATGGGTAGCGAAGAGGATTAGATACCCTTGTAGTC
>M03053_135_000000000-ALP1V_1_2104_5231_14054	
CCTACGGGGGGCAGCAGTGGGGAATCTTGGACAATGGGGGCAACCCTGATCCAGCCATGCCGCGTGAGTGAAGAAGGCCCTAGGGTCGTAAAACTCTTTCGCCTGTGATGATAATGACAGTAGCAGGTAAAGAAACCCCGGCTAACTCCGTGCCAGCAGCCGCGGTAATACGGAGGGGGTTAGCGTTGTTCGGAATTACTGGGCGTAAAGCGCACGTAGGCGGATTAGAAAGTTAGAGGTGAAATCCCGGGGCTCAACCCCGGAACTGCCTTTAAAACTACTAGTCTAGAGTGCGAGAGAGGTGAGTGGAATTCCGAGTGTAGAGGTGAAATTCGTAGATATTCGGAGGAACACCAGTGGCGAAGGCGGCTCACTGGCTCGATACTGACGCTGAGGTGCGAAAGTGTGGGGAGCAAACAGGATTAGATACCCCGGTAGTC
>M03053_135_000000000-ALP1V_1_1117_6756_7264	
CCTACGGGTGGCAGCAGTGAGGAATATTGGTCAATGGAGGAAACTCTGAACCAGCCATGCCGCGTGAAGGATGACGGCCCTATGGGTTGTAAACTTCTTTTATATGGGAAGAAACTTATCTACGTGTAGATAACTGACGGTACCATACGAATAAGGATCGGCTAACTCCGTGCCAGCAGCCGCGGTAATACGGAGGATCCAAGCGTTATCCGGATTCATTGGGTTTAAAGGGTCCGTAGGCGGATTTTTAAGTCAGTGGTGAAAGCCGACAGCTCAACTGTCGAACTGCCATTGATACTGGAAATCTTGAGTACAAATGAAGTAGGCGGAATGAGTCATGTAGCGGTGAAATGCATAGATATGACTCAGAACACCGATTGCGAAGGCAGCTTACTAACATGTAACTGACGCTGAGGGACGAAAGCGTGGGGAGCGAACAGGATTAGATACCCGAGTAGC
>M03053_135_000000000-ALP1V_1_1115_5839_9384	
CCTACGGGTGGCTGCAGTGGGGAATCTTGCACAATGGAGGAAACTCTGATGCAGCGATGCCGCGTGAGTGAAGAAGGCCCTTGGGTTGTAAAGCTCTTTCGTCGGGGAAGAAAATGACTGTACCCGAATAAGAAGGTCCGGCTAACTTCGTGCCAGCAGCCGCGGTAATACGAAGGGACCTAGCGTAGTTCGGAATTACTGGGCTTAAAGAGTTCGTAGGTGGTTGAAAAAGTTAGTGGTGAAATCCCAGAGCTTAACTCTGGAACTGCCATTAAAACTTTTCAGCTAGAGTATGATAGAGGAAAGCAGAATTTCTAGTGTAGAGGTGAAATTCGTAGATATTTGGAAGAACACCAGTGGCGAAAGCGGCTAACTGGCTCGTATCTGACGCTGAGACGCGAAAGCGTGGGTAGCAAACAGGATTAGATACCCGGGTAGTC
>M03053_135_000000000-ALP1V_1_1113_26724_11779	
CCTACGGGTGGCAGCAGTGGGGAATCTTAGACAATGGGCGCAAGCCTGATCTAGCCATGCCGCGTGAGTGATGAAGGTCTTAGGATCGTAAAGCTCTTTCGCCAGGGATGATAATGACAGTACCTGGTAAAGAAACCCCGGCTAACTCCGTGCCAGCAGCCGCGGTAATACGGAGGGGGTTAGCGTTGTTCGGAATTACTGGGCGTAAAGCGCGCGTAGGCGGATCAGACAGTTGGGGGTGAAATCCCGGGGCTCAACCCCGGAACTGCCTCCAAAACTACTGGTCTAGAGTTCGAGAGAGGTGAGTGGAATTGTGAGTGTAGAGGTGAAATTCGTAGATATTCGGAAGAACACCAGTGGCGAAGGCGGCTCACTGGCTCGATACTGACGCTGAGGTGCGAAAGTGTGGGGAGCAAACAGGATTAGATACCCTGGTAGTC
>M03053_135_000000000-ALP1V_1_1116_10720_9160	
CCTACGGGAGGCAGCAGTTTCGAATCATTCACAATGGGGGCAACCCTGATGGTGCAACGCCGCGTGAGGGATGAAGGCCTTCGGGTCGTAAACCTCTGTCACCAAGGAGCAACAAGCCGGTTCATAGCCGGCCCTGAGTTAACTTGGAGAGGAAGCAGTGGCTAACTCCGTGCCAGCAGCCGCGGTAATACGGAGACTGCAAGCGTTACTCGGATTCACTGGGCGTAAAGGGTGCGTAGGCCGCTAAGCGTGGCGGGTGTGAAATCTCGGGGCTCAACCTCGAAACTGCGCCCGAAACTGTTTAGCTAGAGTGTCGGAGAGGTAAGCGGAATTCCAGGTGTAGCGGTGAAATGCGTAGATATCTGGAGGAACACCAATGGCGAAGGCAGCTTACTGGACGACAACTGACGCTGAGGCACGAAAGCGTGGGTAGCGAAAGGGATTAGATACCCCAGTAGTC
>M03053_135_000000000-ALP1V_1_1114_20312_19969	
CCTACGGGTGGCAGCAGTGGGGAATCTTGCACAATGGAGGAAACTCTGATGCAGCGATGCCGCGTGAGTGAAGAAGGCCCTTGGGTTGTAAAGCTCTTTCGTCGGGGAAGAAAATGACTGTACCCGAATAAGAAGGTCCGGCTAACTTCGTGCCAGCAGCCGCGGTAATACGAAGGGACCTAGCGTAGTTCGGAATTACTGGGCTTAAAGAGTTCGTAGGTGGTTGAAAAAGTTAGTGGTGAAATCCCAGAGCTTAACTCTGGAACTGCCATTAAAACTTTTCAGCTAGAGTATGATAGAGGAAAGCAGAATTTCTAGTGTAGAGGTGAAATTCGTAGATATTAGAAAGAACACCAAATGCGAAGGCAACTTTCTGGATCATTACTGACACTGAGGAGCGAAAGCATGGGTAGCGAAGAGGATTAGATACCCCTGTAGTC
>M03053_135_000000000-ALP1V_1_2103_17369_8072	
CCTACGGGAGGCAGCAGTGAGGAATATTGGACAATGGACGAAAGTCTGATCCAGCCATGCCGCGTGCAGGATGACGGCCCTATGGGTTGTAAACTGCTTTTATACAGGAAGAAACACTCCCACGTGTGGGGGCTTGACGGTACTGTACGAATAAGGATCGGCTAACTCCGTGCCAGCAGCCGCGGTAATACGGAGGATCCAAGCGTTATCCGGAATTATTGGGTTTAAAGGGTCCGCAGGCGGTCTATTAAGTCAGAGGTGAAAGCCGGCAGCTCAACTGTCGAACTGCCATTGATACTGATGATCTTGAATACGGTTGAAGTTGGCGGAATAGGTCATGTAGCGGTGAAATGCTTAGATATGTCCTAGAACACCGATTGCGAAGGCAGCCAACAATGCCATTACTGACGCTGAGGGACGAAAGCGTGGGGAGCGAACAGGATTAGATACCCTAGTAGTC
>M03053_135_000000000-ALP1V_1_1108_11995_10123	
CCTACGGGAGGCAGCAGTTTCGAATCATTCACAATGGGGGCAACCCTGATGGTGCAACGCCGCGTGAGGGATGAAGGCCTTCGGGTCGTAAACCTCTGTCACCAAGGAGCAACAAGCCGGTTCATAGCCGGCCCTGAGTTAACTTGGAGAGGAAGCAGTGGCTAACTCCGTGCCAGCAGCCGCGGTAATACGGAGACTGCAAGCGTTACTCGGATTCACTGGGCGTAAAGGGTGCGTAGGCCGCTAAGCGGGTCGGGTGTGAAATCTCGGGGCTCAACCTCGAAGCTGCGCCCGAAACTGTTTAGCTAGAGTGTCGGAGAGGTAAGCGGAATTTCGGGTGTAGCGGTGAAATGCGTAGATATCCGAAAGAACATCAGTGGCGAAGGCGGCTTACTGGACTAACACTGACTCTGAGGTACGAAAGCGTGGGTAGCAAACAGGATTAGATACCCCTGTAGTC
>M03053_135_000000000-ALP1V_1_2111_10086_19334	
CCTACGGGGGGCAGCAGTGAGGAATATTGGTCAATGGAGGAAACTCTGAACCAGCCATGCCGCGTGAAGGATGACAGCCCTATGGGTTGTAAACTTCTTTTATAGAGGAAGAAACTTGTCTACGTGTAGACAACTGACGGTACTCTACGAATAAGGATCGGCTAACTCCGTGCCAGCAGCCGCGGTAATATGGAGGATCCAAGCGTTATCCGGATTCATTGGGTTTAAAGGGTCCGTAGGCGGGTCTTTAAGTCAGTGGTGAAAGCCGACAGCTCAACTGTCGAACTGCCATTGATACTGGAGACCTTGAGTACAAATGAAGTAGGCGGAATGGGTCATGTAGCGGTGAAATGCATAGATATGACTCAGAACACCGATTGCGAAGGCAGCTTACTAACATGTAACTGACGCTGAGGGACGAAAGCGTGGGGAGCGAACAGGATTAGATACCCCAGTAGTC
>M03053_135_000000000-ALP1V_1_2110_22768_2963	
CCTACGGGTGGCAGCAGTGGGGAATCTTGCACAATGGAGGAAACTCTGATGCAGCGATGCCGCGTGAGTGAAGAAGGCCTTTGGGTTGTAAAGCTCTTTTGTCAGGAAAGATAATGACTGTACCTGAAGAATAAGGTCCGGCTAACTTCGTGCCAGCAGCCGCGGTAATACGAAGGGACCTAGCGTAGTTCGGAATTACTGGGCTTAAAGAGTTCGTAGGTGGTTGAAAAAGTTAGTGGTGAAATCCCAGAGCTTAACTCTGGAACTGCCATTAAAACTTGTCAGCTAGAGTATGATAGAGGAAAGCAGAATTTCTAGTGTAGAGGTGAAATTCGTAGATATTAGAAAGAATACCAATTGCGAAGGCAGCTTTCTGGATCATTACTGACACTGAGGAACGAAAGCATGGGTAGCGAAGAGGATTAGATACCCGTGTAGTC
>M03053_135_000000000-ALP1V_1_2116_7649_23758	
CCTACGGGAGGCTGCAGTGAGGAATATTGGGCAATGGAGGCAACTCTGACCCAGCCATGCCGCGTGCAGGAAGACTGCCCTATGGGTTGTAAACTGCTTTTATACAGGAAGAAACACACCTACGTGTAGGTGCTTGACGGTACTGTAAGAATAAGCACCGGCTAACTCCGTGCCAGCAGCCGCGGTAATACGGAGGGTGCAAGCGTTATCCGGAATCATTGGGTTTAAAGGGTCCGCAGGCGGGAATGTAAGTCAGAGGTGAAATCCTACAGCTCAACTGTAGAACTGCCTTTGATACTGCGTTTCTTGAATTCGATCGAAGTGGGCGGAATATGACATGTAGCGGTGAAATGCATAGATATGTCATAGAACACCGATAGCGAAGGCAGCTCACTAGGTCTGGATTGACGCTCAGGGACGAAAGCGTGGGTAGCGAACAGGATTAGATACCCGGGTAGTC
>M03053_135_000000000-ALP1V_1_1104_11545_15979	
CCTACGGGAGGCAGCAGTGGGGAATATTGGACAATGGGGGCAACCCTGATCCAGCAATGCCGCGTGTGTGATGAAGGCCTTAGGGTTGTAAAGCACTTTCACTGGTGAAGATGATGACGGTAACCAGAGAAGAAGCCCCGGCTAACTTCGTGCCAGCAGCCGCGGTAATACGAAGGGGGCGAGCGTTGTTCGGAATTACTGGGCGTAAAGGGAGCGCAGGCGGTTCATTAAGTTAGGCGTGAAAGCCCCGGGCTCAACCTGGGAACTGCACTCAATACTGTGTATCTGGAGTCCTTCAGGGGAAAGTGGAATTCCATGTGTAGCGGTGAAATGCGTAGATATATGGGAGAACGCCAATGGCGAAGGCAGCTTTCTGGGAAGTGACTGACGCTGAGGAACGAAAGTTAGGGTATCGAACGGGATTAGATACCCCTGTAGTC
>M03053_135_000000000-ALP1V_1_1115_20038_18520	
CCTACGGGCGGCAGCAGTGGGGAATATTGGACAATGGAGGCAACTCTGATCCAGCAATGCCGCGTGTGTGATGAAGGCCCTAGGGTTGTAAAGCACTTTCAACGGTGAAGATGATGACGGTAGCCGTAGAAGAAGCCCCGGCTAACTTCGTGCCAGCAGCCGCGGTAATACGAAGGGGGCGAGCGTTATTCGGAATTATTGGGCGTAAAGGGCTCGCAGGCTGCTTGAACAGTTAGACGTGAAATCCCCGGGCTCAACCTGGGAACTGCGTTTAATACTAGCAAGCTAGAGAAATAGAGAGGAAAGTGGAACACCCAGTGTAGAGGTGAAATTCGTAGATATTGGGAAGAACACCAGTGGCGAAAGCGACTTTCTGGCTATTTTCTGACGCTGAGGAGCGAAAGCGTGGGGAGCAAACAGGATTAGATACCCCGGTAGTC
>M03053_135_000000000-ALP1V_1_2114_11569_6314	
CCTACGGGGGGCAGCAGTGGGGAATATTGGACAATGGGGGCAACCCTGATCCAGCAATACCGCGTGTGTGAAGAAGGCCCTTGGGTTGTAAAGCTCTTTCGTCGGGGAAGAAAATGACTGTACCCGAATAAGAAGGTCCGGCTAACTTCGTGCCAGCAGCCGCGGTAATACGAAGGGACCTAGCGTAGTTCGGAATTACTGGGCTTAAAGAGTTCGTAGGTGGTTGAAAAAGTTAGTGGTGAAATCCCAGAGCTTAACTCTGGAACTGCCATTAAAACTTTTCAGCTAGAGTTTGATAGAGGAAAGCAGAATTTCTAGTGTAGAGGTGAAATTCGTAGATATTAGAAAGAATACCAATTGCGAAGGCAGCTTTCTGGATCATTACTGACACTGAGGAACGAAAGCATGGGTAGCGAAGAGGATTAGATACCCCTGTAGTC
>M03053_135_000000000-ALP1V_1_1116_7507_8835	
CCTACGGGGGGCAGCAGTGGGGAATCTTGCACAATGGAGGAAACTCTGATGCAGCGATGCCGCGTGAGTGAAGAAGGCCCTTGGGTTGTAAAGCTCTTTCGTCGGGGAAGAAAATGACTGTACCCGAATAAGAAGGTCCGGCTAACTTCGTGCCAGCAGCCGCGGTAATACGAAGGGACCTAGCGTAGTTCGGAATTACTGGGCTTAAAGAGTTCGTAGGTGGTTGAAAAAGTTAGTGGTGAAATCCCAGAGCTTAACTCTGGAACTGCCATTAAAACTTGTCAGCTAGAGTATGATAGAGGAAAGCAGAATTTCTAGTGTAGAGGTGAAATTCGTAGATATTAGAAAGAATACCAATTGCGAAGGCAGCTTTCTGGATCATTACTGACACTGAGGAACGAAAGCATGGGTAGCGAAGAGGATTAGATACCCCAGTAGTC
>M03053_135_000000000-ALP1V_1_1113_25565_7381	
CCTACGGGTGGCAGCAGCAGGGAATATTGTGCAATGAGCGAAAGCTTGACACAGCGACACCGCGTGTGGGATGACGGTTCTAGGATTGTAAACCACTTTCAGGAGGGAAGAAAATGACGGTACCTCCACAAGAAGACCCGGCCAACTATGTGCCAGCAGCCGCGGTAATACATAGGGGTCAAGCGTTGTCCGGATTTATTGGGCGTAAAGAGCTCGTAGGCGGTTCAACAAGTCGGTCGTAAAAGTTTAGGGCTCAACCCTAAAATGTCGATCGATACTGTTGTGACTAGGATACGGTAGAGGTGAATGGAATTCCGAGTGTAGCGGTGAAATGCGTAGATATTCGGAGGAACACCAATTGCGAAGGCAGTTCACTGGACCGTGATCGACGCTGAGGAGCGAAAGCTAGGGGAGCAAACAGGATTAGATACCCTTGTAGTC
>M03053_135_000000000-ALP1V_1_2116_8165_8767	
CCTACGGGTGGCTGCAGTGGGGAATCTTGCACAATGGAGGAAACTCTGATGCAGCGATGCCGCGTGAGTGAAGAAGGCCCTTGGGTTGTAAAGCTCTTTCGTCGGGGAAGAAAATGACTGTACCCGAATAAGAAGGTCCGGCTAACTTCGTGCCAGCAGCCGCGGTAATACGAAGGGACCTAGCGTAGTTCGGAATTACTGGGCTTAAAGAGTTCGTAGGTGGTTGAAAAAGTTAGTGGTGAAATCCCAGAGCTTAACTCTGGAACTGCCATTAAAACTTTTCAGCTAGAGTATGATAGAGGAAAGCAGAATTTCTAGTGTAGAGGTGAAATTCGTAGATATTAGAAAGAATACCAATTGCGAAGGCAGCTTTCTGGATCATTACTGACACTGAGGAACGAAAGCATGGGTAGCGAAGAGGATTAGATACCCGAGTAGTC
>M03053_135_000000000-ALP1V_1_2101_21262_2442	
CCTACGGGCGGCAGCAGTGGGGAATCTTAGACAATGGGCGCAAGCCTGATCTAGCCATGCCGCGTGAGTGATGAAGGCCTTAGGGTCGTAAAGCTCTTTCGCCTGTGATGATAATGACAGTAGCAGGTAAAGAAACCCCGGCTAACTCCGTGCCAGCAGCCGCGGTAATACGGAGGGGGTTAGCGTTGTTCGGAATTACTGGGCGTAAAGCGCACGTAGGCGGATTGGAAAGTTGGGGGTGAAATCCCGGGGCTCAACCCCGGAACTGCCTCCAAAACTATCAGTCTAGAGTTCGAGAGAGGTGAGTGGAATTCCAAGTGTAGAGGTGAAAGTCGTAGATATTTGGAGGAACACCAGTGGCGAAGGCGGCTCACTGGCTCGATACTGACGCTGAGGTGCGAAAGTGTGGGGAGCAAACAGGATTAGATACCGGGTAGTC
>M03053_135_000000000-ALP1V_1_1113_17427_1561	
CCTACGGGCGGCAGCAGTGGGGAATCTTAGACAATGGGGGCAACCCTGATCTAGCCATGCCGCGTGAGTGAAGAAGGCCTTTGGGTTGTAAAGCTCTTTCGTCGGGGAAGAAAATGACTGTACCCGAATAAGAAGGTCCGGCTAACTTCGTGCCAGCAGCCGCGGTAATACGAAGGGACCTAGCGTAGTTCGGAATTACTGGGCTTAAAGAGTTCGTAGGTGGTTGAAAAAGTTAGTGGTGAAATCCCAGAGCTTAACTCTGGAACTGCCATTAAAACTTTTCAGCTAGAGTATGATAGAGGAAAGCAGAATTTCTAGTGTAGAGGTGAAATTCGTAGATATTAGAAAGAATACCAATTGCGAAGGCAGCTTTCTGGATCATTACTGACACTGAGGAACGAAAGCATGGGTAGCGAAGAGGATTAGATACCCGTGTAGTC
>M03053_135_000000000-ALP1V_1_1109_16388_5235	
CCTACGGGCGGCAGCAGTGAGGAATATTGGTCAATGGAGGCAACTCTGAACCAGCCATGCCGCGTGAAGGATGACGGCCCTATGGGTTGTAAACTTCTTTTATAGAGGAAGAAACTTGTCTACGTGTAGACAACTGACGGTACTCTACGAATAAGGATCGGCTAACTCCGTGCCAGCAGCCGCGGTAATACGGAGGATCCAAGCGTTATCCGGATTCATTGGGTTTAAAGGGTCCGTAGGCGGGTCTTTAAGTCAGTGGTGAAATCCCATAGCTTAACTATGGAACTGCCTTTGATACTGGTTGACTTGAGTCATATGGAAGTAGATAGAATGTGTAGTGTAGCGGTGAAATGCATAGATATTACACAGAATACCGATTGCGAAGGCAGTCTACTACGTATGTACTGACGCTGTGGGACGAAAGCGTGGGGAGCGAACAGGATTAGATACCCCAGTAGTC
>M03053_135_000000000-ALP1V_1_1105_26459_9209	
CCTACGGGGGGCAGCAGTGGGGAATCTTGCACAATGGGGGAAACCCTGATGCAGCGATGCCGCGTGAGTGAAGAAGGCCCTTGGGTTGTAAAACTCTTTCGTCGGGGAAGAAAATGACTGTACCCGAATAAGAAGGTCCGGCTAACTTCGTGCCAGCAGCCGCGGTAATACGAAGGGACCTAGCGTAGTTCGGAATTACTGGGCTTAAAGAGTTCGTAGGTGGTTGAAAAAGTTAGTGGTGAAATCCCAGAGCTTAACTCTGGAACTGCCATTAAAACTTTTCAGCTAGAGTATGATAGAGGAAAGCAGAATTTCTAGTGTAGAGGTGAAATTCGTAGATATTAGAAAGAATACCAATTGCGAAGGCAGCTTTCTGGATCATTACTGACACTGAGGAACGAAAGCATGGGTAGCGAAGAGGATTAGATACCCTGGTAGTC
>M03053_135_000000000-ALP1V_1_2114_22253_8594	
CCTACGGGTGGCAGCAGTGGGGAATATTGGACAATGGGGGGAACCCTGATCCAGCCATGCCGCGTGTGTGAAGAAGGCCTTTTGGTTGTAAAGCACTTTAAGCAGTGAAGAAGACCTAACGGTTAATACCCGTTAGCGATGACATTAGCTGCAGAATAGGCACCGGCTAACTCTGTGCCAGCAGCCGCGGTAATACGAAGGGGGCTAGCGTTGTTCGGAATTACTGGGCGTAAAGCGCATGTAGGCGGATATTTAAGTCAGGGGTGAAATCCCGCAGCTCAACTGCGGAACTGCCTTTGATACTGGGTATCTTGAGTATGGAAGAGGTGAGTGGAATTCCGAGTGTAGAGGTGAAATTCGTAGATATTCGGAGGAACACCAGTGGCGAAGGCGGCTCACTGGTCCATTACTGACGCTGGGGTGCGAAAGCGTGGGGAGCAAACAGGATTAGATACCCTGGTAGTC
>M03053_135_000000000-ALP1V_1_1110_16737_3745	
CCTACGGGGGGCTGCAGTGAGGAATTTTCCGCAATGGGCGAAAGCCTGACGGAGCAATACCGCGTGAGGGATGAAGGATTTTGGTCTGTAAACCTCTTTTCTCAAGAAAGAAGTTCTGACGGTACTTGAGGAATAAGCATCGGCTAACTCCGTGCCAGCAGCCGCGGTAATACGGGGGATGCAAGCGTTATCCGGAATCACTGGGCATAAAGCGTCTGTAGGTTGTTTAGTAAGTCTGCTGTTAAAGACTGGGGCTCAACCCCAGAAAAGCAGTGGAAACTGCTAGACTTGAGTGTGGTAGAGGTAGAGGGAATTCCTAGTGTAGCGGTGAAATGCGTAGATATTAGGAAGAACACCAATGGCGAAGGCACTCTACTGGGCCATAACTGACACTCAGAGACGACAGCTAGGGGAGCAAATGGGATTAGATACCCTAGTAGTC
>M03053_135_000000000-ALP1V_1_2102_12543_21100	
CCTACGGGTGGCAGCAGTGGGGAATATTGGACAATGGGCGAAAGCCTGATCCAGCAATGCAGCGTGTGTGAAGAAGGCCTGAGGGTTGTAAAGCACTTTCAGTAGGGAAGATAATGACGGTACCTACAGAAGAAGCACCGGCTAACTCCGTGCCAGCAGCCGCGGTAATACGGAGGGTGCAAGCGTTAATCGGAATTACTGGGCGTAAAGCGTACGTAGGATGTAATGCAAGTCGGATGTGAAATCCCCGGGCTTAACCTGGGTACTGCATTCGAAACTACATTACTAGAGTGTAGTAGAGGTAAGCGGAATTTCGGGTGTAGCGGTGAAATGCGTAGATATCCGAAAGAACATCAGTGGCGAAGGCGGCTTACTGGACTAACACTGACTCTGAGGTACGAAAGCGTGGGTAGCAAACAGGATTAGATACCCTGGTAGTC
>M03053_135_000000000-ALP1V_1_2116_2143_10814	
CCTACGGGTGGCTGCAGTCGGGAATATTGCGCAATGGGGGAAACCCTGACGCAGCCATGCCGCGTGTGTGAAGAAGGCCCTAGGGTTGTAAAGCACTTTCAATTGGGAGGAAAAGCTAATGGTTAATAGCCATTAGCCCTGACGTTACCTTTAGAAGAAGCACCGGCTAACTCCGTGCCAGCAGCCGCGGTAATACGGAGGGTGCAAGCGTTAATCGGAATTACTGGGCGTAAAGCGCGCGTAGGCGGCTCTGTAAGTCGGATGTGAAAGCCCCGGGCTCAACCTGGGAACTGCATCCGATACTGGAGGGCTAGAGTGTAGGAGAGGGAGGTAGAATTCCATGTGTAGCAGTGAAATGCGTAGATATATGGAGGAATACCAGTGGCGAAGGCGGCCTCCTGGCTTAACACTGACGCTGAGGTGCGAAAGCGTGGGGAGCAAACGGGATTAGATACCCCAGTAGTC
>M03053_135_000000000-ALP1V_1_1108_18892_16478	
CCTACGGGGGGCTGCAGTGAGGAATATTGGGCAATGGAGGCAACTCTGACCCAGCCATGCCGCGTGCAGGAAGACTGCCCTATGGGTTGTAAACTGCTTTTATACAGGAAGAAACACACCTACGTGTAGGTCCTTGACGGTACTGTAAGAATAAGCACCGGCTAACTCCGTGCCAGCAGCCGCGGTAATACGGAGGGTGCAAGCGTTATCCGGAATCATTGGGTTTAAAGGGTCCGCAGGCGGTCAATTAAGTCAGAGGTGAAATCCCATAGCTTAACTATGGAACTGCCTTTGATACTGGTTGACTTGAGTTATACGGAAGTAGATAGAATAAGTAGTGTAGCGGTGAAATGCATAGATATTATGAAGAATACCAGTGGCGAAGGCGGTCTCCTGGATCTGTACTGACACTGAGGTGCGAAAGCGTGGGTAGCGAACAGGATTAGATACCCCGGTAGTC
>M03053_135_000000000-ALP1V_1_1104_6101_7979	
CCTACGGGAGGCAGCAGTAGGGAATTTTCCGCAATGGGCGAAAGCCTGACGGAGCAATACCGCGTGAGGGATGACGGCCTGTGGGTTGTAAACCTCTTTTCTCAAGGAAGAAGTTCTGACGGTACTTGAGGAATAAGCATCGGCTAACTCTGTGCCAGCAGCCGCGGTAATACAGAGGATGCAAGCGTTATCCGGAATCACTGGGCATAAAGCGTCTGTAGGTGGTTTGGTAAGTCTGCTGTTAAAGACTGGGGCTCAACCCCAGAAAAGCAGTGGAAACTGCCAGACTTGAGTGTGGTAGAGGTAAAGGGAATTCCTAGTGTAGCGGTGAAATGCGTAGATATTAGGAAGAACACCAATGGCGAAGGCACTTTACTGGGCCATAACTGACACTGAGAGACGACAGCTAGGGGAGCAAATGGGATTAGATACCCTTGTAGTC
>M03053_135_000000000-ALP1V_1_1106_10162_9043	
CCTACGGGTGGCAGCAGTGGGGAATATTGGACAATGGGCGCAAGCCTGATCCAGCCATACCGCGTGTGTGAAGAAGGCCCTAGGGTTGTAAAGCACTTTAAGTTGGGAAGAAAAGTTATTGGTTAATACCCAATAGCCGTGACATTACCCTCAGAATAAGGACCGGCTAATTCCGTGCCCGCAGCCGCGGTAATACGGAAGGTCCAAGCGTTAATCGGAATTACTGGGCGTAAAGCGCGCGTAGGTGGTTTATTAAGTTGGATGTGAAATCCCCGGGCTCAACCTGGGAACTGCATCCAAAACTGATTCACTAGAGTACGATAGAGGGAGGTAGAATTCACAGTGTAGCGGTGGAATGCGTAGATATTGTGAAGAATACCAATGGCGAAGGCAGCCTCCTGGATCTGTACTGACACTGAGGTGCGAAAGCGTGGGTAGCGAACAGGATTAGATACCCGGGTAGTC
>M03053_135_000000000-ALP1V_1_1113_11795_20928	
CCTACGGGCGGCTGCAGTAGGGAATCTTAGACAATGGGGGCAACCCTGATCTAGCCATGCCGCGTGTGTGATGAAGGCCCTAGGGTCGTAAAGCACTTTCGCCAGAGATGATAATGACAGTATCTGGTAAAGAAACCCCGGCTAACTCCGTGCCAGCAGCCGCGGTAATACGGAGGGGGTTAGCGTTGTTCGGAATTACTGGGCGTAAAGCGCACGTAGGCGGATTAGTAAGTTAGAGGTGAAATCCCAGGGCTCAACCCTGGAACTGCCTTTAATACTGCTAGTCTTGAGTTCGAGAGAGGTAAGTGGAATTCCGAGTGTAGAGGTGAAATTCGTAGATATTCGGAGGAACACCAGTGGCGAAGGCGGCTTACTGGCTCGATACTGACGCTGAGGTGCGAAAGGGTGGGGAGCAAACAGGATTAGATACCCTAGTAGTC
>M03053_135_000000000-ALP1V_1_2107_21191_9014	
CCTACGGGAGGCAGCAGTGGGGAATCTTGGACAATGGGCGCAAGCCTGATCCAGCCATGCCGCGTGAGTGAAGAAGGCCTTAGGGTCGTAAAGCTCTTTCGCCTGTGATGATAATGACAGTAGCAGGTAAAGAAACCCCGGCTAACTCCGTGCCAGCAGCCGCGGTAATACGGAGGGGGTTAGCGTTGTTCGGAATTACGGGGCGTAAAGCGTGCGCAGGCGGTTTGGCAAGTCAGAAGTGAAATCCCAGGGCTCAACCCTGGAACTGCTTTTGAAACTGCTTTACTAGTGTATGGTAGAGGTTGGGAGAATTCCTAGTGTAGAGGTGAAATTCGTAGATATTAGGAGGAATACCAGTGGCGTAGGCGCCCAACTGGACCATTACTGACGCTCAGGCACGAAAGCGTGGGGAGCAAACAGGATTAGATACCCCAGTAGTC
>M03053_135_000000000-ALP1V_1_1106_7851_6637	
CCTACGGGAGGCTGCAGTGGGGAATATTGGACAATGGAGGTAACTCTGATCCAGCCATGCCGCGTGCAGGAAGACTGCCCTATGGGTTGTAAACTGCTTTTATACAGGAAGAAACCTACTTACGTGTAAGTAGCTGACGGTACTGTACGAATAAGGATCGGCTAACTCCGTGCCAGCAGCCGCGGTAATACGGAGGATCCAAGCGTTATCCGGAATTATTGGGTTTAAAGGGTCCGTAGGTGGTTTGTTAAGTCAGAGGTGAAATCCTACCGCTTAACGGTAGCACTGCCTTTGATACTGGCAAACTTGAGTTATTGTGAAGTAGTTAGAATGTGTAGTGTAGCGGTGAAATGCATAGATATTACACAGAATACCGATTGCGAAGGCAGATTACTAACAATATACTGACGCTGAGGGACGAAAGCGTGGGTAGCGAACAGGATTAGATACCCCTGTAGTC
>M03053_135_000000000-ALP1V_1_2101_19981_9926	
CCTACGGGTGGCTGCAGTGGGGAATCTTGCACAATGGAGGAAACTCTGATGCAGCGATGCCGCGTGAGTGAAGAAGGCCTTTGGGTTGTAAAGCTCTTTCGTCGGGGAAGAAAATGACTGTACCCGAATAAGAAGGTCCGGCTAACTTCGTGCCAGCAGCCGCGGTAATACGAAGGGACCTAGCGTAGTTCGGAATTACTGGGCTTAAAGAGTTCGTAGGTGGTTGAAAAAGTTAGTGGTGAAATCCCAGAGCTTAACTCTGGAACTGCCATTAAAACTTTTCAGCTAGAGTATGATAGAGGAAAGCAGAATTTCTAGTGTAGAGGTGAAATTCGTAGATATTAGAAAGAATACCAATTGCGAAGGCAGCTTTCTGGATCATTACTGACACTGAGGAACGAAAGCATGGGTAGCGAAGAGGATTAGATACCCGGGTAGTC
>M03053_135_000000000-ALP1V_1_1111_15501_19125	
CCTACGGGAGGCAGCAGTGGGGAATCTTGCACAATGGAGGAAACTCTGATGCAGCGATGCCGCGTGAGTGAAGAAGGCCCTTGGGTTGTAAAGCTCTTTCGTCGGGGAAGAAAATGACTGTACCCGAATAAGAAGGTCCGGCTAACTTCGTGCCAGCAGCCGCGGTAATACGAAGGGACCTAGCGTAGTTCGGAATTACTGGGCTTAAAGAGTTCGTAGGTGGTTGAAAAAGTTAGTGGTGAAATCCCAGAGCTTAACTCTGGAACTGCCATTAAAACTTTTCAGCTAGAGTATGATAGAGGAAAGCAGAATTTCTAGTGTAGAGGTGAAATTCGTAGATATTAGAAAGAATACCAATTGCGAAGGCAGCTTTCTGGATCATTACTGACACTGAGGAACGTAAGCATGGGTAGCGAAGAGGATTAGATACCCCAGTAGTC
>M03053_135_000000000-ALP1V_1_1111_20728_2458	
CCTACGGGTGGCAGCAGTGGGGAATCTTGCACAATGGAGGAAACTCTGATGCAGCGATGCCGCGTGAGTGAAGAAGGCCCTTGGGTTGTAAAGCTCTTTCGTCGGGGAAGAAAATGACTGTACCCGAATAAGAAGGTCCGGCTAACTTCGTGCCAGCAGCCGCGGTAATACGAAGGGACCTAGCGTAGTTCGGAATTACTGGGCTTAAAGAGTTCGTAGGTGGTTGAAAAAGTTAGTGGTGAAATCCCAGAGCTTAACTCTGGAACTGCCATTAAAACTTTTCAGCTAGAGTATGATAGAGGAAAGCAGAATTTCTAGTGTAGAGGTGAAATTCGTAGATATTATGTAGAACACCAGTTGCGAAGGCGGCTTTCTGGGATAACACTGACGCTGAGGTGCGAAAGTATGGGTAGCGAAGAGGATTAGATACCCGTGTAGTC
>M03053_135_000000000-ALP1V_1_1104_22906_19449	
CCTACGGGTGGCAGCAGTGGGGAATCTTGCACAATGGAGGAAACTCTGATGCAGCGATGCCGCGTGAGTGAAGAAGGCCCTTGGGTTGTAAAGCTCTTTCGTCAGGGAAGAAAATGACTGTACCCGCATAAGAAGGTCCGGCTAACTTCGTGCCAGCAGCCGCGGTAATACGAAGGGACCTAGCGTAGTTCGGGATTACTGGGCTTAAAGAGTTCGTAGGCGGTTGAAAAAGTTAGTGGTGAAATCCCAGAGCTTAACTCTGGAACTGCCATTAAAACTGTTCAGCTAGAGTATGATAGAGGAAAGCAGAATTTCTAGTGTAGAGGTGAAATTCGTAGATATTAGAAAGAATACCAATTGCGAAGGCAGCTTTCTGGATCATTACTGACACTGAGGAACGAAAGCATGGGTAGCGAAGAGGATTAGATACCCGGGTAGTC
>M03053_135_000000000-ALP1V_1_1119_11166_15699	
CCTACGGGGGGCTGCAGTTTCGAATCATTCACAATGGGGGAAACCCTGATGGTGCAACGCCGCGTGAGGGATGAAGGCCTTCGGGTCGTAAACCTCTGTCATCAAGGAGCAACAAGCAGGTTCATAGCCTGCCCTGAGTTAACTTGAAGAGGAAGCAGTGGCTAACTCCGTGCCAGCAGCCGCGGTAATACGGAGACTGCAAGCGTTACTCGGATTCACTGGGCGTAAAGGGTGCGTAGGCCGATAGATGTGTCAGGTGTGAAATCTCGGGGCTCAACCTCGAAACTGCGCCTGAAACTGTCTATCTAGAGTGTTGGAGAGGTAAGCGGAATTTCTGGTGTAGCGGTGAAATGCGTAGATATCAGAAGGAACACCAATGGCGAAGGCAGCTTACTGGCTCGATACTGACGCTGAGGTGCGAAAGTGTGGGGAGCAAACAGGATTAGATACCCTTGTAGTC
>M03053_135_000000000-ALP1V_1_1111_23862_6820	
CCTACGGGGGGCTGCAGTGGGGAATCTTGCACAATGGAGGAAACTCTGATGCAGCGATGCCGCGTGAGTGAAGAAGGCCCTTGGGTTGTAAAGCTCTTTCGTCGGGGAAGAAAATGACTGTACCCGAATAAGAAGGTCCGGCTAACTTCGTGCCAGCAGCCGCGGTAATACGAAGGGACCTAGCGTAGTTCGGAATTACTGGGCTTAAAGAGTTCGTAGGTGGTTGAAAAAGTTAGTGGTGAAATCCCAGAGCTTAACTCTGGAACTGCCATTAAAACTTTTCAGCTAGAGTATGATAGAGGAAAGCAGAATGTCTAGTGTAGAGGTGAAATTCGTAGATATTAGAGAGAATACCAATTGCGAAGGCAGCTTTCTGGATCATTACTGACACTGAGGAACGAAAGCATGGGTAGCGAAGAGGATTAGATACCCCTGTAGTC
>M03053_135_000000000-ALP1V_1_2114_14808_19433	
CCTACGGGCGGCTGCAGTGGGGAATCTTGCACAATGGAGGAAACTCTGATGCAGCGATGCCGCGTGAGTGAAGAAGGCCCTTGGGTTGTAAAGCTCTTTCGTCGGGGAAGAAAATGACTGTACCCGAATAAGAAGGTCCGGCTAACTTCGTGCCAGCAGCCGCGGTAATACGAAGGGACCTAGCGTAGTTCGGAATTACTGGGCTTAAAGAGTTCGTAGGTGGTTGAAAAAGTTGGTGGTGAAATCCCAGAGCTTAACTCTGGAACTGCCATCAAAACTTTTCAGCTAGAGTATGATAGAGGAAAGCAGAATTTCTAGTGTAGAGGTGAAATTCGTAGATATTAGAAAGAATACCAATTGCGAAGGCAGCTTTCTGGATCATTACTGACACTGAGGAACGAAAGCAGGGGTAGCGAAGAGGATTAGATACCCGTGTAGTC
>M03053_135_000000000-ALP1V_1_1116_13962_15332	
CCTACGGTGGCAGCAGTGGGGAATCTTGCACAATGGAGGAAACTCTGATGCAGCGATGCCGCGTGAGTGAAGAAGGCCCTTGGGTTGTAAAGCTCTTTCGTCGGGGAAGAAAATGACTGTACCCGAATAAGAAGGTCCGGCTAACTTCGTGCCAGCAGCCGCGGTAATACGAAGGGACCTAGCGTAGTTCGGAATTACTGGGCTTAAAGAGTTCGTAGGTGGTTGAAAAAGTTAGTGGTGAAATCCCAGAGCTTAACTCTGGAACTGCCATTAAAACTTTTCAGCTAGAGTATGATAGAGGAAAGCAGAATTTCTAGTGTAGAGGTGAAATTCGTAGATATTAGAAAGAATACCAATTGCGAAGGCAGCTTTCTGGATCATTACTGACACTGAGGAACGAAAGCATGGGTAGCGAAGAGGATTAGATACCCGGGTAGTC
>M03053_135_000000000-ALP1V_1_1118_23044_10776	
CCTACGGGGGGCTGCAGTTTCGAATCATTCACAATGGGGGCAACCCTGATGGTGCAACGCCGCGTGAGGGATGAAGGCCTTCGGGTCGTAAACCTCTGTCACCAAGGAGCAACAAGCCGGTTCATAGCCGGCCCTGAGTTAACTTGGAGAGGAAGCAGTGGCTAACTCCGTGCCAGCAGCCGCGGTAATACGGAGACTGCAAGCGTTACTCGGATTCACTGGGCGTAAAGGGTGCGTAGGCCGCTAAGCGTGTCGGGTGTGAAATCTCGGGGCTCAACCTCGAAACTGCGCCCGAAACTGTTTAGCTAGAGTGTCGGAGAGGTAAGCGGAATTCCAGGTGTAGCGGTGAAATGCGTAGATATCTGGAGGAACACCAATGGCGAAGGCAGCTTACTGGACGACAACTGACGCTGAGGCACGAAAGCGTGGGTAGCGAAAGGGATTAGATACCCGTGTAGTC
>M03053_135_000000000-ALP1V_1_1101_10322_13309	
CCTACGGGAGGCAGCAGTGAGGAATATTGGACAATGGGCGGAAGCCTGATCCAGCCATGCCGCGTGCAGGAAGACTGCCCTATGGGTTGTAAACTGCTTTTGTACAGGAAGAAACCTTTCCACGTGTGGAGAGCTGACGGTACTATAAGAATAAGGATCGGCTAACTCCGTGCCAGCAGCCGCGGTAATACGGAGGATCCAAGCGTTATCCGGAATCATTGGGTTTAAAGGGTCCGTAGGTGGACAAATAAGTCAGAGGTGAAATCCTGCAGCTCAACTGCAGAACTGCCTTTGATACTGTTTGTCTTGAGTTATTATGAAGTGGTTAGAATGTGTGGTGTAGCGGTGAAATGCTTAGATATCACACAGAATACCCATTGCGAAGGCAGATCACTAACAATATACTGACGCTCATGGACGAAAGCGTGGGGAGCGAACAGGATTAGATACCCTGGTAGTC
>M03053_135_000000000-ALP1V_1_1115_6983_16310	
CCTACGGGTGGCTGCAGTAGGGAATTTTCCGCAATGGGCGAAAGCCTGACGGAGCAATACCGCGTGAGGGATGACGGCCTGTGGGTTGTAAACCTCTTTTCTCAAGGAAGAAGTTCTGACGGTCCTTGAGGAATAAGCATCGGCTAACTCTGTGCCAGCAGCCGCGGTAATACAGAGGATGCAAGCGTTATCCGGAATCACTGGGCATAAAGCGTCTGTAGGTGGTTTGGTAAGTCTGCTGTTAAATCTTAAGGCTCAACCTTAAACCAGCAATGAAAACTATTATGACTTGAGTGTGGTAGAGGTAGAGGGAATTTCCAGTGGAGCGGTGAAATGCGTAGATATGGGAAAGACCACCAATGGCGAAGGCACTCTACTGGGCCATTACTGACACTGAGAGACGAAAGCTAGGGGAGCAAATGGGATTAGATACCCGAGTAGTC
>M03053_135_000000000-ALP1V_1_1104_5281_20006	
CCTACGGGAGGCAGCAGTGGGGAATCTTAGACAATGGGCGCAAGCCTGATCTAGCCATGCCGCGTGAGTGATGAAGGCCTTAGGGTCGTAAAGCTCTTTCGCCTGTGATGATAATGACAGTAGCAGGTAAAGAAACCCCGGCTAACTCCGTGCCAGCAGCCGCGGTAATACGGAGGGGGTTAGCGTTGTTCGGAATTACTGGGCGTAAAGCGCACGTAGGCGGATTGGAAAGTTGGGGGTGAAATCCCGGGGCTCAACCCCGGAACTGCCTCCAAAACTATCAGTCTAGAGTTCGAGAGAGGTGAGTGGAATTCCAAGTGTAGAGGTGAAATTCGTAGATATTCGGAAGAACACCAGTGGCGAAGGCGACTGACTGGACAAGTATTGACGCTGAGGTGCGAAAGCGTGGGGAGCAAACAGGATTAGATACCCGAGTAGTC
>M03053_135_000000000-ALP1V_1_1114_8435_15245	
CCTACGGGTGGCTGCAGTGGGGAATTTTCTGCAATGGGCGAAAGCCTGACAGAGCAATACCGCGTGAGGGATGACAGTCCTATGGATTGTAAACCTCTTTTTTCAGGGAGGAAGTTCTGACGTTACCTGAAGAATAAGCATCGGCTAACTCCGTGCCAGCAGCCGCGGTAATACGGAGGATGCAAGTGTTATCCGGAATCACTGGGCGTAAAGCGTCTGTAGGTGGTTTAATGTGTCTGTTGTTAAATCTTAAGGCTCAACCGTAAACCAGCAATGGAAACTATTATGACTTGAGTGTGGTAGATGTAGAGGGAATTTCCAGTGGAGCGGTGAAATGCATAGATATTACATAGAATACCAATTGCGAAGGCAGATTACTAATAATCAACTGACACTGATGGACGAAAGCGTGGGTAGCGAACAGGATTAGATACCCGAGTAGTC
>M03053_135_000000000-ALP1V_1_1107_3760_14564	
CCTACGGGTGGCAGCAGTGGGGAATCTTAGACAATGGGGGCAACCCTGATCTAGCCATGCCGCGTGAGTGATGAAGGCCTTAGGGTCGTAAAGCTCTTTCGCCTGTGATGATAATGACAGTAGCAGGTAAAGAAACCCCGGCTAACTCCGTGCCAGCAGCCGCGGTAATACGGAGGGGGTTAGCGTTGTTCGGAATTACTGGGCGTAAAGCGCGCGTAGGCGGATTAGAAAGTTGGGGGTGAAATCCCGGGGCTCAACCCCGGAACTGCCTCCAAAACTGCTAGTCTAGAGTTCGAGAGAGGTGAGTGGAATTCCGAGTGTAGAGGTGAAATTCGTAGATATTCGGAGGAACACCAGTGGCGAAGGCGGCTCACTGGCTCGATACTGACGCTGAGGTGCGAAAGTGTGGGGAGCAAACAGGATTAGATACCCCTGTAGTC
>M03053_135_000000000-ALP1V_1_2116_13793_11600	
CCTACGGGGGGCTGCAGTGGGGAATCTTGCACAATGGAGGAAACTCTGATGCAGCGATGCCGCGTGAGTGAAGAAGGCCCTTGGGTTGTAAAGCTCTTTCGTCGGGGAAGAGAATGACTGTACCCGAATAAGAAGGTCCGGCTAACTTCGTGCCAGCAGCCGCGGTAATACGAAGGGACCTAGCGTAGTTCGGAATTACTGGGCTTAAAGAGTTCGTAGGTGGTTGAAAAAGTTAGTGGTGAAATCCCAGAGCTTAACTCTAGAACTGCCATTAAAACTTTTCAGCTAGAGTATGATAGAGGAAAGCAGAATTTCTAGTGTAGAGGTGAAATTCGTAGATATTAGAAAGAATACCAATTGCGAAGGCAGCTTTCTGGATCATTACTGACACTGAGGAACGAAAGCATGGGTAGCGAAGAGGATTAGATACCCTTGTAGTC
>M03053_135_000000000-ALP1V_1_1110_27531_8245	
CCTACGGGAGGCAGCAGTAGGGAATTTTCCGCAATGGGCGAAAGCCTGACGGAGCAATACCGCGTGAGGGATGACGGCCTGTGGGTTGTAAACCTCTTTTCTCAAGGAAGAAGTTCTGACGGTACTTGAGGAATAAGCATCGGCTAACTCTGTGCCAGCAGCCGCGGTAATACAGAGGATGCAAGCGTTATCCGGAATCACTGGGCATAAAGCGTCTGTAGGTGGTTTGGTAAGTCTGCTGTTAAAGACTGGGGCTCAACCCCAGAAAAGCAGTGGAAACTGCTAGACTGGAGTGTGGTAGAGGGAGAGGGAATTCCTAGTGTAGCGGTGAAATGCGTAGATATTAGGAAGAACACCAATGGCGAAGGCACTCTACTGGGCCATAACTGACACTGAGAGACGACAGCTAGGGGAGCAAATGGGATTAGATACCCGAGTAGTC
>M03053_135_000000000-ALP1V_1_1102_25337_5369	
CCTACGGGCGGCAGCAGTGGGGAATCTTGCACAATGGAGGAAACTCTGATGCAGCGATGCCGCGTGAGTGAAGAAGGCCCTTGGGTTGTAAAGCTCTTTCGTCGGGGAAGAAAATGACTGTACCCGAATAAGAAGGTCCGGCTAACTTCGTGCCAGCAGCCGCGGTAATACGAAGGGACCTAGCGTAGTTCGGAATTACTGGGCTTAAAGAGTTCGTAGGTGGTTGAAAAAGTTAGTGGTGAAATCCCAGAGCTTAACTCTGGAACTGCCATTAAAACTTTTCAGCTAGAGTATGATAGAGGAAAGCAGAATTTCTAGTGTAGAGGTGAAATTCGTAGATATTAGAAAGAATACCAATTGCGAAGGCAGCTTTCTGGATCATTACTGACACTGAGGAACGAAAGCATGGGTAGCGAAGAGGATTAGATACCCTGGTAGTC
>M03053_135_000000000-ALP1V_1_2113_6207_15464	
CCTACGGGGGGCTGCAGTGGGGAATCTTAGACAATGGGGGCAACCCTGATCTAGCCATGCCGCGTGAGTGATGAAGGCCCTAGGGTCGTAAAGCTCTTTCGCCTGTGATGATAATGACAGTAGCAGGTAAAGAAACCCCGGCTAACTCCGTGCCAGCAGCCGCGGTAATACGGAGGGGGTTAGCGTTGTTCGGAATTACTGGGCGTAAAGCGCGCGTAGGCGGATTGGAAAGTTGGGGGTGAAATCCCGGGGCTCAACCCCGGAACTGCCTTCAAAACTCCCAGTCTAGAGTTCGAGAGAGGTGAGTGGAATTCCGAGTGTAGAGGTGAAATTCGTAGATATCAGAAGGAACATCAATGGCGAAGGCAGCTTTCTGGACCAATACTGACGCTGAGGTACGAAAGCGTGGGTAGCAAACAGGATTAGATACCCTTGTAGTC
>M03053_135_000000000-ALP1V_1_2114_13567_21755	
CCTACGGGAGGCAGCAGTGGGGAATCTTGCACAATGGAGGAAACTCTGATGCAGCGATGCCGCGTGAGTGAAGAAGGCCCTTGGGTTGTAAAGCTCTTTCGTCGGGGAAGAAAATGACTGTACCCGAATAAGAAGGTCTGGCTAACTTCGTGCCAGCAGCCGCGGTAATACGAAGGGACCTAGCGTAGTTCGGAATTACTGGGCTTAAAGAGTTCGTAGGTGGTTGAAAAAGTTGGTGGTGAAATCCCAGAGATTAACTCTGGAACTGCCATCAAAACTTTTCAGCTAGAGTATGATAGAGGAAAGCAGAATTTCTAGTGTAGAGGTGAAATTCGTAGATATTAGAAAGAATACCAATTGCGAAGGCAGCTTTCTGGATCATTACTGACACTGAGGAACGAAAGCATGGGTAGCGAAGAGGATTAGATACCCCTGTAGTC
>M03053_135_000000000-ALP1V_1_1111_7412_11436	
CCTACGGGGGGCAGCAGTGAGGAATATTGGTCAATGGAGGCAACTCTGAACCAGCCATGCCGCGTGAAGGATGACGGCCCTATGGGTCGTAAACTTCTTTTATAGAGGAAGAAACTTGTCTACGTGTAGACAACTGACGGTACTCTACGAACAAGGATCGGCTAACTCCGTGCCAGCAGCCGCGGTAATACGGAGGATCCAAGCGTTATCCGGATTCATTGGGTTTAAAGGGTCCGTAGGCGGTCTGATAAGTCAGAGGTGAAATCCTGCAGCTCAACTGTAGCATTGCCTTTGATACTGTTAGACTTGAGTTATTGTGAAGTAGTTAGAATGTGTGGTGTAGCGGTGAAATGCATAGATATCACACAGAATACCGATTGCGAAGGCAGCTCACTAAACCATTACTGACGCTCATGGACGAAAGCGTGGGGAGCGAACAGGATTAGATACCCCGGTAGTC
>M03053_135_000000000-ALP1V_1_1108_15652_21307	
CCTACGGGGGGCAGCAGTGAGGAATATTGGACAATGGGCGGAAGCCTGATCCAGCCATGCCGCGTGCAGGAAGACTGCCCTATGGGTTGTAAACTGCTTTTGTACAGGAAGAAACCTTTCCACGTGTGGAGAGCTGACGGTACTGTAAGAATAAGCATCGGCTAACTCCGTGCCAGCAGCCGCGGTAATACGGAGGGTCCGAGCGTTATCCGGAATCATTGGGTTTAAAGGGTCCGTAGGTGGACAAATAAGTCAGAGGTGAAATCCTGCAGCTCAACTGTAGAACTGCCTTTGATACTGTTTGTCTTGAGTTATTATGAAGTGGTTAGAATGTGTAGTGTAGCGGTGAAATGCATAGATATTACACAGAATACCGATTGCGAAGGCAGATCACTAATAATCAACTGACACTGATGGACGAAAGCGTGGGTAGCGAACAGGATTAGATACCCCGGTAGTC
>M03053_135_000000000-ALP1V_1_1104_9740_5820	
CCTACGGGTGGCAGCAGCAGGGAATATTGTGCAATGAGCGAAAGCTTGACACAGCGACACCGCGTGTGGGATGACGGTTCTAGGATTGTAAACCACTTTCAGGAGGGAAGAAAATGACGGTACCTCCACAAGAAGACCCGGCCAACTATGTGCCAGCAGCCGCGGTAATACATAGGGGTCAAGCGTTGTCCGGATTTATTGGGCGTAAAGAGCTCGTAGGCGGTTCAACAAGTCGGTCGTAAAAGTTTAGGGCTCAACCCTAAAATGTCGATCGATACTGTTGTGACTAGGATACGGTAGAGGTGAATGGAATTCCGAGTGTAGCGGTGAAATGCGTAGATATTCGGAGGAACACCAATTGCGAAGGCAGTTCACTGGACCGTGATCGACGCTGAGGAGCGAAAGCTAGGGGAGCAAACAGGATTAGATACCCTTGTAGTC
>M03053_135_000000000-ALP1V_1_2107_23149_19771	
CCTACGGGGGGCTGCAGTGGGGAATCTTAGACAATGGGCGAAAGCCTGATCTAGCCATGCCGCGTGAGTGATGAAGGCCCTAGGGTCGTAAAGCTCTTTCAACTGTGAAGATAATGACGGTAGCAGTAGAAGAAACCCCGGCTAACTCCGTGCCAGCAGCCGCGGTAATACGGAGGGGGTTAGCGTTGTTCGGAATTACTGGGCTTAAAGAGTTCGTAGGTGGTTGAAAAAGTTGGTGGTGAAATCCCAGAGCTTAACTCTGGAACTGCCATCAAAACTTTTCAGCTAGAGTTTGATAGAGGAAAGCAGAATTTCTGTGTAGAGGTGAAATTCGTAGATATTAGAAAGAATACCAATTGCGAAGGCAGCTTTCTGGATCATTACTGACACTGAGGAACGAAAGCATGGGTAGCGAAGAGGATTAGATACCCGGGTAGTC
>M03053_135_000000000-ALP1V_1_1105_21715_13901	
CCTACGGGAGGCTGCCGTGAGGAATATTGGACAATGGAGGCAACTCTGATCCAGCCATGCCGCGTGCAGGAAGACTGCCCTATGGGTTGTAAACTGCTTTTATACAGGAAGAATAGTACCTACGTGTAGGTATTTGACGGTACTGTACGAATAAGGATCGGCTAACTCCGTGCCAGCAGCCGCGGTAATACGGAGGATCCAAGCGTTATCCGGAATCATTGGGTTTAAAGGGTCCGTAGGCGGTCTGATAAGTCAGAGGTGAAATCCTGCAGCTCAACTGTAGCATTGCCTTTGATACTGTTAGACTTGAGTTATTGTGAAGTAGTTAGAATGTGTGGTGTAGCGGTGAAATGCATAGATATCACACAGAATACCGATTGCGAAGGCAGATTACTAACAATATACTGACGCTGAGGGACGAAAGCGTGGGTAGCGAACAGGATTAGATACCCGTGTAGTC
>M03053_135_000000000-ALP1V_1_1107_14781_14903	
CCTACGGGAGGCAGCAGCAGGGAATATTGTGCAATGAGCGAAAGCTTGACACAGCGACACCGCGTGTGGGATGACGGTTCTAGGATTGTAAACCACTTTCAGGAGGGAAGAAAATGACGGTACCTCCACAAGAAGACCCGGCCAACTACGTGCCAGCAGCCGCGGTAATACGTAGGGGTCAAGCGTTGTCCGGATTTATTGGGCGTAAAGAGCTCGTAGGCGGTTCAACAAGTCGGTCGTAAAAGTTTAGGGCTCAACCCTAAAATGTCGATCGATACTGTTGTGACTAGGATACGGTAGAGGTGAATGGAATTCCGAGTGTAGCGGTGAAATGCGTAGATATTCGGAGGAACACCAATTGCGAAGGCAGTTCACTGGACCGTAATCGACGCTGAGGAGCGAAAGCTAGGGGAGCAAACAGGATTAGATACCCTAGTAGTC
>M03053_135_000000000-ALP1V_1_1108_15977_10612	
CCTACGGGTGGCTGCAGTAAGGAATATTGGACAATGGACGAAAATCTGATCCAGCCATGCCGCGTGCAGGATGACAGCCCTACGGGTTGTAAACTGCTTTTATACAGGAAGAAACACTCCGACGTGTCGGAGCTTGACGGTACTGTAAGAATAAGGATCGGCTAACTCCGTGCCAGCAGCCGCGGTAATACGGAGGGTCCGAGCGTTATCCGGAATCATTGGGTTTAAAGGGTCCGCAGGCGGTCAATTAAGTCAGAGGTGAAATCCGGCAGCTCAACTGTCGCACTGCCATTGATACTGTTAAACGTGAATTATTGTGAAGTAACTAGAATATGTAGTGTAGCGGTGAAATGCTTAGAGATTACATGGAATACCAATTGCGAAGGTAGGTTACTAACAATCAATTGACGCTGATGGACGAAAGCGTGGGGAGCGAACAGGATTAGATACCCGTGTAGTC
>M03053_135_000000000-ALP1V_1_2104_16431_5008	
CCTACGGGGGGCTGCAGTGAGGAATATTGGACAATGGAGGAAACTCTGATCCAGCCATGCCGCGTGCAGGAAGACTGCCCTATGGGTTGTAAACTGCTTTTATACAGGAAGAAACCGCTCTACGTGTAGAGTTCTGACGGTACTGTAAGAATAAGGATCGGCTAACTCCGTGCCAGCAGCCGCGGTAATACGGAGGATCCAAGCGTTATCCGGAATCATTGGGTTTAAAGGGTCCGTAGGTGGATAATTAAGTCAGAGGTGAAATCTTGCAGCTCAACTGTAAAATTGCCTTTGATACTGGTTATCTTGAGTTATTATGAAGTAGTTAGAATATGTAGTGTAGCGGTGAAATGCATAGATATTACATAGAATACCAATTGCGAAGGCAGATTACTAATAATCAACTGACACTGATGGACGAAAGCGTGGGTAGCGAACAGGATTAGATACCCGGGTAGTC
>M03053_135_000000000-ALP1V_1_1112_27853_13933	
CCTACGGGGGGCAGCAGTGGGGAATCTTGCACAATGGGGGAAACCCTGATGCAGCGATGCCGCGTGAGTGAAGAAGGCCTTTGGGTTGTAAAACTCTTTCGTCGGGGAAGAAAATGACTGTACCCGAATAAGAAGGTCCGGCTAACTTCGTGCCAGCAGCCGCGGTAATACGAAGGGACCTAGCGTAGTTCGGAATTACTGGGCTTAAAGAGCTCGTAGGTGGTTAAAATAGTTGATGGTGAAATCCCAAGGCTCAACCTTGGAACTGCCTTCAAAACTCCCAGTCTAGAGTTCGAGAGAGGTGAGTGGAATTCCGAGTGTAGAGGTGAAATTCGTAGATATTCGGAAGAACACCAGTGGCGAAGGCGGCTCACTGGCTCGATACTGACGCTGAGGTGCGAAAGTGTGGGGAGCAAACAGGATTAGATACCCGTGTAGTC
>M03053_135_000000000-ALP1V_1_2116_22505_11554	
CCTACGGGTGGCAGCAGTAGGGAATATTGCGCAATGGACGAAAGTCTGACGCAGCCACGCCGCGTGAGTGAGGAAGGCCTTCGGGTTGTAAAGCTCTGTCATCCGGGAAAAACGGCTATCTGGGGACAGTTCAGGTAGCGTGATGGTACCGGAGGAGGAAGCACCGGCAAACTCTGTGCCAGCAGCCGCGGTAAGACGAAGGATCCAAGCGTTGTCCGGATTTACTGGGTTTAAAGGATGCGTAGGCGGACACTTAAGCCGGTGGTGAAATCCCATAGCTCAACTATGGAACTGCCATTGGAACTGTGTGTCTTGAATTCGGTTGAGGTAGATGGAATATAACATGTAGCGGTGAAATGCTTAGATATGTTATAGAACACCGATTGCGAAGGCAGTCTACTAAGCCGACATTGACGCTGAGGCATGAAAGCGTGGGGAGCGAACAGGATTAGATACCCGGGTAGTC
>M03053_135_000000000-ALP1V_1_2105_6256_15134	
CCTACGGGGGGCAGCAGTGGGGAATCTTGCACAATGGGGGAAACCCTGATGCAGCGATGCCGCGTGAGTGAAGAAGGCCTTTGGGTTGTAAAACTCTTTCGTCGGGGAAGAAAATGACTGTACCCGAATAAGAAGGTCCGGCTAACTTCGTGCCAGCAGCCGCGGTAATGCGAAGGGACCTAGCGTAGTTCGGAATTACTGGGCTTAAAGAGTTCGTAGGTGGTTGAAAAAGTTAGGGGTGAAATCCCAGGGCTTAACTCTGGAACTGCCATTAAAACTTTTCAGCTAGAGTATGATAGAGGAAAGCAGAATTTCTAGTGTAGAGGTGAAATTCGTAGATATTAGAAAGAATACCAATTGCGAAGGCAGCTTTCTGGATCATTACTGACACTGAGGAACGAAAGCATGGGTAGCGAAGAGGATTAGATACCCTGGTAGTC
>M03053_135_000000000-ALP1V_1_1106_17688_8669	
CCTACGGGGGGCAGCAGTGGGGAATCTTAGACAATGGGGGCAACCCTGATCTAGCCATGCCGCGTGAGTGATGAAGGCCTTAGGGTCGTAAAGCTCTTTCGCCTGTGATGATAATGACAGTAGCAGGTAAAGAAACCCCGGCTAACTCCGTGCCAGCAGCCGCGGTAATACGGAGGGGGTTAGCGTTGTTCGGAATTACTGGGCGTAAAGCGCACGTAGGCGGATTGGAAAGTTGGGGGTGAAATCCCGGGGCTCAACCCCGGAACTGCCTCCAAAACTATCAGTCGAGAGTTCGAGAGAGGTGAGTGGAATTCCAAGTGTAGAGGTGAAATTCGTAGATATTAGAAAGAACACCAAATGCGAAGGCAACTTACTGGGTCACTACTGACACTGAGGAGCGAAAGCATGGGTAGCGAAGAGGATTAGATACCCGAGTAGTC
>M03053_135_000000000-ALP1V_1_2114_9793_10630	
CCTACGGGTGGCTGCAGTGGGGAATATTGGACAATGGGCGAAAGCCTGATCCAGCAATGCCGCGTGAGTGATGAAGGCCTTAGGGTTGTAAAGCTCTTTTACCAGGGATGATAATGACAGTACCTGGAGAATAAGCTCCGGCTAACTCCGTGCCAGCAGCCGCGGTAATACGGAGGGAGCTAGCGTTGTTCGGAATTACTGGGCGTAAAGAGTACGTAGGCGGCTTTACAAGTCGGGTGTGAAAGCCCTGAGCTTAACTCAGGAACTGCATTCGATACTGTATCGCTAGAGTTTATTAGAGGATAGCGGAATTCCAGGTGTAGCGGTGAAATGCGTAGATATCTGGAGGAACACCAATGGCGAAGGCAGCTTACTGGACGACAACTGACGCTGAGGCACGAAAGCGTGGGTAGCGAAAGGGATTAGATACCCTGGTAGTC
>M03053_135_000000000-ALP1V_1_1105_8673_6201	
CCTACGGGCGGCAGCAGTAAGGAATATTGGTCAATGGACGAAAGTCTGAACCAGCCATGCCGCGTGCAGGATGACTGCCCTATGGGTTGTAAACTGCTTTTATATAGGAAGAAAAACTTTCTCGTGAGAAAGCTTGGCGGTACTATAAGCATAAGGATCGGCTAACTCCGTGCCAGCAGCCGCGGTAATACGAAGGGACCTAGCGTAGTTCGGAATTACTGGGCTTAAAGAGCTCGTAGGTGGTTGAAAAAGTTGGTGGTGAAATCCCAGAGCTTAACTCTGGAACTGCCATCAAAACTTTTCAGCTAGAGTTTGATAGAGGAAAGCAGAATTTCTAGTGTAGAGGTGAAATTCGTAGATATTAGAAAGAATACCAATTGCGAAGGCAGCTTTCTGGATCATTACTGACACTGAGGAACGAAAGCATGGGTAGCGAAGAGGATTAGATACCCCTGTAGTC
>M03053_135_000000000-ALP1V_1_1108_25607_10165	
CCTACGGGGGGCTGCAGTGGGGAATCTTGCACAATGGAGGAAACTCTGATGCAGCGATGCCGCGTGAGTGAAGAAGGCCCTTGGGTTGTAAAGCTCTTTCGTCGGGGAAGAAAATGACTGTACCCGAATAAGAAGGTCCGGCTAACTTCGTGCCAGCAGCCGCGGTAATACGAAGGGACCTAGCGTAGTTCGGAATTACTGGGCTTAAAGAGCTCGTAGGTGGTTAAAAAAGTTGATGGTGAAATCCCAAGGCTCAACCTTGGAACTGCCATCAAAACTTTTTAGCTAGAGTGTGATAGAGGTAAGTGGAATTTCTAGTGTAGAGGTGAAATTCGTAGATATTAGAAAGAACACCAAATGCGAAGGCAACTTACTGGGTCACTACTGACACTGAGGAGCGAAAGCATGGGTAGCGAAGAGGATTAGATACCCTAGTAGTC
>M03053_135_000000000-ALP1V_1_2103_16559_19125	
CCTACGGGTGGCAGCAGTAGGGAATTTTCCGCAATGGGCGAAAGCCTGACGGAGCAATACCGCGTGAGGGATGACGGCCTGTGGGTTGTAAACCTCTTTTCTCAAGGAAGAAGTTCTGACGGTACTTGAGGAATAAGCATCGGCTAACTCTGTGCCAGCAGCCGCGGTAATACAGAGGATGCAAGCGTTATCCGGAATCACTGGGCATAAAGCGTCTGTAGGTGGTTTGGTAAGTCTGCTGTTAAAGACTGGGGCTCAACCCCAGAAAAGCAGTGGAAACTGCTAGACTTGAGTGTGGTAGAGGTAGAGGGAATTCCTAGTGTAGCGGTGAAATGCGTAGATATTAGGAAGAACACCGATGGCGAAGGCACTTTACTGGGCTATTACTGACACTCAGAGACGAAAGCTAGGGTAGCAAATGGGATTAGATACCCCTGTAGTC
>M03053_135_000000000-ALP1V_1_1119_8935_17326	
CCTACGGGTGGCAGCAGTTTCGAATCATTCACAATGGGGGCAACCCTGATGGTGCAACGCCGCGTGAGGGATGAAGGCCTTCGGGTCGTAAACCTCTGTCACCAAGGAGCAACAAGCCGGTTCATAGCCGGCCCTGAGTTAACTTGGAGAGGAAGCAGTGGCTAACTCCGTGCCAGCAGCCGCGGTAATACGGAGACTGCAAGCGTTACTCGGATTCACTGGGCGTAAAGGGTGCGTAGGCCGCTAAGCGGGTCGGGTGTGAAATCTCGGGGCTCAACCTCGAAACTGCGCCCGAAACTGTTTAGCTAGAGTGTCGGAGAGGTAAGCGGAATTCCAGGTGTAGCGGTGAAATGCTTAGATATCACGAAGAACATCAGTGGCGAAGGCGGCCTGCTGGTCTGCAACTGACGCTGAGGTACGAAAGCGTGGGGAGCGAACAGGATTAGATACCCGTGTAGTC
>M03053_135_000000000-ALP1V_1_1114_2434_9907	
CCTACGGGAGGCAGCAGCAGGGAATATTGTGCAATGAGCGAAAGCTTGACACAGCGACACCGCGTGTGGGATGACGGTTCTAGGATTGTAAACCACTTTCAGGAGGGAAGAAAATGACGGTACCTCCACAAGAAGACCCGGCCAACTATGTGCCAGCAGCCGCGGTAATACATAGGGGTCAAGCGTTGTCCGGATTTATTGGGCGTAAAGAGCTCGTAGGCGGTTCAACAAGTCGGTCGTAAAAGTTTAGGGCTCAACCATAAAAGGTCGATCGATACTGTTGTGACTAGGATACGGTAGAGGTGAATGGAATTCAGAGTGTAGCGGTGAAATGCGTAGATATTCGGAGGAACACCAATTGCGAAGGCAGTTCACTGGACCGTGATCGACGCTGAGGAGCGAAAGCTAGGGGAGCAAACAGGATTAGATACCCTGGTAGTC
>M03053_135_000000000-ALP1V_1_1110_7081_15336	
CCTACGGGTGGCAGCAGTGAGGAATATTGGACAATGGAGGCAACTCTGATCCAGCCATGCCGCGTGCAGGAAGACTGCCCTATGGGTTGTAAACTGCTTTTATACAGGAAGAATAGTACCTACGTGTAGGTATTTGACGGTACTGTACGAATAAGGATCGGCTAACTCCGTGCCAGCAGCCGCGGTAATACGGAGGATCCAAGCGTTATCCGGAATCATTGGGTTTAAAGGGTCCGTAGGCGGTCTGATAAGTCAGAGGTGAAATCCTGCAGCTCAACTGTAGCATTGCCTTTGATACTGTTAGACTTGAGTTATTGTGAAGTAGTTAGAATGTGTGGTGTAGCGGTGAAATGCATAGATATCACACAGAATACCGATTGCGAAGGCAGATTACTAACAATATACTGACGCTGAGGGACGAAAGCGTGGGTAGCGAACAGGATTAGATACCCCAGTAGTC
>M03053_135_000000000-ALP1V_1_1101_11979_6306	
GGACAGAAAGACCCTATGAAGCTTTACTGTAACCTGAAATTGAAATTGGACATTATTCGCGCAGTATAGGTGGGAGGCGTTGATTATAATCTTGCGGGATTATTGGAGCCATCAGTGAGATACCACTCTTGTAATGTTAGATTTCTAACTTTGAATCATTATCTGGTCAAAGGACAATTTCAGGCGGGCAGTTTGACTGGGGCGGCCGCCTCCTAAATGGTAACGGAGGCGTACAAAGGTTTCCTCTGAACGGTTAGAAATCGTATCTAGAGTGTAAAGGCATAAGGAAGCTTGACTGTGAGACCTACAAGTCGAGCAGGGACGAAAGTCGGTCTTAGTGATCTGACGGTACTGAGTGGAAAGGCCGTCACTCAACGGATAAAAGTTACTCTAGGGATAACAGGCTGA
>M03053_135_000000000-ALP1V_1_1113_3917_10984	
CCTACGGGCGGCAGCAGTTTCGAATCATTCACAATGGGGGCAACCCTAATGGTGCAACGCCGCGTGAGGGATGAAGGCCTTCGGGTCGTAAACCTCTGTCACCAAGGAGCAACAAGCCGGTTCATAGCCGGCCCTGAGTTAACTTGGAGAGGAAGCAGTGGCTAACTCCGTGCCAGCAGCCGCGGTAATACGGAGACTGCAAGCGTTACTCGGATTCACTGGGCGTAAAGGGTGCGTAGGCCGCTAAGCGTGTCGGGTGTGAAATCTCGGGGCTCAACCTCGAAACTGCGCCCGAAACTGTTTAGCTAGAGTGTCGGAGAGGTAAGCGGAATTCCAGGTGTAGCGGTGAAATGCGTAGATATCTGGAGGAACACCAATGGCGAAGGCAGCTTACTGGACGACAACTGACGCTGAGGCACGAAAGCGTGGGTAGCGAAAGGGATTAGATACCCCAGTAGTC
>M03053_135_000000000-ALP1V_1_2112_16071_10389	
CCTACGGGAGGCTGCAGTGAGGAATATTGGTCAATGGAGGCAACTCTGAACCAGCCATGCCGCGTGAAGGATGACGGCCCTATGGGTTGTAAACTTCTTTTATAGAGGAAGAAACTTGTCTACGTGTAGACAACTGACGGTACTCTACGAATAAGGATCGGCTAACTCCGTGCCAGCAGCCGCGGTAATACGGAGGATCCAAGCGTTATCCGGATTCATTGGGTTTAAAGGGTCCGTAGGCGGGTCTTTAAGTCAGTGGTGAAAGCCGACAGCTCAACTGTCGAACTGCCATTGATACTGATATCCTTGAGTGTGGTTGAAGTGGGCGGAACATGTCATGTAGCGGTGAAATGCATAGATATGACATAGAACACCAATTGCGAAGGCAGCTCACTAAGCCATTACTGACGCTGAGGGACGAAAGCGTGGGGAGCGAACAGGATTAGATACCCCGGTAGTC
>M03053_135_000000000-ALP1V_1_2118_21953_10189	
CCTACGGGTGGCAGCAGTCGGGAATATTGCGCAATGGGGGAAACCCTGACGCAGCCATGCCGCGTGTGTGAAGAAGGCCCTAGGGTTGTAAAGCACTTTCAATTGGGAGGAAAAGCTAATGGTTAATAGCCATTAGCCCTGACGTTACCTTTAGAAGAAGCACCGGCTAACTCCGTGCCAGCAGCCGCGGTAATACGGAGGGTGCAAGCGTTAATCGGAATTACTGGGCGTAAAGCGCGCGTAGGCGGCTCTTTAAGGCGGATGTGAAAGCGCCGGGCTCAACCTGGGAACTGCATCCGATACTGGAGGGCTAGAGTGTAGGAGAGGGAGGTAGAATTCCATGTGTAGCAGTGAAATGCGTAGATATATGGAGGAATACCAGTGGCGAAGGCGGCCTCCTGGCCTAACACTGACGCTGAGGTGCGAAAGCGTGGGGAGCAAACGGGATTAGATACCCCTGTAGTC
>M03053_135_000000000-ALP1V_1_1101_10478_1315	
CCTACGGGGGGCTGCAGTAGGGAATATTGCACAATGGGCGAAAGCCTGATGCAGCAACGCCGCGTGCGGGAAGAAGGCCCTAGGGTTGTAAACCGCTTTCAGCAGGGAAGAAAATGACGGTACCTGCAGAAGAAGGTGCGGCCAACTACGTGCCAGCAGCCGCGGTGACACGTAGGCACCAAGCGTTGTCCGGATTTATTGGGCGTAAAGCGCATGTAGGCGGAACAGAAAGTTAGAAGTGAAATCCCTGGGCTCAACCTAGGAATTGCTTTTAAAACTTCTGTTCTGGAATTCAGGAGAGGAAAATGGAATATCCAGTGTAGAGGTGAAATTCGTAGATATTGGATGGAACACCAGTGGCGAAGGCGATTTTCTGGACTGATATTGACGCTGAGATGCGAAGGCATGGGTAGCAAACGGGATTAGATACCCCGGTAGTC
>M03053_135_000000000-ALP1V_1_2114_22017_18049	
CCTACGGGGGGCTGCAGTTTCGAATCATTCACAATGGAGGAAACTCTGATGCAGCGATGCCGCGTGAGTGAAGAAGGCCCTTGGGTTGTAAAGCTCTTTCGTCGGGGAAGAAAATGACTGTACCCGAATAAGAAGGTCCGGCTAACTTCGTGCCAGCAGCCGCGGTAATACGAAGGGACCTAGCGTAGTTCGGAATTACTGGGCTTAAAGAGTTCGTAGGTGGTTGAAAAAGTTAGTGGTGAAATCCCAGAGCTTAACTCTGGAACTGTCATTAAAACTTTTCAGCTAGAGTATGATAGAGGAAAGCAGAATTTCTAGTGTAGAGGTGAAATTCGTAGATATTAGAAAGAATACCAATTGCGAAGGCAGCTTTCTGGATCATTACTGACACTGAGGAACGAAAGCATGGGTAGCGAAGAGGATTAGATACCCCGGTAGTC
>M03053_135_000000000-ALP1V_1_2110_5505_15504	
CCTACGGGAGGCAGCAGTCGAGAATCATTCGCAATGGGCGAAAGCCTGACGGTGCGACGCCGCGTGGAGGATGAAGGCCCTAGGGTCGTAAACTCCTGTCATCAGGGAGTAATGGCTCATGTAGTAACTGACATGAGTAGTGATAGTACCTGAAGAGGAAGGGACGGCTAACTTCGTGCCAGCAGCCGCGGTAATACGAAGGGACCTAGCGTAGTTCGGAATTACTGGGCTTAAAGAGTTCGTAGGTGGTTGAAAAAGTTAGTGGTGAAATCCCAGAGCTTAACTCTGGAACTGCCATTAAAACTTTTCAGCTAGAGTATGATAGAGGAAAGCAGAATTTCTAGTGTAGAGGTGAAATTCGTAGATATTAGAAAGAATACCAATTGCGAAGGCAGCTTTCTGGATCATTACTGACACTGAGGAACGAAAGCATGGGTAGCGAAGAGGATTAGATACCCGGGTAGTC
>M03053_135_000000000-ALP1V_1_1113_22636_10313	
CCTACGGGGGGCAGCAGTTTCGAATCATTCACAATGGGGGAAACCCTGATGGTGCAACGCCGCGTGAGGGATGAAGGCCTTCGGGTCGTAAACCTCTGTCATCAAGGAGCAACAAGCAGGTTCATAGCCTGCCCTGAGTTAACTTGAAGAGGAAGCAGTGGCTAACTCCGTGCCAGCAGCCGCGGTAATACGGAGACTGCAAGCGTTACTCGGATTCACTGGGCGTAAAGGGTGCGTAGGCCGATAGATGTGTCAGGTGTGAAATCTCGGGGCTCAACCTCGAAACTGCGCCTGAAACTGTCTATCTAGAGTGTTGGAGAGGTAAGCGGAATTTCTGGTGTAGCGGTGAAATGCGTAGATATCAGAAGGAACACCAATGGCGAAGGCAGCTTACTGGACAACAACTGACGCTGAGGCACGAAAGCGTGGGTAGCGAAAGGGATTAGATACCCCTGTAGTC
>M03053_135_000000000-ALP1V_1_2118_9345_3864	
CCTACGGGGGGCTGCAGTCAGGAATATTGTGCAATGGGGGAAACCCTGATGCAGCGATGCCGCGTGAGTGAAGAAGGCCCTTGGGTTGTAAAACTCTTTCGTCGGGGAAGAAAATGACTGTACCCGAATAAGAAGGTCCGGCTAACTTCGTGCCAGCAGCCGCGGTAATACGAAGGGACCTAGCGTAGTTCGGAATTACTGGGCTTAAAGAGCTCGTAGGTGGTTAAAAAAGTTGACGGTGAAATCCCAAGGCTCAAACTTGGAACTGCCATCAAAACTTTTTAGCTAGAGTGTGATAGAGGTAAGTGGAATTTCTAGTGTAGAGGTGAAATTCGTAGATATTAGAAAGAACACCAAATGCGAAGGCAACTTACTGGGTCACTACTGACACTGAGGAGCGAAAGCATGGGTAGCGAAGAGGATTAGATACCCCGGTAGTC
>M03053_135_000000000-ALP1V_1_2119_11524_21497	
CCTACGGGGGGCTGCAGTGGGGAATTTTCCGCAATGGGCGAAAGCCTGACGGAGCAACGCCGCGTGAGGGATGAAGGCCTCTGGGCTGTAAACCTCTTTTATCAAGGAAGAAGATCTGACGGTACTCGATGAATAAGCCACGGCTAATTCCGTGCCAGCAGCCGCGGTAATACGGGAGTGGCAAGCGTTATCCGGAATTATTGGGCGTAAAGCGTCCGCAGGCGGCCTGACAAGTCTGCTGTTAAAGCGTGGAGCTTAACTCCATTTCAGCAGTGGAAACTGTCAGGCTTGAGTGAGGTAGGGGCAGAGGGAATTCCCGGTGTAGCGGTGAAATGCGTAGATATCGGGAAGAACACCAGTGGCGAAAGCGCTCTGCTGGGCCATCACTGACGCTCATGGACGAAAGCCAGGGGAGCGAAAGGGATTAGATACCCGTGTAGTC
>M03053_135_000000000-ALP1V_1_2101_5315_12532	
CCTACGGGTGGCAGCAGTTTCGAATCATTCACAATGGGGGCAACCCTGATGGTGCAACGCCGCGTGAGGGATGAAGGCCTTCGGGTCGTAAACCTCTGTCACCAAGGAGCAACAAGCCGGTTCATAGCCGGCCCTGAGTTAACTTGGAGAGGAAGCAGTGGCTAACTCCGTGCCAGCAGCCGCGGTAATACGGAGACTGCAAGCGTTACTCGGATTCACTGGGCGTAAAGGGTGCGTAGGCCGCTAAGCGTGTCGGGTGTGAAAGCTCGGGGCACAACCTCGAAACTGCGCCCGAAACTGTTTAGCTAGGGTGTCGGAGAGGTAAGCGGAATTCCAGGTGTAGCGGTGAAATGCGTAGATATCTGGAGGAACACCAATGGCGAAGGCAGCTTACTGGACGACAACTGACGCTGAGGCACGAAAGCGTGGGTAGCGAAAGGGATTAGATACCCGTGTAGTC
>M03053_135_000000000-ALP1V_1_1110_5733_14236	
CCTACGGGGGGCTGCAGTGGGGAATCTTGCACAATGGAGGAAACTCTGATGCAGCGATGCCGCGTGAGTGAAGAAGGCCCTTGGGTTGTAAAGCTCTTTCGTCGGGGAAGAAAATGACTGTACCCGAATAAGAAGGTCCGGCTAACTTCGTGCCAGCAGCCGCGGTAATACGAAGGGACCTAGCGTAGTTCGGAATTACTGGGCTTAAAGAGTTCGTAGGTGGTTGAAAAAGTTAGTGGTGAAATCCCAGAGCTTAACTCTGGAACTGCCATTAAAACTTTTCAGCTAGAGTATGATAGAGGAAAGCAGAATTTCTAGTGTAGAGGTGAAATTCGTAGATATTAGAAAGAATACCAATTGCGAAGGCAGCTTTCTGGATCATTACTGACACTGAGGAACGAAAGCATGGGTAGCGAAGAGGATTAGATACCCTTGTAGTC
>M03053_135_000000000-ALP1V_1_1106_24779_7906	
CCTACGGGAGGCTGCAGTGAGGAATATTGGACAATGGAGGCAACTCTGATCCAGCCATGCCGCGTGCAGGAAGACTGCCCTATGGGTTGTAAACTGCTTTTATATAGGAAGAAACCTTGGTACGTGTACCAAGCTGACGGTACTATAAGAATAAGGATCGGCTAACTCCGTGCCAGCAGCCGCGGTAATACGGAGGATCCAAGCGTTATCCGGAATCATTGGGTTTAAAGGGTCCGTAGGTGGATAATTAAGTCAGAGGTGAAATCTTGCAGCTCAACTGTAAAATTGCCTTTGATACTGGTTATCTTGAGTTACTATGAAGTAGTTAGAATATGTAGTGTAGCGGTGAAATGCATAGATATTACATAGAATACCAATTGCGAAGGCAGATTACTAATAGTACACTGACACTGATGGACGAAAGCGTGGGTAGCGAACGGGATTAGATACCCTGGTAGTC
>M03053_135_000000000-ALP1V_1_1119_9856_11086	
CCTACGGGGGGCTGCAGTAGGGAATCTTGGGCAATGGGCGAAAGCCTGACCCAGCGATGCCGCGTGTGCGAAGAAGGCCTTAGGGTTGTAAAGCACTTTCAGTTGCGAAGAAAAGCTACGGTTTAATACGCTGTGGTCTTGACGTTAACAACAGAAGAAGTACCGGCTAACTCCGTGCCAGCAGCCGCGGTAATACGGAGGGTACGAACGTTAATCGGAATTACTGGGCGTAAAGCGCGCGTAGGCGGCTTGGTAAGTTGGGTGTGAAAGCCCCGGGCTCAACCTGGGAACTGCATCCAAAACTGCCTGGCTAGAGTATGGTAGAGGATGGCGGAATTTCCTGTGTAGCGGTGAAATGCGTAGATATAGGAAGGAACATCAGTGGCGAAGGCGGCCATCTGGACCAATACTGACGCTGAGGTGCGAAAGCGTGGGGAGCAAACAGGATTAGATACCCCTGTAGTC
>M03053_135_000000000-ALP1V_1_1119_16859_19485	
CCTACGGGAGGCAGCAGTGAGGAATATTGGACAATGGACGAAAGTCTGATCCAGCCATGCCGCGTGCAGGATGACGGCCCTATGGGTTGTAAACTGCTTTTATACAGGAAGAAACACTCCCACGTGTGGGGGCTTGACGGTACTGTACGAATAAGGATCGGCTAACTCCGTGCCAGCAGCCGCGGTAATACGGAGGATCCAAGCGTTATCCGGAATTATTGGGTTTAAAGGGTCCGCAGGCGGTCAATTAAGTCAGAGGTGAAATCCCATAGCTTAACTATGGAACTGCCTTTGATACTGGTTGACTTGAGTTATACGGAAGTAGATAGAATAAGTAGTGTAGCGGTGAAATGCATAGATATTACTTAGAATACCGATTGCGAAGGCAGTCTACTACGTATATACTGACGCTCATGGACGAAAGCGTGGGGAGCGAACAGGATTAGATACCCGTGTAGTC
>M03053_135_000000000-ALP1V_1_1102_20651_3567	
CCTACGGGGGGCAGCAGTGGGGAATCTTGCACAATGGAGGAAACTCTGATGCAGCGATGCCGCGTGAGTGAAGAAGGCCCTTGGGTTGTAAAGCTCTTTCGTCGGGGAAGAAAATGACTGTACCCGAATAAGAAGGTCCGGCTAACTTCGTGCCAGCAGCCGCGGTAATACGAAGGGACCTAGCGTAGTTCGGAATTACTGGGCTTAAAGAGTTCGTAGGTGGTTGAAAAAGTTAGTGGTGAAATCCCAGAGCTTAACTCTGGAACTGCCATTAAAACTTTTCAGCTAGAGTATGATAGAGGAAAGCAGAATTTCTAGTGTAGAGGTGAAATTCGTAGATATTAGAAAGAATACCAATTGCGAAGGCAGCTTTCTGGATCATTACTGACACTGAGGAACGAAAGCATGGGTAGCGAAGAGGATTAGATACCCGGGTAGTC
>M03053_135_000000000-ALP1V_1_2107_3667_7202	
CCTACGGGAGGCTGCAGTAGGGAATATTGGACAATGGGGGAAACCCTGATCCAGCAATGCCGCGTGAGTGAAGAAGGCCTTCGGGTTGTAAAACTCTTTCATCAATGATGATAATGACATTAGTTGAAGAAGAAGCCCCGGCTAACTTCGTGCCAGCAGCCGCGGTAATACGAAGGGGGCTAGCGTTGTTCGGAATCACTGGGCGTAAAGCGCACGTAGGCGGATTGGAAAGTTGGGGGTGAAATCCCGGGGCTCAAACCCGGAACTGCCTCCAAAACTATCAGTCTAGAGTTCGAGAGAGGTGAGTGGAATTCCAAGTGTAGAGGTGAAATTCGTAGATATTTGGAGGAACACCAGTGGCGAAGGCGGCTCACTGGCTCGATACTGACGCTGAGGTGCGAAAGTGTGGGGAGCAAACAGGATTAGATACCCCGGTAGTC
>M03053_135_000000000-ALP1V_1_2109_21713_7884	
CCTACGGGGGGCAGCAGTGAGGAATATTGGACAATGGAGGCAACTCTGATCCAGCCATGCCGCGTGCAGGAAGACTGCCCTATGGGTTGTAAACTGCTTTTATATAGGAAGAAACCTTGGTACGTGTACCAAGCTGACGGTACTATAAGAATAAGGATCGGCTAACTCCGTGCCAGCAGCCGCGGTAATACGGAGGATCCAAGCGTTATCCGGAATCATTGGGTTTAAAGGGTCCGTAGGTGGATAATTAAGTCAGAGGTGAAATCCTGCAGCTCAACTGTAGAACTGCCTTTGATACTGGAAAACTTGAGTTATTGTGAAGTGGTTAGAATGTGTGGTGTAGCGGTGAAATGCATAGATATCACACAGAATACCGATTGCGAAGGCAGATCACTAACAATATACTGACGCTCATGGACGAAAGCGTGGGGAGCGAACAGGATTAGATACCCTGTAGTC
>M03053_135_000000000-ALP1V_1_1105_20224_17416	
CCTACGGGGGGCAGCAGTAGGGAATATTGGACAATGAGCGCAAGCTTGATCCAGCCATACCGCGTGTGTGAAGAAGGCCTTCGGGTTGTAAAGCACTTTAAGCAGGGAGAAAAAGTTATAGGTTAATACCCTATGACCGTGATGTTACCTGCAGAATAAGCACCGGCTAATTCCGTGCCAGCAGCCGCGGTAATACGGAAGGTGCAAGCGTTAATCGGAATTACTGGGCGTAAAGCGCGCGTAGGTGGGTTGTTAAGTTGGATGTGAAAGCCCTGGGCTCAACCTAGGAACTGCATCCAAAACTAACTCACTAGAGTACGATAGAGGGAGGTAGAATTCATAGTGTAGCGGTGGAATGCGTAGATATTATGAAGAATACCAGTGGCGAAGGCGGCCTCCTGGATCTGTACTGACACTGAGGTGCGAAAGCGTGGGTAGCGAACAGGATTAGATACCCGAGTAGTC
>M03053_135_000000000-ALP1V_1_1113_21220_5348	
CCTACGGGGGGCAGCAGTGGGGAATCTTGCACAATGGAGGAAACTCTGATGCAGCGATGCCGCGTGAGTGAAGAAGGCCCTTGGGTTGTAAAGCTCTTTCGTCGGGGAAGAAAATGACTGTACCCGAATAAGAAGGTCCGGCTAACTTCGTGCCAGCAGCCGCGGTAATACGAAGGGACCTAGCGTAGTTCGGAATTACTGGGCTTAAAGAGCTCGTAGGTGGTTAAAAAAGTTGATGGTGAAATCCCAAGGCTCAACCTTGGAACTGCCATCAGAACTTGTTAGCTAGAGTGTGATAGAGGTAAGTGGAATTTCTAGTGTAGAGGTGAAATTCGTAGATATTAGAAAGAACACCAAATGCGAAGGCAACTTACTGGGTCACTACTGACACTGAGGAGCGAAAGCATGGGTAGCGAAGAGGATTAGATACCCCTGTAGTC
>M03053_135_000000000-ALP1V_1_2116_10489_9970	
CCTACGGGGGGCAGCAGTGGGGAATCTTAGACAATGGGGGCAACCCTGATCTAGCCATGCCGCGTGAGTGATGAAGGCCTTAGGGTCGTAAAGCTCTTTCGCCTGTGATGATAATGACAGTAGCAGGTAAAGAAACCCCGGCTAACTCCGTGCCAGCAGCCGCGGTAATACGGAGGGGGTTAGCGTTGTTCGGAATTACTGGGCGTAAAGCGCGCGTAGGCGGATTAGAAAGTTGGGGGTGAAATCCCGGGGCTCAACCCCGGAACTGCCTCCAAAACTGCTAGTCTAGAGTTCGAGAGAGGTGAGTGGAATTCCGAGTGTAGAGGTGAAATTCGTAGATATTCGGAGGAACACCAGTGGCGAAGGCGGCTTACTGGCTCGATACTGACGCTGAGGTGCGAAAGTGTGGGGAGCAAACAGGATTAGATACCCGGGTAGTC
>M03053_135_000000000-ALP1V_1_2106_9937_8806	
CCTACGGGTGGCTGCAGTAGGGAATCTTGGGCAATGGGCGAAAGCCTGACCCAGCGATGCCGCGTGTGCGAAGAAGGCCTTAGGGTTGTAAAGCACTTTCAGTTGCGAAGAAAAGCTACGACTTAATACGTCGTGGTCTTGACGTTAACAACAGAAGAAGTACCGGCTAACTCCGTGCCAGCAGCCGCGGTAATACGGAGGGTACGAACGTTAATCGGAATTACTGGGCGTAAAGCGCGCGTAGGCGGTTTGATAAGTGGGATGTGAAAGCCCCGGGCTCAACCTGGGAACTGCATTCCAAACTGTCAGACTAGAGTGTGGTAGAGGGAGGTAGAATTTCCTGTGTAGCGGTGAAATGCGTAGATATAGGAAGGAATACCGATGGCGAAGGCAGCCTCCTGGACCAACACTGACGCTGAGGTGCGAAAGCGTGGGGAGCAAACAGGATTAGATACCCCAGTAGTC
>M03053_135_000000000-ALP1V_1_2116_10685_7823	
CCTACGGGAGGCAGCAGTGAGGAATATTGGACAATGGAGGCAACTCTGATCCAGCCATGCCGCGTGCAGGAAGACTGCCCTATGGGTTGTAAACTGCTTTTATATAGGAAGAAACCTACTTACGTGTAAGTAGCTGACGGTACTATAAGAATAAGGATCGGCTAACTCCGTGCCAGCAGCCGCGGTAATACGGAGGATCCAAGCGTTATCCGGAATCATTGGGTTTAAAGGGTCCGTAGGTGGATAATTAAGTCGGAGGTGAAATCTTGCAGCTCAACTGTAGAACTGCCTTTGATACTGGAAAACTTGAGTTATTGTGAAGTGGTTAGAATGTGTGGTGTAGCGGTGAAATGCATAGATATACACAGAATACCAATTGCGAAGGCAGATCACTAACAATATACTGACGCTCAGGGACGAAAGCGTGGGTAGCGAACAGGATTAGATACCCTGGTAGTC
>M03053_135_000000000-ALP1V_1_1111_21516_24241	
CCTACGGGTGGCTGCAGTGGGGAATCTTGCACAATGGGGGAAACCCTGATGCAGCGATGCCGCGTGAGTGAAGAAGGCCCTTGGGTTGTAAAACTCTTTCGTCGGGGAAGAAAATGACTGTACCCGAATAAGAAGGTCCGGCTAACTTCGTGCCAGCAGCCGCGGTAATACGAAGGGACCTAGCGTAGTTCGGAATTACTGGGCTTAAAGAGCTCGTAGGTGGTTAAAAAAGTTGATGGTGAAATCCCAAGGCTTAACCTTGGAACTGCCATCAAAACTTTTTAGCTAGAGTGTGATAGAGGTAAGTGGAATTTCTAGTGTAGAGGTGAAATTCGTAGATATTAGAAAGAACACCAAATGCGAAGGCAACTTACTGGGTCACTACTGACACTGAGGAGCGAAAGCATGGGTAGCGAAGAGGATTAGATACCCCAGTAGTC
>M03053_135_000000000-ALP1V_1_2107_18246_10414	
CCTACGGGCGGCTGCAGTGAGGAATATTGGACAATGGAGGCAACTCTGATCCAGCCATGCCGCGTGCAGGATGACTGCCCTATGGGTTGTAAACTGCTTTTATATAGGAAGAAACGTTTCCATGCGTGGGGATTTGACGGTACTATATGAATAAGCACCGGCTAACTCCGTGCCAGCAGCCGCGGTAATACGGAGGGTGCAAGCGTTATCCGGAATCATTGGGTTTAAAGGGTCCGTAGGTGGATAATTAAGTCAGAGGTGAAATCTTGCAGCTCAACTGTAAAATTGCCTTTGATACTGGTTATCTTGAGTTATTATGAAGTAGTTAGAATATGTAGTGTAGCGGTGAAATGCATAGATATTACACAGAATACCGATTGCGAAGGCAGATCACTAATACTATATTGACGCTGATGGACGAAAGCGTAGGTAGCGAACAGGATTAGATACCCGAGTAGTC
>M03053_135_000000000-ALP1V_1_2106_19298_4092	
CCTACGGGCGGCTGCAGCAGGGAATATTGTGCAATGAACGAAAGTTTGACACAGCGACACCGCGTGTGGGATGACGGATCTAGGTTTGTAAACCACTTTCAGGAGGGAAGAAAATGACTGTACCCGAATAAGAAGGTCCGGCTAACTTCGTGCCAGCAGCCGCGGTAATACGAAGGGACCTAGCGTAGTTCGGAATTACTGGGCTTAAAGAGCTCGTAGGTGGTTAAAAAAGTTGATGGTGAAATCCCAAGGCTCAACCTTGGAACTGCCATCAAAACTTTTTAGCTAGAGTGTGATAGAGGTAAGTGGAATTTCTAGTGTAGAGGTGAAATTCGTAGATATTAGAAAGAACACCCAATGCGAAGGCAACTTACTGGGTCACTACTGACACTGAGGAGCGAAAGCATGGGTAGCGAAGAGGATTAGATACCCTGGTAGTC
>M03053_135_000000000-ALP1V_1_2109_4859_11393	
CCTACGGGAGGCAGCAGTCGGGAATCATTCACAATGGAGGCAACTCTGATGGTGCAACGCCGCGTGGAGGATGACGGTCCTAGGATTGTAAACTCCTGTCATTGGGGAGTAAGACTTAAGCGTTAAGAGCGTTTAAGTTTGATAGTACCCAAAGAGGAAGGGACGGCTAACTTCGTGCCAGCAGCCGCGGTAATACGAAGGTCCCAAGCGTTGTTCGGAATCACTGGGCGTAAAGCGTGTGTAGGCTGCGCGGAAAGTCAAATGTGAAAGCCCGGGGCTCAACCTCGGAACTGCATTCGATACTCCCGTGCTAGAGTAATGGAGAGGTAAGTGGAATTCCTGGTGTAGCAGTGAAATGCGTGGATATCAGGAGGAACATCAATGGCGAAGGCAACTTACTGGACATTTACTGACGCTCAGACACGAAGGCTAGGGTAGCGAAAGGGATTAGATACCCGAGTAGTC
>M03053_135_000000000-ALP1V_1_2115_16505_13105	
CCTACGGGGGGCTGCAGTGGGGAATCTTGCACAATGGAGGAAACTCTGATGCAGCGATGCCGCGTGAGTGAAGAAGGCCTTTGGGTTGTAAAGCTCTTTCGTCGGGGAAGAAAATGACTGTACCCGAATAAGAGGGTCCGGCTAACTTCGTGCCAGCAGCCGCGGTAATACGAAGGGACCTAGCGTAGTTCGGAATTACTGGGCTTAAAGAGTTCGTAGGTGGTTGAAAAAGTTGATGGTGAAATCCCAAGGCTCAACCTTGAACTGCCATCAAAACTTTTTAGCTAGAGTGTGATAGAGGTAAGTGGAATTTCTAGTGTAGAGGTGAAATTCGTAGATATTAGAAAGAACACCAAATGCGAAGGCAACTTACTGGGTCACTACTGACACTGAGGAGCGAAAGCATGGGTAGCGAAGAGGATTAGATACCCCAGTAGTC
>M03053_135_000000000-ALP1V_1_2107_9534_4524	
CCTACGGGTGGCTGCAGTGGGGAATATTGCACAATGGGCGAAAGCCTGATGCAGCAACGCCGCGTGAGGGACGACGGCCTTCGGGTTGTAAACCTCTTTTAGCAGGGAAGAAGCGAAAGTGACGGTACCTGCAGAAAAAGCACCGGCTAACTACGTGCCAGCAGCCGCGGTAATACGTAGGGTGCAAGCGTTGTCCGGAATTATTGGGCGTAAAGAGCTCGTAGGCGGTTTGTCGCGTCTGCTGTGAAAATCCGAGGCTCAACCGCGGACCTGCAGTGGGTACGGGCAAACTAGAGTGCGGTAGGGGAGATTGGAATTCCTGGTGTAGCGGTGGAATGCGCAGATATCAGGAGGAACACCAATGGCGAAGGCAGATCTCTGGGCCGTAACTGACGCTGAGGAGCGAAAGCGTGGGGAGCGAACAGGATTAGATACCCCGGTAGTC
>M03053_135_000000000-ALP1V_1_2101_1859_15090	
CCTACGGGGGGCTGCAGTGGGGAATATTGGACAATGGGCGCAAGCCTGATCCAGCCATACCGCGTGTGTGGAGAAGGCCTTCGGGTTGTAAAGCACTTTAAGCAGGGAGAAAAAGTTATAAGTTAATACCTTATAACCCTGATGTTACCTGCAGAATAAGCACCGGCTAATTCCGTGCCAGCAGCCGCGGTAATACGGAAGGTGCAAGCGTTAATCGGAATTACTGGGCGTAAAGCGCGCATAGGTGGTTTGTTAAGTTGGATGTGAAAGCCCTGGGCTCAACCTAGGAACTGCATCCAAAACTAACTCACTAGAGTACGATAGAGGGATGTAGAATTCATAGTGTAGCGGTGGAATGCGTAGATATTATGAAGAATACCAGTGGCGAAGGCGGCCTCCTGGATCTGTACTGACACTGAGGTGCGAAAGCGTGGGTAGCGAACAGGATTAGATACCCTAGTAGTC
>M03053_135_000000000-ALP1V_1_1111_25053_13804	
CCTACGGGGGGCAGCAGTAGGGAATCTTGGACAATGGGGGCAACCCTGATCCAGCCATGCCGCGTGAGTGAAGAAGGCCCTAGGGTCGTAAAGCTCTTTCGCCTGTGATGATAATGACATTAGTTGAAGAAGAAGCCCCGGCTAACTTCGTGCCAGCAGCCGCGGTAATACGAAGGGGGCTAGCGTTGTTCGGAATCACTGGGCGTAAAGCGTATGTAGGCGGATCAAAAAGTTAGATGTGAAATCCCTGGGCTCAACCCAGGAACTGCATTTAAAACTAGTGATCTAGAATTTGGTAGGGGTTAGTAGAATTTCCAGTGTAGAGGTGAAATTCGTAGATATTGGAAAGAATACCAGTGGCGAAGGCGACTAACTGGGCCATTTTTGACGCTGAGATACGAAAGCGTGGGTAGCAAACAGGATTAGATACCCGAGTAGTC
>M03053_135_000000000-ALP1V_1_2119_18664_5712	
CCTACGGGGGGCTGCAGTAGGGAATTTTCCGCAATGGGCGAAAGCCTGACGGAGCAATACCGCGTGAGGGATGACGGCCTGTGGGTTGTAAACCTCTTTTCTCAAGGAGGAAGATCTGACGTTACTTGAGGAATAAGCATCGGCTAACCCTGTGCCAGCAGCCGCGGTAATACAGGGGATGCAAGTGTTATCCGGAATTATTGGGCGTAAAGCGTCTGCAGGTTGATATGTAAGTCTTTTGTTAAAACTTTGAGCTTAACTCAAATTCCGCAAAAGAAACTATTTATCTTGAGTATGGTAGAGGTAAAGGGAATTTCCAGTGGAGCGGTGAAATGCGTAGATATTGGAAAGAACACCAACAGCGAAGGCACTTTACTGGGCCATTACTGACACTCAGAGACGAAAGCTAGGGTAGCAAACGGGATTAGATACCCGGGTAGTC
>M03053_135_000000000-ALP1V_1_2104_16284_8657	
CCTACGGGTGGCTGCAGTGGGGAATATTGCGCAATGGGCGAAAGCCTGACGCAGCCATGCCGCGTGAGTGACGAAGGCCTTAGGGTTGTAAAGCTCTTTCGCTAGGGAAGATAATGACGGTACCTAGTAAAGAAGCCCCGGCTAACTCCGTGCCAGCAGCCGCGGTAATACGGAGGGGGCTAGCGTTGTTCGGAATCACTGGGCGTAAAGCGTACGTAGGCGGACTGATCAGTTGGGGGTGAAAGCCCGGAGCTTAACTCCGGAACTGCCTCCAATACTGTCAGTCTTGAGGTCGAGAGAGGTAAGTGGAATTCCAAGTGTAGAGGTGAAATTCGTAGATATTTGGAAGAACACCAGTGGCGAAGGCGGCTCACTGGCCCGATACTGACGCTGAGGCACGAAAGCGTGGGGAGCAAACAGGATTAGATACCCCGGTAGTC
>M03053_135_000000000-ALP1V_1_1108_18580_11226	
CCTACGGGTGGCTGCAGTGGGGAATCTTGCACAATGGAGGAAACTCTGATGCAGCGATGCCGCGTGAGTGAAGAAGGCCCTTGGGTTGTAAAGCTCTTTCGTCGGGGAAGAAAATGACTGTACCCGAATAAGAAGGTCCGGCTAACTTCGTGCCAGCAGCCGCGGTAATACGAAGGGACCTAGCGTAGTTCGGAATTACTGGGCTTAAAGAGTTCGTAGGCGGTTGAAAAAGTTAGTGGTGAAATCCCAGAGCTTAACTCTGGAACTGCCATTAAAACTTTTCAGCTAGAGTATGATAGAGGAAAGCAGAATTTCTAGTGTAGAGGTGAAATTCGTAGATATTATGAAGAATACCAGTGGCGAAGGCGGCCTCCTGGATCTGTACTGACACTGAGGTGCGAAAGCGTGGGTAGCGAACAGGATTAGATACCCTTGTAGTC
>M03053_135_000000000-ALP1V_1_2112_18145_9564	
CCTACGGGGGGCAGCAGTGAGGAATATTGGGCAATGGAGGCAACTCTGACCCAGCCATGCCGCGTGCAGGAAGACTGCCCTATGGGTTGTAAACTGCTTTTATACAGGAAGAAACACTCCGACGTGTCGGAGCTTGACGGTACTGTAAGAATAAGGATCGGCTAACTCCGTGCCAGCAGCCGCGGTAATACGGAGGATCCAAGCGTTATCCGGAATCATTGGGTTTAAAGGGTCCGCAGGCTGTTTTTTAAGTCAGAGGTGAAATCCTGCAGCTCAACTGTAGAACTGCCTTTGATACTGGTTATCTTGAGTTATTATGAAGTAGTTAGAATATGTAGTGTAGCGGTGAAATGCATAGATATTACATAGAATACCAATTGCGAAGGCAGATTACTAATAATCAACTGACACTGATGGACGAAAGCGTGGGTAGCGAACAGGATTAGATACCCGTGTAGTC
>M03053_135_000000000-ALP1V_1_2111_6837_18229	
CCTACGGGTGGCTGCAGTGGGGAATCTTGCACAATGGAGGAAACTCTGATGCAGCGATGCCGCGTGAGTGAAGAAGGCCCTTGGGTTGTAAAGCTCTTTCGTCGGGGAAGAAAATGACTGTACCCGAATAAGAAGGTCCGGCTAACTTCGTGCCAGCAGCCGCGGTAATACGAAGGGACCTAGCGTAGTTCGGAATTACTGGGCTTAAAGAGTTCGTAGGTGGTTGAAAAAGTTAGTGGTGAAATCCCAGAGCTTAACTCTGGAACTGCCATTAAAACTTTTCAGCTAGAGTATGATAGAGGAGAGCAGAATTTCTAGTGTAGAGGTGAAATTCGTAGATATTAGAAAGAATACCAATTGCGAAGGCAGCTTTCTGGATCATTACTGACACTGAGGAACGAAAGCATGGGTAGCGAAGAGGATTAGATACCCTGGTAGTC
>M03053_135_000000000-ALP1V_1_2104_15750_13711	
CCTACGGGGGGCTGCAGCAGGGAATATTGTGCAATGAACGAAAGTTTGACACAGCGACACCGCGTGTGGGATGACGGATCTAGGTTTGTAAACCACTTTCAGGAGGGAAGAAAATGACGGTACCTCCACAAGAAGCCCCGGCCAACTACGTGCCAGCAGCCGCGGTAATACGTAGGGGGCGAGCGTTGTCCGGATTTATTGGGCGTAAAGAGCTCGTAGGCGGTTCAACAAGTCGGTCGTGAAAGTTCAGGGCTCAACCCTGAAATGTCGATCGATACTGTTGTGACTAGGATACGGTAGAGGTGAGTGGAATTCCGAGTGTAGCGGTGAAATGCGTAGATATTCGGAGGAACACCAATTGCGAAGGCAGCTCACTGGACCGCTATCGACGCTGAGGAGCGAAAGCTAGGGGAGCAAACAGGATTAGATACCCTGGTAGTC
>M03053_135_000000000-ALP1V_1_1105_9840_3045	
CCTACGGGTGGCTGCAGTGGGGAATATTGGACAATGGGGGAAACCCTGATCCAGCAATGCCGCGTGAGTGATGAAGGCCTTAGGGTTGTAAAACTCTTTCAGAAGTGAAGATGATGACGGTAACTTCAGAAGAAGCTCCGGCTAACTCCGTGCCAGCAGCCGCGGTAATACGGAGGGAGCTAGCGTTGTTCGGAATTACTGGGCGTAAAGAGCGTGTAGGCTGTTAGGTAAGTCAGAGGTGAAATCCCTAAGCTCAACTTAGGAACTGCCTTTGATACTATCTTACTAGAGATCGAGAGAAGTTAGCGGAATTCCAAGTGTAGAGGTGAAATTCGTAGATATTTGGAAGAACACCAGTGGCGAAAGCGGCTAACTGGCTCGTATCTGACGCTGAGACGCGAAAGCGTGGGTAGCAAACAGGATTAGATACCCGGGTAGTC
>M03053_135_000000000-ALP1V_1_1104_11004_7285	
CCTACGGGTGGCAGCAGTGAGGAATATTGGGCAATGGAGGCAACTCTGACCCAGCCATGCCGCGTGCAGGAAGACTGCCCTATGGGTTGTAAACTGCTTTTATACAGGAAGAAACACTGCTACGTGTAGCAGCTTGACGGTACTGTAAGAATAAGGACCGGCTAACTCCGTGCCAGCAGCCGCGGTAATACGGAGGGTCCGAGCGTTATCCGGAATCATTGGGTTTAAAGGGTCCGCAGGCTGTTTTTTAAGTCAGAGGTGAAATCCTGCAGCTCAACTGTAGAACTGCCTTTGATACTGGAAAACTTGAGTTATTGTGAAGTGGTTAGAATGTGTGGTGTAGCGGTGAAATGCATAGATATCACACAGAATACCGATTGCGAAGGCAGATCACTAACAATATACTGACGCTCATGGACGAAAGCGTGGGGAGCGAACAGGATTAGATACCCCGGTAGTC
>M03053_135_000000000-ALP1V_1_1104_20872_21443	
CCTACGGGAGGCTGCAGTGAGGAATATTGGGCAATGGAGGCAACTCTGACCCAGCCATGCCGCGTGCAGGAAGACTGCCCTATGGGTTGTAAACTGCTTTTATACAGGAAGAAACACTGCTACGTGTAGCAGCTTGACGGTACTGTAAGAATAAGGACCGGCTAACTCCGTGCCAGCAGCCGCGGTAATACGGAGGGTCCGAGCGTTATCCGGAATCATTGGGTTTAAAGGGTCCGCAGGCGGTCAATTAAGTCAGAGGTGAAAGCCCATAGCTTAACTATGGAACTGCCTTTGATACTGGTTGACTTGAGTCATATGGAAGTAGATAGAATGTGTAGTGTAGCGGTGAAATGCATAGATATTACACAGAATACCGATTGCGAAGGCAGTCTACTACGTATGTACTGACGCTGAGGGACGAAAGCGTGGGGAGCGAACAGGATTAGATACCCGAGTAGTC
>M03053_135_000000000-ALP1V_1_1106_11858_7842	
CCTACGGGTGGCTGCAGTAGGGAATCTTAGACAATGGGGGCAACCCTGATCTAGCCATGCCGCGTGAGTGATGAAGGCCTTAGGGTCGTAAAGCTCTTTCGCCTGTGATGATAATGACAGTAGCAGGTAAAGAAACCCCGGCTAACTCCGTGCCAGCAGCCGCGGTAATACGGAGGGGGTTAGCGTTGTTCGGAATTACTGGGCGTAAAGCGCGCGTAGGCGGATTAGAAAGTTGGGGGTGGAATCCCGGGGCTCAACCCCGGAACTGCCTCCAAAACTGCTAGTCTAGAGTTCGAGAGAGGTGAGTGGAATTCCGAGTGTAGAGGTGAAATTCGTAGATATTCGGAGGAACACCAGTGGCGAAGGCGGCTCACTGGCTCGATACTGACGCTGAGGTGCGAAAGTGTGGGGAGCAAACAGGATTAGATACCCCAGTAGTC
>M03053_135_000000000-ALP1V_1_2115_5595_11213	
CCTACGGGTGGCTGCAGTGGGGAATCTTAGACAATGGGGGCAACCCTGATCTAGCCATGCCGCGTGAGTGATGAAGGCCTTAGGGTCGTAAAGCTCTTTCGCCTGTGATGATAATGACAGTAGCAGGTAAAGAAACCCCGGCTAACTCCGTGCCAGCAGCCGCGGTAATACGGAGGATCCAAGCGTTATCCGGATTCATTGGGTTTAAAGGGTCCGTAGGCGGGTCTTTAAGTCAGTGGTGAAAGCCGACAGCTCAACTGTCGAACTGCCATTGATACTGGAGACCTTGAGTACAAATGAAGTAGGCGGAATGAGTCATGTAGCGGTGAAATGCATAGATATGACTCAGAACACCGATTGCGAAGGCAGCTTACTAACATGTAACTGACGCTGAGGGACGAAAGCGTGGGGAGCGAACAGGATTAGATACCCTTGTAGTC
>M03053_135_000000000-ALP1V_1_1105_11958_14707	
CCTACGGGGGGCTGCAGTGGGGAATATTGGACAATGGGCGCAAGCCTGATCCAGCCATACCGCGTGTGTGAAGAAGGCCTTCGGGTTGTAAAGCACTTTAAGCAGGGAGAAAAAGTTATAAGTTAATACCTTATAACCGTGATGTTACCTGCAGAATAAGCACCGGCTAATTCCGTGCCAGCAGCCGCGGTAATACGGAAGGTGCAAGCGTTAATCGGAATTACTGGGCGTAAAGCGCGCGTAGGTGGTTTGTTAAGTTGGATGTGAAAGCCCTGGGCTCAACCTAGGAACTGCATCCAAAACTAACTCACTAGAGTACGATAGAGGGAGGTAGAATTCATAGTGTAGCGGTGGAATGCGTAGATATTGTGAAGAATACCAATGGCGAAGGCAGCCTCCTGGATCTGTACTGACACTGAGGTGCGAAAGCGTGGGTAGCGAACAGGATTAGATACCCCGGTAGTC
>M03053_135_000000000-ALP1V_1_1112_19680_19376	
CCTACGGGTGGCTGCAGTGGGGAATTTTCCGCAATGGGCGAAAGCCTGACGGAGCAATACCGCGTGAGGGAAGACTGCCTATGGGTTGTAAACCTCTTTTTTCAGGGAGGAACTCAATGACGTGTACCTGAAGAATAAGCATCGGCTAACTCCGTGCCAGCAGCCGCGGTAAGACGGAGGATGCAAGTGTTATCCGGAATCACTGGGCGTAAAGCGTCTGTAGGTGGTTTAGTAAGTCGACTGTTAAATCTTGAGGCTCAACCTCAAAATCGCATTCGAAACTACTAGACTTGAGTATAGTAGAGGTAAAGGGAATTTCCAGTGGAGCGGTGAAATGCGTAGATATTGGAAAGAACACCGATGGCGAAGGCACTTTACTGGGCTATTACTGACACTCAGAGACGAAAGCTAGGGTAGCAAATGGGATTAGATACCCGAGTAGTC
>M03053_135_000000000-ALP1V_1_1119_7351_19620	
CCTACGGGGGGCAGCAGTGGGGAATATTGGACAATGGGCGCAAGCCTGATCCAGCCATACCGCGTGTGTGAAGAAGGCCTTCGGGTTGTAAAGCACTTTAAGCAGGGAGAAAAAGTTATAAGTTAATACCTTATAACCCTGATGTTACCTGCAGAATAAGCACCGGCTAATTCCGTGCCAGCAGCCGCGGTAATACGGAAGGTGCAAGCGTTAATCGGAATTACTGGGCGTAAAGCGCGCGTAGGTGGTTTGTTAAGTTGGATGTGAAAGCCCTGGGCTCAACCTAGGAACTGCATCCAAAACTAACTCACTAGAGTACGATAGAGGGAGGTAGAATTCATAGTGTAGCGGTGGAATGCGTAGATATTATGAAGAATACCAGTGGCGAAGGCGGCCTCCTGGATCTGTACTGACACTGAGGTGCGAAAGCGTGGGTAGCGAACAGGATTAGATACCCGGGTAGTC
>M03053_135_000000000-ALP1V_1_1110_16490_10659	
CCTACGGGGGGCTGCAGTAGGGAATTTTCCGCAATGGGCGAAAGCCTGACGGGCAATACCGCGTGAGGGATGACGGCCTGTGGGTTGTAAACCTCCTTTCTCAAGGAAGAAGTTCTGACGGTACTTGAGGAATAAGCATCGGCTAACTCTGTGCCAGCAGCCGCGGTAATACAGAGGATGCAAGCGTTATCCGGAATCACTGGGCATAAAGCGTCTGTAGGTGGTTTGGTAAGTCTGCTGTTAAAGACTGGGGCTCAACCCCAGAAAAGCAGTGGAAACTGCTGGACTTGAGTGTGGTAGAGGTAGAGGGAATTCCTAGTGTAGCGGTGAAATGCGTGGATATTAGAAAGAACACCGGTGGCGAAAGCGCTCTACTGGACCATTACTGACACTCAGAGGCGAAAGCTAGGGTAGCAAAAGGGATTAGATACCCTAGTAGTC
>M03053_135_000000000-ALP1V_1_2114_15951_5155	
CCTACGGGCGGCAGCAGGGAATATTGCGCAATGAGCGAAAGCTTGACGCAGCGACACCGCGTGTGGGATGACGGTTCTAGGATTGTAAACCACTTTCAGGAGGGAAGAAAATGACGGTACCTCCACAAGAAGACCCGGCCAACTACGTGCCAGCAGCCGCGGTAATACGTAGGGGTCAAGCGTTGTCCGGATTTATTGGGCGTAAAGAGCTCGTAGGCGGTTCAACAAGTCGGTCGTAAAAGTTTAGGGCTCAACCCTAAAATGTCGATCGATACTGTTGTGACTAGGATACGGTAGAGGTGAATGGAATTCCGAGTGTAGCGGTGAAATGCGTAGATATTCGGAGGAACACCAATTGCGAAGGCAGTTCACTGGACCGTGATCGACGCTGAGGAGCGAAAGCTAGGGGAGCAAACAGGATTAGATACCCCAGTAGTC
>M03053_135_000000000-ALP1V_1_1107_12882_10840	
CCTACGGGTGGCTGCAGTGGGGAATCTTAGACAATGGGGGCAACCCTGATCTAGCCATGCCACGTGAGTGATGAAGGCCTTAGGGTCGTAAAGCTCTTTCGCCTGTGATGATAATGACAGTAGCAGGTAAAGAAACCCCGGCTAACTCCGTGCCAGCAGCCGCGGTAATACGGAGGGGGTTAGCGTTGTTCGGAATTACTGGGCGTAAAGCGCGCGTAGGCGGATTAGAAAGTTGGGGGTGAAATCCCGGGGCTCAACCTCGGAACTGCCTCCAAAACTGCTAGTCTAGAGTTCGAGAGAGGTGAGTGGAATTCCGAGTGTAGAGGTGAAATTCGTAGATATTCGGAGGAACACCAGTGGCGAAGGCGGCTCACTGGCTCGATACTGACGCTGAGGTGCGAAAGTGTGGGGAGCAAACAGGATTAGATACCCGAGTAGTC
>M03053_135_000000000-ALP1V_1_1115_9115_15189	
CCTACGGGAGGCTGCAGTGAGGAATTTTCCGCAATGGGCGAAAGCCTGACGGAGCAATACCGCGTGAGGGATGAAGGATTTTGGTCTGTAAACCTCTTTTCTCAAGGAGGAAGAACTGACGTTACTTGAGGAATAAGCGTCGGCTAACCCTGTGCCAGCAGCCGCGGTAATACAGGGGACGCAAGTTTTATTCGGAATCATTGGGCGTAAAGCGTCTGCAGGTTGACATAAAAGTCTTTTGTTAAATATCAGAGCTCAACTCGGAATCTGCAAAAGATACTATATGTCTTGAGTATGGTAGAGGTAGGGGGAATTTCCAGTGGAGCGGTGAAATGCGTAGATATTGGAAAGAACACCGACAGCGAAGGCACCCTACTGGGCCATTACTGACACTCAGAGACGAAAGCTAGGGGAGCAAACGGGATTAGATACCCCAGTAGTC
>M03053_135_000000000-ALP1V_1_2119_22467_7927	
CCTACGGGGGGCAGCAGTGGGGAATCTTAGACAATGGGGGCAACCCTGATCTAGCCATGCCGCGTGAGTGATGAAGGCCTTAGGGTCGTAAAGCTCTTTCGCCTGTGATGATAATGACAGTAGCAGGTAAAGAAACCCCGGCTAACTCCGTGCCAGCAGCCGCGGTAATACGGAGGGGGTTAGCGTTGTTCGGAATTACTGGGCGTAAAGCGCGCGTAGGCGGATTAGAAAGTTGGGGGTGAAATCCCGGGGCTCAACCCCGGAACTGCCTCCAAAACTGCTAGTCTAGAGTTCGAGAGAGGTGAGTGGAATTCCGAGTGTAGAGGTGAAATTCGTAGATATTCGGAGGAACACCAGTGGCGAAGGCGGCTCACTGGCTCGATACTGACGCTGAGGTGCGAAAGTGTGGGGAGCAAACAGGATTAGATACCCTAGTAGTC
>M03053_135_000000000-ALP1V_1_2106_21441_9336	
CCTACGGGTGGCAGCAGTGGGGAATCTTGCACAATGGAGGAAACTCTGATGCAGCGATGCCGCGTGAGTGAAGAAGGCCCTTGGGTTGTAAAGCTCTTTCGTCGGGGAAGAAAATGACTGTACCCGAATAAGAAGGTCCGGCTAACTTCGTGCCAGCAGCCGCGGTAATACGAAGGGACCTAGCGTAGTTCGGAATTACTGGGCTTAAAGAGTTCGTAGGTGGTTGAAAAAGTTAGTGGTGAAATCCCAGAGCTTAACTCTGGAACTGCCATTAAAACTTTTCAGCTAGAGTATGATAGAGGAAAGCAGAATTTCTAGTGTAGAGGTGAAATTCGTAGATATTAGAAAGAATACCAATTGCGAAGGCAGCTTTCTGGATCATTACTGACACTGAGGAACGAAAGCATGGGTAGCGAAGAGGATTAGATACCCTTGTAGTC
>M03053_135_000000000-ALP1V_1_2109_5889_17357	
CCTACGGGTGGCTGCAGTGAGGAATATTGGACAATGGAGGCAACTCTGATCCAGCCATGCCGCGTGCAGGAAGACTGCCCTATGGGTTGTAAACTGCTTTTATATAGGAAGAAACCTACTTACGTGTAAGTAGCTGACGGTACTATAAGAATAAGGATCGGCTAACTCCGTGCCAGCAGCCGCGGTAATACGGAGGATCCAAGCGTTATCCGGAATCATTGGGTTTAAAGGGTCCGTAGGTGGATAATTAAGTCAGAGGTGAAATCTTGCAGCTCAACTGTAAAATTGCCTTTGATACTGTTAGTCTTGAGTCATTTGGAAGTAGATAGAATGTGTAGTGTAGCGGTGAAATGCATAGATATTACACAGAATACCGATTGCGAAGGCAGTCTACTACGAATGTACTGACGCTGATGGACGAAAGCGTGGGTAGCGAACAGGATTAGATACCCGAGTAGTC
>M03053_135_000000000-ALP1V_1_2107_21505_13888	
CCTACGGGGGGCTGCAGTCGAGAATCATTCACAATGGGGGCAACCCTGATGGTGCAACGCCGCGTGAGGGATGAAGGCCTTCGGGTCGTAAACCTCTGTCACCAAGGAGCAACAAGCCGGTTCATAGCCGGCCCTGAGTTAACTTGGAGAGGAAGCAGTGGCTAACTCCGTGCCAGCAGCCGCGGTAATACGGAGACTGCAAGCGTTACTCGGATTCACTGGGCGTAAAGGGTGCGTAGGCCGCTAAGCGTGTCGGGTGTGAAATCTCGGGGCTCAACCTCGAAACTGCGCCCGAAACTGTTTAGCTAGAGTGTCGGAGAGGTAAGCGGAATTCCAGGTGTAGCGGTGAAATGCGTAGATATCTGGAGGAACACCAATGGCGAAGGCAGCTTACTGGACGACAACTGACGCTGAGGCACGAAAGCGTGGGTAGCGAAAGGGATTAGATACCCCAGTAGTC
>M03053_135_000000000-ALP1V_1_1108_11015_7486	
CCTACGGGGGGCAGCAGTGGGGAATCTTGCACAATGGAGGAAACTCTGATGCAGCGATGCCGCGTGGGTGAAGAAGGCCCTTGGGTTGTAAAGCTCTTTCGTCGGGGAAGAAAATGACTGTACCCGAATAAGAAGGTCCGGCTAACTTCGTGCCAGCAGCCGCGGTAATACGAAGGGACCTAGCGTAGTTCGGAATTACTGGGCTTAAAGAGTTCGTAGGTGGTTGAAAAAGTTAGTGGTGAAATCCCAGAGCTTAACTCTGGAACTGCCATTAAAACTTTTCAGCTAGAGTATGATAGAGGAAAGCAGAATTTCTAGTGTAGAGGTGAAATTCGTAGATATTAGAAAGAATACCAATTGCGAAGGCAGCTTTCTGGATCATTACTGACACTGAGGAACGAAAGCATGGGTAGCGAAGAGGATTAGATACCCGTGTAGTC
>M03053_135_000000000-ALP1V_1_1103_7167_14908	
CCTACGGGTGGCTGCAGTGGGGAATATTGGACAATGGGGGCAACCCTGATCCAGCAATACCGCGTGTGTGAAGAAGGCCTGAGGGTTGTAAAGCACTTTCAATTGTGAAGAAAAGTTAGCGGTTAATAACCGTTAGCCTTGACGTTAACTTTAGAAGAAGCACCGGCTAACTCCGTGCCAGCAGCCGCGGTAATACGGAGGGTGCAAGCGTTAATCGGAATTACTGGGCGTAAAGCGTGCGTAGGCGGTTTATTAAGTCAGATGTGAAAGCCCCGGGCTTAACCTGGGAACTGCATTTGAAACTGGTAAACTAGAGTATGGTAGAGGAAAGTGGAATTTCTGGTGTAGCGGTGAAATGCGTAGATATCAGAAGGAACATCAATGGCGAAGGCAGCTTTCTGGACCAATACTGACGCTGAGGTACGAAAGCGTGGGTAGCAAACAGGATTAGATACCCGAGTAGTC
>M03053_135_000000000-ALP1V_1_1117_17988_9599	
CCTACGGGAGGCTGCAGTGGGGAATCTTGCACAATGGAGGAAACTCTGATGCAGCGATGCCGCGTGAGTGAAGAAGGCCCTTGGGTTGTAAAGCTCTTTCGTCGGGGAAGAAAATGACTGTACCCGAATAAGAAGGTCCGGCTAACTTCGTGCCAGCAGCCGCGGTAATACGAAGGGACCTAGCGTAGTTCGGAATTACTGGGCTTAAAGAGTTCGTAGGTGGTTGAAAAAGTTAGTGGTGAAATCCCAGAGCTTAACTCTGGAACTGCCATCAAAACTTGTCAGCTAGAGTATGATAGAGGAAAGCAGAATTTCTAGTGTAGAGGTGAAATTCGTAGATATTAGAAAGAATACCAAATGCGAAGGCAGCTTTCTGGATCATTACTGACACTGAGGAACGAAAGCATGGGTAGCGAAGAGGATTAGATACCCGAGTAGTC
>M03053_135_000000000-ALP1V_1_2111_17663_12322	
CCTACGGGAGGCAGCAGTAGGGAATATTGGACAATGGGGGAAACCCTGATCCAGCAATGCCGCGTGAGTGAAGAAGGCCTTCGGGTTGTAAAGCTCTTTCATCAATGATGATAATGACATTAGTTGAAGAAGAAGCCCCGGCTAACTTCGTGCCAGCAGCCGCGGTAATACGGAGGGTGCGAGCGTTAATCGGAATTACTGGGCGTAAAGCGCGCGTAGGTGGCTTGGCACGCCGGTTGTGAAAGCCCCGGGCTCAACCTGGGAACGGCATCCGGAACGGCCAGGCTAGAGTGCAGGAGAGGAAGGTAGAATTCCCGGTGTAGCGGTGAAATGCGTAGAGATCGGGAGGAATACCAGTGGCGAAGGCGGCCTTCTGGCCTGACACTGACACTGAGGTGCGAAAGCGTGGGTAGCAAACAGGATTAGATACCCCAGTAGTC
>M03053_135_000000000-ALP1V_1_1117_5688_13759	
CCTACGGGTGGCTGCAGTGGGGAATCTTGCACAATGGGGGAAACCCTGATGCAGCGATGCCGCGTGAGTGAAGAAGGCCCTTGGGTTGTAAAACTCTTTCGTCGGGGAAGAAAATGACTGTACCCGAATAAGAAGGTCCGGCTAACTTCGTGCCAGCAGCCGCGGTAATACGAAGGGACCTAGCGTAGTTCGGAATTACTGGGCTTAAAGAGCTCGTAGGTGGTTAAAAAAGTTGATGGTGAAATCCCAAGGCTTAACCTTGGAACTGCCATCAAAACTTTTTAGCTAGAGTGTGATAGAGGTAAGTGGAATTTCTAGTGTAGAGGTGAAATTCGTAGATATTTGGAGGAACACCAGTGGCGAAGGCGGCTCACTGGCTCGATACTGACGCTGAGGTGCGAAAGTGTGGGGAGCAAACAGGATTAGATACCCTAGTAGTC
>M03053_135_000000000-ALP1V_1_2114_4882_17669	
CCTACGGGTGGCTGCAGTGGGGAATTTTCCGCAATGGGCGAAAGCCTGACGGAGCAACGCCGCGTGAGGGATGAAGGCCTCTGGGCTGTAAACCTCTTTTATCAAGGAAGAAGATCTGACGGTACTATATGAATAAGCACCGGCTAACTCCGTGCCAGCAGCCGCGGTAATACGGAGGGTGCAAGCGTTACTCGGAATTACTGGGCGTAAAGAGCGTGTAGGCGGATAGATAAGTTGGAAGTGAAATCCTATGGCTCAACCATAGAACTGCTTCCAAAACTGTCTATCTAGAATATGGGAGAGGTAGATGGAATTTCTGGTGTAGGGGTAAAATCCGTAGAGATCAGAAGGAATACCGATCGCGAAGGCGATCTACTGGAACATTATTGACGCTGAGACGCGAAAGCGTGGGGAGCAAACAGGATTAGATACCCTGGTAGTC
>M03053_135_000000000-ALP1V_1_1110_18532_8307	
CCTACGGGGGGCTGCAGTGGGGAATTTTCCGCAATGGGCGAAAGCCTGACGGAGCAACGCCGCGTGAGTGAAGAAGGCCCTTGGGTTGTAAAGCTCTTTCGTCGGGGAAGAAAATGACTGTACCCGAATAAGAAGGTCCGGCTAACTTCGTGCCAGCAGCCGCGGTAATACGGAGGGTGCAAGCGTTGTCCGGAATCATTGGGTGTAAAGGGTACGTAGGCGGGAGCCTAAGTCTGGGGTGAAATCTTGCCGCTTAACGGTAAAATGGCCCTGGATACTGGGTTTCTTGAGTGCAGAAGAGGCAGGTGGAATTCGTGGTGTAGCGGTGAAATGCTTAGATATGTCATAGAACACCGATAGCGAAGGCAGCTCACTAGGTCTGAATTGACGCTCATGGACGAAAGCGTGGGGAGCGAACAGGATTAGATACCCGTGTAGTC
>M03053_135_000000000-ALP1V_1_2102_11676_12428	
CCTACGGGAGGCAGCAGTGAGGAATTTTGCGCAATGGGCGAAAGCCTGACGCAGCGACGCCGCGTGGAGGATGAAGTCTTTCGAGATGTAAACTTCTGTCAGTAGGGATGATAATGACAGTACCTACAGAGGAAGCACCGGCTAACTCCGTGCCAGCAGCCGCGGTAATACGGAGGGTGCAAGCGTTGTTCGGAATTACTGGGCGTAAAGCGTACGTAGGCGGCGAGTTAAGTCGAATGTTAAAGCCCGGGGCTCAACCCCGTGGATGCCTTCGATACTGGCTTGCTAGAGGGTGATAGAGGAAAGTGGAATTCCGAGTGTAGCGGTGAAATGCGTAGATATTCGGAGGAACATCAGTAGCGAAGGCGACTTTCTGGGTCACACCTGACGCTGAGGTACGAAAGCGTGGGTAGCAAACAGGATTAGATACCCCAGTAGTC
>M03053_135_000000000-ALP1V_1_2105_19363_6207	
CCTACGGGTGGCTGCAGTGGGGAATCTTGCACAATGGAGGAAACTCTGATGCAGCGATGCCGCGTGAGTGAAGAAGGCCCTTGGGTTGTAAAGCTCTTTCGTCGGGGAAGAAAATGACTGTACCCGAATAAGAAGGTCCGGCTAACTTCGTGCCAGCAGCCGCGGTAATACGAAGGGACCTAGCGTAGTTCGGAATTACTGGGCTTAAAGAGTTCGTAGGTGGTTGAAAAAGTTAGTGGTGAAATCCCAGAGCTTAACTCTGGAACTGCCATTAAAACTTTTCAGCTAGAGTATGATAGAGGAAAGCAGAATTTCTAGTGTAGAGGTGAAATTCGTAGATATTAGAAAGAATACCAATTGCGAAGGCAGCTTTCTGGATCATTACTGACACTGAGGAACGAAAGCATGGGTAGCGAAGAGGATTAGATACCCCTGTAGTC
>M03053_135_000000000-ALP1V_1_1119_16118_23942	
CCTACGGGGGGCAGCAGCAGGGAATATTGTGCAATGAACGAAAGTTTGACACAGCGACACCGCGTGTGGGATGACGGATCTAGGTTTGTAAACCACTTTCAGGAGGGAAGAAAATGACGGTACCTCCACAAGAAGCCCCGGCCAACTACGTGCCAGCAGCCGCGGTAATACGTAGGGGGCGAGCGTTGTCCGGATTTATTGGGCGTAAAGAGCTCGTAGGCGGTTCAACAAGTCGGTCGTAAAAGTTTAGGGCTCAACCCTAAAATGTCGATCGATACTGTTGTGACTAGGATACGGTAGAGGTGAATGGAATTCCGAGTGTAGCGGTGAAATGCGTAGATATTCGGAGGAACACCAATTGCGAAGGCAGCTCACTGGACCGCTATCGACGCTGAGGAGCGAAAGCTAGGGGAGCAAACAGGATTAGATACCCTTGTAGTC
>M03053_135_000000000-ALP1V_1_1104_18232_9899	
CCTACGGGTGGCTGCAGTCGGGAATCTTGCACAATGGAGGAAACTCTGATGCAGCGATGCCGCGTGAGTGACGAAGGCCCTTGGGTTGTAAAGCTCTTTCGTCGGGGAAGAAAATGACTGTACCCGAATAAGAAGGTCCGGCTAACTTCGTGCCAGCAGCCGCGGTAATACGGAGGGGGTTAGCGTTGTTCGGAATTACTGGGCGTAAAGCGCGCGTAGGCGGATTAGAAAGTTGGGGGTGAAATCCCGGGGCTCAACCCCGGAACTGCCTCCAAAACTGCTAGTCTAGAGTTCGAGAGAGGTGAGTGGAATTCCGAGTGTAGAGGTGAAATTCGTAGATATTCGGAGGAACACCAGTGGCGAAGGCGGCTCACTGGCTCGATACTGACGCTGAGGTGCGAAAGTGTGGGGAGCAAACAGGATTAGATACCCGAGTAGTC
>M03053_135_000000000-ALP1V_1_2110_11705_17646	
CCTACGGGAGGCAGCAGTGGGGAATTTTCCGCAATGGGCGAAAGCCTGACGGAGCAACGCCGCGTGAGGGATGAAGGCCTCTGGGCTGTAAACCTCTTTTATCAAGGAAGAAGATCTGACGGTACTTGATGAATAAGCCACGGCTAATTCCGTGCCAGCAGCCGCGGTAATACGGGAGTGGCAAGCGTTATCCGGAATTATTGGGCGTAAAGCGTCCGCAGGCGGCCCTTCAAGTCTGCTGTTAAAAAGTGGAGCTTAACTCCATCATGGCAGTGGAAACTGTTGGGCTTGAGTGTGGTAGGGGCAGAGGGAATTCCCGGTGTAGCGGTGAAATGCGTAGATATCGGGAAGAACACCAGTGGCGAAGGCGCTCTGCTGGGCCATCACTGACGCTCATGGACGAAAGCCAGGGGAGCGAAAGGGATTAGATACCCGTGTAGTC
>M03053_135_000000000-ALP1V_1_1113_23164_18914	
CCTACGGGGGGCAGCAGTGGGGAATCTTAGACAATGGGCGCAAGCCTGATCTAGCCATGCCGCGTGAGTGATGAAGGCCTTAAGGTCGTAAAGCTCTTTCGCCTGTGATGATAATGACAGTAGCAGGTAAAGAAACCCCGGCTAACTCCGTGCCAGCAGCCGCGGTAATACGGAGGGGGTTAGCGTTGTTCGGAATTACTGGGCGTAAAGCGCACGTAGGCGGATTAGAAAGTTAGAGGTGAAATCCCGGGGCTCAACCCCGGAACTGCCTTTAAAACTACTAGTCTAGAGTTCGAGAGAGGTGAGTGGAATTCCGAGTGTAGAGGTGAAATTCGTAGATATTCGGAGGAACACCAGTGGCGAAGGCGGCTCACTGGCTCGATACTGACGCTGAGGTGCGAAAGTGTGGGGAGCAAACAGGATTAGATACCCCAGTAGTC
>M03053_135_000000000-ALP1V_1_2106_24361_6982	
CCTACGGCGGGCTGCAGTCGGGAATATTGCGCAATGGGGGAAACCCTGACGCAGCCATGCCGCGTGTGTGAAGAAGGCCCTAGGGTTGTAAAGCACATTCAATTGGGAGGAAAAGCTAATGGTTAATAGCCATTAGCCCTGACGTTACCTTTAGAAGAAGCACCGGCTAACTCCGTGCCAGCAGCCGCGGTAATACGGAGGGTGCAAGCGTTAATCGGAATTACTGGGCGTAAAGCGCGCGTAGGCGGCTCTTTAAGTCGGAGGTGAAAGCCCCGGGCTCAACCTGGGAACTGCATCCGATACTGGAGGGCTAGAGTGTAGGAGAGGGAGGTAGAATTCCATGTGTAGCAGTGAAATGCGTAGATATATGGAGGAATACCAGTGGCGAAGGCGGCCTCCTGGCTTAACACTGACGCTGAGGTGCGAAAGCGTGGGGAGCAAACGGGATTAGATACCCGTGTAGTC
>M03053_135_000000000-ALP1V_1_2112_9022_7900	
CCCACGGGAGGCAGCAGTGGGGAATTTTGGACAATGGGCGAAAGCCTGATCCAGCCATTCCGCGTGCAGGATGAAGGCCCTCGGGTTGTAAACTGCTTTTGTACAGAACGAAAAGGTCTCTATTAATACTAGGGGCTCATGACGGTACTGTAAGAATAAGCACCGGCTAACTACGTGCCAGCAGCCGCGGTAATACGTAGGGTGCAAGCGTTAATCGGAATTACTGGGCGTAAAGCGTGCGCAGGCGGTTATATAAGTCAGAGGTGAAATCCCCGGGCTCAACCTGGGACCTGCATTTGAGACTGTATAGCTAGAGTACGGTAGAGGGGGATGGAATTCCGCGTGTAGCAGTGAAATGCGTAGATATGCGGAGGAACACCGATGGCGAAGGCAATCCCCTGGACCTGTACTGACGCTCATGCACGAAAGCGTGGGGAGCAAACAGGATTAGATACCCTAGTAGTC
>M03053_135_000000000-ALP1V_1_1111_20631_14376	
CCTACGGGTGGCAGCAGTGGGGAATATTCCGCAATGGGCGAAAGCCTGACGGTGCGACACCTTGTGGGGGATGAAGGATCATGAAGGTTCGTAAACTCCTTTTGTTAAAGAATAAGCGCTAATGCAAGGATATGCGTTGACTGTACTTATATGGAAGGAAGCATCGGCTAACTCCGTGCCAGCAGCCGCGGTAAGACGGGGGATGCAAGCGTTGTCCAGTTGTATTGGGCGTAAAGCGTTCGTAGGTGGCCTGGTAAGTTCGTTGTTAAAGGTTAGGGCTCAAACCTAAAAAAGCAATGGAAACTGTTAAGCGTGAGTATGGCAGGGGTAGAGGGAATTTCTAGTGTAGCGGTGAAATGCGTAGATATTTGAAGGAACACCAATGGCGAAGGCAGCTATCTGGAATAATACTGACGCTGAGGTACGAAAGCGTGGGGAGCAAACAGGATTAGATACCCTAGTAGTC
>M03053_135_000000000-ALP1V_1_2102_22238_18106	
CCTACGGGAGGCAGCAGTGAGGAATATTGGACAATGGAGGCAACTCTGATCCAGCCATGCCGCGTGCAGGAAGACTGCCCTATGGGTTGTAAACTGCTTTTATACAGGAAGAAACACTGCTACGTGTAGCAGCTTGACGGTACTGTAAGAATAAGGACCGGCTAACTCCGTGCCAGCAGCCGCGGTAATACGGAGGGTCCGAGCGTTATCCGGAATCATTGGGTTTAAAGGGTCCGCAGGCGGTCAATTAAGTCAGAGGTGAAATCCCATAGCTTAACTATGGAACTGCCTTTGATACTGGTTGACTTGAGTCATATGGAAGTAGATAGGATGTGTAGTGTAGCGGTGAAATGCATAGATATTACACAGAATACCGATTGCGAAGGCAGTCTACTACGTATGTACTGACGCTGAGGGACGAAAGCGTGGGGAGCGAACAGGATTAGATACCCATGTAGTC
>M03053_135_000000000-ALP1V_1_1109_23902_8740	
CCTACGGGCGGCTGCAGTGAGGAATATTGGTCAATGGAGGCAACTCTGAACCAGCCATGCCGCGTGAAGGATGACGGCCCTATGGGTTGTAAACTTCTTTTATAGAGGAAGAAACTTGTCTACGTGTAGACAACTGACGGTACTCTACGAATAAGGATCGGCTAACTCCGTGCCAGCAGCCGCGGTAATACGGAGGATCCAAGCGTTATCCGGATTCATTGGGTTTAAAGGGTCCGTAGGCGGGTCTTTAAGTCAGTGGTGAAAGCCGACAGCTCAACTGTCGAACTGCCATTGATACTGGAGACCTTGAGTACAAATGAAGTAGGCGGAATGAGTCATGTAGCGGTGAAATGCATAGATATGACTCAGAACACCGATTGCGAAGGCAGCTTACTAACATGTAACTGACGCTGAGGGACGAAAGCGTGGGGAGCGAACAGGATTAGATACCCGGGTAGTC
>M03053_135_000000000-ALP1V_1_1119_12762_20762	
CCTACGGGAGGCTGCAGTGAGGAATATTGGTCAATGGAGGCAACTCTGAACCAGCCATGCCGCGTGAAGGATGACGGCCCTATGGGTTGTAAACTTCTTTTATAGAGGAAGAAACTTGTCTACGTGTAGACAACTGACGGTACTCTACGAATAAGGATCGGCTAACTCCGTGCCAGCAGCCGCGGTAATACGGAGGATCCAAGCGTTATCCGGATTCATTGGGTTTAAAGGGTCCGTAGGCGGGTCTTTAAGTCAGTGGTGAAAGCCGACAGCTCAACTGTCGAACTGCCATTGATACTGGAGACCTTGAGTACAAATGAAGTAGGCGGAATGAGTCATGTAGCGGTGAAATGCATAGATATGACTCAGAATACCGATTGCGAAGGCAGCTTACTAACATGTAACTGACGCTGAGGGACGAAAGCGTGGGGAGCGAACAGGATTAGATACCCTGGTAGTC
>M03053_135_000000000-ALP1V_1_1119_19141_2653	
CCTACGGGAGGCAGCAGTGGGGAATCTTGCACAATGGAGGAAACTCTGATGCAGCGATGCCGCGTGAGTGAAGAAGGCCCTTGGGTTGTAAAGCTCTTTCGTCGGGGAAGAAAATGACTGTACCCGAATAAGAAGGTCCGGCTAACTTCGTGCCAGCAGCCGCGGTAATACGAAGGGACCTAGCGTAGTTCGGAATTACTGGGCTTAAAGAGTTCGTAGGTGGTTGAAAAAGTTAGTGGTGAAATCCCAGAGCTTAACTCTGGAACTGCCATTAAAACTTTTCAGCTAGAGTATGATAGAGGAAAGCAGAATTCCTAGTGTAGAGGTGAAATTCGTAGATATTAGAAAGAATACCAATTGCGAAGGCAGCTTTCTGGATCATTACTGACACTGAGGAACGAAAGCATGGGTAGCGAAGAGGATTAGATACCCTGGTAGTC
>M03053_135_000000000-ALP1V_1_2119_13585_17300	
CCTACGGGAGGCAGCAGTTTCGAATCATTCACAATGGGGGCAACCCTGATGGTGCAACGCCGCGTGAGGGATGAAGGCCTTCGGGTCGTAAACCTCTGTCACCAAGGAGCAACAAGCCGGTTCATAGCCGGCCCTGAGTTAACTTGGAGAGGAAGCAGTGGCTAACTCCGTGCCAGCAGCCGCGGTAATACGGAGGATCCAAGCGTTATCCGGAATCATTGGGTTTAAAGGGTCCGCAGGCTGTTTTTTAAGTCAGAGGTGAAATCCTGCAGCTCAACTGTAGAACTGCCTTTGATACTGGAAAACTTGAGTTATTGTGAAGTGGTTAGAATGTGTGGTGTAGCGGTGAAATGCATAGATATCACACAGAATACCGATTGCGAAGGCAGATCACTAACAATATACTGACGCTCATGGACGAAAGCGTGGGGAGCGAACAGGATTAGATACCCTTGTAGTC
>M03053_135_000000000-ALP1V_1_1110_11581_7950	
CCTACGGGTGGCTGCAGTGAGGAATATTGGACAATGGAGGAAACTCTGATCCAGCCATGCCGCGTGCAGGATGACTGCCCTATGGGTTGTAAACTGCTTTTATATAGGAAGAAACACTCCCACGTGTGGGGGCTTGACGGTACTATATGAATAAGGATCGGCTAACTCCGTGCCAGCAGCCGCGGTAATACGGAGGATCCAAGCGTTATCCGGAATCATTGGGTTTAGAGGGTCCGTAGGTGGATAATTAAGTCAGAGGTGAAATCTTGCAGCTCAACTGTAAAATTGCCTTTGATACTGGTTATCTTGAGTTATTATGAAGTAGTTAGAATATGTAGTGTAGCGGTGAAATGCATAGATATTACATAGAATACCAATTGCGAAGGCAGATTACTAATAATCAACTGACACTGATGGACGAAAGCGTGGGTAGCGAACAGGATTAGATACCCGTGTAGTC
>M03053_135_000000000-ALP1V_1_1119_23667_16225	
CCTACGGGAGGCTGCAGTGGGGGATTTTCCGCAATGGGCGAAAGCCTGACGGAGCAATACCGCGTGAGGGATGAAGGCTTACTGAGTTGTAAACCTCTTTTTTCAAGGAAGAAGTTCTGACGTTACTTGAAGAATAAGCATCGGCTAACTCCGTGCCAGCAGCCGCGGTAAGACGGAGGATGCAAGTGTTATCCGGAATCACTGGGCGTAAAGCGTCTGCAGGTGGTTTTTTAAGTCTGATGTTAAAACTTGAGGCTCAACCTCAATCCAGCATTGGAAACTAGAAGACTAGAGTATAGTAGGGATAGAGGGAATTTCCAGTGGAGCGGTGAAATGCGTAGATATTGGAAAGAACACCGATGGCGAAAGCACTCTATTGGACTATTACTGACACTCAGAGACGAAAGCTAGGGGAGCAAATGGGATTAGATACCCTGGTAGTC
>M03053_135_000000000-ALP1V_1_1116_26534_11758	
CCTACGGGTGGCTGCAGTTTCGAATCATTCACAATGGGGGAAACCCTGATGGTGCAACGCCGCGTGAGGGATGAAGGCCTTCGGGTCGTAAACCTCTGTCATCAAGGAGCAACAAGCAGGTTCATAGCCTGCCCTGAGTTAACTTGAAGAGGAAGCAGTGGCTAACTCCGTGCCAGCAGCCGCGGTAATACGGAGACTGCAAGCGTTACTCGGATTCACTGGGCGTAAAGCGCGCGTAGGCGGATTGGAAAGTTGGGGGTGGAATCCCGAGGCTCAACCTCGGAACTGCCTCCAAAACTCCCAGTCTAGAGTTCGAGAGAGGTGAGTGGAATTCCAAGTGTAGAGGTGAAATTCGTAGATATTTGGAGGAACACCAGTGGCGAAGGCGGCTCACTGGCTCGATACTGACGCTGAGGTGCGAAAGTGTGGGGAGCAAACAGGATTAGATACCCTGGTAGTC
>M03053_135_000000000-ALP1V_1_2118_4916_10368	
CCTACGGGGGGCTGCAGTGGGGAATATTCCGCAATGGGCGAAAGCCTGACGGTGCGACACCTTGTGGGGGATGAAGGATCATGAAGGTTCGTAAACTCCTTTTGTTAAAGAATAAGCGCTAATGCACGGATATGCGTTGACTGTACTTATACGGAAGGAAGCATCGGCTAACTCCGTGCCAGCAGCCGCGGTAAGACGGGGGATGCAAGCGTTGTCCAGTTGTATTGGGCGTAAAGCGTTCGTAGGTGGCCTGGTAAGTTCGTTGTTAAATGTCCAGGCTTAACCTGGAACCAGCAACAAAAACTATCAGACTAGAGAGTGGACGGGGTAAAGGGAATTTCTAGTGTAGCGGTGAAATGCGATAATATTAGAAGGAACTCCAGCGGCGAAGGCGCTTTACTAGACCATATCTGACATTCAGGAACGAAAGCTAGGGGAGCAAAAAGGATTAGATACCCCAGTAGTC
>M03053_135_000000000-ALP1V_1_2116_22347_11968	
CCTACGGGTGGCAGCAGTGGGGAATCTTGCACAATGGAGGAAACTCTGATGCAGCGATGCCGCGTGAGTGAAGAAGGCCCTTGGGTTGTAAAGCTCTTTCGTCGGGGAAGAAAATGACTGTACCCGCATAAGAAGGTCCGGCTAACTTCGTGCCAGCAGCCGCGGTAATACGAAGGGACCGAGCGTAGTTCGGAATTACTGGGCTTAAAGAGTTCGTAGGTGGTTGAAAAAGTTAGTGGTGAAATCCCAGAGCTTAACTCTGGAACTGCCATTAAAACTTTTCAGCTAGAGTATGATAGAGGAAAGCAGAATTTCTAGTGTAGAGGTGAAATTCGTAGATATTAGAAAGAACACCAAATGCGAAGGCAACTTACTGGGTCACTACTGACACTGAGGAGCGAAAGCATGGGTAGCGAAGAGGATTAGATACCCTAGTAGTC
>M03053_135_000000000-ALP1V_1_1117_27475_16827	
CCTACGGGGGGCAGCAGTGGGGAATCTTAGACAATGGGGGCAACCCTGATCTAGCCATGCCGCGTGAGTGATGAAGGCCTTAGGGTCGTAAAGCTCTTTCGCCTGTGATGATAATGACAGTAGCAGGTAAAGAAGCCCCGGCTAACTCCGTGCCAGCAGCCGCGGTAATACGGAGGGGGCTAGCGTTGTTCGGAATCACTGGGCGTAAAGCGCGCGTAGGCGGACCAATCAGTTGGGGGTGAAAGCCCGGAGCTCAACTCCGGAACTGCCTCCAATACTGTTGGTCTTGAGGTCGAGAGAGGTAAGTGGAATTCCTAGTGTAGAGGTGAAATTCGTAGATATTAGGAAGAACACCAGTGGCGAAGGCGACTTACTGGCTCGATTCTGACGCTGAGGTGCGAAAGCGTGGGGAGCAAACAGGATTAGATACCCGGGTAGTC
>M03053_135_000000000-ALP1V_1_1119_28510_17929	
CCTACGGGTGGCAGCAGTGGGGAATCTTGCACAATGGAGGAAACTCTGATGCAGCGATGCCGCGTGAGTGAAGAAGGCCCTTGGGTTGTAAAGCTCTTTCGTCGGGGAAGAAAATGACTGTACCCGAATAAGCAGGTCCGGCTAACTTCGTGCCAGCAGCCGCGGTAATACGAAGGGACCTAGCGTAGTTCGGAATTACTGGGCGTAAAGCGCGCGTAGGCGGCTTTTTAAGTCAGATGTGAAAGTCCACGGCTCAACCGTGGAAGTGCATTTGAAACTGGGGAGCTTGAGTACTGGAGGGGATGGTGGAATTCCCGGTGTAGAGGTGAAATTCGTAGATATCGGGAGGAATACCGGTGGCGAAGGCGACCATCTGGCCAGATACTGACGCTGAGGTGCGAAAGCGTGGGGAGCAAACAGGATTAGATACCCTTGGAGTC
>M03053_135_000000000-ALP1V_1_1116_19971_3132	
CCTACGGGTGGCTGCAGTGGGGAATCTTGCACAATGGAGGAAACTCTGATGCAGCGATGCCGCGTGAGTGAAGAAGGCCCTTGGGTTGTAAAGCTCTTTCGTCGGGGAAGAAAATGACTGTACCCGAATAAGAAGGTCCGGCTAACTTCGTGCCAGCAGCCGCGGTAATACGAAGGGACCTAGCGTAGTTCGGAATTACTGGGCTTAAAGAGTTCGTAGGTGGTTGAAAAAGTTAGTGGTGAAATCCCAGAGCTTAACTCTGGAACTGCCATTAAAACTTTTCAGCTAGAGTATGATAGAGGAAAGCAGAATTTCTAGTGTAGAGGTGAAATTCGTAGATATTAGAAAGAATACCAATTGCGAAGGCAGCTTTCTGGATCATTACTGACACTGAGGAACGAAAGCATGGGTAGCGAAGAGGATTAGATACCCTAGTAGTC
>M03053_135_000000000-ALP1V_1_1115_23453_15682	
CCTACGGGGGGCAGCAGTGGGGAATCTTGCACAATGGAGGAAACTCTGATGCAGCGATGCCGCGTGAGTGACGAAGGCCCTTGGGTTGTAAAGCTCTTTCGTCGGGGAAGAAAATGACTGTACCCGAATAAGAAGGTCCGGCTAACTTCGTGCCAGCAGCCGCGGTAATACGAAGGGACCTAGCGTAGTTCGGAATTACTGGGCTTAAAGAGTTCGTAGGTGGTTGAAAAAGTTAGTGGTGAAATCCCAGAGCTTAACTCTGGAACTGCCATTAAAACTTTTCAGCTAGAGTATGATAGAGGAAAGCAGAATCTCTAGTGTAGAGGTGAAATTCGTAGATATTAGAAAGAATACCAATTGCGAAGGCAGCTTTCTGGATCATTACTGACACTGAGGAACGAAAGCATGGGTAGCGAAGAGGATTAGATACCCCAGTAGTC
>M03053_135_000000000-ALP1V_1_1108_7007_15493	
CCTACGGGGGGCTGCAGGGAATATTGTGCAATGAGCGAAAGCTTGACACAGCGACACCGCGTGTGGGATGACGGTTCTAGGATTGTAAACCACTTTCAGGAGGGAAGAAAATGACGGTACCTCCACAAGAAGACCCGGCCAACTATGTGCCAGCAGCCGCGGTAATACATAGGGGTCAAGCGTTGTCCGGATTTATTGGGCGTAAAGAGCTCGTAGGCGGTTCAACAAGTCGGTCGTAAAAGTTTAGGGCTCAACCCTAAAATGTCGATCGATACTGTTGTGACTAGGATACGGTAGAGGTGAATGGAATTCCGAGTGTAGCGGTGAAATGCGTAGATATTCGGAGGAACACCAATTGCGAAGGCAGTTCACTGGACCGTGATCGACGCTGAGGAGCGAAAGCTAGGGGAGCAAACAGGATTAGATACCCTTGTAGTC
>M03053_135_000000000-ALP1V_1_1117_7465_7282	
CCTACGGGCGGCTGCAGTCGAGAATCATTCACAATGGAGGAAACTCTGATGGTGCAACGCCGCGTGGAGGATGACGGCCCTAGGGTTGTAAACTCCTGTCATTGGGGAGTAAGACTTATGCGTTAAGAGCGTGTAAGTTTGATAGTACCCAAAGAGGAAGGGACGGCTAACTTCGTGCCAGCAGCCGCGGTAATACGAAGGTCCCAAGCGTTGTTCGGAATCACTGGGCGTAAAGCGTGTGTAGGCTGCGCGGAAAGTCAAATGTGAAAGCCCGGGGCTCAACCTCGGAACTGCATTCGATACTCCCGTGCTAGAGTAATGGAGAGGTAAGTGGAATTCCTGGTGTAGCAGTGAAATGCGTGGATATCAGGAGGAACATCAATGGCGAAGGCAACTTACTGGACGTTTACTGACGCTCAGACACGAAGGCTAGGGTAGCGAAAGGGATTAGATACCCGTGTAGTC
>M03053_135_000000000-ALP1V_1_1111_9772_14351	
CCTACGGGTGGCAGCAGTGGGGAATATTGCGCAGTGGGCGAAAGCCTGACGCAGCCATGCCGCGTGTGTGAAGAAGGCCTTCGGGTTGTAAAGCACTTTCAATTGGGAGGAAAGGTTCACGGTTAATAACCGTGAGCTGTGACGTTACCTTTAGAAGAAGCACCGGCTAACTCCGTGCCAGCAGCCGCGGTAATACGGAGGGTGCAAGCGTTAATCGGAATTACTGGGCGTAAAGCGCGCGTAGGTGGTCTGTTAAGGCGGATGTGAAAGCCCCGGGCTCAACCTGGGAACTGCATCCGATACTGGCAGACTAGAGTGCGGGAGAGGGAGGTAGAATTCCACGTGTAGCGGTGAAATGCGTAGATATGTGGAGGAATACCAGTGGCGAAGGCGGCCTCCTGGCTCGACACTGACACTGAGGTGCGAAAGCGTGGGGAGCAAACAGGATTAGATACCCCAGTAGTC
>M03053_135_000000000-ALP1V_1_1103_26146_15680	
CCTACGGGCGGCAGCAGTGGGGAATCTTGGACAATGGGGGCAACCCTGATCCAGCCATGCCGCGTGAGTGATGAAGGCCCTAGGGTCGTAAAGCTCTTTCGCCAGAGATGATAATGACAGTATCTGGTAAAGAAACCCCGGCTAACTCCGTGCCAGCAGCCGCGGTAATACGAAGGGGGCTAGCGTTGTTCGGAATTACTGGGCGTAAAGCGCACGTAGGCTGACTTTTAAGTCAGGGGTGAAATCCCGGGGCTCAACCTCGGAACTGCCTTTGATACTGGAAGTCTTGAGTCCGAGAGAGGTGAGTGGAACTCCGAGTGTAGAGGTGAAATTCGTAGATATTCGGAGGAACACCAGTGGCGAAGGCGGCTCACTGGCTCGATACTGACGCTGAGGTGCGAAAGTGTGGGGAGCAAACAGGATTAGATACCCTGGTAGTC
>M03053_135_000000000-ALP1V_1_1105_21598_11501	
CCTACGGGGGGCTGCAGTGGGGAATCTTAGACAATGGGGGAAACCCTGATCTAGCCATGCCGCGTGAGTGACGAAGGCCCTAGGGTCGTAAAGCTCTTTCGCCAGGGATGATAATGACAGTACCTGGTAAAGAAACCCCGGCTAACTCCGTGCCAGCAGCCGCGGTAATACGGAGGGGGTTAGCGTTGTTCGGAATTACTGGGCGTAAAGCGCGCGTAGGTGGTTTATTAAGTTGGATGTGAAATCCCCGGGCTCAACCTGGGAACTGCATCCAAAACTGATTCACTAGAGTACGATAGAGGGAGGTAGAATTCACAGTGTAGCGGTGGAATGCGTAGATATTGTGAAGAATACCAATGGCGAAGGCAGCCTCCTGGATCTGTACTGACACTGAGGTGCGAAAGCGTGGGTAGCGAACAGGATTAGATACCCCAGTAGTC
>M03053_135_000000000-ALP1V_1_2111_26654_19405	
CCTACGGGGGGCTGCAGTGGGGAATTTTCCGCAATGGGCGAAAGCCTGACGGAGCAATACCGCGTGAGGGAAGACTGCCTATGGGTTGTAAACCTCTTTTTTCAGGGAGGAATAAATGACGTGTACCTGAAGAATAAGCATCGGCTAACTCCGTGCCAGCAGCCGCGGTAAGACGGAGGATGCAAGTGTTATCCGGAATCACTGGGCGTAAAGCGTCTGTAGGTTGTTGTTTAAGTCAACTGTTAAATCTTGAGGCTCAACCTCAAAATCGCAGTCGAAACTATTCAACTTGAGTATAGTAGGGGTAAAGGAAATTTCCAGTGGAGCGGTGAAATGCGTAGATATTGGAAAGAACACCGATGGCGAAGGCACTTTACTGGGCTATTACTGACACTCAGAGACGAAAGCTAGGGTAGCAAATGGGATTAGATACCCGTGTAGTC
>M03053_135_000000000-ALP1V_1_2112_15239_21348	
CCTACGGGGGGCAGCAGTTTCGAATCATTCACAATGGGGGAAACCCTGATGGTGCAACGCCGCGTGAGGGATGAAGGCCTTCGGGTCGTAAACCTCTGTCACCAAGGAGCAACAACCGGGTTCATAGCCCGGCCTGAGTTAACTTGGAGAGGAAGCAGTGGCTAACTCCGTGCCAGCAGCCGCGGTAATACGGAGACTGCAAGCGTTACTCGGATTCACTGGGCGTAAAGGGTGCGTAGGCCGCTAAGTGTGTCAGGTGTGAAATCTCGGGGCTCAACCTCGAAACTGCGCCTGAAACTACTTAGCTTGAGTTTCGGAGAGGTAAGCGGAATTTCTGGTGTAGCGGTGAAATGCGTAGATATAGGAAGGAATACCGATGGCGAAGGCAGCCTCCTGGACCAACACTGACGCTGAGGTGCGAAAGCGTGGGGAGCAAACAGGATTAGATACCCGGGTAGTC
>M03053_135_000000000-ALP1V_1_1116_24602_7380	
CCTACGGGAGGCAGCAGTGAGGAATATTGGACAATGGACGAAAGTCTGATCCAGCCATGCCGCGTGCAGGATGACGGCCCTATGGGTTGTAAACTGCTTTTATACAGGAAGAAACACTCCCACGTGTGGGGGCTTGACGGTACTGTACGAATAAGGATCGGCTAACTCCGTGCCAGCAGCCGCGGTAATACGGAGGATCCAAGCGTTATCCGGAATTATTGGGTTTAAAGGGTCCGCAGGCGGTCTATTAAGTCAGAGGTGAAATCTTGCAGCTCAACTGTAAAATTGCCTTTGATACTGGTAGACTTGAGTCATTGTGAAGTGGTTAGAATGTGTGGTGTAGCGGTGAAATGCATAGATATCACACAGAATACCAATTGCGAAGGCAGATCACTAACAATGTACTGTCGCTCATGGACGAAAGCGTGGGGAGCGAACAGGATTAGATACCCCTGTAGTC
>M03053_135_000000000-ALP1V_1_1111_14599_5373	
CCTACGGGCGGCAGCAGTGAGGAATATTGGACAATGGAGGCAACTCTGATCCAGCCATGCCGCGTGCAGGAAGACGGCCCTACGGGTTGTAAACTGCTTTTATACAGGAAGAATTGTACCTACGTGTAGGTACTTGACGGTACTGTAAGAATAAGGATCGGCTAACTCCGTGCCAGCAGCCGCGGTAATACGGAGGATCCAAGCGTTATCCGGAATTATTGGGTTTAAAGGGTCCGTAGGCGGTTTTTTAAGTCAGAGGTGAAATCCTGCAGCTCAACTGTAGCATTGCCTTTGATACTGAAAGACTTGAGTTATTGTGAAGTAGTTAGAATGTGTGGTGTAGCGGTGAAATGCATAGAGATCACACAGAATACCGATTGCGAAGGCAGATTACTAACAATATACTGACGCTGAGGGACGAAAGCGTGGGTAGCGAACAGGATTAGATACCCGAGTAGTC
>M03053_135_000000000-ALP1V_1_1118_23552_11176	
CCTACGGGAGGCAGCAGTGGGGAATATTGGACAATGGGCGAAAGCCTGATCCAGCAATGCAGCGTGTGTGAAGAAGGCCTGAGGGTTGTAAAGCACTTTCAGTAGGGAAGATAATGACGGTACCTACAGAAGAAGCACCGGCTAACTCCGTGCCAGCAGCCGCGGTAATACGGAGGGTGCAAGCGTTAATCGGAATTACTGGGCGTAAAGCGTACGTAGGATGTAATGCAAGTCGGATGTGAAATCCCCGGGCTTAACCTGGGAACTGCATTCGAAACTACATTACTAGAGTGTAGTAGAGGTAAGCGGAATTTCGGGTGTAGCGGTGAAATGCGTAGATATCCGAAAGAACATCAGTGGCGAAGGCGGCTTACTGGACTAACACTGACTCTGAGGTACGAAAGCGTGGGGAGCAAACAGGATTAGATACCCGAGTAGTC
>M03053_135_000000000-ALP1V_1_1117_12853_18542	
CCTACGGGAGGCTGCAGTGGGGAATCTTGCACAATGGAGGAAACTCTGATGCAGCGATGCCGCGTGAGTGAAGAAGGCCCTTGGGTTGTAAAGCTCTTTCGTCGGGGAAGAAAATGACTGTACCCGAATAAGAAGGTCCGGCTAACTTCGTGCCAGCAGCCGCGGTAATACGAAGGGACCTAGCGTAGTTCGGAATTACTGGGCTTAAAGAGTTCGTAGGTGGTTGAAAAAGTTAGTGGTGAAATCCCAGAGCTTAACTCTGGAACTGCCATTAAAACTTTTCAGCTAGAGTATGATAGAGGAAAGCAGAATTTCTAGTGTAGAGGTGAAATTCGTAGATATTAGAAAGAATACCAATTGCGAAGGCAGCTTTCTGGATCATTACTGACACTGAGGAACGAAAGCATGGGTAGCGAAGAGGATTAGATACCCCAGTAGTC
>M03053_135_000000000-ALP1V_1_1111_7323_7162	
CCTACGGGGGGCAGCAGTGGGGAATCTTAGACAATGGGGGCAACCCTGATCTAGCCATGCCGCGTGAGTGATGAAGGCCTTAGGGTCGTAAAGCTCTTTCGCCTGTGATGATAATGACAGTAGCAGGTAAAGAAACCCCGGCTAACTCCGTGCCAGCAGCCGCGGTAATACGGAGGGGGTTAGCGTTGTTCGGAATTACTGGGCGTAAAGCGCGCGTAGGCGGATTAGAAAGTTGGGGGTGAAATCCCGGGGCTCAACCTCGGAACTGCCTCCAAAACTGCTAGTCTAGAGTTCGAGAGAGGTGAGTGGAATTCCGAGTGTAGAGGTGAAATTCGTAGATATTATGAAGAATACCAGTGGCGAAGGCGGCCTCCTGGATCTGTACTGACACTGAGGTGCGAAAGCGTGGGTAGCGAACAGGATTAGATACCCTTGTAGTC
>M03053_135_000000000-ALP1V_1_1117_2114_11572	
CCTACGGGGGGCAGCAGTAGGGAATTTTGCGCAATGGGCGAAAGCCTGACGCAGCAATGCCGCGTGAGTGAAGAAGGCCCTCGGGTCGTAAAGCTCTTTATCTTCGGGAAGATGATGACGGTACCGAAGGAAGAAGCACCGGCTAACTACGTGCCAGCAGCCGCGGTAATACGTAGGGTGCAAGCGTTGTTCGGAATCACTGGGCGTAAAGGGCGTGTAGGCGGAACGATTAGCGAGGGGTGAAATCCTGCAGCTTAACTGCAGAACTGCCATTGATACTGTACGTCTTGCATTCGGTCGAAGTGGGCGGAATGTGTAGTGTAGCGGTGAAATGCATAGATATTACACAGAACACCGATAGCGAAGGCAGCTCACTAGGCCTGGATTGACGCTCAGGGACGAAAGCGTGGGGATCAAACAGGATTAGATACCCTGGTAGTC
>M03053_135_000000000-ALP1V_1_2111_14394_12392	
CCTACGGGTGGCTGCAGTGGGGAATCTTGCACAATGGAGGAAACTCTGATGCAGCGATGCCGCGTGAGTGAAGAAGGCCCTTGGGTTGTAAAGCTCTTTCGTCGGGGAAGAAAATGACTGTACCCGACTAAGAAGGTCCGGCTAACTTCGTGCCAGCAGCCGCGGTAATACGAAGGGACCTAGCGTAGTTCGGAATTACTGGGCTTAAAGAGTTCGTAGGTGGTTGAAAAAGTTAGTGGTGAAATCCCAGAGCTTAACTCTGGAACTGCCATTAAAACTTTTCAGCTAGAGTATGATAGAGGAAAGCAGAATTTCTAGTGTAGAGGTGAAATTCGTAGATATGAGAAAGAATACCAATTGCGAAGGCAGCTTTCTGGATCATTACTGACACTGAGGAACGAAAGCAGGGGTAGCGAAGAGGATTAGATACCCTTGTAGTC
>M03053_135_000000000-ALP1V_1_1108_8683_13017	
CCTACGGGGGGCTGCAGTGGGGAATCTTGCACAATGGAGGAAACTCTGATGCAGCGATGCCGCGTGAGTGAAGAAGGCCTTTGGGTTGTAAAGCTCTTTCGTCGGGGAAGAAAATGACTGTACCCGAATAAGAAGGTCCGGCTAACTTCGTGCCAGCAGCCGCGGTAATACGAAGGGACCTAGCGTAGTTCGGAATTACTGGGCTTAAAGAGTTCGTAGGTGGTTGAAAAAGTTAGTGGTGAAATCCCAGAGCTTAACTCTAGAACTGCCATTAAAACTTTTCAGCTAGAGTATGATAGAGGAAAGCAGAATTTCTAGTGTAGAGGTGAAATTCGTAGATATTAGAAAGAATACCAATTGCGAAGGCAGCTTTCTGGATCATTACTGACACTGAGGAACGAAAGCATGGGTAGCGAAGAGGATTAGATACCCCGGTAGTC
>M03053_135_000000000-ALP1V_1_2103_26453_9511	
CCTACGGGTGGCTGCAGTAGGGAATATTGGACAATGGGGGAAACCCTGATCCAGCAATGCAGCGTGAGTGACGAAGGCCTTAGGGTCGTAAAACTCTTTCATCGGTGAGGATAATGACAGTAGCCGAAGAAGAAGGACCGGCTAATTCCGTGCCAGCAGCCGCGGTAATACGGAAGGTCCTAGCGTTGTTCGGAATTACTGGGCGTAAAGCGCATGTAGGCGGAACAAAAAGTTAGAAGTGAAATCCCTGGGCTCAACCTAGGAATTGCTTTTAAAACTTTTGTTCTGGAATTCAGGAGAGGAAAATGGAATTTCCAGTGTAGAGGTGAAATTCGTAGATATTGGAAGGAACACCAGTGGCGAAGGCGATTTTCTGGACTGATATTGACGCTGAGATGCGAAGGCATGGGTAGCAAACGGGGTTAGATACCCGGTAGTC
>M03053_135_000000000-ALP1V_1_1103_13748_12724	
CCTACGGGTGGCTGCAGTGAGGAATATTGGGCAATGGAGGCAACTCTGACCCAGCCATGCCGCGTGCAGGAAGAATGCCCTATGGGTTGTAAACTGCTTTTATTTAGGAATAAACCCTTCTACGTGTAGAAGGCTGAATGTACTAAACGAATAAGCACCGGCTAACTCCGTGCCAGCAGCCGCGGTAATACGGAGGGTGCAAGCGTTATCCGGAATCATTGGGTTTAAAGGGTCCGCAGGCGGACGTATAAGTCAGTGGTGAAATCCTGCAGCTTAACTGCAGAACTGCCATTGATACTGTACGTCTTGAATTCGGTCGAAGTGGGCGGAATGTGTAGTGTAGCGGTGAAATGCATAGATATTACACAGAACACCGATTGCGAAGGCAGCTTACTAACATGTAACTGACGCTGAGGGACGAAAGCGTGGGGAGCGAACAGGACTAGATACCCCGGTAGTC
>M03053_135_000000000-ALP1V_1_1119_23253_7901	
CCTACGGGAGGCAGCAGTGGGGAATCTTGCGCAATGGAGGAAACTCTGATGCAGCGATGCCGCGTGAGTGAAGAAGGCCCTTGGGTTGTAAAGCTCTTTCGTCGGGGAAGAAAATGACTGTACCCGAATAAGAAGGTCCGGCTAACTTCGTGCCAGCAGCCGCGGTAATACGAAGGGACCTAGCGTAGTTCGGAATTACTGGGCTTAAAGAGTTCGTAGGTGGTTGAAAAAGTTAGTGGTGAAATCCCAGAGCTTAACTCTGGAACTGCCATTAAAACTTTTCAGCTAGAGTATGATAGAGGAAAGCAGAATTTCTAGTGTAGAGGTGAAATTCGTAGATATTAGAAAGAATACCAATTGCGAAGGCAGCTTTCTGGATCATTACTGACACTGAGGAACGAAAGCATGGGTAGCGAAGAGGATTAGATACCCGAGTAGTC
>M03053_135_000000000-ALP1V_1_2105_19042_11879	
CCTACGGGAGGCAGCAGTGGGGAATATTGGACAATGGGGGCAACCCTGATCCAGCAATACCGCGTGTGTGAAGAAGGCCTGAGGGTTGTAAAGCACTTTCAATTGTGAAGAAAAGTTAACGGTTAATAACCGTTAGCCTTGACGTTAACTTTAGAAGAAGCACCGGCTAACTCCGTGCCAGCGGCCGCGGTAATACGGAGGGTGCAAGCGTTAATCGGAATTACTGGGCGTAAAGCGTGCGTAGGCGGTTTATTAAGTCAGATGTGAAAGCCCTGGGCTCAACCTAGGAACTGCATCCAAAACTAACTCACTAGAGTACGATAGAGGGAGGTAGAATTCATAGTGTAGCGGTGGAATGCGTAGATATTATGAAGAATACCAGTGGCGAAGGCGGCCTCCTGGATCTGTACTGACACTGAGGTGCGAAAGCGTGGGTAGCGAACAGAATTAGATACCCGGGTAGTC
>M03053_135_000000000-ALP1V_1_1107_28970_9789	
CCTACGGGAGGCAGCAGTAGGGAATTTTCCGCAATGGGCGAAAGCCTGACGGAGCAATACCGCGTGAGGGAAGACGGCCTATGGGTTGTAAACCTCTTTTCTCAAGGAAGAAGTTCTGACGGTACTTGAGGAACAAGCATCGGCTAACTCTGTGCCAGCAGCCGCGGTAATACAGAGGATGCAAGCGTTATCCGGAATCACTGGGCATAAAGCGTCCGTAGGTTGTTTAATAAGTCTGCTGTTAAAGACTGGGGCTCAACCCCAGAAAAGCAGTGGAAACTGTTAGACTTGAGTGTGGTAGAGGTAGAGGGAATTCCTAGTGTAGCGGTGAAATGCGTAGATATTAGGAAGAACACCAATGGCGAAGGCACTCTACTGGGCCATAACTGACACTGAGAGACGACAGCTAGGGGAGCAAATGGGATTAGATACCCCTGTAGTC
>M03053_135_000000000-ALP1V_1_2109_26173_9685	
CCTACGGGTGGCAGCAGTGGGGAATCTTGCACAATGGAGGAAACTCTGATGCAGCGATGCCGCGTGAGTGAAGAAGGCCCTTGGGTTGTAAAGCTCTTTCGTCGGGGAAGAAAATGACTGTACCCGAATAAGAAGGTCCGGCTAACTTCGTGCCAGCAGCCGCGGTAATACGAAGGGACCTAGCGTAGTTCGGAATTACTGGGCTTAAAGAGTTCGTAGGTGGTTGAAAAAGTTAGTGGTGAAATCCCAGAGCTTAACTCTGGAACTGCCATTAAAACTTTTCAGCTAGAGTATGATAGAGGAAAGCAGAATTTCTAGTGTAGAGGTGAAATTCGTAGATATTAGAAAGAATACCAATTGCGAAGGCAGCTTTCTGGATCATTACTGACACTGAGGAACGAAAGCATGGGTAGCGAAGAGGATTAGATACCCTAGTAGTC
>M03053_135_000000000-ALP1V_1_1103_18515_1803	
CCTACGGGTGGCAGCAGTGGGGAATTTTCCGCAATGGGCGAAAGCCTGACGGAGCAACGCCGCGTGAGGGATGAAGGCCTCTGGGCTGTAAACCTCTTTTATCAAGGAAGAAGATCTGACGGTACTTGATGAATAAGCCACGGCTAATTCCGTGCCAGCAGCCGCGGTAATACGGGAGTGGCAAGCGTTATCCGGAATTATTGGGCGTAAAGCGTCCGCAGGCGGCCCTTCAAGTCTGCTGTTAAAAAGTGGAGCTTAACTCCATCATGGCAGTGGAAACTGTTGGGCTTGAGTGTGGTAGGGGCAGAGGGAATTCCCGGTGTAGCGGTGAAATGCGTAGATATCGGGAAGAACACCAGTGGCGAAGGCGCTCTGCTGGGCCATCACTGACGCTCATGGACGAAAGCCAGGGGAGCGAAAGGGATTAGATACCCGTGTAGTC
>M03053_135_000000000-ALP1V_1_1115_26901_9469	
CCTACGGGGGGCAGCAGTGAGGAATATTGGTCAATGGTCGGAAGACTGAACCAGCCATGCCGCGTGAAGGAAGAAGGATCTATGGTTTGTAAACTTCTTTTATTTGGGAATAAACCTCTCTACGTGTAGAGAGCTGAATGTACCAAATGAATAAGCACCGGCTAACTCCGTGCCAGCAGCCGCGGTAATACGGAGGGTGCAAGCGTTATCCGGAATCATTGGGTTTAAAGGGTCCGCAGGCGGGAATGTAAGTCAGAGGTGAAATCCTACAGCTCAACTGTAGAACTGCCTTTGATACTGCGTTTCTTGAATTCGATCGAAGTGGGCGGAATATGACATGTAGCGGTGAAATGCATAGATATTACATAGAATACCAATTGCGAAGGCAGATTACTAATAATCAACTGACACTGACGGACGAAAGCGTGGGTAGCGAACAGGATTAGATACCCCGGTAGTC
>M03053_135_000000000-ALP1V_1_1105_26621_7894	
CCTACGGGTGGCAGCAGTGAGGAATATTGGACAATGGAGGCAACTCTGATCCAGCCATGCCGCGTGCAGGAAGACTGCCCTATGGGTTGTAAACTGCTTTTATACAGGAAGAATAGTACCTACGTGTAGGTATTTGACGGTACTGTACGAATAAGGATCGGCTAACTCCGTGCCAGCAGCCGCGGTAATACGGAGGATCCAAGCGTTATCCGGAATCATTGGGTTTAAAGGGTCCGTAGGCGGTCTGATAAGTCAGAGGTGAAATCCTGCAGCTCAACTGTAGCATTGCCTTTGATACTGTTAGACTTGAGTTATTGTGAAGTAGTTAGAATGTGTGGTGTAGCGGTGAAATGCATAGATATCACACAGAATACCGATTGCGAAGGCAGATTACTAACAATATACTGACGCTGAGGGACGAAAGCGTGGGTAGCGAACAGGATTAGATACCCCTTAGTC
>M03053_135_000000000-ALP1V_1_2116_9132_10738	
CCTACGGGTGGCTGCAGTGAGGAATATTGGACGATGGAGGCAACTCTGATCCAGCCATGCCGCGTGCAGGAAGACTGCCCTATGGGTTGTAAACTGCTTTTATACAGGAAGAATAGTACCTACGTGTAGGTATTTGACGGTACTGTACGAATAAGGATCGGCTAACTCCGTGCCAGCAGCCGCGGTAATACGGAGGATCCAAGCGTTATCCGGAATCATTGGGTTTAAAGGGTCCGTAGGCGGTCTGATAAGTCAGAGGTGAAATCCTGCAGCTCAACTGTAGCATTGCCTTTGATACTGTTAGACTTGAGTTATTGTGAAGTAGTTAGAATGTGTGGTGTAGCGGTGAAATGCATAGATATCACACAGAATACCGATTGCGAAGGCAGATTACTAACAATATACTGACGCTGAGGGACGAAAGCGTGGGTAGCGAACAGGATTAGATACCCGGGTAGTC
>M03053_135_000000000-ALP1V_1_1116_7442_5493	
CCTACGGGTGGCTGCAGTGGGGAATCTTAGACAATGGGGGCAACCCTGATCTAGCCATGCCGCGTGAGTGATGAAGGCCTTAGGGTCGTAAAGCTCTTTCGCCTGTGATGATAATGACAGTAGCAGGTAAAGAAACCCCGGCTAACTCCGTGCCAGCAGCCGCGGTAATACGGAGGGGGTTAGCGTTGTTCGGAATTACTGGGCGTAAAGCGCGCGTAGGCGGATTAGAAAGTTGGGGGTGAAATCCCGGGGCTCAACCTCGGAACTGCCTCCAAAACTGCTAGTCTAGAGTTCGAGAGAGGTGAGTGGAATTCCGAGTGTAGAGGTGAAATTCGTAGATATTTGGAGGAACACCAGTGGCGAAGGCGGCTCACTGGCTCGATACTGACGCTGAGGTACGAAAGGGTGGGGAGCAAACAGGATTAGATACCCGTGTAGTC
>M03053_135_000000000-ALP1V_1_1108_3130_14549	
CCTACGGGAGGCAGCAGTTTCGAATCATTCACAATGGGGGCAACCCTGATGGTGCAACGCCGCGTGAGGGATGAAGGCCTTCGGGTCGTAAACCTCTGTCACCAAGGAGCAACAAGCCGGTTCATAGCCGGCCCTGAGTTAACTTGGAGAGGAAGCAGTGGCTAACTCCGTGCCAGCAGCCGCGGTAATACGGAGACTGCAAGCGTTACTCGGATTCACTGGGCGTAAAGGGTGCGTAGGCCGCTAAGCGTGTCGGGTGTGAAATCTCGGGGCTCAACCTCGAAACTGCGCCCGAAACTGTTTAGCTAGAGTGTCGGAGAGGTAAGCGGAATTCCAGGTGTAGCGGTGAAATGCGTAGATATCTGGAGGAACACCAATGGCGAAGGCAGCTTACTGGACGACAACTGACGCTGAGGCACGAAAGCGTGGGTAGCGAAAGGGATTAGATACCCCGGTAGTC
>M03053_135_000000000-ALP1V_1_2108_17193_3948	
CCTACGGGAGGCAGCAGTGAGGAATATTGGTCAATGGAGGCAACTCTGAACCAGCCATGCCGCGTGAAGGATGACGGCCCTATGGGTTGTAAACTTCTTTTATATGGGAAGAAACTTATCTACGTGTAGATAACTGACGGTACCATACGAATAAGGATCGGCTAACTCCGTGCCAGCAGCCGCGGTAATACGGAGGATCCAAGCGTTATCCGGATTCATTGGGTTTAAAGGGTCCGTAGGCGGATTTTTAAGTCAGTGGTGAAAGGCGACAGCTCAACTGTCGAACTGCCATTGATACTGGTAGACTTGAGTCATTGTGAAGTGGTTAGAATGTGTGGTGTAGCGGTGAAATGCATAGATATCACACAGAATACCAATTGCGAAGGCAGATCACTAACAATGTACTGACGCTCATGGACGAAAGCGTGGGGAGCGAACAGGATTAGATACCCCAGTAGTC
>M03053_135_000000000-ALP1V_1_1110_20930_13916	
CCTACGGGGGGCTGCAGTGAGGAGTATTGGGCAATGGAGGCAACTCTGACCCAGCCATGCCGCGTGCAGGACGACTGCCCTATGGGTTGTAAACTGCTTTTATACAGGAAGAAACACACCTACGTGTAGAGCTCTGACGGTACTGTAAGAATAAGGATCGGCTAACTCCGTGCCAGCAGCCGCGGTAATACGGAGGATCCAAGCGTTATCCGGAATCATTGGGTTTAAAAGGTCCGTAGGTGGATAATTAAGTCAGAGGTGAAATCTTGCAGCTCAACTGTAAAATTGCCTTTGATACTGGTTATCTTGAGTTATTATGAAGTAGTTAGAATATGTAGTGTAGCGGTGAAATGCATAGATATTACATAGAATACCAATTGCGAAGGCAGATTACTAATAATATACTGACACTGATGGACGAAAGCGTGGGTAGCGAACAGGATTAGATACCCGGGTAGTC
>M03053_135_000000000-ALP1V_1_2108_27391_17012	
CCTACGGGGGGCAGCAGTGAGGAATATTGGACAATGGACGAAAGTCTGATCCAGCCATGCCGCGTGCAGGATGACGGCCCTATGGGTTGTAAACTGCTTTTATACAGGAAGAAACACTCCCACGTGTGGGGGCTTGACGGTACTGTACGAATAAGGATCGGCTAACTCCGTGCCAGCAGCCGCGGTAATACGGAGGATCCAAGCGTTATCCGGAATCATTGGGTTTAAAGGGTCCGTAGGCGGTCTTTTAAGTCAGAGGTGAAATCCTACAGCTCAACTGTAGAATTGCCTTTGATACTGAAAGACGTGAGTTATCGTGAAGTAGTTAGAATGTGTGGTGTAGCGGTGAAATGCATAGAGATCACACAGAATACCGATTGCGAAGGCAGATTACTAACAATATACTGACGCTGAGGGACGAAAGCGTGGGTAGCGAACAGGATTAGATACCCGAGTAGTC
>M03053_135_000000000-ALP1V_1_2102_9970_12966	
CCTACGGGGGGCAGCAGTGGGGAATCTTGCACAATGGAGGAAACTCTGATGCAGCGATGCCGCGTGAGTGAAGAGGGCCCTTGGGTTGTAAAGCTCTTTCGTCGGGGAAGAAAATGACTGTACCCGAATAAGAAGGTCCGGCTAACTTCGTGCCAGCAGCCGCGGTAATACGAAGGGACCTAGCGTAGTTCGGAATTACTGGGCTTAAAGAGTTCGTAGGTGGTTGAAAAAGTTAGTGGTGAAATCCCAGAGCTTAACTCTGGAACTGCCATCAAAACTTTTCAGCTAGAGTATGATAGAGGAAAGCAGAATTTCTAGTGTAGAGGTGAAATTCGTAGATATTAGAAAGAATACCAATTGCGAAGGCAGCTTTCTGGATCATTACTGACACTGAGGAACGAAAGCATGGGTAGCGAAGAGGATTAGATACCCCAGTAGTC
>M03053_135_000000000-ALP1V_1_2119_15013_18705	
CCTACGGGTGGCAGCAGTGAGGAATATTGGTCAATGGAGGCAACTCTGAACCAGCCATGCCGCGTGAAGGATGACGGCCCTATGGGTTGTAAACTTCTTTTGAATAGGAAGAAACTTATCTACGTGTAGATAACTGACGGTACTATTAGAATAAGGATCGGCTAACTCCGTGCCAGCAGCCGCGGTAATACGGAGGATCCAAGCGTTATCCGGATTCATTGGGTTTAAAGGGTCCGTAGGCGGGTCTTTAAGTCAGTGGTGAAAGCCGACAGCTCAACTGTCGAACTGCCATTGATACTGGAGACCTTGAGTACAAATGAAGTAGGCGGAATGAGTCATGTAGCGGTGAAATGCATAGATATGACTCAGAACACCGATTGCGAAGGCAGCTTACTAACATGTAACTGACGCTGAGGGACGAAAGCGTGGGGAGCGAACAGGATTAGATACCCGGGTAGTC
>M03053_135_000000000-ALP1V_1_1116_14322_6261	
CCTACGGGGGGCTGCAGTGAGGAATATTGGACAATGGAGGCAACTCTGATCCAGCCATGCCGCGTGCAGGAAGACTGCCCTATGGGTTGTAAACTGCTTTTATATAGGAAGAAACCTACTTACGTGTAAGTAGCTGACGGTACTATAAGAATAAGGATCGGCTAACTCCGTGCCAGCAGCCGCGGTAATACGGAGGATCCAAGCGTTATCCGGAATCATTGGGTTTAAAGGGTCCGTAGGTGGATAATTAAGTCAGAGGTGAAATCTTGCAGCTCAACTGTAAAATTGCCTTTGATACTGGTTATCTTGAGTTATTATGAAGTAGTTAGAATATGTAGTGTAGCGGTGAAATGCATAGATATTACATAGAATACCAATTGCGAAGGCAGTTCACTGGACCGTGATCGACGCTGAGGAGCGAAAGCTAGGGGAGCAAACAGGATTAGATACCCTAGTAGTC
>M03053_135_000000000-ALP1V_1_2103_12247_21117	
CCTACGGGGGGCAGCAGTGGGGAATATTCCGCAATGGGCGAAAGCCTGACGGTGCGTCACCTTGTGGGGGATGAAGGATCATGAAGGTTCGTAAACTCCTTTTGTTAAAGAATAAGCGCTAATGCAAGGATATGCGTTGACTGTACTTATACGGAAGGAAGCATCGGCTAACTCCGTGCCAGCAGCCGCGGTAAGACGGGGGATGCAAGCGTTGTCCAGTTGTATTGGGCGTAAAGCGTTCGTAGGTGGGCTGGTAAGTTCGTTGTTAAATGTCCAGGCTTAACCTGGAACCAGCAACAAAAACTATCAGACTAGAGAGTGGACGGGGTAAAGGGAATTTCTAGTGTAGCGGTGAAATGCGATAATATTAGAAGGAACTCCAGCGGCGAAGGCGCTTTACTAGACCATATCTGACATTCAGGAACGAAAGCTAGGGGAGCAAAAAGGATTAGATACCCCTGTAGTC
>M03053_135_000000000-ALP1V_1_1116_20618_10409	
CCTACGGGCGGCAGCAGTTTCGAATCATTCACAATGGGGGCAACCCTGATGGTGCAACGCCGCGTGAGGGATGAAGGCCTTCGGGTCGTAAACCTCTGTCACCAAGGAGCAACAAGCCGGTTCATAGCCGGCCCTGAGTTAACTTGGAGAGGAAGCAGTGGCTAACTCCGTGCCAGCAGCCGCGGTAATACGGAGACTGCAAGCGTTACTCGGATTCACTGGGCGTAAAGGGTGCGTAGGCCGCTAAGCGGGTCGGGTGTGAAATCTCGGGGCTCAACCTCGGAACTGCCTCCAAAACTGCTAGTCTAGAGTTCGAGAGAGGTGAGTGGAATTCCGAGTGTAGAGGTGAAATTCGTAGATATTCGGAGGAACACCAGTGGCGAAGGCGGCTCACTGGCTCGATACTGACGCTGAGGTGCGAAAGTGTGGGGAGCAAACAGGATTAGATACCCCAGTAGTC
>M03053_135_000000000-ALP1V_1_1104_5609_7457	
CCTACGGGCGGCTGCAGTCGAGAATCATTCGCAATGGGCGAAAGCCTGACGGTGCGACGCCGCGTGGAGGATGAAGGCCCTAGGGTCGTAAACTCCTGTCATCAGGGAGTAATGGCTCATGTAGTAACTGACATGAGTAGTGATAGTACCTGAAGAGGAAGGGACGGCAAACTTCGTGCCAGCAGCCGCGGTAATACGAAGGTCTCAAGCGTTGTTCGGATTTACTGGGCGTAAAGCGTCTGTAGGCGGAGTGGTAAGTCAGATGTGAAATCCCGGGGCTCAACCCCGGAACTGCATCCGATACTGCCACCCTAGAGGGTCGGAGGGGAGTCTGGAATTCTCGGTGTAGCAGTGAAATGCGTAGATATCGAGAGGAACACTAGTGGCGAAGGCGAGACTCTGGACGACACCTGACGCTGAGAGACGAAGGCCAGGGTAGCGAAAAGGATTAGATACCCCGGTAGTC
>M03053_135_000000000-ALP1V_1_2108_22514_22628	
CCTACGGGGGGCTGCAGTGGGGAATATTGGACAATGGGGGCAACCCTGATCCAGCAATTCCGCGTGTGTGAAGAAGGCCTGCGGGTTGTAAAGCACTTTCAGTAGCCAAGATGGGATTATTTATTAATACTGAATAATCTTGACATTAACTACAGAAGAAGCACCGGCTAACTCCGTGCCAGCAGCCGCGGTAATACGGAGGGTGCAAGCGTTAATCGGAATTACTGGGCGTAAAGAGTACGTAGGCGGCTTTACAAGTCGGGTGTGAAAGCCCTGAGCTTAACTCAGGAACTGCATTCGATACTGTATCGCTAGAGTTTATTAGAGGATAGCGGAATTCCAGGTGTAGCGGTGAAATGCGTAGATATCTGGAGGGACACCAATGGCGAAGGCAGCTATCTGGGATACAACTGACGCTGAGGTACGAAAGCGTGGGGAGCAAACAGGATTAGATACCCTTGTAGTC
>M03053_135_000000000-ALP1V_1_2114_21839_15287	
CCTACGGGGGGCAGCAGGCGCGAAAACTTCACACTGCAGGAAACTGTGATGAGGGAACTCCGTGCTATCACTATGTGGTAGCTTTTCTTGACTATTAATCGGTCATGGAATAAGGGCTGGGAAAGACCGGTGCCAGCCGCCGCGGTAATACCGGCAGCTCAAGTGGTCGTCGCTTTTATTGGGCCTAAAACGTCCGTAGCCTGTTTGGTAAATCTGTGGGTAAATCAACCAGCTTAACTGGTTGAATTCTGCAGAGACTGCCAGACTAGGGACCGGGAGAGGTGTGGGGTACTCTAGGGGTAGGGGTAAAATCCTGTCATCCTTAGAGGACCACCAGTTGCGAAGGCGCCACACTGGAACGGAGCCGACGGTCAGGGACGAAGCCTAGGGGCACGAACCGGATTAGATACCCCTGTAGTC
>M03053_135_000000000-ALP1V_1_2107_13844_21231	
CCTACGGGCGGCTGCAGTGAGGAATATTGGACAATGGAGGCAACTCTGATCCAGCCATGCCGCGTGCAGGAAGACTGCCCTATGGGTTGTAAACTGCTTTTATACAGGAAGAAACTGCGCTACGTGTAGCGTACTGACGGTACTATTAGAATAAGGATCGGCTAACTCCGTGCCAGCAGCCGCGGTAATACGGAGGATCCAAGCGTTATCCGGATTCATTGGGTTTAAAGGGTCCGTAGGCGGGTCTTTAAGTCAGTGGTGAAAGCCGACAGCTCAACTGTCGAACTGCAATTGATACTGGAGACCTTGAGTACAAATGAAGTAGGCGGAATGAGTCATGTAGCGGTGAAATGCATAGATATGACTCAGAACACCGATTGCGAAGGCAGCTTACTAACATGTAACTGACGCTGAGGGACGAAAGCGTGGGGAGCGAACAGGATTAGATACCCTAGTAGTC
>M03053_135_000000000-ALP1V_1_2101_15151_6961	
CCTACGGGAGGCAGCAGTGAGGAATATTGGACAATGGAGGCAACTCTGATCCAGCCATGCCGCGTGCAGGACGACGGCCCTATGGGTTGTAAACTGCTTTTATACAGGAAGAAACACTGCTACGTGTAGCAGCTTGACGGTACTGTAAGAATAAGGACCGGCTAACTCCGTGCCAGCAGCCGCGGTAATACGGAGGGTCCGAGCGTTATCCGGAATCATTGGGTTTAAAGGGTCCGTAGGTGGATAATTAAGTCAGAGGTAAAATCTTGCAGCTCAACTGTAAAATTGCCTTTGATACTGGTTATCTTGAGTTATTATGAAGTAGTTAGAATATGTAGTGTAGCGGTGAAATGCATAGATATTACATAGAATACCAATTGCGAAGGCAGATTACTAATAATCAACTGACACTGATGGACGAAAGCGTGGGTAGCGAACAGGATTAGATACCCGTGTAGTC
>M03053_135_000000000-ALP1V_1_1118_7755_18463	
CCTACGGGCGGCTGCAGTGGGGAATATTGGACAATGGGCGAAAGCCTGATCCAGCAATGCAGCGTGTGTGAAGAAGGCCTGAGGGTTGTAAAGCACTTTCAGTAGGGAAGATAATGACGGTACCTACAGAAGAAGCACCGGCTAACTCCGTGCCAGCAGCCGCGGTAATACGGAGGGTGCAAGCGTTAATCGGAATTACTGGGCGTAAAGCGTACGTAGGATGTAATGCAAGTCGGATGTGAAATCCCTGGGCTTAACCTGGGAACTGCATTCGAAACTACATTACTAGAGTGTAGTAGAGGTAAGCGGGATTTCGGGTGTAGCGGTGAAATGCGTAGATATCCGAAAGAACATCAGTGGCGAAGGCGGCTTACTGGACTAACACTGACTCTGAGGTACGAAAGCGTGGGGAGCAAACAGGATTAGATACCCGGGTAGTC
>M03053_135_000000000-ALP1V_1_1113_14680_5881	
CCTCGGGGGGCAGCAGTTTCGAATCATTCACAATGGGGGAAACCCTGATGGTGCAACGCCGCGTGAGGGATGAAGGCCTTCGGGTCGTAAACCTCTGTCATCAAGGAGCAACAAGCAGGTTCATAGCCTGCCCTGAGTTAACTTGAAGAGGAAGCAGTGGCTAACTCCGTGCCAGCAGCCGCGGTAATACGGAGACTGCAAGCGTTACTCGGATTCACTGGGCGTAAAGGGTGCGTAGGCCGATAGATGTGTCAGGTGTGAAATCTCGGGGCTCAACCTCGAAACTGCGCCTGAAACTGTCTATCTAGAGTGTCGGAGAGGTAAGCGGAATTCCAGGTGTAGCGGTGAAATGCGTAGATATCTGGAGGAACACCAATGGCGAAGGCAGCTTACTGGACGACAACTGACGCTGAGGCACGAAAGCGTGGGTAGCGAAAGGGATTAGATACCCTAGTAGTC
>M03053_135_000000000-ALP1V_1_1105_20899_13844	
CCTACGGGTGGCTGCAGTGGGGAATATTGGACAATGGGCGCAAGCCTGATCCAGCCATACCGCGTGTGTGAAGAAGGCCTTCGGGTTGTAAAGCACTTTAAGCAGGGAGAAAAAGTTATAGGTTAATACCCTATGACCCTGATGTTACCTGCAGAATAAGCACCGGCTAATTCCGTGCCAGCAGCCGCGGTAATACGGAAGGTGCAAGCGTTAATCGGAATTACTGGGCGTAAAGCGCGCGTAGGTGGTTTGTTAAGTTGGATGTGAAAGCCCTGGGCTCAACCTAGGAACTGCATCCAAAACTAACTCACTAGAGTACGATAGAGGGAGGTAGAATTCATAGTGTAGCGGTGGAATGCGTAGATATTATGAAGAATACCAGTGGCGAAGGCGGCCTCCTGGATCTGTACTGACACTGAGGTGCGAAAGCGTGGGTAGCGAACAGGATTAGATACCCTGGTAGTC
>M03053_135_000000000-ALP1V_1_1104_10037_9771	
CCTACGGGGGGCTGCAGTGAGGAATATTGGGCGATGGAGGCAACTCTGACCCAGCCATGCCGCGTGCAGGAAGACTGCCCTATGGGTTGTAAACTGCTTTTATTTGTGAATAAACTCCGGTACGTGTACCGGCCTGAATGTAGCAAATGAATAAGCACCGGCTAACTCCGTGCCAGCAGCCGCGGTAATACGGAGGATCCAAGCGTTATCCGGATTCATTGGGTTTAAAGGGTCCGTAGGCGGATTTTTAAGTCAGTGGTGAAATCCTGCAGCTTAACTGCAGAACTGCCATTGATACTGTACGTCTTGAATTCGGTCGAAGTGGGCGGAATGTGTAGTGTAGCGGTGAAATGCATAGATATTACACAGAACACCGATAGCGAAGGCAGCTCACTAGGCCTGGATTGACGCTCAGGGACGAAAGCGTGGGGATCAAACAGGATTAGATACCCGTGTAGTC
>M03053_135_000000000-ALP1V_1_1111_9730_10435	
CCTACGGGGGGCTGCAGTGGGGAATATTGCGCAATGGGCGAAAGCCTGACGCAGCCATGCCGCGTGTGTGAAGAAGGCCTTCGGGTTGTAAAGCACTTTCAATTGGGAGGAAAAGCTAATGGTTAATAGCCATTAGCCCTGACGTTACCTTTAGAAGAAGCACCGGCTAACTCCGTGCCAGCAGCCGCGGTAATACGGAGGGTGCAAGCGTTAATCGGAATTACTGGGCGTAAAGCGCGCGTAGGCGGCTCTTTAAGTCGGATGTGAAAGCCCCGGGCTCAACCTGGGAACTGCATCCGATACTGGAGGGCTAGAGTGTAGGAGAGGGAGGTAGAATTCCATGTGTAGCAGTGAAATGCGTAGATATATGGAGGAATACCAGTGGCGAAGGCGGCCTCCTGGCTTAACACTGACGCTGAGGTGCGAAAGCGTGGGGAGCAAACGGGATTAGATACCCGGGTAGTC
>M03053_135_000000000-ALP1V_1_1102_9669_14983	
CCTACGGGGGGCAGCAGTGAGGAATATTGGACAATGGAGGAAACTCTGATCCAGCCATGCCGCGTGCAGGAAGACTGCCCTATGGGTTGTAAACTGCTTTTATACAGGAAGAAACCGCTCTTCGTGTAGAGCTCTGACGGTACTGTAAGAATAAGGATCGGCTAACTCCGTGCCAGCAGCCGCGGTAATACGGAGGATCCAAGCGTTATCCGGAATCATTGGGTTTAAAGGGTCCGCAGGCGGCCTGTTAAGTCAGAGGTGAAATCCTACAGCTCAACTGTCGAACTGCCATTGATACTGGAAATCTTGAGTACAAATGAAGTAGGCGGAATGAGTCATGTAGCGGTGAAATGCATAGATATGACTCAGAACACCGATTGCGAAGGCAGCTTACTAACATGTAACTGACGCTGAGGGACGAAAGCGTGGGGAGCGAACAGGATTAGATACCCTTGTAGTC
>M03053_135_000000000-ALP1V_1_2110_25495_3341	
CCTACGGGTGGCAGCAGTGGGGAATCTTGCACAATGGAGGAAACTCTGATGCAGCGATGCCGCGTGAGTGAAGAAGGCCCTTGGGTTGTAAAGCTCTTTCGTCGGGGAAGAAAATGACTGTACCCGAATAAGAAGGTCCGGCTAACTTCGTGCCAGCAGCCGCGGTAATACGAAGGGACCTAGCGTAGTTCGGAATTACTGGGCTTAAAGAGTTCGTAGGTGGTTGAAAAAGTTAGTGGTGAAATCCCAGAGCTTAACTCTGGAACTGCCATTAAAACTTTTCAGCTAGAGTATGATAGAGGAAAGCAGAATTTCTAGTGTAGAGGTGAAATTCGTAGATATTAGAAAGAATACCAATTGCGAAGGCAGCTTTCTGGATCATTACTGACACTGAGGAACGAAAGCATGGGTAGCGAAGAGGATTAGATACCCGTGTAGTC
>M03053_135_000000000-ALP1V_1_2117_18585_12473	
CCTACGGGTGGCTGCAGCAGGGAATATTGTGCAATGAGCGAAAGCTTGACACAGCGACACCGCGTGTGGGATGACGGTTCTAGGATTGTAAACCACTTTCAGGAGGGAAGAAAATGACGGTACCTCCACAAGAAGACCCGGCCAACTATGTGCCAGCAGCCGCGGTAATACATAGGGGTCAAGCGTTGTCCGGATTTATTGGGCGTAAAGAGCTCGTAGGCGGTTCAACAAGTCGGTCGTAAAAGTTTAGGGCTCAACCCTAAAATGTCGATCGATACTGTTGTGACTAGGATACGGTAGAGGTGAATGGAATTCCGAGTGTAGCGGTGAAATGCGTAGATATTCGGAGGAACACCAATTGCGAAGGCAGTTCACTGGACCGTGATCGACGCTGAGGAGCGAAAGCTAGGGGAGCAAACAGGATTAGATACCCGGGTAGTC
>M03053_135_000000000-ALP1V_1_2101_15713_18828	
CCTACGGGGGGCAGCAGTGGGGAATTTTCCGCAATGGGCGAAAGCCTGACGGAGCAATACCGCGTGAGGGAAGACGGCCTATGGGTTGTAAACCTCTTTTTTCAGGGAGGAATAAATGACGTGTACCTGAAGAATAAGCATCGGCTAACTCCGTGCCAGCAGCCGCGGTAAGACGGAGGATGCAAGTGTTATCCGGAATCACTGGGCGTAAAGCGTCTGTAGGTTGTTAAACAAGTCAACTGTTAAATCTTGAGGCTCAAATTCAAAATCGCAGTCGAAACTGTTTGACTAGAGTATAGTAGGGGTAAAGGGAATTTCCAGTGGAGCGGTGAAATGCGTAGATATTGGGAAGAACACCAGTGGCGAAAGCGGCTACCTGGTCCGATTTTGACGCTGAGGCGCGAAAGCGTGGGGAGCAAACAGGATTAGATACCCCAGTAGTC
>M03053_135_000000000-ALP1V_1_1118_9498_4334	
CCTACGGGGGGCTGCAGTGAGGAATATTGGTCAATGGAGGCAACTCTGAACCAGCCATGCCGCGTGAAGGATGACGGCCCTATGGGTTGTAAACTTCTTTTATAGAGGAAGAAACTTGTCTACGTGTAGACAACTGACGGTACTCTACGAATAAGGATCGGCTAACTCCGTGCCAGCAGCCGCGGTAATACGGAGGATCCAAGCGTTATCCGGATTCATTGGGTTTAAAGGGTCCGTAGGCGGGTCTTTAAGTCAGTGGTGAAAGCCGACAGCTCAACTGTCGAACTGCCATTGATACTGGAGACCTTGAGTACAAATGAAGTAGGCGGAATGAGTCATGTAGCGGTGAAATGCATAGATATGACTCAGAACACCGATTGCGAAGGCAGCTTACTAACATGTAACTGACGCTGAGGGACGAAAGCGTGGGGAGCGAACAGGATTAGATACCCGTGTAGTC
>M03053_135_000000000-ALP1V_1_1110_27330_7773	
CCTACGGGAGGCTGCAGTTTCGAATCATTCACAATGGGGGAAACCCTGATGGTGCAACGCCGCGTGAGGGATGAAGGCCTTCGGGTCGTAAACCTCTGTCACCAAGGAGCAACAACCGGGTTCATAGCCCGGCCTGAGTTAACTTGGAGAGGAAGCAGTGGCTAACTCCGTGCCAGCAGCCGCGGTAATACGGAGACTGCAAGCGTTACTCGGATTCACTGGGCGTAAAGGGTGCGTAGGCCGCTAAGTGTGTCAGGTGTGAAATCTCGGGGCTCAACCTCGAAACTGCGCCTGAAACTACTTAGCTTGAGTTTCGGAGAGGTAAGCGGAATTTCTGGTGTAGCGGTGAAATGCGTAGATATCTAGAGGAACACCAGTGGCGAAGGCGACTGTCTGGACGAGTACTGACGCTCAATCACGAAAGCGTGGGTAGCGAAAGGGATTAGATACCCCAGTAGTC
>M03053_135_000000000-ALP1V_1_2117_14716_23880	
CCTACGGGGGGCTGCAGTAGGGAATTTTCCGCAATGGGCGAAAGCCTGACGGAGCAATACCGCGTGAGGGATGACGGCCTGTGGGTTGTAAACCTCTTTTCTCAAGGAAGAAGTTCTGACGGTACTTGAGGAATAAGCATCGGCTAACTCTGTGCCAGCAGCCGCGGTAATACAGAGGATGCAAGCGTTATCCGGAATCACTGGGCATAAAGCGTCTGTAGGTTGTTTAATAAGTCTGCTGTTAAAGACTGGGGCTCAACCCCAGAAAAGCAGTGGAAACTGTTAGACTTGAGTGTGGTAGAGGTAGAGGGAATTCCTAGTGTAGCGGTGAAATGCGTAGATATTAGGAAGAACACCAATGGCGAAGGCACTCTACTGGGCCATAACTGACACTGAGAGACGACAGCTAGGGGAGCAAATGGGATTAGATACCCTTGTAGTC
>M03053_135_000000000-ALP1V_1_1112_5436_8171	
CCTACGGGAGGCTGCAGTGAGGAATATTGGACAATGGAGGCAACTCTGATCCAGCCATGCCGCGTGCAGGAAGACTGCCCTATGGGTTGTAAACTGCTTTTATACAGGAAGAAACCTACTTACGTGTAAGTAGCTGACGGTACTGTACGAATAAGGATCGGCTAACTCCGTGCCAGCAGCCGCGGTAATACGGAGGATCCAAGCGTTATCCGGAATTATTGGGTTTAAAGGGTCCGTAGGTGGTTTGCTAAGTCAGAGGTGAAATCCTACCGCTTAACGGTAGCACTGCCTTTGATACTGGCAAACTTGAGTTATTGTGAAGTAGTTAGAATGTGTAGTGTAGCGGTGAAATGCATAGATATTACACAGAATACCGATTGCGAAGGCAGATTACTAACAATATACTGACACTGAGGGACGAAAGCGTGGGTAGCGAACAGGATTAGATACCCCAGTAGTC
>M03053_135_000000000-ALP1V_1_1105_4087_12950	
CCTACGGGCGGTAGCAGTAGGGAATATTGGACAACGGGCGCAAGCCTGATCTAGCCATGCCGCGTGAGTGATGAAGGCCTTAGGGTCGTAAAGCTCTTTCGCCTGTGATGATAATGACAGTAGCAGGTAAAGAAACCCCGGCTAACTCCGTGCCAGCAGCCGCGGTAATACGGAGGGGGTTAGCGTTGTTCGGAATTACTGGGCGTAAAGCGCACGTAGGCGGATTAGAAAGTTGGGGGTGAAATCCCGAGGCTCAACCTCGGAACTGCCCTCAAAACTCCTAGTCTTGAGTTCAAGAGAGGTGAGTGGAATTCCAAGTGTAGAGGTGAAATTCGTAGATATTTGGAGGAACACCAGTGGCGAAGGCGGCTCACTGGCTTGATACTGACGCTGAGGTGCGAAAGTGTGGGGAGCAAACAGGATTAGATACCCCGGTAGTC
>M03053_135_000000000-ALP1V_1_2105_22494_15842	
CCTACGGGAGGCAGCAGTTTCGAATCATTCACAATGGGGGCAACCCTGATGGTGCAACGCCGCGTGAGGGATGAAGGCCTTCGGGTCGTAAACCTCTGTCACCAAGGAGCAACAAGCCGGTTCATAGCCGGCCCTGAGTTAACTTGGAGAGGAAGCAGTGGCTAACTCCGTGCCAGCAGCCGCGGTAATACGGAGACTGCAAGCGTTACTCGGATTCACTGGGCGTAAAGGGTGCGTAGGCCGCTAAGCGTGTCGGGTGTGAAATCTCGGGGCTCAACCTCGAAACTGCGCCCGAAACTGTTTAGCTAGAGTGTCGGAGAGGTAAGCGGAATTCCAGGTGTAGCGGTGAAATGCGTAGATATCTGGAGGAACACCAATGGCGAAGGCAGCTTACTGGACGACAACTGACGCTGAGGCACGAAAGCGTGGGTAGCGAAAGGGATTAGATACCCTGGTAGTC
>M03053_135_000000000-ALP1V_1_1105_19525_6711	
CCTACGGGGGGCTGCAGTGGGGAATCTTAGACAATGGGCGCAAGCCTGATCTAGCCATGCCGCGTGAGTGATGAAGGCCTTAGGGTCGTAAAGCTCTTTCGCCTGTGATGATAATGACAGTAGCAGGTAAAGAAACCCCGGCTAACTCCGTGCCAGCAGCCGCGGTAATACGGAGGGGGTTAGCGTTGTTCGGAATTACTGGGCGTAAAGCGCGCGTAGGCGGATTGGAAAGTTGGGGGTGAAATCCCGAGGCTCAACCTCGGAACTGCCTCCAAAACTCCCAGTCTAGAGTTCGAGAGAGGTGAGTGGAATTCCAAGTGTAGAGGTGAAATTCGTAGATATAGGAAGGAATACCGATGGCGAAGGCAGCCTCCTGGACCAACACTGACGCTGAGGTGCGAAAGCGTGGGGAGCAAACAGGATTAGATACCCCAGTAGTC
>M03053_135_000000000-ALP1V_1_2113_14335_7031	
CCTACGGGCGGCAGCAGTGAGGAATATTGGACAATGGAGGCAACTCTGATCCAGCCATGCCGCGTGCAGGAAGACGGCCCTACGGGTTGTAAACTGCTTTTATACAGGAAGAATTATACCTACGTGTAGGTATTTGACGGTACTGTAAGAATAAGGATCGGCTAACTCCGTGCCAGCAGCCGCGGTAATACGGAGGATCCAAGCGTTATCCGGAATTATTGGGTTTAAAGGGTCCGTAGGCGGTTTTTTAAGTCAGAGGTGAAATCCTGCAGCTCAACTGTAGCATTGCCTTTGATACTGAAAGACTTGAGTTATTGTGAAGTAGTTAGAATGTGTAGTGTAGCGGTGAAATGCATAGATATCACACAGAATACCGATTGCGAAGGCAGATTACTAACAATATACTGACGCTGAGGGACGAAAGCGTGGGTAGCGAACAGGATTAGATACCCGAGTAGTC
>M03053_135_000000000-ALP1V_1_1119_10124_14460	
CCTACGGGGGGCAGCAGTAGGGAATATTGGACAATGGGGGAAACCCTGATCCAGCAATGCCGCGTGAGTGAAGAAGGCCTTCGGGTTGTAAAGCTCTTTCATAAATGATGATAATGACATTAGTTTAAGAAGAAGCCCCGGCTAACTTCGTGCCAGCAGCCGCGGTAATACGAAGGGGGCTAGCGTTGTTCGGAATCACTGGGCGTAAAGGGTGCGTAGGCCGCTAAGCGTGTCGGGTGTGAAATCTCGGGGCTCAACCTCGAAACTGCGCCCGAAACTGTTTAGCTAGAGTGTCGGAGAGGTAAGCGGAATTCCAGGTGTAGCGGTGAAATGCGTAGATATCTGGAGGAACACCAATGGCGAAGGCAGCTTACTGGACGACAACTGACGCTGAGGCACGAAAGCGTGGGTAGCGAAAGGGATTAGATACCCTTGTAGTC
>M03053_135_000000000-ALP1V_1_2103_25526_11129	
CCTACGGGGGGCAGCAGTGAGGAATATTGGACAATGGGCGAGAGCCTGATCCAGCCATGCCGCGTGCAGGATGACTGCCCTATGGGTTGTAAACTGCTTTTATACAGGAAGAAACGGCTTTACGTGTAGAGCTCTGACGGTACTGTAAGAATAAGGATCGGCTAACTCCGTGCCAGCAGCCGCGGTAATACGGAGGATCCAAGCGTTATCCGGAATCATTGGGTTTAAAGGGTCCGTAGGTGGATAATTAAGTCAGAGGTGAAATCCTGCAGCTCAACTGTAGAATTGCCTTTGATACTGGTTATCTTGAGTTACTATGAAGTAGTTAGAATATGTAGTGTAGCGGTGAAATGCATAGATATTACATAGAATACCAATTGCGAAGGCAGATTACTAATAGTACACTGACACTGATGGACGAAAGCGTGGGTAGCGAACGGGATTAGATACCCGTGTAGTC
>M03053_135_000000000-ALP1V_1_1110_10708_15068	
CCTACGGGTGGCTGCAGTGGGGAATCTTAGACAATGGGGGCAACCCTGATCTAGCCATGCCGCGTGAGTGATGAAGGCCTTAGGGTCGTAAAGCTCTTTCGCCTGTGATGATAATGACAGTAGCAGGTAAAGAAACCCCGGCTAACTCCGTGCCAGCAGCCGCGGTAATACGGAGGGGGTTAGCGTTGTTCGGAATTACTGGGCGTAAAGCGCGCGTAGGCGGATTAGAAAGTTGGGGGTGAAATCCCGGGGCTCAACCCCGGAACTGCCTCCAAAACTGCTAGTCTAGAGTGCGAGAGAGGTAAGTGGAACTCCAAGTGTAGAGGTGAAATTCGTAGATATTTGGAAGAACACCAGTGGCGAAGGCGGCTCACTGGCTCGATACTGACGCTGAGGTGCGAAAGTGTGGGGAGCAAACAGGATTAGATACCCGTGTAGTC
>M03053_135_000000000-ALP1V_1_2104_24122_14624	
CCTACGGGGGGCTGCAGTAGGGAATCTTGGGCAATGGGCGAAAGCCTGACCCAGCGGTGCCGCGTGTGCGAAGAAGGCCTTAGGGTTGTAAAGCACTTTCAGTTGCGAAGAAAAGCTACGACTTAATACGTCGTGGTCTTGACGTTAACAACAGAAGAAGTACCGGCTAACTCCGTGCCAGCAGCCGCGGTAATACGGAGGGTACGAACGTTAATCGGAATTACTGGGCGTAAAGCGCGCGTAGGCGGTTTGATGAGTGGGGTGTGACAGCCCCGGGCTCAACCTGGGAACTGCATTCCAAACTGTCAGACTAGAGTGTGGTAGAGGGAGGTAGAATCCCATGTGTAGCAGTGAAATGCGTAGATATATGGAGGAATACCAGTGGCGAAGGCGGCCTCCTGGCTTAACACTGACGCTGAGGTGCGAAAGCGTGGGGAGCAAACGGGATTAGATACCCCGGTAGTC
>M03053_135_000000000-ALP1V_1_2119_10198_19240	
CCTACGGGGGGCTGCAGTGGGGAATCTTGCACAATGGAGGAAACTCTGATGCAGCGATGCCGCGTGAGTGAAGAAGGCCCTTGGGTTGTAAAGCTCTTTCGTCGGGGAAGAAAATGACTGTACCCGAATAAGAAGGTCCGGCTAACTTCGTGCCAGCAGCCGCGGTAATACGAAGGGACCTAGCGTAGTTCGGAATTACTGGGCTTAAAGAGTTCGTAGGTGGTTGAAAAAGTTAGTGGTGAAATCCCAGAGCTTAACTCTGGAACTGCCATTAAAACTTTTCAGCTAGAGTATGATAGAGGAAAGCAGAATTTCTAGTGTAGAGGTGAAATTCGTAGATATTAGAAAGAATACCAATTGCGAAGGCAGCTTTCTGGATCATTACTGACACTGAGGAACGAAAGCATGGGTAGCGAAGAGGATTAGATACCCTGGTAGTC
>M03053_135_000000000-ALP1V_1_2116_11744_9802	
CCTACGGGGGGCAGCAGTGAGGAATATTGGTCAATGGAGGAAACTCTGATCCAGCCATGCCGCGTGCAGGACGACTGCCCTATGGGTTGTAAACTGCTTTTATACAGGAAGAAACCGCTCTACGTGTAGAGTTCTGACGGTACTGTAAGAATAAGGATCGGCTAACTCCGTGCCAGCAGCCGCGGTAATACGGAGGATCCAAGCGTTATCCGGAATCATTGGGTTTAAAGGGTCCGTAGGCGGGTCTTTAAGTCAGTGGTGAAAGCCGACAGCTCAACTGTCGAACTGCCATTGATACTGGAGACCTTGAGTACAAATGAAGTAGGCGGAATGAGTCATGTAGCGGTGAAATGCATAGATATGACTCAGAACACCGATTGCGAAGGCAGCTTACTAACATGTAACTGACGCTGAGGGACGAAAGCGTGGGGAGCGAACAGGATTAGATACCCGGGTAGTC
>M03053_135_000000000-ALP1V_1_1103_23166_22622	
CCTACGGGTGGCTGCAGTGGGGAATCTTGCACAATGGAGGAAACTCTGATGCAGCGATGCCGCGTGAGTGACGAAGGCCCTTGGGTTGTAAAGCTCTTTCGTCGGGGAAGAAAATGACTGTACCCGAATAAGAAGGTCCGGCTAACTTCGTGCCAGCAGCCGCGGTAATACGAAGGGACCTAGCGTAGTTCGGAATTACTGGGCTTAAAGAGTTCGTAGGTGGTTGAAAAAGTTAGTGGTGAAATCCCAGAGCTTAACTCTGGAACTGCCATTAAAACTTTTCAGCTAGAGTATGGTAGAGGAAAGCAGAATTTCTAGTGTAGAGGTGAAATTCGTAGATATTAGAAAGAATACCAATTGCGAAGGCAGCTTTCTGGATCATTACTGACACTGAGGAACGAAAGCATGGGTAGCGAAGAGGATTAGATACCCTGGTAGTC
>M03053_135_000000000-ALP1V_1_1113_22582_14765	
CCTACGGGAGGCAGCAGCAGGGAATATTGTGCAATGAGCGAAAGCTTGACACAGCGACACCGCGTGTGGGATGACGGTTCTAGGATTGTAAACCACTTTCAGGAGGGAAGAAAATGACGGTACCTCCACAAGAAGACCCGGCCAACTATGTGCCAGCAGCCGCGGTAATACATAGGGGTCAAGCGTTGTCCGGATTTATTGGGCGTAAAGAGCTCGTAGGCGGTTCAACAAGTCGGTCGTAAAAGTTTAGGGCTCAACCCTAAAATGTCGATCGATACTGTTGTGACTAGGATACGGTAGAGGTGAATGGAATTCCGAGTGTAGCGGTGAAATGCGTAGATATTCGGAGGAACACCAATTGCGAAGGCAGTTCACTGGACCGTGATCGACGCTGAGGAGCGAAAGCTAGGGGAGCAAACAGGATTAGATACCCCTGTAGTC
>M03053_135_000000000-ALP1V_1_2106_25586_12909	
CCTACGGGAGGCTGCAGTGGGGAATATTGCACAATGGGCGAAAGCCTGATGCAGCCATGCCGCGTGTGTGAAGAAGGCTCTAGGGTTGTAAAGCACTTTCAGTAGGGAGGAAAAGTTAACGATTAATACTCGTTAGCCTTGACGTTACCTACAGAAGAAGCACCGGCAAACTCCGTGCCAGCAGCCGCGGTAATACGGAGGGTGCGAGCGTTAATCGGAATTACTGGGCGTAAAGCGCGCGTAGGCGGTTTTGTAAGTCAGATGTGAAATCCCCGAGCTTAACTTGGGAACTGCGTTTGAAACTACAAGACTAGAGTGTGTCAGAGGGGGGTAGAATTCCACGTGTAGCAGTGAAATGCGTAGAGATGTGGAGGAATACCAATGGCGAAGGCAGCCCCCTGGGATAACACTGACGCTCATGCACGAAAGCGTGGGGAGCGAACAGGATTAGATACCCGTGTAGTC
>M03053_135_000000000-ALP1V_1_1106_27948_8915	
CCTACGGGGGGCAGCAGTAAGGAATATTGGACAATGGAGGAAACTCTGATCCAGCGATGCCGCGTGAAGGAAGACGGCCCTATGGGTTGTAAACTTCTTTTATACAGGAAGGAACCTTTCCACGTGTGGAAAGCTGACGGTACTGTAAGAATAAGGATCGGCTAACTCCGTGCCAGCAGCCGCGGTAATACGGAGGATCCAAGCGTTATCCGGAATTATTGGGTTTAAAGGGTCCGCAGGCTGTTTGTTAAGTCAGGGGTGAAATCCTACCGCTCAACGGTAGAACTGCCTTTGATACTGGCAAACTTGAGTTATTATGGAGTAGTTAGAATATGTAGTGTAGCGGTGAAATGCATAGATATTACATAGAATACCAATTGCGAAGGCAGATTACTAATAATCAACTGACACTGATGGACGAAAGCGTGGGTAGCGAACAGGATTAGATACCCGTGTAGTC
>M03053_135_000000000-ALP1V_1_1109_10193_7659	
CCTACGGGTGGCTGCAGTGGGGAATTTTCCGCAATGGGCGAAAGCCTGACGGAGCAATCTCGCGTGAGGGATGACTGCCTATGGGTTGTAAACCTCTTTTTTCAGGGAGGAATAAATGACGTGTACCTGAAGAATAAGCATCGGCTAACTCCGTGCCAGCAGCCGCGGTAATACGGAGGATGCAAGTGTTATCCGGAATCACTGGGCGTAAAGCGCCTGTAGGTTGTTTAATAAGTCTGTTGTTAAAGACTAGGGCTTAACCCTAGAAAAGCAATGGAAACTACTAGACTAGAGTATGGCAGGGGTAGAGGGAATTTCTAGTGTAGCGGTGAAATGCGTAGATATTAGAAAGAACACCGGTGGCGAAAGCGCTCTACTGGACCATTACTGACACTCAGAGGCGAAAGCTAGGGTAGCAAAAGGGATTAGATACCCGGGTAGTC
>M03053_135_000000000-ALP1V_1_1114_14511_5183	
CCTACGGGCGGCAGCAGTGAGGAATATTGGTCAATGGAGGCAACTCTGAACCAGCCATGCCGCGTGAAGGATGACGGCCCTATGGGTTGTAAACTTCTTTTATAGAGGAAGAAACTTGTCTACGTGTAGACAACTGACGGTACTCTACGAATAAGGATCGGCTAACTCCGTGCCAGCAGCCGCGGTAATACGGAGGATCCAAGCGTTATCCGGATTCATTGGGTTTAAAGGGTCCGTAGGCGGGTCTTTAAGTCAGTGGTGAAAGCCGACAGCTCAACTGTCGAACTGCCATTGATACTGGAGACCTTGAGTACAAATGAAGTAGGCGGAATGAGTCATGTAGCGGTGAAATGCATAGATATGACTCAGAACACCGATTGCGAAGGCAGCTTACTAACATGTAACTGACGCTGAGGGACGAAAGCGTGGGGAGCGAACAGGATTAGATACCCGGGTAGTC
>M03053_135_000000000-ALP1V_1_1106_8228_14214	
CCTACGGGTGGCAGCAGTGAGGAATATTGGACAATGGAGGCAACTCTGATCCAGCCATGCCGCGTGCAGGAAGACTGCCCTATGGGTTGTAAACTGCTTTTATACAGGAAGAAACACTCCGACGTGTCGGAGCTTGACGGTACTGTAAGAATAAGGATCGGCTAACTCCGTGCCAGCAGCCGCGGTAATACGGAGGATCCAAGCGTTATCCGGAATCATTGGGTTTAAAGGGTCCGCAGGCTGTTTTTTAAGTCAGAGGTGAAATCCTGCAGCTCAACTGTAGAACTGCCTTTGATACTGGAAAACTTGAGTTATTGTGAAGTGGTTAGAATGTGTGGTGTAGCGGTGAAATGCATAGATATCACACAGAATACCGATTGCGAAGGCAGATCACTAACAATATACTGACGCTCATGGACGAAAGCGTGGGGAGCGAACAGGATTAGATACCCCTGTAGTC
>M03053_135_000000000-ALP1V_1_2115_18037_9849	
CCTACGGGTGGCTGCCGACGAGAATCTTCCGCAATGGACGAAAGTCTGACGGAGCGACGCCGCGTGAGGGATGAAGGCCCTAGGGTTGTAAACCTCTGCCAAATGTTAAGAATAAAGGTGTGTTAATAGCACATCCGATGACGAAAGCATTAGAGGAAGTCACGGCTAAATACGTGCCAGCAGCCGCGGTAATACGTATGTGGCGAGCGTTGTTCGGAATCACTGGGCATAAAGAGTTCGTAGGCGGATGCATCAGTTGGGTGTGAAATCCCGAGGCTCACCCTCGGAACTGCACTCAATACTGTGTATCTGGAGTCCTTCAGGGGAAAGTGGAATTCCATGTGTAGCGGTGAAATGCGTAGATATATGGGAGAACGCCAATTGCGAAGGCAGCCTCCTGGATCTGTACTGACACTGAGGTGCGAAAGCGTGGGTAGCGAACAGGATTAGATACCCTTGTAGTC
>M03053_135_000000000-ALP1V_1_1116_15333_5196	
CCTACGGGTGGCTGCAGTGGGGAATATTGGACAATGGGGGCAACCCTGATCCAGCAATTCCGCGTGTGTGAAGAAGGCCTGCGGGTTGTAAAGCACTTTCAGTAGCCAAGATGGGATTATTCATTACTACTGGATAGTCTTGACATTAACTACAGAAGAAGCCCCGGCTAACTTCGTGCCAGCAGCCGCGGTAATACGAAGGGGGCTAGCGTTGTTCGGAATCACTGGGCGTAAAGCGTATGTAGGCGGATCAAAAAGTTAGATGTGAAATCCCTGGGCTCAACCCAGGAACTGCATTTAAAACTAGTGATCTAGAATTTGGTAGGGGCCAGTAGAATTTCCAGTGTAGAGGTGAAATTCGTAGATATTGGAAAGAATACCAGTGGCGAAGGCGACTGGCTGGGCCATTTTTGACGCTGAGATACGAAAGCGTGGGTAGCAAACAGGATTAGATACCCGAGTAGTC
>M03053_135_000000000-ALP1V_1_1105_17287_22519	
CCTACGGGGGGCAGCAGTGGGGAATCTTGCACAATGGAGGAAACTCTGATGCAGCGATGCCGCGTGAGTGAAGAAGGCCCTTGGGTTGTAAAGCTCTTTCGTCGGGGAAGAAAATGACTGTACCCGAATAAGAAGGTCCGGCTAACTTCGTGCCAGCAGCCGCGGTAATACGAAGGGACCTAGCGTAGTTCGGAATTACTGGGCTTAAAGAGTTCGTAGGTGGTTGAAAAAGTTAGTGGTGAAATCCCAGAGCTTAACTCTGGAACTGCCGTTAAAACTTTTCAGCTAGAGTATGATAGAGGAAAGCAGAATTTCTAGTGTAGAGGTGAAATTCGTAGATATTAGAAAGAATACCAATTGCGAAGGCAGCTTTCTGGATCATTACTGACACTGAGGAACGAAAGCATGGGTAGCGAAGAGGATTAGATACCCCTGTAGTC
>M03053_135_000000000-ALP1V_1_1111_16777_7160	
CCTACGGGGGGCAGCAGTGAGGAATATTGGACAATGGAGGCAACTCTGATCCAGCCATGCCGCGTGCAGGACGACTGCCCTATGGGTTGTAAACTGCTTTTATACAGGAAGAAATGTACCTACGTGTAGGTATTTGACGGTACTGTACGAATAAGGATCGGCTAACTCCGTGCCAGCAGCCGCGGTAATACGGAGGATCCAAGCGTTATCCGGAATCATTGGGTTTAAAGGGTCCGTAGGCGGTCTTTTAAGTCAGAGGTGAAATCCTACAGCTCAACTGTAGAATTGCCTTTGATACTGATAGGCTTGAGTTATTGTGAAGTGGTTAGAATGTGTGGTGTAGCGGTGAAATGCTTAGATATCACACAGAATACCCATTGCGAAGGCAGATCACTAACAATATACTGACGCTCATGGACGAAAGCGTGGGGAGCGAACGGGATTAGATACCCTAGTAGTC
>M03053_135_000000000-ALP1V_1_2115_22357_14463	
CCTACGGGTGGCTGCAGTGGGGAATCTTGCACAATGGAGGAAACTCTGATGCAGCGATGCCGCGTGAGTGAAGAAGGCCCTTGGGTTGTAAAGCTCTTTCGTCGGGGAAGAAAATGACTGTACCCGAATAAGAAGGTCCGGCTAACTTCGTGCCAGCAGCCGCGGTAATACGAAGGGACCTAGCGTAGTTCGGAATTACTGGGCTTAAAGAGTTCGTAGGTGGTTGAAAAAGTTAGTGGTGAAATCCCAGAGCTTAACTCTGGAACTGCCATTAAAACTTTTCAGCTAGAGTATGATAGAGGAAAGCAGAATTTCTAGTGTAGAGGTGAAATTCGTAGATATTAGAAAGAATACCAATTGCGAAGGCAGCTTTCTGGATCATTACTGACACTGAGGAACGAAAGCATGGGTAGCGAAGAGGATTAGATACCCTTGTAGTC
>M03053_135_000000000-ALP1V_1_1105_12919_16440	
CCTACGGGTGGCAGCAGTGAGGAATATTGGACAATGGAGGCAACTCTGATCCAGCCATGCCGCGTGCAGGAAGACGGCCCTACGGGTTGTAAACTGCTTTTATACAGGAAGAATTGTACCTACGTGTAGGTACTTGACGGTACTGTAAGAATAAGGATCGGCTAACTCCGTGCCAGCAGCCGCGGTAATACGGAGGATCCAAGCGTTATCCGGAATTATTGGGTTTAAAGGGTCCGTAGGCGGTTTTTTAAGTCAGAGGTGAAATCCCATAGCTTAACTATGGAACTGCCTTTGATACTGGTTGACTTGAGTCATATGGAAGTAGATAGAATGTGTAGTGTAGCGGTGAAATGCATAGATATTACACAGAATACCGATTGCGAAGGCAGTCTACTACGTATGTACTGACGCTGAGGGACGAAAGCGTGGGGAGCGAACAGGATTAGATACCCTGGTAGTC
>M03053_135_000000000-ALP1V_1_1107_6543_20151	
CCTACGGGTGGCTGCAGTGGGGAATCTTGCACAATGGAGGAAACTCTGATGCAGCGATGCCGCGTGAGTGAAGAAGGCCTTTGGGTTGTAAAGCTCTTTCGTCGGGGAAGAAAATGACTGTACCCGAATAAGAAGGTCCGGCTAACTTCGTGCCAGCAGCCGCGGTAATACGAAGGGACCTAGCGTAGTTCGGAATTACTGGGCTTAAAGAGTTCGTAGGTGGTTGAAAAAGTTGGTGGTGAAATCCCAGAGCTTAACTCTGGAACTGCCATCAAAACTTTTCAGCTAGAGTTTGATAGAGGAAAGCAGAATTTCTAGTGTAGAGGTGAAATTCGTAGATATTAGAAAGAATACCAATTGCGAAGGCAGCTTTCTGGATCATTACTGACACTGAGGAACGAAAGCATGGGTAGCGAAGAGGATTAGATACCCGGGTAGTC
>M03053_135_000000000-ALP1V_1_2116_25537_7037	
CCTACGGGGGGCTGCAGTGGGGAATATTGGACAATGGGCGCAAGCCTGATCCAGCCATACCGCGTGTGTGAAGAAGGCCCTAGGGTTGTAAAGCACTTTAAGTTGGGAAGAAAAGTTATTGGTAATACCCAATAGCCGTGACATTACCATCAGAATAAGGACCGGCTAATTCCGTGCCAGCAGCCGCGGTAATACGGAAGGTCCAAGCGTTAATCGGAATTACTGGGCGTAAAGCGCGCGTAGGTGGTTTATTAAGTTGGATGTGAAATCCCCGGGCTCAACCTGGGAACTGCATCCAAAACTGATTCACTAGAGTACGATAGAGGGAGGTAGAATTCACAGTGTAGCGGTGGAATGCGTAGATATTGTGAAGAATACCAATGGCGAAGGCAGCCTCCTGGATCTGTACTGACACTGAGGTGCGAAAGCGTGGGTAGCGAACAGGATTAGATACCCGGGTAGTC
>M03053_135_000000000-ALP1V_1_2116_11513_4446	
CCTACGGGTGGCTGCAGTGGGGAATATTGGACAATGGGGGCAACCCTGATCCAGCAATACCGCGTGTGTGAAGAAGGCCTGAGGGTTGTAAAGCACTTTCAATTGTGAAGAAAAGTTAACGGTTAATAACCGTTAGCCTTGACGTTAACTTTAGAAGAAGCACCGGCTAACTCCGTGCTAGCAGCCGCGGTAATACGGAGGGTGCAAGCGTTAATCGGAATTACTGGGCGTAAAGCGTGCGTAGGCGGTTTATTAAGTCGGATGTGAAAGCCCCGGGCTTAACCTGGGAACTGCATTTGAAACTGGTAAACTAGAGTATGGTAGAGGAAAGTGGAATTTCTGGTGTAGCGGTGAAATGCGTAGATATCAGAAGGAACATCAATGGCGAAGGCAGCTTTCTGGACCAATACTGACGCTGAGGTACGAAAGCGTGGGTAGCAAACAGGATTAGATACCCCAGTAGTC
>M03053_135_000000000-ALP1V_1_1112_23381_18906	
CCTACGGGAGGCAGCAGTAAGGAATATTGGACAATGGAGGCAACTCTGATCCAGCCATGCCGCGTGCAGGAAGACTGCCCTATGGGTTGTAAACTGCTTTTATATAGGAAGAAACCTACTTACGTGTAAGTAGCTGACGGTACTATAAGAATAAGGATCGGCTAACTCCGTGCCAGCAGCCGCGGTAATACGGAGGATCCAAGCGTTATCCGGAATCATTGGGTTTAAAGGGTCCGTAGGTGGATAATTAAGTCAGAGGTGAAATCTTGCAGCTCAACTGTAAAATTGCCTTTGATACTGGTTATCTTGAGTTATTATGAAGTAGTTAGAATATGTAGTGTAGCGGTGAAATGCATAGATATTACATAGAATACCAATTGCGAAGGCAGATTACTAATAATCAACTGACACTGATGGACGAAAGCGTGGGTAGCGAACAGGATTAGATACCCGAGTAGTC
>M03053_135_000000000-ALP1V_1_1107_5672_20713	
CCTACGGGTGGCTGCAGTGGGGAATATTGCACAATGGGCGAAAGCCTGATGCAGCCATACCGCGTGTGTGAAGAAGGCCTTCGGGTTGTAAAGCACTTTCGTCAGGGAAGAAAGGTGCGGAGTTAATACCTCCGTACTGTGACGGTACCTGAATAAGAAGCACCGGCTAACTCCGTGCCAGCAGCCGCGGTAATACGGAGGGTGCAAGCGTTAATCGGAATTACTGGGCGTAAAGCGCGCGTAGGCGGTCAGGTCAGTCAGATGTGAAAGCCCCGGGCTCAACCTGGGAACTGCATCCGATACTGGATAACTAGAATGCGGGAGAGGGAGGTAGAATTCCATGTGTAGCGGTGAAATGCGTAGATATTACACAGAATACCGATTGCGAAGGCAGTCTACTACGAATGTACTGACGCTGATGGACGAAAGCGTGGGTAGCGAACAGGATTAGATACCCTTGTAGTC
>M03053_135_000000000-ALP1V_1_1105_23530_13391	
CCTACGGGGGGCTGCAGTGGGGAATATTGCACAATGGGGGAAACCCTGATGCAGCCATGCCGCGTGTGTGAAGAAGGCCTTCGGGTTGTAAAGCACTTTCAGTTGTGAGGAAAGGTGTGTGGTTAATACCCGCATACTGTGACGTTAGCAACAGAAGAAGCACCGGCTAACTCCGTGCCAGCAGCCGCGGTAATACGGAGGGTGCGAGCGTTAATCGGAATTACTGGGCGTAAAGGGCGCGTAGGCGGTCTTTTAAGTTAGGCGTGAAAGCCCCGGGCTCAACCTGGGAACTGCGCTTAAGACTGGAAGACTAGAAAGCGGAAGAGGGTAGTGGAATTCCCAGTGTAGAGGTGAAATTCGTAGATATTGTGAAGAATACCAATGGCGAAGGCAGCCTCCTGGATCTGTACTGACACTGAGGTGCGAAAGCGTGGGTAGCGAACAGGATTAGATACCCTAGTAGTC
>M03053_135_000000000-ALP1V_1_1117_22421_18277	
CCTACGGGGGGCAGCAGTGGGGAATCTTGCACAATGGAGGAAACTCTGATGCAGCGATGCCGCGTGAGTGAAGAAGGCCCTTGGGTTGTAAAGCTCTTTCGTCGGGGAAGAAAATGACTGTACCCGAATAAGAAGGTCCGGCTAACTTCGTGCCAGCAGCCGCGGTAATACGAAGGGACCTAGCGTAGTTCGGAATTACTGGGCTTAAAGAGTTCGTAGGTGGTTGAAAAAGTTAGTGGTGAAATCCCAGAGCTTAACTCTGGAACTGCCATTAAAACTTTTCAGCTAGAGTATGATAGAGGAAAGCAGAATTTCTAGTGTAGAGGTGAAATTCGTAGATATTAGAAAGAATACCAATTGCGAAGGCAGCTTTCTGGATCATTACTGACACTGAGGAACGAAAGCATGGGTAGCGAAGAGGATTAGATACCCGTGTAGTC
>M03053_135_000000000-ALP1V_1_1116_5491_14910	
CCTACGGGCGGCTGCAGCAGGGAATATTGCGCAATGAGCGAAAGCTTGACGCAGCGACACCGCGTGTGGGATGACGGATCTAGGTTTGTAAACCACTTTCAGGAGGGAAGAAAATGACGGTACCTCCACAAGAAGCCCCGGCCAACTACGTGCCAGCAGCCGCGGTAATACGTAGGGGGCGAGCGTTGTCCGGATTTATTGGGCGTAAAGAGCTCGTAGGCGGTTCAACAAGTCGGTCGTAAAAGTTTAGGGCTCAACCCTAAAATGTCGATCGATACTGTTGTGACTAGGATACGGTAGAGGTGAATGGAATTCCGAGTGTAGCGGTGAAATGCGTAGATATTCGGAGGAACACCAATTGCGAAGGCAGTTCACTGGACCGTGATCGACGCTGAGGAGCGAAAGCTAGGGGAGCAAACAGGATTAGATACCCCAGTAGTC
>M03053_135_000000000-ALP1V_1_2110_4976_7178	
CCTACGGGTGGCTGCAGTGGGGAATCTTAGACAATGGGGGCAACCCTGATCTAGCCATGCCGCGTGAGTGATGAAGGCCTTAGGGTCGTAAAGCTCTTTCGCCTGTGATGATAATGACAGTAGCAGGTAAAGAAACCCCGGCTAACTCCGTGCCAGCAGCCGCGGTAATACGGAGGGGGTTAGCGTTGTTCGGAATTACTGGGCGTAAAGCGCGCGTAGGCGGATTAGAAAGTTGGGGGTGAAATCCCGGGGCTCAACCTCGGAACTGCCTCCAAAACTGCTAGTCTAGAGTTCGAGAGAGGTGAGTGGAATTCCGAGTGTAGAGGTGAAATTCGTAGATATTCGGAGGAACACCAGTGGCGAAGGCGGCTCACTGGCTCGATACTGACGCTGAGGTGCGAAAGTGTGGGGAGCAAACAGGATTAGATACCCGGGTAGTC
>M03053_135_000000000-ALP1V_1_2114_2768_12660	
CCTACGGGGGGCTGCAGTGGGGAATCTTGCACAATGGAGGAAACTCTGATGCAGCGATGCCGCGTGAGTGAAGAAGGCCCTTGGGTTGTAAAGCTCTTTCGTCGGGGAAGAAAATGACTGTACCCGAATAAGAAGGTCCGGCTAACTTCGTGCCAGCAGCCGCGGTAATACGAAGGGACCTAGCGTAGTTCGGAATTACTGGGCTTAAAGAGTTCGTAGGTGGTTGAAAAAGTTAGTGGTGAAATCCCAGAGCTTAACTCTGGAACTGCCATTAAAACTTTTCAGCTAGAGTATGATAGAGGAAAGCAGAATTTCTAGTGTAGAGGTGAAATTCGTAGATATTAGAAAGAATACCAATTGCGAAGGCAGCTTTCTGGATCATTACTGACACTGAGGAACGAAAGCATGGGTAGCGAAGAGGATTAGATACCCCTGTAGTC
>M03053_135_000000000-ALP1V_1_1119_8114_4099	
CCTACGGGGGGCTGCAGTAGGGAATATTGGACAATGGGGGGAACCCTGATCCAGCAATGCAGCGTGAGTGACGAAGGCCTTAGGGTTGTAAAACTCTTTCGTCGGGGAAGAAAATGACTGTACCCGAATAAGAAGGTCCGGCTAACTTCGTGCCAGCAGCCGCGGTAATACGAAGGGACCTAGCGTAGTTCGGAATTACTGGGCTTAAAGAGTTCGTAGGTGGTTGAAAAAGTTGGTGGTGAAATCCCAGAGCTTAACTCTGGAACTGCCATCAAAACTTTTCAGCTAGAGTTTGATAGAGGAAAGCAGAATTGCTAGTGTAGAGGTGAAATTCGTAGATATTAGAAAGAATACCAATTGCGAAGGCAGCTTTCTGGATCATTACTGACACTGAGGAACGAAAGCATGGGTAGCGAAGAGGATTAGATACCCGTGTAGTC
>M03053_135_000000000-ALP1V_1_1103_21162_18660	
CCTACGGGGGGCTGCAGTGGGGAATCTTGCACAATGGAGGAAACTCTGATGCAGCGATGCCGCGTGAGTGAAGAAGGCCCTTGGGTTGTAAAGCTCTTTCGTCGGGGAAGAAAATGACTGTACCCGAATAAGAAGGTCCGGCTAACTTCGTGCCAGCAGCCGCGGTAATACGAAGGGACCTAGCGTAGTTCGGAATTACTGGGCTTAAAGAGTTCGTAGGTGGTTGAAAAAGTTAGTGGTGAAATCCCAGAGCTTAACTCTGGAACTGCCATTAAAACTTTTCAGCTAGAGTATGATAGAGGAAAGCAGAATTTCTAGTGTAGAGGTGAAATTCGTAGATATTAGAAAGAATACCAATTGCGAAGGCAGCTTTCTGGATCATTACTGACACTGAGGAACGAAAGCATGGGTAGCGAAGAGGATTAGATACCCGTGTAGTC
>M03053_135_000000000-ALP1V_1_2102_9677_13938	
CCTACGGGAGGCTGCAGTGGGGAATATTGGACAATGGGGGCAACCCTGATCCAGCAATACCGCGTGTGTGAAGAAGGCCTGAGGGTTGTAAAGCACTTTCAATTGTGAAGAAAAGTTAACGGTTAATAACCGTTAGCCTTGACGTTAACTTTAGAAGAAGCACCGGCTAACTCCGTGCCAGCAGCCGCGGTAATACGGAGGGTGCAAGCGTTAATCGGAATTACTGGGCGTAAAGCGTGCGTAGGCGGTTTATTAAGTCAGATGTGAAAGCCCCGGGCTTAAACTGGGAACTGCATTTGAAACTGGTAAACTAGAGTGTGGTAGAGGGAGGTAGAATTTCCTGTGTAGCGGTGAAATGCGTAGATATAGGAAGGAATACCGATGGCGAAGGCAGCCTCCTGGACCAACACTGACGCTGAGGTGCGAAAGCGTGGGGAGCAAACAGGATTAGATACCCGTGTAGTC
>M03053_135_000000000-ALP1V_1_1113_27568_18582	
CCTACGGGAGGCAGCAGCAGGGAATATTGTGCAATGAGCGAAAGCTTGACACAGCGACACCGCGTGTGGGATGACGGTTCTAGGATTGTAAACCACTTTCAGGAGGGAAGAAAATGACGGTACCTCCACAAGAAGACCCGGCCAACTATGTGCCAGCAGCCGCGGTAATACATAGGGGTCAAGCGTTGTCCGGATTTATTGGGCGTAAAGAGCTCGTAGGCGGTTCAACAAGTCGGTCGTAAAAGTTTAGGGCTCAACCCTAAAATGTCGATCGATACTGTTGTGACTAGGATACGGTAGAGGTGAATGGAATTCCGAGTGTAGCGGTGAAATGCGTAGATATTCGGAGGAACACCAATTGCGAAGGCAGTTTACTGGACCGTGATCGACGCTGAGGAGCGAAAGCTAGGGGAGCAAACAGGATTAGATACCCGGGTAGTC
>M03053_135_000000000-ALP1V_1_1116_11238_8327	
CCTACGGGTGGCTGCAGTGGGGAATCTTGCACAATGGAGGAAACTCTGATGCAGCGATGCCGCGTGAGTGAAGAAGGCCCTTGGGTTGTAAAGCTCTTTCGTCGGGGAAGAAAATGACTGTACCCGAATAAGAAGGTCCGGCTAACTTCGTGCCAGCAGCCGCGGTAATACGAAGGGACCTAGCGTAGTTCGGAATTACTGGGCTTAAAGAGTTCGTAGGTGGTTGAAAAAGTTAGTGGTGAAATCCCAGAGCTTAACTCTGGAACTGCCATTAAAACTTTTCAGCTAGAGTATGATAGAGGAAAGCAGAATTTCTAGTGTAGAGGTGAAATTCGTAGATATTAGAAAGAATACCAATTGCGAAGGCAGCTTTCTGGATCATTACTGACACTGAGGAACGAAAGCATGGGTAGCGAAGAGGATTAGATACCCCGGTAGTC
>M03053_135_000000000-ALP1V_1_1113_13375_21457	
CCTACGGGAGGCTGCAGTGAGGAATATTGGACAATGGACGCAAGTCTGATCCAGCCATGCCGCGTGCAGGAAGACTGCCCTATGGGTTGTAAACTGCTTTTATTTGGGAATAAACCCCTCTACGTGTAGAGGGCTGAAGGTACCAAACGAATAAGCACCGGCTAACTCCGTGCCAGCAGCCGCGGTAATACGGAGGGTGCAAGCGTTATCCGGAATCATTGGGTTTAAAGGGTCCGCAGGCGGACGTATAAGTCAGTGGTGAAAGCCTACAGCTCAACTGTAGCATTGCCTTTGATACTGAAAGACTTGAGTTATTGTGAAGTAGTTAGAATGTGTAGTGTAGCGGTGAAATGCATAGATATTACACAGAATACCGATTGCGAAAGCAGATTGCTAACAATATACTGACGCTGAGGGACGAAAGCGTGGGTAGCGAACAGGATTAGATACCCGGGTAGTC
>M03053_135_000000000-ALP1V_1_1111_6772_8677	
CCTACGGGAGGCAGCAGTGGGGAATCTTGCACAATGGAGGAAACTCTGATGCAGCGATGCCGCGTGAGTGAAGAAGGCCCTTGGGTTGTAAAGCTCTTTCGTCGGGGAAGAAAATGACTGTACCCGAATAAGAAGGTCCGGCTAACTTCGTGCCAGCAGCCGCGGTAATACGAAGGGACCTAGCGTAGTTCGGAATTACTGGGCTTAAAGAGTTCGTAGGTGGTTGAAAAAGTTAGTGGTGAAATCCCAGAGCTTAACTCTGGAACTGCCATTAAAACTTTTCAGCTAGAGTATGATAGAGGAAAGCAGAATTTCTAGTGTAGAGGTGAAATTCGTAGATATTAGAAAGAATACCAATTGCGAAGGCAGCTTTCTGGATCATTACTGACACTGAGGAACGAAAGCATGGGTAGCGAAGAGGATTAGATACCCGGGTAGTC
>M03053_135_000000000-ALP1V_1_2117_12297_12694	
CCTACGGGTGGCTGCAGTGGGGAATTTTCCGCAATGGGCGAAAGCCTGACGGAGCAATACCGCGTGAGGGAAGACTGCCTATGGGTTGTAAACCTCTTTTTTCAGGGATCATAATGAGGTTAACTGAAGAATAAGCATCGGCTAACTCCGTGCCAGCAGCCGCGGTAAGACGGAGGATGCAAGTGTTATCCGGAATTACTGGGCGTAAAGCGTCTGTAGGTTGTTTAATAAGTCAACTGTTAAATCTTGAGGCTCAACTTCAAAATCGCAGTCGAAACTATTAAACTAGAGTATAGTAGAGGTAAAGGGAATTTCCAGTGGAGCGGTGAAATGCGTAGATATTGGACAGAACACCGATGGCGAAAGCACTTTACTGGGCTATTACTAACACTCAGAGACGAAAGCTAGGGTAGCAAATGGGATTAGATACCCTTGTAGTC
>M03053_135_000000000-ALP1V_1_1102_9232_5804	
CCTACGGGCGGCTGCAGTGGGGAATCTTGCACAATGGAGGAAACTCTGATGCAGCGATGCCGCGTGAGTGAAGAAGGCCCTTGGGTTGTAAAGCTCTTTCGTCGGGGAAGAAAATGACTGTACCCGAATAAGAAGGTCCGGCTAACTTCGTGCCAGCAGCCGCGGTAATACGAAGGGACCTAGCGTAGTTCGGAATTACTGGGCTTAAAGAGTTCGTAGGTGGTTGAAAAAGTTAGTGGTGAAATCCCAGAGCTTAACTCTGGAACTGCCATTAAAACTTTTCAGCTAGAGTATGATAGAGGAAAGCAGAATTTCTAGTGTAGAGGTGAAATTCGTAGATATTAGAAAGAATACCAATTGCGAAGGCAGCTTTCTGGATCATTACTGACACTGAGGAACGAAAGCATGGGTAGCGAAGAGGATTAGATACCCGGGTAGTC
>M03053_135_000000000-ALP1V_1_1108_11533_9105	
CCTACGGGAGGCAGCAGTGGGGAATTTTCCGCAATGGGCGAAAGCCTGACGGAGCAACGCCGCGTGAGGGATGAAGGCCTCTGGGCTGTAAACCTCTTTTATCAAGGAAGAAGATCTGACGGTACTTGATGAATAAGCCACGGCTAATTCCGTGCCAGCAGCCGCGGTAATACGGGAGTGGCAAGCGTTATCCGGAATTATTGGGCGTAAAGCGTCCGCAGGCGGCCCTTCAAGTCTGCTGTTAAAAAGTGGAGCTTAACTCCATCATGGCAGTGGAAACTGTTGGGCTTGAGTGTGGTAGGGGCAGAGGGAATTCCCGGTGTAGCGGTGAAATGCGTAGATATCGGGAAGAACACCAGTGGCGAAGGCGCTCTGCTGGGCCATCACTGACGCTCATGGACGAAAGCCAGGGGAGCGAAAGGGATTAGATACCCTGGTAGTC
>M03053_135_000000000-ALP1V_1_1113_11989_20039	
CCTACGGGGGGCTGCAGTGGGGAATTTTGGACAATGGGGGAAACCCTGATCCAGCCATCCCGCGTGAGTGAAGAAGGCCTTCGGGTTGTAAAGCTCTTTCGAAAGTGAAGAAAACTTATTTCGTAATATGTTATAAGTATGACGGTAACTTTAGAAGAAGCACCGGCTAACTACGTGCCAGCAGCCGCGGTAATACGTAGGGTGCGAGCGTTAATCGGAATTACTGGGCGTAAAGCGTACGCAGGCGGTTTTGTAAGTCAGATGTGAAATCCCCGGGCTTAACTTGGGAACTGCGTTTGAAACTACAAGACTAGAGTGTGTCAGAGGGGGGTAGAATTCCACGTGTAGCAGTGAAATGCGTAGAGATGTGGAGGAATACCAATGGCGAAGGCAGCCCCCTGGGATAACACTGACGCTCATGCACGAAAGCGTGGGGAGCGAACAGGATTAGATACCCCGGTAGTC
>M03053_135_000000000-ALP1V_1_2112_22350_17570	
CCTACGGGTGGCAGCAGTGGGGAATCTTGCACAATGGAGGAAACTCTGATGCAGCGATGCCGCGTGAGTGAAGAAGGCCCTTGGGTTGTAAAGCTCTTTCGTCGGGGAAGAAAATGACTGTACCCGAATAAGAAGGTCCGGCTAACTTCGTGCCAGCAGCCGCGGTAATACGAAGGGACCTAGCGTAGTTCGGAATTACTGGGCTTAAAGAGTTCGTAGGTGGTTGAAAAAGTTAGTGGTGAAATCCCAGAGCTTAACTCTGGAACTGCCATTAAAACTTTTCAGCTAGAGTATGATAGAGGAAAGCAGAATTTCTAGTGTAGAGGTGAAATTCGTAGATATTAGAAAGAATACCAATTGCGAAGGCAGCTTTCTGGATCATTACTGACACTGAGGAACGAAAGCATGGGTAGCGAAGAGGATTAGATACCCCTGTAGTC
>M03053_135_000000000-ALP1V_1_2115_11463_5183	
CCTACGGGTGGCAGCAGTGAGGAATATTGGGCAATGGAGGCAACTCTGACCCAGCCATGCCGCGTGCAGGAAGACTGCCCTATGGGTTGTAAACTGCTTTTATACAGGAAGAAACACTGCTACGTGTAGCAGCTTGACGGTACTGTAAGAATAAGGACCGGCTAACTCCGTGCCAGCAGCCGCGGTAATACGGAGGGTCCGAGCGTTATCCGGAATCATTGGGTTTAAAGGGTCCGCAGGCGGTCAATTAAGTCAGAGGTGAAATCCCATAGCTTAACTATGGAACTGCCTTTGATACTGGTTGACTTGAGTCATATGGAAGTAGATAGAATGTGTAGTGTAGCGGTGAAATGCATAGATATCACACAGAATACCGATTGCGAAGGCAGATTACTAACAATATACTGACGCTGAGGGACGAAAGCGTGGGTAGCGAACAGGATTAGATACCCTTGTAGTC
>M03053_135_000000000-ALP1V_1_1113_22412_4707	
CCTACGGGAGGCAGCAGTGGGGAATTTTCCGCAATGGGCGAAAGCCTGACGGAGCAACGCCGCGTGAGGGATGAAGGCCTCTGGGCTGTAAACCTCTTTTATCAAGGAAGAAGATCTGACGGTACTTGATGAATAAGCCACGGCTAATTCCGTGCCAGCAGCCGCGGTAATACGGGAGTGGCAAGCGTTATCCGGAATTATTGGGCGTAAAGCGTCCGCAGGCGGCCTGACAAGTCTGCTGTTAAAGCGTGGAGCTTAACTCCATTTCAGCAGTGGAAACTGTCAGGCTTGAGTGTGGTAGGGGCAGAGGGAATTCCCGGTGTAGCGGTGAAATGCGTAGATATCGGGAAGAACACCAGTGGCGAAAGCGCTCTGCTGGGCCATCACTGACGCTCATGGACGAAAGCCAGGGGAGCGAAAGGGATTAGATACCCCTGTAGTC
>M03053_135_000000000-ALP1V_1_1109_11729_15780	
CCTACGGGGGGCAGCAGTCGGGAATATTGCGCAATGGGGGAAACCCTGACGCAGCCATGCCGCGTGTGTGAAGAAGGCCCTAGGGTTGTAAAGCACTTTCAATTGGGAGGAAAAGCTAATGGTTAATAGCCATTAGCCCTGACGTTACCTTTAGAAGAAGCACCGGCTAACTCCGTGCCAGCAGCCGCGGTAATACGGAGGGTGCAAGCGTTAATCGGAATTACTGGGCGTAAAGCGCGCGTAGGCGGCTCTTTAAGTCGGATGTGAAAGCCCCGGGCTCAACCTGGGAACTGCATCCGATACTGGAGGGCTAGAGTGTAGGAGAGGGAGGTAGAATTCCATGTGTAGCAGTGAAATGCGTAGATATATGGAGGAATACCAGTGGCGAAGGCGGCCTCCTGGCTTAACACTGACGCTGAGGTGCGAAAGCGTGGGGAGCAAACGGGATTAGATACCCGTGTAGTC
>M03053_135_000000000-ALP1V_1_2111_19064_7468	
CCTACGGGTGGCTGCAGTGAGGAATATTGGACAATGGAGGCAACTCTGATCCAGCCATGCCGCGTGCAGGAAGACTGCCCTATGGGTTGTAAACTGCTTTTATACAGGAAGAAACCTACTTACGTGTAAGTAGCTGACGGTACTGTAAGAATAAGGATCGGTTAACTCCGTGCCAGCAGCCGCGGTAATACGGAGGATCCAAGCGTTATCCGGAATCATTGGGTTTAAAGGGTCCGCAGGCGGTTTTTTAAGTCAGAGGTGAAAGCCAACAGCTCAACTGTTGAACTGCCTTTGATACTGAAAGACTTGAGTCATTGTGAAGTGGTTAGAATGTGTGGTGTAGCGGTGAAATGCTTAGATATCACACAGAATACCCATTGCGAAGGCAGATCACTAACAATGTACTGACGCTCATGGACGAAAGCGTGGGGAGCGAACGGGATTAGATACCCTTGTAGTC
>M03053_135_000000000-ALP1V_1_2109_5262_4816	
CCTACGGGGGGCTGCAGTGGGGAATATTGGACAATGGGGGCAACCCTGATCCAGCAATACCGCGTGTGTGAAGAAGGCCTGAGGGTTGTAAAGCACTTTCAATTGTGAAGAAAAGTTAGCGGTTAATAACCGTTAGCCTTGACGTTAACTTTAGAAGAAGCACCGGCTAACTCCGTGCCAGCAGCCGCGGTAATACGGAGGGTGCAAGCGTTAATCGGAATTACTGGGCGTAAAGCGTGCGTAGGCGGTTTATTAAGTCAGATGTGAAAGCCCCGGGCTTAACCTGGGAACTGCATTTGAAACTGGTAAACTAGAGTATGGTAGAGGAAAGTGGAATTTCTGGTGTAGCGGTGAAATGCGTAGATATCAGAAGGAACATCAATGGCGAAGGCAGCCACCTGGGTCAACACTGACGCTCATGTACGAAAGCGTGGGGAGCAAACAGGATTAGATACCCTAGTAGTC
>M03053_135_000000000-ALP1V_1_2111_22880_7480	
CCTACGGGTGGCTGCAGTGGGGAATCTTAGACAATGGGGGCAACCCTGATCTAGCCATGCCGCGTGAGTGATGAAGGCCTTAGGGTCGTAAAGCTCTTTCGCCTGTGATGATAATGACAGTAGCAGGTAAAGAAACCCCGGCTAACTCCGTGCCAGCAGCCGCGGTAATACGGAGGGTGCAAGCGTTAATCGGAATTACTGGGCGTAAAGAGTACGTAGGCGGCTTTACAAGTCGGGTGTGAAAGCCCTGAGCTTAACTCAGGAACTGCATTCGATACTGTACCGCTAGAGTGTATTAGAGGATAGCGGAATTCCAGGTGTAGCGGTGAAATGCGTAGATATCTGGAGGAACACCAATGGCGAAGGCAGCTATCTGGGATACAACTGACGCTGAGGTACGAAAGCGTGGGGAGCAAACAGGATTAGATACCCTAGTAGTC
>M03053_135_000000000-ALP1V_1_2109_7744_14988	
CCTACGGGCGGCTGCAGTGAGGAATATTGGACAATGGAGGCAACTCTGATCCAGCCATGCCGCGTGCAGGAAGACTGCCCTATGGGTTGTAAACTGCTTTTATATAGGAAGAAACCTACTTACGTGTAAGTAGCTGACGGTACTATAAGAATAAGGATCGGCTAACTCCGTGCCAGCAGCCGCGGTAATACGGAGGATCCAAGCGTTATCCGGAATCATTGGGTTTAAAGGGTCCGTAGGTGGATAATTAAGTCAGAGGTGAAATCTTGCAGCTCAACTGTAAAATTGCCTTTGATACTGGTTATCTTGAGTTATTATGAAGTAGTTAGAATATGTAGTGTAGCGGTGAAATGCATAGATATTACATAGAATACCAATTGCGAAGGCAGATTACTAATAATCAACTGACACTGATGGATGAAAGCGCGGGTAGCGAACAGGATTAGATACCCGTGTAGTC
>M03053_135_000000000-ALP1V_1_2106_5908_15467	
CCTACGGGCGGCAGCAGTGGGGAATCTTGCACAATGGAGGAAACTCTGATGCAGCGATGCCGCATGAGTGAAGAAGGCCCTTGGGTTGTAAAGCTCTTTCGTCGGGGAAGAAAATGACTGTACCCGAATAAGAAGGTCCGGCTAACTTCGTGCCAGCAGCCGCGGTAATACGAAGGGACCTAGCGTAGTTCGGAATTACTGGGCTTAAAGAGTTCGTAGGTGGTTGAAAAAGTTAGTGGTGAAATCCCAGAGCTTAACTCTGGAACTGCCATTAAAACCTTTCAGCTAGAGTATGATAGAGGAAAGCAGAATTTCTAGTGTAGAGGTGAAATTCGTAGATATTAGAAAGAATACCAATTGCGAAGGCAGCTTTCTGGATCATTACTGACACTGAGGAACGAGAGCATGGGTAGCGAAGAGGATTAGATACCCCGGTAGTC
>M03053_135_000000000-ALP1V_1_2113_13013_18064	
CCTACGGGGGGCTGCAGTGGGGAATCTTGGACAATGGGCGCAAGCCTGATCCAGCCATGCCGCGTGAGTGAAGAAGGCCTTAGGGTCGTAAAGCTCTTTCGCCTGTGATGATAATGACAGTAGCAGGTAAAGAAACCCCGGCTAACTCCGTGCCAGCAGCCGCGGTAATACGGAGGGGGTTAGCGTTGTTCGGAATTACTGGGCGTAAAGCGCGCGTAGGTGGTTTGTTAAGTTGGATGTGAAAGCCCTGGGCTCAACCTAGGAACTGCATCCAAAACTAACTCACTAGAGTACGATAGAGGGAGGTAGAATTCATAGTGTAGCGGTGGAATGCGTAGATATTATGAAGAATACCAGTGGCGAAGGCGGCCTCCTGGATCTGTACTGACACTGAGGTGCGAAAGCGTGGGTAGCGAACAGGATTAGATACCCTGGTAGTC
>M03053_135_000000000-ALP1V_1_1118_24935_3340	
CCTACGGGTGGCTGCAGTGGGGAATTTTCTGCAATGGGCGAAAGCCTGACAGAGCAATACCGCGTGAGGGATGACGGCCTGTGGGTTGTAAACCTCTTTTCTCAAGGAAGAAGTTCTGACGGTACTTGAGGAATAAGCATCGGCTAACTCTGTGCCAGCAGCCGCGGTAATACAGAGGATGCAAGCGTTATCCGGAATCACTGGGCATAAGGCGTCTGTAGGTGGTTTGGTAAGTCTGCTGTTAAAGACTGGGGCTCAACCCCAGAAAAGCAGTGGAAACTGCTAGACTTGAGTGTGGTAGAGGTAGGGGGAATTCCTAGTGTAGCGGTGAAATGCGTAGATATTAGGAAGAACACCAATGGCGAAGGCACTCTACTGGGCCATAACTGACACTGAGAGACGACAGCTAGGGGAGCAAATGGGATTAGATACCCCGGTAGTC
>M03053_135_000000000-ALP1V_1_1115_17758_14649	
CCTACGGGTGGCAGCAGCAGGGAATATTGTGCAATGAGCGAAAGCTTGACACAGCGACACCGCGTGTGGGATGACGGTTCTAGGATTGTAAACCACTTTCAGGAGGGAAGAAAATGACGGTACCTCCACAAGAAGACCCGGCCAACTATGTGCCAGCAGCCGCGGTAATACATAGGGGTCAAGCGTTGTCCGGATTTATTGGGCGTAAAGAGCTCGTAGGCGGTTCAACAAGTCGGTCGTAAAAGTTTAGGGCTCAACCCTAAAATGTCGATCGATACTGTTGTGACTAGGATACGGTAGAGGTGAATGGAATTCCGAGTGTAGCGGTGAAATGCGTAGATATTCGGAGGAACACCAATTGCGAAGGCAGTTCACTGGACCGTGATCGACGCTGAGGAGCGAAAGCTAGGGGAGCAAACAGGATTAGATACCCGGGTAGTC
>M03053_135_000000000-ALP1V_1_2117_23087_11333	
CCTACGGGTGGCTGCAGTGGGGAATTTTGGACAATGGGGGCAACCCTGATCCAGCCATTCCGCGTGAGTGAAGAAGGCCTTCGGGTTGTAAAGCTCTTTCGCAAGAGAAGAAAACTTGCTATCTAATAAATAGTAAGCATGACGGTATCTTGACAAGAAGCACCGGCTAACTACGTGCCAGCAGCCGCGGTAATACGTAGGGTGCAAGCGTTAATCGGAATTACTGGGCGTAAAGCGTGCGCAGGCAGTTTTATAAGTCAGATGTGAAATCCCCGAGCTCAACTTGGGAACTGCGTTTGAAACTGTAAGACTAGAGTGTGTCAGAGGGGGGTAGAATTCCAAGTGTAGCAGTGAAATGCGTAGAGATTTGGAGGAATACCAATGGCGAAGGCAGCCCCCTGGGATAACACTGACGCTCATGCACGAAAGCGTGGGGAGCAAACAGGATTAGATACCCCGGTAGTC
>M03053_135_000000000-ALP1V_1_1119_7148_17726	
CCTACAGGTGGCTGCAGTTTCGAATCATTCACAATGGGGGCAACCCTGATGGTGCAACGCCGCGTGAGGGATGAAGGCCTTCGGGTCGTAAACCTCTGTCACCAAGGAGCAACAAGCCGGTTCATAGCCGGCCCTGAGTTAACTTGGAGAGGAAGCAGTGGCTAACTCCGTGCCAGCAGCCGCGGTAATACGGAGACTGCAAGCGTTACTCGGATTCACTGGGCGTAAAGGGTGCGTAGGCCGCTAAGCGTGTCGGGTGTGAAATCTCGGGGCTCAACCTCGAAACTGCGCCCGAAACTGTTTAGCTAGAGTGTCGGAGAGGTAAGCGGAATTCCAGGTGTAGCGGTGAAATGCGTAGATATCTGGAGGAACACCAATGGCGAAGGCAGCTTACTGGACGACAACTGACGCTGAGGCACGAAAGCGTGGGTAGCGAAAGGGATTAGATACCCGTGTAGTC
>M03053_135_000000000-ALP1V_1_1106_19199_21421	
CCTACGGGTGGCTGCAGTGAGGAATATTGGACAATGGACGAAAGTCTGATCCAGCCATGCCGCGTGCAGGATGACGGCCCTATGGGTTGTAAACTGCTTTTATACAGGAAGAAACACTCCCACGTGTGGGGGCTTGACGGTACTGTACGAATAAGGATCGGCTAACTCCGTGCCAGCAGCCGCGGTAATACGGAGGATCCAAGCGTTATCCGGAATTATTGGGTTTAAAGGGTCCGCAGGCGGTCTATTAAGTCAGAGGTGAAATCTTGCAGCTCAACTGTAAAATTGCCTTTGATACTGGTAGACTTGAGTCATTGTGAAGTGGTTAGAATGTGTGGTGTAGCGGTGAAATGCATAGATATCACACAGAATACCGATTGCGAAGGCAGATCACTAACAATGTACTGACGCTCATGGACGAAAGCGTGGGGAGCGAACAGGATTAGATACCCCTGTAGTC
>M03053_135_000000000-ALP1V_1_2111_19097_7191	
CCTACGGGTGGCTGCAGTCGAGAATCATTCACAATGGAGGAAACTCTGATGGTGCAACGCCGCGTGGAGGATGACGGCCCTAGGGTTGTAAACTCCTGTCATTGGGGAGTAAGACTTATGCGTTAAGAGCGTGTAAGTTTGATAGTACCCAAAGAGGAAGGGACGGCTAACTTCGTGCCAGCAGCCGCGGTAATACGAAGGTCCCAAGCGTTGTTCGGAATAACTGGGCGTAAAGCGTGTGTAGGCTGCGCGGAAAGTCAAATGTGAAAGCCAAGGGCTCAACCCTTGAACTGCATTCGATACTCCCGTGCTAGAGTAATGGAGAGGTAAGTGGAATTCCTGGTGTAGCAGTGAAATGCGTGGATATCAGGAGGAACATCAATGGCGAAGGCAACTTACTGGACATTTACTGACGCTCAGACACGAAGGCTAGGGTAGCGAAAGGGATTAGATACCCGTGTAGTC
>M03053_135_000000000-ALP1V_1_1117_20823_24413	
CCTACGGGTGGCTGCAGTGGGGAATTTTCCGCAATGGGCGAAAGCCTGACGGAGCAATACCGCGTGAGGGAAGACTGCCTATGGGTTGTAAACCTCTTTTTTCAGGGAGGAATAAATGACGTGTACCTGAAGAATAAGCATCGGCTAACTCCGTGCCAGCAGCCGCGGTAAGACGGAGGATGCAAGTGTTATCCGGAATCACTGGGCGTAAAGCGTCTGTAGGTTGTTGTTTAAGTCAACTGTTAAATCTTGAGGCTCAACCTCAAAATCGCAGTCGAAACTATTCAACTTGAGTATAGTAGGGGTAAAGGGAATTTCCAGTGGAGCGGTGAAATGCGTAGATATTGGAAAGAACACCGATGGCGAAGGCACTTTACTGGGCTATTACTGACACTCAGAGACGAAAGCTAGGGTAGCAAACAGGATTAGATACCCGAGTAGTC
>M03053_135_000000000-ALP1V_1_2104_24766_12231	
CCTACGGGTGGCAGCAGTGGGGAATCTTGCACAATGGAGGAAACTCTGATGCAGCGATGCCGCGTGAGTGAAGAAGGCCTTTGGGTTGTAAAGCTCTTTCGTCGGGGAAGAAAATGACTGTACCCGAATAAGAAGGTCCGGCTAACTTCGTGCCAGCAGCCGCGGTAATACGAAGGGACCTAGCGTAGTTCGGAATTACTGGGCTTAAAGAGTTCGTAGGTGGTTGAAAAAGTTGGTGGTGAAATCCCAGAGCTTAACTCTGGAACTGCCATCAAAACTTTTCGGCTAGAGTATGATAGAGGAAAGCAGAATTTCTAGTGTAGAGGTGAAATTCGTAGATATTAGAAAGAATACCAATTGCGAAGGCAGCTTTCTGGATCATTACTGACACTGAGGAACGAAAGCATGGGTAGCGAAGAGGATTAGATACCCGAGTAGTC
>M03053_135_000000000-ALP1V_1_1114_19998_10217	
CCTACGGGCGGCAGCAGTGGGGAATCTTAGACAATGGGGGCAACCCTGATCTAGCCATGCCGCGTGAGTGATGAAGGCCTTAGGGTCGTAAAGCTCTTTCGCCTGTGATGATAATGACAGTAGCAGGTAAAGAAACCCCGGCTAACTCCGTGCCAGCAGCCGCGGTAATACGGAGGGGGTTAGCGTTGTTCGGAATTACTGGGCGTAAAGCGCGCGTAGGCGGATTAGAAAGTTGGGGGTGAAATCCCGGGGCTCAACCTCGGAACTGCCTCCAAAACTGCTAGTCTAGAGTTCGAGAGAGGTGAGTGGAATTCCGAGTGTAGAGGTGAAATTCGTAGATATTCGGAGGAACACCAGTGGCGAAGGCGGCTCACTGGCTCGATACTGACGCTGAGGTGCGAAAGTGTGGGGAGCAAACAGGATTAGATACCCCTGTAGTC
>M03053_135_000000000-ALP1V_1_1110_17213_5559	
CCTACGGGTGGCTGCAGTGAGGAATATTGGACAATGGAGGCAACTCTGATCCAGCCATGCCGCGTGCAGGAAGACTGCCCTATGGGTTGTAAACTGCTTTTATACAGGAAGAAACACTGCTACGTGTAGCAGCTTGACGGTACTGTAAGAATAAGGACCGGCTAACTCCGTGCCAGCAGCCGCGGTAATACGGAGGGTCCGAGCGTTATCCGGAATCATTGGGTTTAAAGGGTCCGCAGGCGGTCAATTAAGTCAGAGGTGAAATCCTGCAGCTCAACTGTAGCATTGCCTTTGATACTGTTAGACTTGAGTTATTGTGAAGTAGTTAGAATGTGTGGTGTAGCGGTGAAATGCATAGATATCACACAGAATACCGATTGCGAAGGCAGATTACTAACAATATACTGACGCTGAGGGACGAAAGCGCGGGTAGCGAACAGGATTAGATACCCCAGTAGTC
>M03053_135_000000000-ALP1V_1_2106_22404_18769	
CCTACGGGAGGCAGCAGTGAGGAATATTGGTCAATGGTCGGAAGACTGAACCAGCCATGCCGCGTGAAGGAAGAAGGATCTATGGTTTGTAAACTTCTTTTATTTGGGAATAAACCTCTCTACGTGTAGAGAGCTGAATGTACCAAATGAATAAGCACCGGCTAACTCCGTGCCAGCAGCCGCGGTAATACGGAGGGTGCAAGCGTTATCCGGAATCATTGGGTTTAAAGGGTCCGCAGGCGGGAATGTAAGTCAGAGGTGAAATCCTACAGCTCAACTGTAGAACTGCCTTTGATACTGCGTTTCTTGAATTCGATCGAAGTGGGCGGAATATGACATGTAGCGGTGAAATGCATAGATATGTCATAGAACACCGATAGCGAAGGCAGCTCACTAGGTCTGAATTGACGCTCATGGACGAAAGCGTGGGGAGCGAACAGGATTAGATACCCGTGTAGTC
>M03053_135_000000000-ALP1V_1_2117_23007_9073	
CCTACGGGGGGCTGCAGTGGGGAATCTTGGACAATGGGCGCAAGCCTGATCCAGCCATGCCGCGTGAGTGAAGAAGGCCTTAGGGTCGTAAAGCTCTTTCGCCTGTGATGATAATGACAGTAGCAGGTAAAGAAACCCCGGCTAACTCCGTGCCAGCAGCCGCGGTAATACGGAGGGGGTTAGCGTTGTTCGGAATTACTGGGCGTAAAGCGCGCGTAGGCGGATTGGAAAGTTGGGGGTGAAATCCCGAGGCTCAACCTCGGAACTGCCTCCAAAACTCCCAGTCTAGAGTTCGAGAGAGGTGAGTGGAATTCCAAGTGTAGAGGTGAAATTCGTAGATATTTGGAGGAACACCAGTGGCGAAGGCGGCTCACTGGCTCGATACTGACGCTGAGGTGCGAAAGTGTGGGGAGCAAACAGGATTAGATACCCGAGTAGTC
>M03053_135_000000000-ALP1V_1_1111_15709_17140	
CCTACGGGTGGCTGCAGTGGGGAATATTGGACAATGGGCGCAAGCCTGATCCAGCCATACCGCGTGTGTGAAGAAGGCCTTCGGGTTGTAAAGCACTTTAAGCAGGGAGAAAAAGTTATAAGTTAATACCTTATAACCGTGATGTTACCTGCAGAATAAGCACCGGCTAATTCCGTGCCAGCAGCCGCGGTAATACGGAAGGTGCAAGCGTTAATCGGAATCACTGGGCGTAAAGCGCACGTAGGCGGGCTTTTAAGTCTGAGGTGAAATCTCATGGCTCAACCGGGGAACTGCCTTCGATACTGGAAGTCTTGAGTCCGGAAGTGGTGAGTGGAACTCCGAGTGTAGAGGTGAAATTCGTAGATATTCGGAAGAACACCAGTGGCGAAGGCGGCTCACTGGTCCGGTACTGACGCTGAGGTGCGAAAGCGTGGGGAGCAAACAGGATTAGATACCCGAGTAGTC
>M03053_135_000000000-ALP1V_1_2107_8896_4922	
CCTACGGGGGGCTGCAGTGGGGAATCTTAGACAATGGGGGCAACCCTGATCTAGCCATGCCGCGTGAGTGATGAAGGCCTTAGGGTCGTAAAGCTCTTTCGCCTGTGATGATAATGACAGTAGCAGGTAAAGAAGCCCCGGCTAACTCCGTGCCAGCAGCCGCGGTAATACGGAGGGGGCTAGCGTTGTTCGGAATCACTGGGCGTAAAGCGCGCGTAGGCGGACCAATCAGTTGGGGGTGAAAGCCCGGAGCTCAACTCCGGAACTGCCTCCAATACTGTTGGTCTTGAGGTCGAGAGAGGTAAGTGGAATTCCTAGTGTAGAGGTGAAATTCGTAGATATTAGGAAGAACACCAGTGGCGAAGGCGACTTACTGGCTCGATTCTGACGCTGAGGTGCGAAAGCGTGGGGAGCAAACAGGATTAGATACCCGTGTAGTC
>M03053_135_000000000-ALP1V_1_1117_21730_14269	
CCTACGGGCGGCTGCAGTGGGGAATATTGGACAATGGGCGCAAGCCTGATCCAGCCATACCGCGTGTGTGAAGAAGGCCCTAGGGTTGTAAAGCACTTTAAGTTGGGAAGAAAAGTTATTGGTTAATACCTAATAGCCGTGACATTACCATCAGAATAAGGACCGGCTAATTCCGTGCCAGCAGCCGCGGTAATACGGAAGGTCCAAGCGTTAATCGGAATTACTGGGCGTAAAGCGCGCGTAGGTGGTTTATTAAGTTGGATGTGAAATCCCCGGGCTCAACCTGGGAACTGCATCCAAAACTGATTCACTAGAGTACGATAGAGGGAGGTAGAATTCACAGTGTAGCGGTGGAATGCGTAGATATTGTGAAGAATACCAATGGCGAAGGCAGCCTCCTGGATCTGTACTGACACTGAGGTGCGAAAGCGTGGGTAGCGAACAGGATTAGATACCCTGGTAGTC
>M03053_135_000000000-ALP1V_1_1113_5481_6053	
CCTACGGGTGGCTGCAGTCGGGAATATTGGACAATGGGCGCAAGCCTGATCCAGCCATGCCGCGTGTGTGAAGAAGGCCTTAGGGTTGTAAAGCACTTTCAATTGTGAAGAAAAGTTAGCGGTTAATAACCGTTAGCCTTGACGTTAACTTTAGAAGAAGCACCGGCTAACTCCGTGCCAGCAGCCGCGGTAATACGGAGGGTGCAAGCGTTAATCGGAATTACTGGGCGTAAAGAGTACGTAGGCGGCTTTACAAGTCGGGTGTGAAAGCCCTGAGCTTAACTCAGGAACTGCATTCGATACTGTATCGCTAGAGTTTATTAGAGGATAGCGGAATTCCAGGTGTAGCGGTGAAATGCGTAGATATCTGGAGGAACACCACTGGCGAAGGCAGCTATCTGGGATACAACTGACGCTGAGGTACGAAAGCGTGGGGAGCAAACAGGATTAGATACCCCAGTAGTC
>M03053_135_000000000-ALP1V_1_1104_24885_19890	
CCTACGGGGGGCAGCAGTGGGGAATTTTCCGCAATGGGCGAAAGCCTGACGGAGCAACGCCGCGTGAGGGATGAAGGCCTCTGGGCTGTAAACCTCTTTTATCAAGGAAGAAGATCTGACGGTACTTGATGAATAAGCCACGGCTAATTCCGTGCCAGCAGCCGCGGTAATACGGGAGTGGCAAGCGTTATCCGGAATTATTGGGCGTAAAGCGTCCGCAGGCGGCCCTTCAAGTCTGCTGTTAAAAAGTGGAGCTTAACTCCATCATGGCAGTGGAAACTGTTGGGCTTGAGTGTGGTAGGGGCAGAGGGAATTCCCGGTGTAGCGGTGAAATGCGTAGATATCGGTAAGAACACCAGTGGCGAAGGCGCTCTGCTGGGCCATCACTGACGCTCATGGACGAAAGCCAGGGGAGCGAAAGGGATTAGATACCCGTGTAGTC
>M03053_135_000000000-ALP1V_1_2110_28061_7713	
CCTACGGGCGGCTGCAGTGGGGAATCTTGCACAATGGGGGAAACCCTGATGCAGCGATGCCGCGTGAGTGAAGAAGGCCTTTGGGTTGTAAAGCTCTTTCGTCGGGGAAGAAAATGACTGTACCCGAATAAGAAGGTCCGGCTAACTTCGTGCCAGCAGCCGCGGTAATACGAAGGGACCTAGCGTAGTTCGGAATTACTGGGCTTAAAGAGTTCGTAGGTGGTTGAAAAAGTTAGTGGTGAAATCCCAGAGCTTAACTCTGGAACTGCCATTAAAACTTTTCAGCTAGAGTATGATAGAGGAAAGCAGAATTTCTAGTGTAGAGGTGAAATTCGTAGATATTAGAAAGAATACCAATTGCGAAGGCAGCTTTCTGGATCATTACTGACACTGAGGAACGAAAGCATGGGTAGCGAAGAGGATTAGATACCCCGGTAGTC
>M03053_135_000000000-ALP1V_1_2108_24469_17443	
CCTACGGGGGGCTGCAGTCGGGAATATTGGACAATGGGGGAAACCCTGATCCAGCCATGCCGCGTGTGTGAAGAAGGCCCTAGGGTTGTAAAGCACTTTTAGTAGTGAGGAAGGCTCAGTAGTTAATACCTACTGGGATTGACGTTAGCTACAGAAAAAGCACCGGCTAATTTCGTGCCAGCAGCCGCGGTAATACGAAAGGTGCAAGCGTTAATCGGAATTACTGGGCGTAAAGCGCGCGTAGGCGGCTTGGTAAGTTGGATGTGAAAGCCCCGGGCTCAACCTGGGAACTGCATCCAAAACTGCCTAGCTAGAGTATGGTAGAGGATGGCGGAATTTCCTGTGTAGCGGTGAAATGCGTAGATATAGGAAGGAACATCAGTGGCGAAGGCGGCCATCTGGACCAATACTGACGCTGAGGTGCGAAAGCGTGGGGAGCAAACAGGATTAGATACCCCTGTAGTC
>M03053_135_000000000-ALP1V_1_1102_16397_13541	
CCTACGGGAGGCAGCAGTCGGGAATATTGCGCAATGGGGGAAACCCTGACGCAGCCATGCCGCGTGTGTGAAGAAGGCCCTAGGGTTGTAAAGCACTTTCAATTGGGAGGAAAAGCTAATGGTTAATAGCCATTAGCCCTGACGTTACCTTTAGAAGAAGCACCGGCTAACTCCGTGCCAGCAGCCGCGGTAATACGGAGGGTGCAAGCGTTAATCGGAATTACTGGGCGTAAAGCGCGCGTAGGCGGCTCTTTAAGTCGGATGTGAAAGGCCCGGGCTCAACCTGGGAACTGCATCCGATACTGGAGGGCTAGAGTGTAGGAGAGGGAGGTAGAATTCCATGTGTAGCAGTGAAATGCGTAGATATATGGAGGAATACCAGTGGCGAAGGCGGCCTCCTGGCTTAACACTGACGCTGAGGTGCGAAAGCGTGGGGAGCAAACGGGATTAGATACCCTGGTAGTC
>M03053_135_000000000-ALP1V_1_1118_25639_20602	
CCTACGGGGGGCTGCAGTCGGGAATATTGCGCAATGGGGGAAACCCTGACGCAGCCATGCCGCGTGTGTGAAGAAGGCCTTAGGGTTGTAAAGCACTTTCAATTGGGAGGAAAAGCTAATGGTTAATAACCATTAGCCCTGACGTTACCTTTAGAAGAAGCACCGGCTAACTCCGTGCCAGCAGCCGCGGTAATACGGAGGGTGCAAGCGTTAATCGGAATTACTGGGCGTAAAGCGCGCGTAGGCGGCTCTTTAAGTCGGATGTGAAAGCCCCGGGCTCAACCTGGGAACTGCATCCGATACTGGAGGGCTAGAGTGTAGGAGAGGGAGGTAGAATTCCATGTGTAGCAGTGAAATGCGTAGAGATCAGAAGGAACACCAATGGCGAAGGCAACACTCTGGACTAATACTGACGCTGAGGGACGAAAGCGTGGGGATCAAACAGGATTAGATACCCCTGTAGTC
>M03053_135_000000000-ALP1V_1_1107_25236_21806	
CCTACGGGGGGCTGCAGTGAGGAATATTGGACAATGGGCGAGAGCCTGATCCAGCCATGCCGCGTGCAGGATGACTGCCCTATGGGTTGTAAACTGCTTTTATACAGGAAGAAACGGCTTTACGTGTAGAGCTCTGACGGTACTGTAAGAATAAGGATCGGCTAACTCCGTGCCAGCAGCCGCGGTAATACGGAGGATCCAAGCGTTATCCGGAATCATTGGGTTTAAAGGGTCCGTAGGCGGGTCTTTAAGTCAGGTGTGAAAGCCGACAGCTCAACTGTCGAACTGCCATTGATACTGGAGACCTTGAGTACAAATGAAGTAGGCGGAATGAGTCATGTAGCGGTGAAATGCATAGATATGACTCAGAACACCGGTTGCGAAGGCAGCTTACTAACAATATACTGACGCTGAGGGACGAAAGCGTGGGTAGCGAACAGGATTAGATACCCGGGTAGTC
>M03053_135_000000000-ALP1V_1_1111_23946_9594	
CCTACGGGTGGCTGCAGTGAGGAATATTGGACAATGGACGAAAGTCTGATCCAGCCATGCCGCGTGCAGGATGACGGCCCTATGGGTTGTAAACTGCTTTTATACAGGAAGAAACACTCCCACGTGTGGGGGCTTGACGGTACTGTACGAATAAGGATCGGCTAACTCCGTGCCAGCAGCCGCGGTAATACGGAGGATCCAAGCGTTATCCGGAATCATTGGGTTTAAAGGGTCCGCAGGCGGTCTAATAAGTCAGAGGTGAAATCCTATCGCTCAACGATAGAACTGCCTTTGATACTGTTAGACTTGAGTTATTGTGAAGTAGTTAGAATGTGTGGTGTAGCGGTGAAATGCATAGATATCACACAGAATACCGATTGCGAAGGCAGATTACTAACAATATACTGACGCTGAGGGACGAAAGCGTGGGTAGCGAACAGGATTAGATACCCCGGTAGTC
>M03053_135_000000000-ALP1V_1_1113_4690_16934	
CCTACGGGGGGCAGCAGTGAGGAATATTGGACAATGGAGGCAACTCTGATCCAGCCATGCCGCGTGCAGGAAGACTGCCCTATGGGTTGTAAACTGCTTTTATACAGGAAGAAATGTATCTACGTGTAGACAACTGACGGTACTCTACGAATAAGGATCGGCTAACTCCGTGCCAGCAGCCGCGGTAATACGGAGGATCCAAGCGTTATCCGGATTCATTGGGTTTAAAGGGTCCGTAGGCGGGTCTTTAAGTCAGTGGTGAAAGCCGACAGCTCAACTGTCGAACTGCCATTGATACTGGAGACCTTGAGTACAAATGAAGTAGGCGGAATGAGTCATGTAGCGGTGAAATGCATAGATATGACTCAGAACACCGATTGCGAAGGCAGCTTACTAACATGTAACTGACGCTGAGGGACGAAAGCGTGGGGAGCGAACAGGATTAGATACCCCTGTAGTC
>M03053_135_000000000-ALP1V_1_1119_11752_13158	
CCTACGGGGGGCTGCAGTGAGGAATATTGGACAATGGACGAAAGTCTGATCCAGCCATGCCGCGTGCAGGATGACGGCCCTATGGGTTGTAAACTGCTTTTATACAGGAAGAAACACTGCTACGTGTAGCAGCTTGACGGTACTGTAAGAATAAGGACCGGCTCACTCCGTGCCAGCAGCCGCGGTAATACGGAGGGTCCGAGCGTTATCCGGAATCATTGGGTTTAAAGGGTCCGCAGGCGGTCAATTAAGTCAGAGGTGAAATCCCATAGCTTAGCTATGGAACTGCCTTTGATACTGGTTGACTTGAGTCATATGGAAGTAGATAGAATGTGTAGTGTAGCGGTGAAATGCATAGATATTACACAGAATACCGATTGCGAAGGCAGTCTACTACGTATGTACTGACGCTGAGGGACGAAAGCGTGGGGAGCGAACAGGATTAGATACCCCGGTAGTC
>M03053_135_000000000-ALP1V_1_2113_18433_8779	
CCTACGGGGGGCTGCAGTGGGGAATCTTGCACAATGGAGGAAACTCTGATGCAGCGATGCCGCGTGAGTGAAGAAGGCCCTTGGGTTGTAAAGCTCTTTCGTCGGGGAAGAAAATGACTGTACCCGAATAAGAAGGTCCGGCTAACTTCGTGCCAGCAACCGCGGTAATACGAAGGGACCTAGCGTAGTTCGGAATTACTGGGCTTAAAGAGTTCGTAGGTGGTTGAAAAAGTTGGTGGTGAAATCCCAGAGCTTAACTCTGGAACTGCCATCAAAACTTTTCAGCTAGAGTTTGATAGAGGAAAGCAGAATTTCTAGTGTAGAGGTGAAATTCGTAGATATTAGAAAGAATACCAATTGCGAAGGCAGCTTTCTGGATCATTACTGACACTGAGGAACGAAAGCATGGGTAGCGAAGAGGATTAGATACCCCAGTAGTC
>M03053_135_000000000-ALP1V_1_1104_26280_19278	
CCTACGGGAGGCTGCAGTGGGGAATCTTGCACAATGGAGGAAACTCTGATGCAGCGATGCCGCGTGAGTGAAGAAGGCCCTTGGGTTGTAAAGCTCTTTCGTCGGGGAAGAAAATGACTGTACCCGAATAAGAAGGTCCGGCTAACTTCGTGCCAGCAGCCGCGGTAATACGAAGGGACCTAGCGTAGTTCGGAATTACTGGGCTTAAAGAGTTCGTAGGTGGTTGAAAAAGTTAGTGGTGAAATCCCAGAGCTTAACTCTGGAACTGCCATTAAAACTTTTCAGCTAGAGTATGATAGAGGAAAGCAGAATTTCTAGTGTAGAGGTGAAATTCGTAGATATTAGAAAGAATACCAATTGCGAAGGCAGCTTTCTGGATCATTACTGACACTGAGGAACGAAAGCATGGGTAGCGAAGAGGATTAGATACCCTTGTAGTC
>M03053_135_000000000-ALP1V_1_2109_16543_20982	
CCTACGGGGGGCAGCAGTGAGGAATATTGGACAATGGAGGCAACTCTGATCCAGCCATGCCGCGTGCAGGAAGACGGCCCTACGGGTTGTAAACTGCTTTTATACAGGAAGAAACGCCGCTACGTGTAGCGGTTTGACGGTACTATACGCATAAGGACCGGCTAACTCCGTGCCAGCAGCCGCGGTAATACGGAGGGTCCAAGCGTTGTCCGGATTTATTGGGTTTAAAGGGTACGTAGGCGGGACTTTAAGTCAGTGGTGAAAGCCTCCAGCTTAACTGGAGAATTGCCATTGAAACTGAAGTTCTTGAGTATGGATGAGGTGGTTGGAATATAACATGTAGCGGTGAAATGCATAGATATGTTATAGAACACCAATTGCGAAGGCAGATCACTAAACCATTACTGACGCTGAGGTACGAAAGCGTGAGGAGCGAACAGGATTAGATACCCCGGTAGTC
>M03053_135_000000000-ALP1V_1_1101_17056_9395	
CCTACGGGTGGCTGCAGTGGGGAATCTTGCACAATGGAGGAAACTCTGATGCAGCGATGCCGCGTGAGTGACGAAGGCCCTTGGGTTGTAAAGCTCTTTCGTCGGGGAAGAAAATGACTGTACCCGAATAAGAAGGTCCGGCTAACTTCGTGCCAGCAGCCGCGGTAATACGAAGGGACCTAGCGTAGTTCGGAATTACTGGGCTTAAAGAGTTCGTAGGTGGTTGAAAAAGTTAGTGGTGAAATCCCAGAGCTTAACTCTGGAACTGCCATTAAAACTTTTCAGCTAGAGTATGATAGAGGAAAGCAGAATTTCTAGTGTAGAGGTGAAATTCGTAGATATTAGAAAGAATACCAATTGCGAAGGCAGCTTTCTGGATCATTACTGACACTGAGGAACGAAAGCATGGGTAGCGAAGAGGATTAGATACCCTTGTAGTC
>M03053_135_000000000-ALP1V_1_1113_11208_4466	
CCTACGGGTGGCAGCAGTGGGGAATCTTGCACAATGGAGGAAACTCTGATGCAGCGATGCCGCGTGAGTGAAGAAGGCCCTTGGGTTGTAAAGCTCTTTCGTCGGGGAAGAAAATGACTGTACCCGAATAAGAAGGTCCGGCTAACTTCGTGCCAGCAGCCGCGGTAATACGAAGGGACCTAGCGTAGTTCGGAATTACTGGGCTTAAAGAGTTCGTAGGTGGTTGAAAAAGTTAGTGGTGAAATCCCAGAGCTTAACTCTGGAACTGCCATTAAAACTTTTCAGCTAGAGTATGATAGAGGAAAGCAGAATTTCTAGTGTAGAGGTGAAATTCGTAGATATTAGAAAGAATACCAATTGCGAAGGCAGCTTGCTGGATCATTACTGACACTGAGGAACGAAAGCATGGGTAGCGAAGAGGATTAGATACCCTGGTAGTC
>M03053_135_000000000-ALP1V_1_2119_14351_5266	
CCTACGGGGGGCAGCAGTGAGGAATATTGGACAATGGAGGCAACTCTGATCCAGCCATGCCGCGTGCAGGAAGACTGCCCTATGGGTTGTAAACTGCTTTTATACAGGAAGAATAGTACCTACGTGTAGGTATTTGACGGTACTGTACGAATAAGGATCGGCTAACTCCGTGCCAGCAGCCGCGGTAATACGGAGGATCCAAGCGTTATCCGGAATCATTGGGTTTAAAGGGTCCGTAGGCGGTCTGATAAGTCAGAGGTGAAATCCTGCAGCTCAACTGTAGCATTGCCTTTGATACTGTTAGACTTGAGTTATTGTGAAGTAGTTAGAATGTGTGGTGTAGCGGTGAAATGCATAGATATCACACAGAATACCGATTGCGAAGGCAGATTACTAACAATATACTGACGCTGAGGGACGAAAGCGTGGGTAGCGAACAGGATTAGATACCCTGGTAGTC
>M03053_135_000000000-ALP1V_1_1109_7435_14047	
CCTACGGGGGGCAGCAGTAGGGAATATTGGACAATGGGGGCAACCCTGATCCAGCTATGCCGCGTGTGTGAAGAAGGCTCTAGGGTTGTAAAGCACTTTAGGTAAGGACGAAAAGAATATAGTTAATACCTATATTCCGTGACTTAACTTACAGAATAAGGACCGGCTAACTCCGTGCCAGCAGCCGCGGTAATACGGAGGGTCCAAGCGTTAATCGGAATTACTGGGCGTAAAGCGCGCGTAGGCGGTTTGTCAAGTTGGATGTGAAATCCCTGGGCTCAACCTCGAAACTGCGCCCGAAACTGTTTAGCTAGAGTGTCGGAGAGGTAAGCGGAATTCCAGGTGTAGCGGTGAAATGCGTAGATATCTGGAAGAACACCAATGGCGAAGGCAGCTTACTGGACGACAACTGACGCTGAGGCACGAAAGCGTGGGTAGCGAAAGGGATTAGATACCCCAGTAGTC
>M03053_135_000000000-ALP1V_1_2114_10628_3420	
CCTACGGTGGCTGCAGTGGGGAATATTGGACAATGGGCGAAAGCCTGATCCAGCCATGCCGCGTGTGTGAAGAAGGTCTTCGGATTGTAAAGCACTTTAAGTTGGGAGGAAGGGTTGTAGTTTAAGACGCTACAACTTTGACGTTACCAACAGAATAAGCACCGGCTAACTCTGTGCCAGCAGCCGCGGTAATACAGAGGGTGCAAGCGTTAATCGGAATTACTGGGCGTAAAGAGTACGTAGGCGGCTTTACAAGTCGGGTGTGAAAGCCCTGAGCTTAACTCAGGAACTGCATTCGATACTGTATCGCTAGAGTTTATTAGAGGATAGCGGAATTCCAGGTGTAGCGGTGAAATGCGTAGATATCTGGAGGAACACCAATGGCGAAGGCAGCTATCTGGGATACAACTGACGCTGAGGTACGAAAGCGTGGGGAGCAAACAGGATTAGATACCCTGGTAGTC
>M03053_135_000000000-ALP1V_1_2109_14629_16596	
CCTACGGGCGGCTGCAGTGGGGAATTTTCCGCAATGGGCGAAAGCCTGACGGAGCAATACCGCGTGAGGGAAGACGGCCTATGGGTTGTAAACCTCTTTTTTCAGGGAGGAATCAATGACGTGTACCTGAAGAATAAGCATCGGCTAACTCCGTGCCAGCAGCCGCGGTAAGACGGAGGATGCAAGTGTTATCCGGAATCACTGGGCGTAAAGCGTCTGTAGGTGGTTAAACAAGTCAACTGTTAAATCTTGAGGCTCAACTTCAAAATCGCAGTCGAAACTGTTTGACTAGAGTATAGTAGGGGTAAAGGGAATTTCCAGTGGAGCGGTGAAATGCGTAGATATTGGAAAGAACACCGATGGCGAAGGCACTTTACTGGGCTATTACTGACACTCAGAGACGAAAGCTAGGGTAGCAAATGGGATTAGATACCCCGGTAGTC
>M03053_135_000000000-ALP1V_1_2112_7866_5899	
CCTACGGGTGGCTGCAGTGAGGAATATTGGACAATGGAGGCAACTCTGATCCAGCCATGCCGCGTGCAGGAAGACTGCCCTATGGGTTGTAAACTGCTTTTATATAGGAAGAAACCTACTTACGTGTAAGTAGCTGACGGTACTATAAGAATAAGGATCGGCTAACTCCGTGCCAGCAGCCGCGGTAATACGGAGGATCCAAGCGTTATCCGGAATCATTGGGTTTAAAGGGTCCGTAGGTGGATAATTAAGTCAGAGGTGAAATCTTGCAGCTCAACTGTAAAATTGCCTTTGATACTGGTTATCTTGAGTTATTATGAAGTAGTTAGAATATGTAGTGTAGCGGTGAAATGCATAGATATTACATAGAATACCAATTGCGAAGGCAGATTACTAATAATATACTGACACTGATGGACGAAAGCGTGGGTAGCGAACAGGATTAGATACCCGAGTAGTC
>M03053_135_000000000-ALP1V_1_1110_5429_4820	
CCTACGGGAGGCTGCAGTAAGGAACATTGGACAATGGACGAAAGTCTGATCCAGCCATGCCGCGTGCAGGATGACAGCCCTACGGGTTGTAAACTGCTTTTATACAGGAAGAAACACTGCTACGTGTAGCAGCTTGACGGTACTGTAAGAATAAGGACCGGCTAACTCCGTGCCAGCAGCCGCGGTAATACGGAGGGTCCGAGCGTTATCCGGAATCATTGGGTTTAAAGGGTCCGCAGGCGGTCAATTAAGTCAGAGGTGAAATCCCATAGCTTAACTATGGAACTGCCTTTGATACTGGTTGACTTGAGTCATATGGAAGTAGATAGAATGTGTAGTGTAGCGGTGAAATGCATAGATATTACACAGAATACCGATTGCGAAGGCAGTCTACTACGTATGTACTGACGCTGAGGGACGAAAGCGTGGGGAGCGAACAGGATTAGATACCCGGGTAGTC
>M03053_135_000000000-ALP1V_1_1111_24892_16927	
CCTACGGGTGGCTGCAGTGGGGAATCTTGCACAATGGAGGAAACTCTGATGCAGCGATGCCGCGTGAGTGACGAAGGCCCTTGGGTTGTAAAGCTCTTTCGTCGGGGAAGAAAATGACCGTACCCGACTAAGAAGGTCCGGCTAACTTCGTGCCAGCAGCCGCGGTAATACGAAGGGACCTAGCGTAGTTCGGAATTACTGGGCTTAAAGAGTTCGTAGGTGGTTGAAAAAGTTAGTGGTGAAATCCCAGAGCTTAACTCTGGAACTGCCATTAAAACTTTTCAGCTAGAGTATGATAGAGGAAAGCAGAATTTCTAGTGTAGAGGTGAAATTCGTAGATATTAGAAAGAATACCAATTGCGAAGGCAGCTTTCTGGATCATTACTGACACTGAGGAACGAAAGCATGGGTAGCGAAGAGGATTAGATACCCCTGTAGTC
>M03053_135_000000000-ALP1V_1_1101_17569_9094	
CCTACGGGGGGCAGCAGTGAGGAATATTGGGCAATGGAGGCAACTCTGACCCAGCCATGCCGCGTGCAGGACGAATGCCCTATGGGTTGTAAACTGCTTTTATTTAGGAATAAACCCTTCTACGTGTAGAAGGCTGAATGTACTAAACGAATAAGCACCGGCTAACTCCGTGCCAGCAGCCGCGGTAATACGGAGGGTGCAAGCGTTATCCGGAATCATTGGGTTTAAAGGGTCCGCAGGCGGACGTATAAGGCAGTGGTGAAATCCTGCAGCTTAAATGCAGAACTGCCATTGATACTGTACGTCGTGAATTCGGTCGAAGTGGGCGGAATGTGTAGTGTAGCGGTGAAATGCATAGATATTACACAGAACACCGATAGCGAAGGCAGCTCACTAGGCCTGGATTGACGCTCAGGGACGAAAGCGTGGGGATCAAACAGGATTAGATACCCCTGTAGTC
>M03053_135_000000000-ALP1V_1_1115_9094_16727	
CCTACGGGCGGCAGCAGTTTCGAATCATTCACAATGGGGGAAACCCTGATGGTGCAACGCCGCGTGAGGGATGAAGGCCTTCGGGTCGTAAACCTCTGTCACCAAGGAGCAACAACCGGGTTCATAGCCCGGCCTGAGTTAACTTGGAGAGGAAGCAGTGGCTAACTCCGTGCCAGCAGCCGCGGTAATACGGAGACTGCAAGCGTTACTCGGATTCACTGGGCGTAAAGGGTGCGTAGGCCGCTAAGTGTGGCAGGTGTGAAATCTCGGGGCTCAACCTCGAAACTGCGCCTGAAACTACTTAGCTTGAGTTTCGGAGAGGTAAGCGGAATTTCTGGTGTAGCGGTGAAATGTGTAGATATCAGAAGGAACACCAATGGCGAAGGCAGCTTACTGGACGACAACTGACGCTGAGGCACGAAAGCGTGGGTAGCGAAAGGGATTAGATACCCTGGTAGTC
>M03053_135_000000000-ALP1V_1_1110_16316_17382	
CCTACGGGGGGCAGCAGTAAGGAATATTGGACAATGGGCGCAAGCCTGATCCAGCCATTCCGCGTGCAGGATGACGGCCCTCTGGGTTGTAAACTGCTTTTATTTGGGAAGAAACCCTGGGATTTATCCCGGGCTGACGGTACCAAAAGAATAAGCACCGGCTAATTCCGTGCCAGCAGCCGCGGTAATACGGAAGGTGCAAGCGTTACTCGGATTCACTGGGCGTAAAGGGTGCGTAGGCCGCTAAGCGTGTCGGGTGTGAAATCTCGGGGCTCAACCTCGAAACTGCGCCCGAAACTGTTTAGCTAGAGTGTCGGAGAGGTAAGCGGAATTCCAGGTGTAGCGGTGAAATGCGTAGATATCTGGAGGAACACCAATGGCGAAGGCAGCTTACTGGACGACAACTGACGCTGAGGCACGAAAGCGTGGGTAGCGAACAGGATTAGATACCCCAGTAGTC
>M03053_135_000000000-ALP1V_1_1116_15239_17006	
CCTACGGGTGGCTGCAGTGGGGAATTTTCCGCAATGGGCGAAAGCCTGACGGAGCAACGCCGCGTGAGGGATGAAGGCCTCTGGGCTGTAAACCTCTTTTATCAAGGAAGAAGATCTGACGGTACTTGATGAATAAGCCACGGCTAATTCCGTGCCAGCAGCCGCGGTAATACGGGAGTGGCAAGCGTTATCCGGAATTATTGGGCGTAAAGCGTCCGCAGGCGGCCCTTCAAGTCTGCTGTTAAAAAGTGGAGCTTAACTCCATCATGGCAGTGGAAACTGTTGGGCTTGAGTGTGGTAGGGGCAGAGGGAATTCCCGGTGTAGCGGTGAAATGCGTAGATATCGGGAAGAACACCAGTGGCGAAGGCGCTCTGCTGGGCCATCACTGACGCTCATGGACGAAAGCCAGGGGAGCGAAAGGGATTAGATACCCCTGTAGTC
>M03053_135_000000000-ALP1V_1_1114_12110_3100	
CCTACGGGGGGCAGCAGTGGGGAATCTTAGACAATGGGGGCAACCCTGATCTAGCCATGCCGCGTGAGTGATGAAGGCCTTAGGGTCGTAAAGCTCTTTCGCCTGTGATGATAATGACAGTAGCAGGTAAAGAAACCCCGGCTAACTCCGTGCCAGCAGCCGCGGTAATACGGAGGGGGTTAGCGTTGTTCGGAATTACTGGGCGTAAAGCGCGCGTAGGCGGATTAGAAAGTTGGGGGTGAAATCCCGGGGCTCAACCCCGGAACTGCCTCCAAAACTGCTAGTCTAGAGTTCGAGAGAGGTGAGTGGAATTCCGAGTGTAGAGGTGAAATTCGTAGATATTCGGAGGAACACCAGTGGCGAAGGCGGCTCACTGGCTCGATACTGACGCTGAGGTGCGAAAGTGTGGGGAGCAAACAGGATTAGATACCCCAGTAGTC
>M03053_135_000000000-ALP1V_1_2112_4619_8067	
CCTACGGGCGGCAGCAGTGGGGAATTTTCCGCAATGGGCGAAAGCCTGACGGAGCAATACCGCGTGAGGGAAGACGGCCTATGGGTTGTAAACCTCTTTTTTCAGGGAGGAATTTTGACGTGTACCTGAAGAATAAGCATCGGCTAACTCCGTGCCAGCAGCCGCGGTAAGACGGAGGATGCAAGTGTTATCCGGAATCACTGGGCGTAAAGCGTCTGTAGGTGGTTAAGCAAGTCAACTGTTAAATCTTGAGGCTCAACTTCAAAATCGCAGTCGAAGCTGTTTGACTAGAGTATAGTAGGGGTAAAGGGAATTTCCAGTGGAGCGGTGAAATGCGTAGATATAGGAAGGAACATCAGTGGCGAAGGCGGCCACCTGGACTGATACTGACACTGAGGTGCGAAAGCGTGGGGAGCAAACAGGATTAGATACCCCTGTAGTC
>M03053_135_000000000-ALP1V_1_2110_9339_10560	
CCTACGGGAGGCAGCAGTGGGGAATCTTAGACAATGGGGGCAACCCTGATCTAGCCATGCCGCGTGAGTGATGAAGGCCTTAGGGTCGTAAAGCTCTTTCGCCTGTGATGATAATGACAGTAGCAGGTAAAGAAACCCCGGCTAACTCCGTGCCAGCAGCCGCGGTAATACGGAGGGGGTTAGCGTTGTTCGGAATTACTGGGCGTAAAGCGCGCGTAGGCGGACTAGAAAGTTGGGGGTGAAATCCCGGGGCTCAACCTCGGAACTGCCTCCAAAACTGCTAGTCTAGAGTTCGAGAGAGGTGAGTGGAATTCCGAGTGTAGAGGTGAAATTCGTAGATATTCGGAGGAACACCAGTGGCGAAGGCGGCTCACTGGCTCGATACTGACGCTGAGGTGCGAAAGTGTGGGGAGCAAACAGGATTAGATACCCCGGTAGTC
>M03053_135_000000000-ALP1V_1_2117_17388_9052	
CCTACGGGAGGCTGCCGTGAGGAATATTGGACAATGGAGGCAACTCTGATCCAGCCATGCCGCGTGCAGGAAGACTGCCCTATGGGTTGTAAACTGCTTTTATATAGGAAGAAACCTACTTACGTGTAAGTAGCTGACGGTACTATAAGAATAAGGATCGGCTAACTCCGTGCCAGCAGCCGCGGTAATACGGAGGATCCAAGCGTTATCCGGAATCATTGGGTTTAAAGGGTCCGTAGGTGGATAATTAAGTCAGAGGTGAAATCTTGCAGCTCAACTGTAGAATTGCCTTTGATACTGAAAGACTTGAGTTATTGTGAAGTAGTTAGAATGTGTGGTGTAGCGATGAAATGCATAGAGATCACACAGAATACCGATTGCGAAGGCAGATTACTAACAATATACTGACGCTGAGGGACGAAAGCGTGGGTAGCGAACAGGATTAGATACCCTGGTAGTC
>M03053_135_000000000-ALP1V_1_1119_26575_13883	
CCTACGGGTGGCTGCAGTGAGGAATATTGGACAATGGAGGCAACTCTGATCCAGCCATGCCGCGTGCAGGAAGACTGCCCTATGGGTTGTAAACTGCTTTTATATAGGAAGAAACCTTTCCACGTGTGGAAAGCTGACGGTACTATACGAATAAGGACCGGCTAACTCCGTGCCAGCAGCCGCGGTAATACGGAGGGTCCAAGCGTTGTCCGGATTTATTGGGTTTAAAGGGTACGTAGGCGGGACTTTAAGGCAGTGGTGAAAGCCTCCAGCTTAACTGGAGAATTGCCATTGAAACTGAAGTTCTTGAGTATGGATGAGGTGGTTGGAATATAACATGTAGCGGTGAAATGCATAGATATGTTATAGAACACCAATTGCGAAGGCAGATCACTAAACCATTACTGACGCTGAGATACGAAAGCGTGGGGAGCGAACAGGATTAGATACCCGTGTAGTC
>M03053_135_000000000-ALP1V_1_2115_22829_16932	
CCTACGGGTGGCTGCAGTCGAGAATCATTCACAATGGAGGAAACTCTGATGGTGCAACGCCGCGCGGAGGATGACGGCCCTAGGGTTGTAAACTCCTGTCATTGGGGAGTAAGACTTATGCGTTAAGAGCGTGTAAGTTTGATAGTACCCAAAGAGGAAGGGACGGCTAACTTCGTGCCAGCAGCCGCGGTAATACGAAGGTCCCAAGCGTTGTTCGGAATAACTGGGCGTAAAGCGTGTGTAGGCTGCGCGGAAAGTCAAATGTGAAAGCCAAGGGCTCAACCCTTGAACTGCATTCGATGCTCCCGTGCTAGAGTAATGGAGAGGTAAGTGGAATTCCTGGTGTAGCAGTGAAATGCGTGGATATCAGGAGGAACATCAATGGCGAAGGCAACTTACTGGACATTTACTGACGCTCAGACACGAAGGCTAGGGGAGCGAAAGGGATTAGATACCCGGGTAGTC
>M03053_135_000000000-ALP1V_1_1111_5973_3954	
CCTACGGGGGGCTGCAGTGGGGAATCTTAGACAATGGGGGCAACCCTGATCTAGCCATGCCGCGTGAGTGATGAAGGCCTTAGGGTCGTAAAGCTCTTTCGCCTGTGATGATAATGACAGTAGCAGGTAAAGAAACCCCGGCTAACTCCGTGCCAGCAGCCGCGGTAATACGGAGGGGGTTAGCGTTGTTCGGAATTACTGGGCGTAAAGCGCGCGTTGGCGGATTAGAAAGTTGGGGGTGAAATCCCGGGGCTCAAACCCGGAACTGCCTCCAAAACTGCTAGTCTAGAGTTCGAGAGAGGTGAGTGGAATTCCGAGTGTAGAGGTGAAATTCGTAGATATTCGGAGGAACACCAGTGGCGAAGGCGGCTCACTGGCTCGATACTGACGCTGAGGTGCGAAAGTGTGGGGAGCAAACAGGATTAGATACCCGAGTAGTC
>M03053_135_000000000-ALP1V_1_1109_19188_8013	
CCTACGGGGGGCTGCAGTGGGGAATTTTCTGCAATGGGCGAAAGCCTGACAGAGCAATACCGCGTGAGGGATGACAGTCCTATGGATTGTAAACCTCTTTTTTCAGGGAGGAATCAATGACGTGTACCTGAAGAATAAGCATCGGCTAACTCCGTGCCAGCAGCCGCGGTAAGACGGAGGATGCAAGTGTTATCCGGAATCACTGGGCGTAAAGCGTCTGTAGGTGGTTGAACAAGTCAACTGTTAAATCTTGAGGCTTAACTTCAAAATCGCAGTCGAAACTGTTTGACTAGAGTATAGTAGGGGTAAAGGGAATTTCCAGTGGAGTGGTGAAATGCGTAGATATTGGAAAGAACACCGATGGCGAAGGCACTTTACTGGGCTATTACTGACACTCAGAGACGAAAGCTAGGGTAGCAAATGGGATTAGATACCCGTGTAGTC
>M03053_135_000000000-ALP1V_1_1112_13172_15042	
CCTACGGGGGGCAGCAGCAGGGAATATTGTGCAATGAGCGAAAGCTTGACACAGCGACACCGCGTGTGGGATGACGGTTCTAGGATTGTAAACCACTTTCAGGAGGGAAGAAAATGACGGTACCTCCACAAGAAGACCCGGCCAACTATGTGCCAGCAGCCGCGGTAATACATAGGGGTCAAGCGTTGTCCGGATTTATTGGGCGTAAAGAGCTCGTAGGCGGTTCAACAAGTCGGTCGTGAAAGTTCAGGGCTCAACCCTGAAATGTCGATCGATACTGTTGTGACTAGGATACGGTAGAGGTGAGTGGAATTCCGAGTGTAGCGGTGAAATGCGTAGATATTTGGAGGAACACCAGTGGCGAAGGCGGCTCACTGGCTCGATACTGACGCTGAGGTGCGAAAGTGTGGGGAGCAAACAGGATTAGATACCCTGGTAGTC
>M03053_135_000000000-ALP1V_1_2109_4401_18867	
CCTACGGGTGGCTGCAGTGGGGAATATTGGACAATGGGGGCAACCCTGATCCAGCGATGCCGCGTGAGTGATGAAGGCCCTAGGGTTGTAAAGCTCTTTTGTCAGGGAAGATAATGACGGTACCTGAAGAATAAGATCCGGCTAACTCCGTGCCAGCAGCCGCGGTAATACGGAGGGTCCAAGCGTTGTCCGGATTTATTGGGTTTAAAGGGTACGCAGGCGGGACTTTAAGTCAGTGGTGAAAGCCTCCAGCTTAACTGGAGAATTGCCATTGAAACTGAAGGTCTTGAGTATGGATGAGGTGGTTGGAATATAACATGTAGCGGTGAAATGCATAGATATGACTCAGAACACCGATTGCGAAGGCAGCTTACTAACATGTAACTGACGCTGAGGGACGAAAGCGTGGGGAGCGAACAGGATTAGATACCCCGGTAGTC
>M03053_135_000000000-ALP1V_1_2107_26079_15934	
CCTACGGGGGGCAGCAGTCGAGAATCATTCACAATGGAGGAAACTCTGATGGTGCAACGCCGCGTGGAGGATGACGGCCCTAGGGTTGTAAACTCCTGTCATTGGGGAGTAAGACTTATGCGTTAAGAGCGTGTAAGTTTGATAGTACCCAAAGAGGAAGGGACGGCTAACTTCGTGCCAGCAGCCGCGGTAATACGAAGGTCCCAAGCGTTGTTCGGAATAACTGGGCGTAAAGCGTGTGTAGGCTGCGCGGAAAGTCAAATGTGAAAGCCAAGGGCTCAACCCTTGAACTGCATTCGATACTCCCGTGCTAGAGTAATGGAGAGGTAAGTGGAATTCCTGGTGTAGCAGTGAAATGCGTGGATATCAGGAGGAACATCAATGGCGAAGGCAACTTACTGGACATTTACTGACGCTCAGACACGAAGGCTAGGGTAGCGAAAGGGATTAGATACCCGGGTAGTC
>M03053_135_000000000-ALP1V_1_2115_9170_14915	
CCTACGGGGGGCTGCAGTGGGGAATATTGGACAATGGGGGCAACCCTGATCCAGCAATGCCGCGTGTGTGATGAAGGCCCTAGGGTTGTAAAGCACTTTCACTGGTGAAGATGATGACGGTAACCAGAGAAGAAGCCCCGGCTAACTTCGTGCCAGCAGCCGCGGTAATACGAAGGGGGCGAGCGTTGTTCGGAATTACTGGGCGTAAAGGGCGCGTAGGCGGCTCTTTAAGTTAGGCGTGAAAGCCCCGGGCTCAACCTGGGAACTGCATCCAAAACTAACTCACTAGAGTACGATAGAGGGAGGTAGAATTTATAGTGTAGCGGTGGAATGCGTAGATATTATGAAGAATACCAGTGGCGAAGGCGGCCTCCTGGATCTGTACTGACACTGAGGTGCGAAAGCGTGGGTAGCGAACAGGATTAGATACCCGTGTAGTC
>M03053_135_000000000-ALP1V_1_2112_24109_15844	
CCTACGGGGGGCAGCAATTTCGAATCATTCACAATGAGGGCAACCCTGATGGTGCAACGCCGCGTGAGGGATGAAGGCCTTCGGGTCGTAAACCTCTGTCACCAAGGAGCAACAAGCCGGTTCATAGCCGGCCCTGAGTTAACTTGGAGAGGAAGCAGTGGCTAACTCCGTGCCAGCAGCCGCGGTAATACGGAGACTGCAAGCGTTACTCGGATTCACTGGGCGTAAAGGGTGCGTAGGCCGCTAAGCGTGTCGGGTGTGAAATCGCGGGGCTCAACCTCGAAACTGCGCCCGAAACTGTTTAGCTAGAGTGTCGGAGAGGTAAGCGGAATTCCAGGTGTAGCGGTGAAATGCGTAGATATCTGGAGGAACACCAATGGCGAAGGCAGCTTACTGGACGACAACTGACGCTGAGGCACGAAAGCGTGGGTAGCGAAAGGGATTAGATACCCGAGTAGTC
>M03053_135_000000000-ALP1V_1_1117_12501_13603	
CCTACGGGTGGCAGCAGTGGGGAATTTTGGACAATGGGGGAAACCCTGATCCAGCGATGCCGCGTGTGTGAAGAAGGCCTTCGGGTTGTAAAGCACTTTTGTTCGGGAAGAAATCTGTCGGGCTAATACCCTGGCGGGATGACGGTACCGGAAGAATAAGCACCGGCTAACTACGTGCCAGCAGCCGCGGTAATACGTAGGGTGCAAGCGTTAATCGGAATTACTGGGCGTAAAGCGTGCGCAGGCGGTTATATAAGACAGATGTGAAATCCCCGGGCTCAACCTGGGAACTGCATTTGTGACTGTATAGCTAGAGTACGGTAGAGGGGGATGGAATTCCGCGTGTAGCAGTGAAATGCGTAGATATGCGGAGGAACACCGATGGCGAAGGCAATCCCCTGGACCTGTACTGACGCTCATGCACGAAAGCGTGGGGAGCAAACAGGATTAGATACCCTAGTAGTC
>M03053_135_000000000-ALP1V_1_1110_13044_17037	
CCTACGGGTGGCTGCAGTGGGGAATATTGGACAATGGGGGCAACCCTGATCCAGCAATTCCGCGTGTGTGAAGAAGGCCTGCGGGTTGTAAAGCACTTTCAGTAGCCAAGATGGGATTATTCATTAATACTGGATAGTCTTGACATTAACTACAGAAGAAGCACCGGCTAACTCCGTGCCAGCAGCCGCGGTAATACGGAGGGTGCAAGCGTTAATCGGAATTACTGGGCGTAAAGAGTACGTAGGCGGCTTTACAAGTCGGGTGTGAAAGCCCTGAGCTTAACTCAGGAACTGCATTCGATACTGTATCGCTAGAGTTTATTAGAGGATAGCGGAATTCCAGGTGTAGCGGTGAAATGCGTAGATATCTGGAGGAACACCAATGGCGAAGGCAGCTATCTGGGATACAACTGACGCTGAGGTACGAAAGCGTGGGGAGCAAACAGGATTAGATACCCCAGTAGTC
>M03053_135_000000000-ALP1V_1_1103_7496_7935	
CCTACGGGGGGCTGCAGTAGGGAATATTGGACAATGGGGGAAACCCTGATCCAGCAATGCCGCGTGAGTGAAGAAGGCCTTCGGGTTGTAAAGCTCTTTCATAAATGATGATAATGACATTAGTTTAAGAAGAAGCCCCGGCTAACTTCGTGCCAGCAGCCGCGGTAATACGAAGGGGGCTAGCGTTGTTCCGAATCACTGGGCGTAAAGCGTATGTAGGCGGATCAAAAAGTTAGATGTGAAATCCCTGGGCTCAACCCAGGAACTGCATTTAAAACTAGTGATCTAGAATTTGGTAGGGGCAAGTAGAATTTCCAGTGTAGAGGTGAAATTCGTAGATATTGGAAAGAATACCAGTGGCGAAGGCGACTGGCTGGGCCATTTTTGACGCTGAGATACGAAAGCGTGGGTAGCAAACAGGATTAGATACCCCGGTAGTC
>M03053_135_000000000-ALP1V_1_2110_8226_13338	
CCTACGGGGGGCAGCAGTTTCGAATCATTCACAATGGGGGAAACCCTGATGGTGCAACGCCGCGTGAGGGATGAAGGCCTTCGGGTCGTAAACCTCTGTCATCAAGGAGCAACAAGCAGGTTCATAGCCTGCCCTGAGTTAACTTGAAGAGGAAGCAGTGGCTAACTCCGTGCCAGCAGCCGCGGTAATACGGAGACTGCAAGCGTTACTCGGATTCACTGGGCGTAAAGGGTGCGTAGGCCGCTAAGCGTGTCGGGTGTGAAATCGCGGGGCTCAACCTCGAAACTGCGCCCGAAACTGTTTAGCTAGAGTGTCGGAGAGGTAAGCGGAATTCCAGGTGTAGCGGTGAAATGCGTAGATATCTGGAGGAACACCAATGGCGAAGGCAGCTTACTGGACGACAACTGACGCTGAGGCACGAAAGCGTGGGTAGCGAAAGGGATTAGATACCCGTGTAGTC
>M03053_135_000000000-ALP1V_1_1118_26343_18394	
CCTACGGGTGGCAGCAGTGGGGAATCTTGCACAATGGAGGAAACTCTGATGCAGCGATGCCGCGTGAGTGAAGAAGGCCCTTGGGTTGTAAAGCTCTTTCGTCGGGGAAGAAAATGACTGTACCCGAATAAGAAGGTCCGGCTAACTTCGTGCCAGCAGCCGCGGTAATACGAAGGGACCTAGCGTAGTTCGGAATTACTGGGCTTAAAGAGTTCGTAGGTGGTTGAAAAAGTTAGTGGTGAAATCCCAGAGCTTAACTCTGGAACTGCCATTAAAACTTTTCAGCTAGAGTATGATAGAGGAAAGCAGAATTTCTAGTGTAGAGGTGAAATTCGTAGATATTAGAAAGAATACCAATTGCGAAGGCAGCTTTCTGGATCATTACTGACACTGAGGAACGAAAGCATGGGTAGCGAAGAGGATTAGATACCCCTGTAGTC
>M03053_135_000000000-ALP1V_1_2102_7694_10845	
CCTACGGGAGGCAGCAGTTTCGAATCATTCACAATGGGGGCAACCCTGATGATGCAACGCCGCGTGAGGGATGAAGGCCTTCGGGTCGTAAACCTCTGTCACCAAGGAGCAACAAGCCGGTTCATAGCCGGCCCTGAGTTAACTTGGAGAGGAAGCAGTGGCTAACTCCGTGCCAGCAGCCGCGGTAATACGGAGACTGCAAGCGTTACTCGGATTCACTGGGCGTAAAGGGTGCGTAGGCCGCTAAGCGTGGCGGGTGTGAAATCTCGGGGCTCAACCTCGAAACTGCGCCGGAAACTGTTGAGCTAGAGTGTCGGAGAGGTAAGCGGAATTCCAGGTGTAGCGGTGAAATGCGTAGATATCTGGAGGAACACCAATGGCGAAGGCAGCTTACTGGACGACAACTGACGCTGAGGCACGAAAGCGTGGGTAGCGAAAGGGATTAGATACCCCGGTAGTC
>M03053_135_000000000-ALP1V_1_1107_26651_14297	
CCTACGGGCGGCTGCAGTGGGGAATATTCCGCAATGGGCGAAAGCCTGACGGTGCGACACCTTGTGGGGGATGAAGGATCATGAAGGTTCGTAAACTCCTTTTGTTAAAGAATAAGCGCTAATGCGAGGATATGCGTTGACTGTACTTATACGGAAGGAAGCATCGGCTAACTCCGTGCCAGCAGCCGCGGTAAGACGGGGGATGCAAGCGTTGTCCAGTTGTATTGGGCGTAAAGCGTTCGTAGGTGGGCTGGTAAGTTCGTTGTTAAATGTCCAGGCTTAACCTGGAACCAGCAACAAAAACTAGCAGACTAGAGAGTGGACGGGGTAAAGGGAATTTCTAGTGTAGCGGTGAAATGCGATAATATTAGAAGGAACTCCAGCGGCGAAGGCGCTTTACTAGACCATATCTGACATTCAGGAACGAAAGCTAGGGGAGCAAAAAGGATTAGATACCCTGGTAGTC
>M03053_135_000000000-ALP1V_1_1106_22180_9408	
CCTACGGGGGGCAGCAGTGGGGAATCTTGCACAATGGAGGAAACTCTGATGCAGCGATGCCGCGTGAGTGAAGAAGGCCTTTGGGTTGTAAAGCTCTTTCGTCGGGGAAGAAAATGACTGTACCCGAATAAGAAGGTCCGGCTAACTTCGTGCCAGCAGCCGCGGTAATACGAAGGGACCTAGCGTAGTTCGGAATTACTGGGCTTAAAGAGTTCGTAGGTGGTTGAAAAAGTTAGTGGTGAAATCCCAGAGCTTAACTCTGGAACTGCCATTAAAACTTTTCAGCTAGAGTATGATAGAGGAAAGCAGAATTTCTAGTGTAGAGGTGAAATTCGTAGATATTAGAAAGAATACCAATTGCGAAGGCAGCTTTCTGGATCATTACTGACACTGAGGAACGAAAGCATGGGTAGCGAAGAGGATTAGATACCCCGGTAGTC
>M03053_135_000000000-ALP1V_1_1106_17373_15362	
CCTACGGGTGGCAGCAGTGGGGAATCTTGCACAATGGAGGAAACTCTGATGCAGCGATGCCGCGTGAGTGAAGAAGGCCCTTGGGTTGTAAAGCTCTTTCGTCGGGGAAGAAAATGACTGTACCCGAATAAGAAGGTCCGGCTAACTTCGTGCCAGCAGCCGCGGTAATACGAAGGGACCTAGCGTAGTTCGGAATTACTGGGCTTAAAGAGTTCGTAGGTGGTTGAAGAAGTTAGTGGTGAAATCCCAGAGCTTAACTCTGGAACTGCCATTAAAACTTTTCAGCTAGAGTATGATAGAGGAAAGCAGAATTTCTAGTGTAGAGGTGAAATTCGTAGATATTAGAAAGAATACCAATTGCGAAGGCAGCTTTCTGGATCATTACTGACACTGAGGAACGAAAGCATGGGTAGCGAAGAGGATTAGATACCCCGGTAGTC
>M03053_135_000000000-ALP1V_1_2109_10660_9063	
CCTACGGGGGGCTGCAGTGGGGAATATTGGACAATGGGGGCAACCCTGATGGTGCAACGCCGCGTGAGGGATGAAGGCCTTCGGGTCGTAAACCTCTGTCACCAAGGAGCAACAAGCCGGTTCATAGCCGGCCCTGAGTTAACTTGGAGAGGAAGCAGTGGCTAACTCCGTGCCAGCAGCCGCGGTAATACGGAGACTGCAAGCGTTACTCGGATTCACTGGGCGTAAAGGGTGCGTAGGCCGCTAAGCGTGTCGGGTGTGAAATCTCGGGGCTCAACCTCGAAACTGCGCCCGAAACTGTTTAGCTAGAGTGTCGGAGAGGTAAGCGGAATTCCAGGTGTAGCGGTGAAATGCGTAGATATCTGGAGGAACACCAATGGCGAAGGCAGCTTACTGGACGACGACTGACGCTGAGGCACGAAAGCGTGGGTAGCGAAAGGGATTAGATACCCCTGTAGTC
>M03053_135_000000000-ALP1V_1_1111_18455_4475	
CCTACGGGTGGCTGCAGTGGGGAATCTTGCACAATGGAGGAAACTCTGATGCAGCGATGCCGCGTGAGTGAAGAAGGCCCTTGGGTTGTAAAGCTCTTTCGTCGGGGAAGAAAATGACTGTACCCGAATAAGAAGGTCCGGCTAACTTCGTGCCAGCAGCCGCGGTAATACGAAGGGACCTAGCGTAGTTCGGAATTACTGGGCTTAAAGAGTTCGTAGGTGGTTGAAAAAGTTAGTGGTGAAATCCCAGAGCTTAACTCTGGAACTGCCATTAAAACTTTTCAGCTAGAGTATGATAGAGGAAAGCAGAATTTCTAGTGTAGAGGTGAAATTCGTAGATATTAGAAAGAATACCAATTGCGAAGGCAGCTTTCTGGATCATTACTGACACTGAGGAACGAAAGCATGGGTAGCGAAGAGGATTAGATACCCGTGTAGTC
>M03053_135_000000000-ALP1V_1_1112_8862_13127	
CCTACGGGCGGCAGCAGTTTCGAATCATTCACAATGGGGGCAACCCTGATGGTGCAACGCCGCGTGAGGGATGAAGGCCTTCGGGTCGTAAACCTCTGTCATCAAGGAGCAACAAGCCGGTTCATAGCCGGCCCTGAGTTAACTTGGAGAGGAAGCAGTGGCTAACTCCGTGCCAGCAGCCGCGGTAATACGGAGACTGCAAGCGTTACTCGGATTCACTGGGCGTAAAGGGTGCGTAGGCCGCTAAGCGTGTCGGGTGTGAAATCTCGGGGCTCAACCTCGAAACTGCGCCCGAAACTGTTTAGCTAGAGTGTCGGAGAGGTAAGCGGAATTCCAGGTGTAGCGGTGAAATGCGTAGATATCTGGAGGAACACCAATGGCGAAGGCAGCTTACTGGACGACAACTGACGCTGAGGCACGAAAGCGTGGGTAGCGAAAGGGATTAGATACCCTTGTAGTC
>M03053_135_000000000-ALP1V_1_2103_20095_9355	
CCTACGGGTGGCAGCAGTAGGGAATCTTGGGCAATGGGCGAAAGCCTGACCCAGCGATGCCGCGTGTGCGAAGAAGGCCTTAGGGTTGTAAAGCACTTTCAGTTGCGAAGAAAAGCTACGACTTAATACGTCGTGGCCTTGACGTTAACAACAGAAGAAGTACCGGCTAACTCCGTGCCAGCAGCCGCGGTAATACGGAGGGTACGAACGTTAATCGGAATTACTGGGCGTAAAGCGCGCGTAGGCGGTTTGTTAAGTGGGATGTGAAAGCCCCGGGCTCAACCTGGGAATCGCATCCCAAACTGACAGACTAGAGTACAATAGAGGGGTGTGGAATTTCCTGTGTAGCGGTGAAATGCGTAGATATTATGAAGAATACCAGTGGCGAAGGCGGCCTCCTGGATCTGTACTGACACTGAGGTGCGAAAGCGGGGGTAGCGAACAGGATTAGATACCCTAGTAGTC
>M03053_135_000000000-ALP1V_1_1115_10635_12658	
CCTACGGGGGGCTGCAGTGAGGAATATTGGACAATGGAGGCAACTCTGATCCAGCCATGCCGCGTGCAGGAAGACTGCCCTATGGGTTGTAAACTGCTTTTATACAGGAAGAAACCTACTTACGTGTAAGTAGCTGACGGTACTGTACGAATAAGGATCGGCTAACTCCGTGCCAGCAGCCGCGGTAATACGGAGGATCCAAGCGTTATCCGGAATTATTGGGTTTAAAGGGTCCGTAGGTGGTTTGCTAAGTCAGAGGTGAAATCCTACCGCTTAACGGTAGCACTGCCTTTGATACTGGCAAACTTGAGTTATTGTGAAGTAGTTAGAATGTGTAGTGTAGCGGTGAAATGCATAGATATTACACAGAATACCGATTGCGAAGGCAGATTACTAACAATTAACTGACGCTCAGGGACGAAAGCGTGGGTAGCGAACAGGATTAGATACCCGGTAGTC
>M03053_135_000000000-ALP1V_1_1112_21166_16572	
CCTACGGGTGGCTGCAGTTTCGAATCATTCACAATGGGGGCAACCCTGATGGTGCAACGCCGCGTGAGGGATGAAGGCCTTCGGGTCGTAAACCTCTGTCACCAGGGAGCAACAAGCAGGTTCATAGCCTGCCCTGAGTTAACCTGGAGAGGAAGCAGTGGCTAACTCCGTGCCAGCAGCCGCGGTAATACGGAGACTGCAAGCGTTACTCGGATTCACTGGGCGTAAAGGGTGCGTAGGCGGATAGATGTGTCAGGTGTGAAATCTCGGGGCTCAACCTCGAAACTGCGCCCGAAACTGTTTAGCTAGAGTGTCGGAGAGGTAAGCGGAATTCCAGGTGTAGCGGTGAAATGCGTAGATATCTGGAGGAACACCAATGGCGAAGGCAGCTTACTGGACGACAACTGACGCTGAGGCACGAAAGCGTGGGTAGCGAAAGGGATTAGATACCCGTGTAGTC
>M03053_135_000000000-ALP1V_1_1105_14248_10151	
CCTACGGGGGGCTGCAGTAGGGAATATTGGACAATGGGGGAAACCCTGATCCAGCAATGCCGCGTGAGTGAAGAAGGCCTTCGGGTTGTAAAGCTCTTTCATCAATGATGATAATGACATTAGTTGAAGAAGAAGCCCCGGCTAACTTCGTGCCAGCAGCCGCGGTAATACGAAGGGGGCTAACGTTGTTCGGAATCACTGGGCGTAAAGCGTATGTAGGCGGATCAAAAAGTTAGATGTGAAATCCCTGGGCTCAACCCAGGAACTGCATTTAAAACTAGTGATCTAGAATTTGGTAGGGGTTAGTAGAATTTCCAGTGTAGAGGTGAAATTCGTAGATATTGGAAAGAATACCAGTGGCGAAGGCGACTAACTTGGCCATTTTTGACGCTGAGATACGAAAGCGTGGGTAGCAAACAGGATTAGATACCCGGGTAGTC
>M03053_135_000000000-ALP1V_1_1115_26564_12180	
CCTACGGGGGGCAGCAGTGGGGAATCTTGCACAATGGAGGAAACTCTGATGCAGCGATGCCGCGTGAGTGACGAAGGCCTTTGGGTTGTAAAGCTCTTTCGTCGGGGAAGAAAATGACTGTACCCGAATAAGAAGGTCCGGCTAACTTCGTGCCAGCAGCCGCGGTAATACGAAGGGACCTAGCGTAGTTCGGATTTACTGGGCATAAAGAGCACGTAGGCGGCTCGCTCAGTCGGGTGTGAAAGCCCACGGCCCAACCGTGGAACTGCACCCGATACTGGCGAGCTCGAGGACGGAAGGGGTGAGTGGAACTCCAGGTGGAACGGTGAAATGTATAGATATCTGGAGGAACACCGGTGGCGAAAGCGGCTCACTGGTCCGTCTCTGACGCTGAGGTGCGAAAGCTAGGGTAGCGAACGGGATTAGATACCCCTGTAGTC
>M03053_135_000000000-ALP1V_1_1118_4766_17708	
CCTACGGGTGGCTGCAGTGGGGAATATTGGACAATGGGGGCAACCCTGATCCAGCAATACCGCGTGTGTGAAGAAGGCCTGAGGGTTGTAAAGCACTTTCAATTGTGAAGAAAAGTTAGCGGTTAATAACCGTTAGCCTTGACGTTAACTTTAGAAGAAGCACCGGCTAACTCCGTGCCAGCAGCCGCGGTAATACGGAGGGTGCAAGCGTTAATCGGAATTACTGGGCGTAAAGCGTGCGTAGGTGGTTTATTAAGTCAGATGTGAAAGCCCCGGGCTTAACCTGGGAACTGCATTTGAAACTGGTAAACTAGAGTATGGTAGAGGAAAGTGGAATTTCTGGTGTAGCGGTGAAATGCGTAGATATCAGGAGGAACACCAATGGCGAAGGCAGTCTTCTGGGCCGGTACTGACGCTGAGGAGCGAAAGCATGGGGAGCAAACAGGATTAGATACCCGAGTAGTC
>M03053_135_000000000-ALP1V_1_1103_15711_2599	
CCTACGGGCGGCAGCAGTGGGGAATATTGGACAATGGGGGGAACCCTGATCCAGCCATGCCGCGTGTGTGAAGAAGGCGTTTTGGTTGTAAAGCACTTTAAGCAGTGAAGAAGACCTAACGGTTAATACCCGTTAGCGATGACATTAGCTGCAGAATAAGCACCGGCTAACTCTGTGCCAGCAGCCGCGGTAATACAGAGGGTGCAAGCGTTAATCGGAATTACTGGGCGTAAAGCGAGCGTAGGTGGCTTGATAAGTCAGATGTGAAATCCCCGGGCTTAACCTGGGAACTGCATCTGATACTGTTAAGCTAGAGTAGGTGAGAGGGAAGTAGAATTCCAGGTGTAGCGGTGAAATGCGTAGAGATCTGGAGGAATACCGATGGCGAAGGCAGCTTCCTGGCATCATACTGACACTCAGATGCGAAAGCGTGGGGAGCAAACAGGATTAGATACCCTAGTAGTC
>M03053_135_000000000-ALP1V_1_1119_13301_9775	
CCTACGGGCGGCAGCAGTTTCGAATCATTCACAATGGGGGCAACCCTGATGGTGCAACGCCGCGTGAGGGATGAAGGCCTTCGGGTCGTAAACCTCTGTCACCAAGGAGCAACAAGCCGGTTCATAGCCGGCCCTGAGTTAACTTGGAGAGGAAGCAGTGGCTAACTCCGTGCCAGCAGCCGCGGTAATACGGAGACTGCAAGCGTTACTCGGATTCACTGGGCGTAAAGGGTGCGTAGGCCGCTAAGCGTGTCGGGTGTGAAATCTCGGGGCTCAACCTCGAAACTGCGCCCGAAACTGTTTAGCTAGAGTGTCGGAGAGGTAAGCGGAATTCCAGGTGTAGCGGTGAAATGCGTAGATATCTGGAGGAACACCAATGGCGAAGGCAGCTTACTGGACGACAACTGACGCTGAGGCACGAAAGCGTGGGTAGCGAAAGGGATTAGATACCCCGGTAGTC
>M03053_135_000000000-ALP1V_1_2112_15867_11840	
CCTACGGGGGGCTGCAGTGAGGAATATTGGACAATGGAGGCAACTCTGATCCAGCCATGCCGCGTGCAGGAAGACTGCCCTATGGGTTGTAAACTGCTTTTATACAGGAAGAATAGTACCTACGTGTAGGTATTTGACGGTACTGTACGAATAAGGATCGGCTAACTCCGTGCCAGCAGCCGCGGTAATACGGAGGATCCAAGCGTTATCCGGAATCATTGGGTTTAAAGGGTCCGTAGGCGGTCTGATAAGTCAGAGGTGAAATCCTGCAGCTCAACTGTAGCATTGCCTTTGATACTGTTAGACTTGAGTTATTGTGAAGTAGTTAGAATGTGTGGTGTAGCGGTGAAATGCATAGATATCACACAGAATACCGATTGCGAAGGCAGATTACTAACAATATACTGACGCTGAGGGACGAAAGCGTGGGTAGCGAACAGGATTAGATACCCCTGTAGTC
>M03053_135_000000000-ALP1V_1_2114_5751_10639	
CCTACGGGAGGCAGCAGTGGGGAATCTTGCACAATGGAGGAAACTCTGATGCAGCGATGCCGCGTGAGTGAAGAAGGCCCTTGGGTTGTAAAGCTCTTTCGTCGGGGAAGAAAATGACTGTACCCGAATAAGAAGGTCCGGCTAACTTCGTGCCAGCAGCCGCGGTAATACGAAGGGACCTAGCGTAGTTCGGAATTACTGGGCTTAAAGAGTTCGTAGGTGGTTGAAAAAGTTAGTGGTGAAATCCCAGAGCTTAACTCTGGAACTGCCATTAAAACTTTTCAGCTAGAGTATGATAGAGGAAAGCAGAATTTCTAGTGTAGAGGTGAAATTCGTAGATATTGGGAAGAACACCAGTGGCGAAAGCGGCTACCTGGTCCGGATTTGACGCTGAGGCGCGAAAGCGTGGGGAGCAAACAGGATTAGATACCCGAGTAGTC
>M03053_135_000000000-ALP1V_1_1104_10955_10425	
CCTACGGGCGGCAGCAGTCGGGAATATTGCGCAATGGGGGAAACCCTGACGCAGCCATGCCGCGTGTGTGAAGAAGGCCTTAGGGTTGTAAAGCACTTTCAATTGGGAGGAAAAGCTAATGGTTAATAGCCATTAGCCCTGACGTTACCTTTAGAAGAAGCACCGGCTAACTCCGTGCCAGCAGCCGCGGTAATACGGAGGGTGCAAGCGTTAATCGGAATTACTGGGCGTAAAGCGCGCGTAGGCGGCTCTTTAAGTCGGATGTGAAAGCCCCGGGCTCAACCTGGGAACCGCATCCGATACTGGAGGGCTAGAGTGTAGGAGAGGGAGGTAGAATTCCATGTGTAGCGGTGAAATGCGTAGATATGTGGAGGAATACCAGTGGCGAAGGCGGCCTCCTGGCTCGACACTGACACTGAGGTGCGAAAGCGTGGGGAGCAAACAGGATTAGATACCCCGGTAGTC
>M03053_135_000000000-ALP1V_1_1115_4824_7282	
CCTACGGGCGGCAGCAGTGGGGAATCTTGCACAATGGGGGAAACCCTGATGCAGCGATGCCGCGTGAGTGAAGAAGGCCCTTGGGTTGTAAAACTCTTTCGTCGGGGAAGAAAATGACTGTACCCGAATAAGAAGGTCCGGCTAACTTCGTGCCAGCAGCCGCGGTAATACGAAGGGACCTAGCGTAGTTCGGAATTACTGGGCTTAAAGAGCTCGTAGGCGGTTTGTCACGTCTGCTGTGAAAATCCAAGGCTCAACCTTGGACTTGCAGTGGGTACGGGCAGGCTAGAGTGCGGTAGGGGAGATGGGAATTCCTGGTGTAGCGGTGGAATGCGCAGATATCAGGAGGAACACCAATGGCGAAGGCACATCTCTGGGCCGTAACTGACGCTGAGGAGCGAAAGCGTGGGGAGCGAACAGGATTAGATACCCGTGTAGTC
>M03053_135_000000000-ALP1V_1_1116_22974_23083	
CCTACGGGAGGCAGCAGTGGGGAATCTTGCACAATGGAGGAAACTCTGATGCAGCGATGCCGCGTGAGTGAAGAAGGCCCTTGGGTTGTAAAGCTCTTTCGTCGGGGAAGAAAATGACTGTACCCGAATAAGAAGGTCCGGCTAACTTCGTGCCAGCAGCCGCGGTAATACGAAGGGACCTAGCGTAGTTCGGAATTACTGGGCTTAAAGAGTTCGTAGGTGGTTGAAAAAGTTAGTGGTGAAATCCCAGAGCTTAACTCTGGAACTGCCATTAAAACTTTTCAGCTAGAGTATGATAGAGGAAAGCAGAATTTCTAGTGTAGAGGTGAAATTCGTAGATATTAGAAAGAATACCAATTGCGAAGGCAGCTTTCTGGATCATTACTGACACTGAGGAACGAAAGCATGGGTAGCGAAGAGGATTAGATACCCGGGTAGTC
>M03053_135_000000000-ALP1V_1_1112_23504_19404	
CCTACGGGAGGCTGCAGTGGGGAATATTGGACAATGGGGGCAACCCTGATGGTGCAACGCCGCGTGAGGGATGAAGGCCTTCGGGTCGTAAACCTCTGTCACCAAGGAGCAACAAGTCGGTTCATAGCCGGCCCTGAGTTAACTTGGAGAGGAAGCAGTGGCTAACTCCGTGCCAGCAGCCGCGGTAATACGGAGACTGCAAGCGTTACTCGGATTCACTGGGCGTAAAGGGTGCGTAGGCCGCTAAGCGTGTCGGGTGTGAAATCTCGGGGCTCAACCTCGAAACTGCGCCCGAAACTGTTAAGCTAGAGTGTCGGAGAGGTAAGCGGAATTCCAGGTGTAGCGGTGAAATGCGTAGATATCTGGAGGAACACCAATGGCGAAGGCAGCTTACTGGACGACAACTGACGCTGAGGCACGAAAGCGTGGGTAGCGAAAGGGATTAGATACCCCTGTAGTC
>M03053_135_000000000-ALP1V_1_2105_20444_5492	
CCTACGGGAGGCAGCAGTCGGGAATATTGCGCAATGGGGGAAACCCTGACGCAGCCATGCCGCGTGTGTGAAGAAGGCCCTAGGGTTGTAAAGCACTTTCAATTGGGAGGAAAAGCTAATGGTTAATAGCCATTAGCCCTGACGTTACCTTTAGAAGAAGCACCGGCTAACTCCGTGCCAGCAGCCGCGGTAATACGGAGGGTGCAAGCGTTAATCGGAATTACTGGGCGTAAAGCGCGCGTAGGCGGCTCTTTAAGTCGGATGTGAAAGCCCCGGGCTCAACCTGGGAACTGCATCCGATACTGGAGGGCTAGAGTGTAGGAGAGGGAGGTAGAATTTCCTGTGTAGCGGTGAAATGCGTAGATATAGGAAGGAATACCGATGGCGAAGGCAGCCTCCTGGACCAACACTGACGCTGAGGTGCGAAAGCGTGGGGAGCAAACAGGATTAGATACCCTAGTAGTC
>M03053_135_000000000-ALP1V_1_2105_16030_7334	
CCTACGGGGGGCTGCAGTGGGGAATCTTGCACAATGGAGGAAACTCTGATGCAGCGATGCCGCGCGAGTGAAGAAGGCCTTTGGGTTGTAAAGCTCTTTCGTCGGGGAAGAAAATGACTGTACCCGAATAAGAAGGTCCGGCTAACTTCGTGCCAGCAGCCGCGGTAATACGAAGGGACCTAGCGTAGTTCGGAATTACTGGGCGTAAAGCGCGCGTAGGTGGTTTGTTAAGTTGGATGTGAAAGCCCTGGGCTCAACCTAGGAACTGCATCCAAAACTAACTCACTAGAGTACGATAGAGGGAGGTAGAATTCATAGTGTAGCGGTGGAATGCGTAGATATTATGAAGAATACCAGTGGCGAAGGCGGCCTCCTGGATCTGTACTGACACTGAGGTGCGAAAGCGTGGGTAGCGAACAGGATTAGATACCCTTGTAGTC
>M03053_135_000000000-ALP1V_1_1112_24438_22403	
CCTACGGGAGGCAGCAGTGGGGAATATTGCACAATGGGGGAAACCCTGATGCAGCCATGCCGCGTGTGTGAAGAAGGCCTTCGGGTTGTAAAGCACTTTCAGTTGTGAGGAAGGGTTAGTAGTTAATACCTGCTAGCTGTGACGTTAGCAACAGAAGAAGCACCGGCTAACTCCGTGCCAGCAGCCGCGGTAATATGGAGGGTGCGAGCGTTAATCGGAATTACTGGGCGTAAAGAGTACGTAGGCGGCTTTACAGGTCGGGTGTGAAAGCCCTGAGCTTAACTCAGGAACTGCATTCGATACTGTATCGCTAGAGTTTATTAGAGGATAGCGGAATTCCAGGTGTAGCGGTGAAATGCGTAGATATCTGGAGGAACACCAATGGCGAAGGCAGCTATCTGGGATACAACTGACGCTGAGGTACGAAAGCGTGGGGAGCAAACAGGATTAGATACCCCTGTAGTC
>M03053_135_000000000-ALP1V_1_2118_4675_7509	
CCTACGGGTGGCTGCAGTGGGGAATCTTGCACAATGGAGGAAACTCTGATGCAGCGATGCCGCGTGAGTGAAGAAGGCCTTTGGGTTGTAAAGCTCTTTCGTCGGGGAAGAAAATGACTGTACCCGAATAAGAAGGTCCGGCTAACTTCGTGCCAGCAGCCGCGGTAATACGAAGGGACCTAGCGTAGTTCGGAATTACTGGGCTTAAAGAGTTCGTAGGTGGTTGAAAAAGTTAGTGGTGAAATCCCAGAGCTTAACTCTGGAACTGCCATTAAAACTTTTCAGCTAGAGTATGATAGAGGAAAGCAGAATTTCTAGTGTAGAGGTGAAATTCGTAGATATTAGAAAGAATACCAATTGCGAAGGCAGCTTTCTGGATCATTACTGACACTGAGGAACGAAAGCATGGGTAGCTAAGAGGATTAGATACCCCGGTAGTC
>M03053_135_000000000-ALP1V_1_1115_14703_17554	
CCTACGGGTGGCTGCAGTGGGGAATCTTGCACAATGGGGGAAACCCTGATGCAGCGATGCCGCGTGAGTGAAGAAGGCCCTTGGGTTGTAAAACTCTTTCGTCGGGGAAGAAAATGACTGTACCCGAATAAGAAGGTCCGGCTAACTTCGTGCCAGCAGCCGCGGTAATACGAAGGGACCTAGCGTAGTTCGGAATTACTGGGCTTAAAGAGTTCGTAGGTGGTTGAAAAAGTTAGTGGTGAAATCCCAGAGCTTAACTCTGGAACTGCCATTAAAACTTTTCAGCTAGAGTATGATAGAGGAAAGCAGAATTTCTAGTGTAGAGGTGAAATTCGTAGATATTAGAAAGAATACCAATTGCGAAGGCAGCTTTCTGGATCATTACTGACACTGAGGAACGAAAGCATGGGTAGCGAAGAGGATTAGATACCCCGGTAGTC
>M03053_135_000000000-ALP1V_1_2115_6497_17426	
CCTACGGGTGGCTGCAGTGGGGAATTTTCTGCAATGGGCGAAAGCCTGACAGAGCAATACCGCGTGAGGGATGACAGTCCTATGGATTGTAAACCTCTTTTTTCAGGGAGGAAGTTCTGACGTTACCTGAAGAATAAGCATCGGCTAACTCCGTGCCAGCAGCCGCGGTAATACGGAGGATGCAAGTGTTATCCGGAATCACTGGGCGTAAAGCGTCTGTAGGTGGTTTAATGTGTCTGTTGTTAAATCTTAAGGCTCAACCTTAAACCAGCAATGGAAACTATTATGACTTGAGTGTGGTAGAGGTAGAGGGAATTTCCAGTGGAGCGGTGAAATGCATAGATATGACTCAGAACACCGATTGCGAAGGCAGCTTACTAACATGTAACTGACGCTGAGGGACGAAAGCGTGGGGAGCGAACAGGATTAGATACCCGAGTAGTC
>M03053_135_000000000-ALP1V_1_1108_10506_18469	
CCTACGGGTGGCTGCAGTGGGGAATCTTGCACAATGGGGGAAACCCTGATGCAGCGATGCCGCGTGAGTGAAGAAGGCCCTTGGGTTGTAAAACTCTTTCGTCGGGGAAGAAAATGACTGTACCCGAATAAGAAGGTCCGGCTAACTTCGTGCCAGCAGCCGCGGTAATACGAAGGGACCTAGCGTAGTTCGGAATTACTGGGCTTAAAGAGCTCGTAGGTGGTTAAAAAAGTTAGTGGTGAAATCCCAGAGCTTAACTCTGGAACTGCCATTAAAACTTTTTAGCTAGAGTATGATAGAGGAAAGCAGAATTTCTAGTGTAGAGGTGAAATTCGTAGATATTAGAAAGAATACCAATTGCGAAGGCAGCTTTCTGGATCATTACTGACACTGAGGAACGAAAGCATGGGTAGCGAAGAGGATTAGATACCCCAGTAGTC
>M03053_135_000000000-ALP1V_1_1112_21711_2344	
CCTACGGGCGGCTGCAGTAGGGAATATTGCACAATGGGCGAAAGCCTGATGCAGCAACGCCGCGTGCGGGAAGAAGGCCCTAGGGTTGTAAACCGCTTTCAGCAGGGAAGAAAATGACGGTACCTGCAGAAGAAGGTGCGGCCAACTACGTGCCAGCAGCCGCGGTGACACGTAGGCACCAAGCGTTGTCCGGATTTATTGGGCGTAAAGAGCTCGTAGGCGGTTCAGTTAGTCGGGTGTGAAAACTCTGGGCTTAACCCAGAGACGCCACTCGATACTGCTGTGACTAGAGTGCGGTAGGGGAGCGGGGAATTCCTAGTGTAGCGGTGAAATGCATAAATATTACTTAGAATACCGATTGCGAAGGCAGTCTACTACGTATATACTGACGCTCATGGACGAAAGCGTGGGGAGCGAACAGGATTAATACCCTTGTAGTC
>M03053_135_000000000-ALP1V_1_1106_27103_6575	
CCTACGGGCGGCTGCAGTGGGGAATCTTGCACAATGGGGGAAACCCTGATGCAGCGATGCCGCGTGAGTGAAGAAGGCCTTTGGGTTGTAAAACTCTTTCGTCAGGGAAGAAAATGACGGTACCTGTAGAAGAAGGTGCGGCCAACTACGTGCCAGCAGCCGCGGTGACACGTAGGCACCAAGCGTTGTCCGGATTTATTGGGCGTAAAGAGCTCGTAGGCGGTTCAGTAAGTCGGGTGTGAAAACTCTGGGCTCAACCCAGAGACGCCACCCGATACTGCTGTGACTAGAGTGCGGTAGGGGAGCGGGGAATTCCTAGTGTAGCGGTGAAATGCGCAGATATTAGGAGGAACACCAGTGGCGAAGGCGCCGCTCTGGGCCGTAACTGACGCTGAGGAGCGAAAGCGTGGGTAGCAAACAGGATTAGATACCCCGGTAGTC
>M03053_135_000000000-ALP1V_1_2109_10808_3144	
CCTACGGGCGGCAGCAGTGAGGAATATTGGTCAATGGAGGCAACTCTGAACCAGCCATGCCGCGTGAAGGATGACGGCCCTATGGGTTGTAAACTTCTTTTATAGAGGAAGAAACTTGTCTACGTGTAGACAACTGACGGTACTCTACGAATAAGGATCGGCTAACTCCGTGCCAGCAGCCGCGGTAATACGGAGGATCCAAGCGTTATCCGGATTCATTGGGTTTAAAGGGTCCGTAGGCGGGACTTTAAGTCAGGGGTGAAAGGCTCCAGCTTAACTGGAGAATTGCCATTGAAACTGAAGTTCTTGAGTATGGATGAGGTGGTTGGAATATAACATGTAGCGGTGAAATGCATAGATATTACACAGAATACCGATTGCGAAGGCAGTCTACTACGTATGTACTGACGCTGAGGGACGAAAGCGTGGGGAGCGAACAGGATTAGATACCCCAGTAGTC
>M03053_135_000000000-ALP1V_1_2106_15408_7284	
CCTACGGGGGGCAGCAGTGGGGAATCTTGCACAATGGGGGAAACCCTGATGCAGCGATGCCGCGTGAGTGAAGAAGGCCTTTGGGTTGTAAAACTCTTTCGTCGGGGAAGAAAATGACTGTACCCGAATAAGAAGGTCCGGCTAACTTCGTGCCAGCAGCCGCGGTAATACGAAGGGACCTAGCGTAGTTCGGAATTACTGGGCTTAAAGAGCTCGTAGGTGGTTAAAAAAGTTGATGGTGAAATCCCAAGGCTCAACCTTGGAACTGCCATCAAAACTTTTTAGCTAGAGTGTGACAGAGGTAAGTGGAATTTCTAGTGTAGAGGTGAAATTCGTAGATATTAGAAAGAATACCAATTGCGAAGGCAGCTTTCTGGATCATTACTGACACTGAGGAACGAAAGCATGGGTAGCGAAGAGGATTAGATACCCTAGTAGTC
>M03053_135_000000000-ALP1V_1_1111_21181_9395	
CCTACGGGGGGCAGCAGTGAGGAATATTGGTCAATGGAGGCAACTCTGAACCAGCCATGCCGCGTGAAGGATGACGGCCCTATGGGTTGTAAACTTCTTTTATAGAGGAAGAAACTTGTCTACGTGTAGACAACTGACGGTACTCTACGAATAAGGATCGGCTAACTCCGTGCCAGCAGCCGCGGTAATACGGAGGATCCAAGCGTTATCCGGATTCATTGGGTTTAAAGGGTCCGTAGGCGGGTCTTTAAGTCAGTGGTGAAAGCCGACAGCTCAACTGTCGAACTGCCATTGATACTGGAGACCTTGAGTACAAATGAAGTAGGCGGAATGAGTCATGTAGCGGTGAAATGCATAGATATGACTCAGAACACCGATTGCGAAGGCAGCTTACTAACATGTAACTGACGCTGAGGGACGAAAGCGTGGGGAGCGAACAGGATTAGATACCCGTGTAGTC
>M03053_135_000000000-ALP1V_1_1116_7154_10122	
CCTACGGGCGGCTGCAGTCGAGAATCATTCACAATGGAGGCAACTCTGATGGTGCAACGCCGCGTGGAGGATGACGGTCCTAGGATTGTAAACTCCTGTCATTGGGGAGTAAGACTTATGCGTTAAGAGCGTGTAAGTTTGATAGTACCCAAAGAGGAAGGGACGGCTAACTTCGTGCCAGCAGCCGCGGTAATACGAAGGTCCCAAGCGTTGTTCGGAATAACTGGGCGTAAAGCGTGTGTAGGCTGCGCGGAAAGTCAAATGTGAAAGCCAAGGGCTCAACCCTTGAACTGCATTCGATACTCCCGTGCTAGAGTAATGGAGAGGTAAGTGGAATTCCTGGTGTAGCAGTGAAATGCGTGGATATTATGAAGAATACCAGTGGCGAAGGCGGCCTCCTGGATCTGTACTGACACTGAGGTGCGAAAGCGTGGGTAGCGAACAGGATTAGATACCCGGGTAGTC
>M03053_135_000000000-ALP1V_1_1106_20429_20570	
CCTACGGGAGGCAGCAGTGGGGAATTTTCCGCAATGGGCGAAAGCCTGACGGAGCAACGCCGCGTGAGGGATGAAGGCCTCTGGGCTGTAAACCTCTTTTATCAAGGAAGAAGATCTGACGGTACTTGATGAATAAGCCACGGCTAATTCCGTGCCAGCAGCCGCGGTAATACGGGAGTGGCAAGCGTTATCCGGAATTATTGGGCGTAAAGCGTCCGCAGGCGGCCCTTCAAGTCTGCTGTTAAAAAGTGGAGCTTAACTCCATCATGGCAGTGGAAACTGTTGGGCTTGAGTGTGGTAGGGGCAGAGGGAATTCCCGGTGTAGCGGTGAAATGCGTAGATATCGGGAAGAACACCAGTGGCGAAGGCGCTCTGCTGGGCCATCACTGACGCTCATGGACGAAAGCCAGGGGAGCGAAAGGGATTAGATACCCGGGTAGTC
>M03053_135_000000000-ALP1V_1_2108_27623_7115	
CCTACGGGGGGCAGCAGCAGGGAATATTGCGCAATGAGCGAAAGCTTGACGCAGCGACACCGCGTGTGGGATGACGGTTCTAGGATTGTAAACCACTTTCAGGAGGGAAGAAAATGACGGTACCTCCACAAGAAGACCCGGCCAACTACGTGCCAGCAGCCGCGGTAATACGTAGGGGTCAAGCGTTGTCCGGATTTATTGGGCGTAAAGAGCTCGTAGGCGGTTCAACAAGTCGGTCGTAAAAGTTTAGGGCTCAACCCTAAAATGTCGATCGATACTGTTGGGACTAGGATACGGTAGAGGTGAATGGAATTCCGAGTGTAGCGGTGAAATGCGTAGATATTCGGAGGAACACCAATTGCGAAGGCAGTTCACTGGACCGTGATCGACGCTGAGGAGCGAAAGCTAGGGGAGCTAACAGGATTAGATACCCGGGTAGTC
>M03053_135_000000000-ALP1V_1_2117_27912_19301	
CCTACGGGGGGCTGCAGTTTCGAATCATTCACAATGGGGGCAACCCTGATGGTGCAACGCCGCGTGAGGGATGAAGGCCTTCGGGTCGTAAACCTCTGTCACCAGGGAGCAACAAGCAGGTTCATAGCCTGCCCTGAGTTAACCTGGAGAGGAAGCAGTGGCTAACTCCGTGCCAGCAGCCGCGGTAATACGGAGACTGCAAGCGTTACTCGGATTCACTGGGCGTAAAGGGTGCGTAGGCGGATAGATGTGGCAGGTGTGAAATCTCGGGGCTAAGCCTCGAAACTGCGCGTGAAACTGTCTATCTAGAGTATGGGAGGGGTAAGCGGAATTTCTGGTGTAGCGGTGAAATGCGTAGATATCAGAAGGAACACCAGTGGCGAAGGCAGCTTACTGGACAAATACTGACGCTGAGGCACGAAAGCATGGGTAGCGAAAGGGATTAGATACCCCGGTAGTC
>M03053_135_000000000-ALP1V_1_1104_18871_20294	
CCTACGGGGGGCAGCAGTGGGGAATTTTCCGCAATGGGCGAAAGCCTGACGGAGCAATACCGCGTGAGGGAAGACTGCCTATGGGTTGTAAACCTCTTTTTTCAGGGATCATAATGAGGTTAACTGAAGAATAAGCATCGGCTAACTCCGTGCCAGCAGCCGCGGTAAGACGGAGGATGCAAGTGTTATCCGGAATTACTGGGCGTAAAGCGTCTGTAGGTTGTTTAATAAGTCAACTGTTAAATCTTGAGGCTCAACTTCAAAATCGCAGTCGAAACTATTAAACTAGAGTATAGTAGAGGTAAAGGGAATTTCCAGTGGAGCGGTGAAATGCGTAGATATTGGACAGAACACCGATGGCGAAAGCACTTTACTGGGCTATTACTAACACTCAGAGACGAAAGCTAGGGTAGCAAATGGGATTAGATACCCCAGTAGTC
>M03053_135_000000000-ALP1V_1_1105_4050_9318	
CCTACGGGTGGCTGCAGTGGGGAATCTTGCACAATGGAGGAAACTCTGATGCAGCGATGCCGCGTGAGTGAAGAAGGCCCTTGGGTTGTAAAGCTCTTTCGTCGGGGAAGAAAGTGACTGTACCCGAATAAGAAGGTCCGGCTAACTTCGTGCCAGCAGCCGCGGTAATACGAAGGGACCTAGCGTAGTTCGGAATTACTGGGCTTAAAGAGTTCGTAGGTGGTTGAAAAAGTTAGTGGTGAAATCCCAGAGCTTAACTCTGGAACTGCCATTAAAACTTTTCAGCTAGAGTATGATAGAGGAAAGCAGAATTTCTAGTGTAGAGGTGAAATTCGTAGATATTAGAAAGAATACCAATTGCGAAGGCAGCTTTCTGGATCATTACTGACACTGAGGAACGAAAGCATGGGTAGCGAAGAGGATTAGATACCCCAGTAGTC
>M03053_135_000000000-ALP1V_1_2114_25614_18320	
CCTACGGGCGGCAGCAGTGGGGAATATTGGACAATGGGCGCAAGCCTGATCCAGCCATACCGCGTGTGTGAAGAAGGCCTTCGGGTTGTAAAGCACTTTAAGCAGGGAGAAAAAGTTATAAGTTAATACCTTATAACCGTGATGTTACCTGCAGAATAAGCACCGGCTAATTCCGTGCCAGCAGCCGCGGTAATACGGAAGGTGCAAGCGTTAATCGGAATTACTGGGCGTAAAGCGCGCGTAGGTGGTTTGTTAAGTTGGATGTGAAAGCCCTGGGCTCAACCTAGGAACTGCATCCAAAACTAACTCACTAGAGTACGATAGAGGGAGGTAGAATTCATAGTGTAGCGGTGGAATGCGTAGATATTATGAAGAATACCAGTGGCGAAGGCGGCCTCCTGGATCTGTACTGACACTGAGGTGCGAAAGCGTGGGTAGCGAACAGGATTAGATACCCGAGTAGTC
>M03053_135_000000000-ALP1V_1_1102_7649_18480	
CCTACGGGGGGCAGCAGTGGGGAATATTGGACAATGGGCGCAAGCCTGATCCAGCCATACCGCGTGTGTGAAGAAGGCCTTCGGGTTGTAAAGCACTTTAAGCAGGGAGAAAAAGTTATAAGTTAATACCTTATAACCGTGATGTTACCTGCAGAATAAGCACCGGCTAATTCCGTGCCAGCAGCCGCGGTAATACGGAAGGTGCAAGCGTTAATCGGAATTACTGGGCGTAAAGCGCGCGTAGGTGGTTTGTTAAGTTGGATGTGAAAGCCCTGGGCTCAACCTAGGAACTGCATCCAAAACTAACTCACTAGAGTACGATAGAGGGAGGTAGAATTCATAGTGTAGCGGTGGAATGCGTAGATATTATGAAGAATACCAGTGGCGAAGGCGGCCTCCTGGATCTGTACTGACACTGAGGTGCGAAAGCGTGGGTAGCGAACAGGATTAGATACCCGAGTAGTC
>M03053_135_000000000-ALP1V_1_2115_14187_6949	
CCTACGGGAGGCTGCAGTGAGGAATATTGGACAATGGAGGCAACTCTGATCCAGCCATGCCGCGTGCAGGACGACTGCCCTATGGGTTGTAAACTGCTTTTATACAGGAAGAATAGTACCTACGTGTAGGTATTTGACGGTACTGTACGAATAAGGATCGGCTAACTCCGTGCCAGCAGCCGCGGTAATACGGAGGATTCAAGCGTTATCCGGAATCATTGGGTTTAAAGGGTCCGTAGGCGGTCTGATAAGTCAGAGGTGAAATCCTGCAGCTCAACTGTAGAACTGCCTTTGATACTGATAGGCTTGAGTTATTGTGAAGTGGTTAGAATGTGTGGTGTAGCGGTGAAATGCTTAGATATCACATAGAATACCCATTGCGAAGGCAGATCACTAACAATATACTGACGCTCATGGACGAAAGCGTGGGGAGCGAACGGGATTAGATACCCGAGTAGTC
>M03053_135_000000000-ALP1V_1_2114_23928_4274	
CCTACGGGAGGCAGCAGTTTCGAATCATTCACAATGGGGGCAACCCTGATGGTGCAACGCCGCGTGAGGGATGAAGGCCTTCGGGTCGTAAACCTCTGTCACCAAGGAGCAACAAGCCGGTTCATAGCCGGCCCTGAGTTAACTTGGAGAGGAAGCAGTGGCTAACTCCGTGCCAGCAGCCGCGGTAATACGGAGACTGCAAGCGTTACTCGGATTCACTGGGCGTAAAGGGTGCGTAGGCCGCTAAGCGTGTCGGGTGTGAAATCTCGGGGCTCAACCTCGAAACTGCGCCCGAAACTGTTTAGCTAGAGTGTCGGAGAGGTAAGCGGAATTCCAGGTGTAGCGGTGAAATGCGTAGATATCAGAAGGAACACCAATGGCGAAGGCAGCTTACTGGACAAATACTGACGCTGAGGCACGAAAGCATGGGTAGCGAAAGGGATTAGATACCCCGGTAGTC
>M03053_135_000000000-ALP1V_1_1102_25115_18396	
CCTACGGGAGGCTGCAGTTTCGAATCATTCACAATGGGGGCAACCCTGATGGTGCAACGCCGCGTGAGGGATGAAGGCCTTCGGGTCGTAAACCTCTGTCACCAAGGAGCAACAACCGGGTTCATAGCCCGGCCTGAGTTAACTTGGAGAGGAAGCAGTGGCTAACTCCGTGCCAGCAGCCGCGGTAATACGGAGACTGCAAGCGTTACTCGGATTCACTGGGCGTAAAGGGTGCGTAGGCCGCTAAGTGTGTCAGGTGTGAAATGTCGGGGCTCAACCTCGAAACTGCGCCTGAAACTACTTAGCTTGAGTTTCGGAGAGGTAAGCGGAATTTCTGGTGTAGCGGTGAAATGCGTAGCTATCAGAAGGAACACCAATGGCGAAGGCAGCTTACTGGACGACAACTGACGCTGAGGCACGAAAGCGTGGGTAGCGAAAGGGATTAGATACCCCTGTAGTC
>M03053_135_000000000-ALP1V_1_1106_23858_4672	
CCTACGGGTGGCTGCAGTAGGGAATCTTAGACAATGGGGGCAACCCTGATCTAGCCATGCCGCGTGAGTGATGAAGGCCTTAGGGTCGTAAAGCTCTTTCGCCTGTGATGATAATGACAGTAGCAGGTAAAGAAACCCCGGCTAACTCCGTGCCAGCAGCCGCGGTAATACATAGGGGTCAAGCGTTGTCCGGATTTATTGGGCGTAAAGAGCTCGTAGGCGGTTCAACAAGTCGGTCGTAAAAGTTTAGGGCTCAACCCTAAAATGTCGATCGATACTGTTGTGACTAGGATACGGTAGAGGTGAATGGAATTCCGAGTGTAGCGGTGAAATGCGTAGATATTCGGAGGAACACCAATTGCGAAGGCAGTTCACTGGACCGTGATCGACGCTGAGGAGCGAAAGCTAGGGGAGCAAACAGGATTAGATACCCCTGTAGTC
>M03053_135_000000000-ALP1V_1_1117_27209_14568	
CCTATGGGGGGCTGCAGTGAGGAATATTGCGCAATGGACGAAAGTCTGACGCAGCCATGCCGCGTGCAGGATGACGGCGCTACGCGTTGTAAACTGCTTTTATATGCCAAGAAACCTTCGGACGTGTCCGAAGCTGACGGTAGCATATGAATAAGCACCGGCTAACTCCGTGCCAGCAGCCGCGGTAATACGGAGGGTGCAAGCGTTATCCGGATTTATTGGGTTTAAAGGGTCCGTAGGCGGATCATTAAGTCAGTGGTGAAAGCCGGCAGCTCAACTGTCGAACTGCCATTGATACTGATGATCTTGAATACGGTTGAAGTTGGCGGAATAGGTCATGTAGCGGTGAAATGCTTAGATATGACCTAGAACACCGATTGCGAAGGCATCCAACTAAACCGTTATTGACGCTGAGGGACGAAAGCGTGGGGAGCGAACAGGATTAGATACCCGGGTAGTC
>M03053_135_000000000-ALP1V_1_1108_7202_11127	
CCTACGGGCGGCAGCAGTCGAGAATCATTCACAATGGAGGCAACTCTGATGGTGCAACGCCGCGTGGAGGATGACGGTCCTAGGATTGTAAACTCCTGTCATTGGGGAGTAAGACTTAAGCGTTAAGAGCGTTTAAGTTTGATAGTACCCAAAGAGGAAGGGACGGCTAACTTCGTGCCAGCAGCCGCGGTAATACGAAGGTCCCAAGCGTTGTTCGGAATCACTGGGCGTAAAGCGTGTGTAGGCTGCGCGGAAAGTCAAATGTGAAAGCCCGGGGCTCAACCTCGGAACTGCATTCGATACTCCCGTGCTAGAGTAATGGAGAGGTAAGTGGAATTCCTGGTGTAGCAGTGAAATGCGTGGATATCAGGAGGAACATCAATGGCGAAGGCAACTTACTGGACATTTACTGACGCTCAGACACGAAGGCTAGGGTAGCGAAAGGGATTAGATACCCGTGTAGTC
>M03053_135_000000000-ALP1V_1_1117_9649_19939	
CCTACGGGAGGCAGCAGTGGGGAATATTGGACAATGGGGGAAACCCTGATCCAGCAATGCAGCGTGAGTGACGAAGGCCTTAGGGTTGTAAAACTCTTTCATCGGTGAGGATAATGACAGTAGCCGAAGAAGAAGGACCGGCTAACTCCGTGCCAGCAGCCGCGGTAATACGGAGGGGGCTAGCGTTGTTCGGAATCACTGGGCGTAAAGCGTACGTAGGCGGACTGATCAGTTGGGGGTGAAAGCCCGGAGCTTAACTCCGGAACTGCCTCCAATACTGTCAGTCTTGAGGACGAGAGAGGTAAGTGGAATTCCAAGTGTAGAGGTGAAATTCGTAGATATTTGGAAGAACACCAGTGGCGAAGGCGACTTACTGGCTCGATTCTGACGCTGAGGTACGAAAGCGTGGGGAGCAAACAGGATTAGATACCCCAGTAGTC
>M03053_135_000000000-ALP1V_1_2111_6287_20414	
CCTACGGGCGGCTGCAGTGAGGAATATTGGTCAATGGACGAAAGTCTGAACCAGCCATGCCGCGTGCAGGAAGACTGCCCTACGGGTTGTAAACTGCTTTTATGTGGGAATAAACCCCTGGATTCTTCCGGGGCTGAAGGTACCACACGAATAAGGATCGGCTAACTCCGTGCCAGCAGCCGCGGTAATACGGAGGATCCAAGCGTTATCCGGATTTATTGGGTTTAAAGGGTCCGTAGGCGGGACATTAAGTCAGTGGTGAAAGCCTTCAGCTTAACTGGAGAATTGCCATTGATACTGGAGACCTTGAGTACAAATGAAGTAGGCGGAATGAGTCATGTAGCGGTGAAATGCATAGATATGACTCAGAACACCGATTGCGAAGGCAGCTTACTAACATGTAACTGACGCTGAGGGACGAAAGCGTGGGGAGCGAACAGGATTAGATACCCTTGTAGTC
>M03053_135_000000000-ALP1V_1_1117_14765_13102	
CCTACGGGTGGCTGCAGTGAGGAATATTGGTCAATGGAGGCAACTCTGAACCAGCCATGCCGCGTGAAGGATGACGGCCCTATGGGTTGTAAACTTCTTTTATAGAGGAAGAAACTTGTCTACGTGTAGACAACTGACGGTACTCTACGAATAAGGATCGGCTAACTCCGTGCCAGCAGCCGCGGTAATACGGAGGATCCAAGCGTTATCCGGATTCATTGGGTTTAAAGGGTCCGTAGGCGGGTCTTTAAGTCAGTGGTGAAAGCCGACAGCTCAACTGTCGAACTGCCATTGATACTGGAGACCTTGAGTACAAATGAAGTAGGCGGAATGAGTCATGTAGCGGTGAAATGCATAGATATGACTCAGAACACCGATTGCGAAGGCAGCTTACTAACATGTAACTGACGCTGAGGGACGAAAGCGTGGGGAGCGAACAGGATTAGATACCCCAGTAGTC
>M03053_135_000000000-ALP1V_1_2118_17416_14701	
CCTACGGGAGGCAGCAGTGAGGAATATTGGACAATGGAGGCAACTCTGATCCAGCCATGCCGCGTGCAGGAAGACTGCCCTATGGGTTGTAAACTGCTTTTATACAGGAAGAATAGTACCTACGTGTAGGTATTTGACGGTACTGTACGAATAAGGATCGACTAACTCCGTGCCAACAGCCGCGGTAATACGGAGGATCCAAGCGTTATCCGGAATCATTGGGTTTAAAGGGTCCGTAGGCGGTCTGATAAGTCAGAGGTGAAATCCTGCAGCTCAACTGTAGCATTGCCTTTGATACTGTTAGACTTGAGTTATTGTGAAGTAGTTAGAATGTGTGGTGTAGCGGTGAAATGCATAGATATCACACAGAATACCGATTGCGAAGGCAGATTACTAACAATATACTGACGCTGAGGGACGAAAGCGTGGGTAGCGAACAGGATTAGATACCCGGGTAGTC
>M03053_135_000000000-ALP1V_1_1116_17536_8915	
CCTACGGGTGGCAGCAGTGAGGAATATTGGTCAATGGAGGCAACTCTGAACCAGCCATGCCGCGTGAAGGATGACGGCCCTATGGGTTGTAAACTTCTTTTATAGAGGAAGAAACTTGTCTACGTGTAGACAACTGACGGTACTCTACGAATAAGGATCGGCTAACTCCGTGCCAGCAGCCGCGGTAATACGGAGGATCCAAGCGTTATCCGGATTCATTGGGTTTAAAGGGTCCGTAGGCGGGTCTTTAAGGCAGTGGTGAAAGCCGACAGCTCAACTGTCGAACTGCCATTGATACTGGAGACCTTGAGTACAAATGAAGTAGGCGGAATGAGTCATGTAGCGGTGAAATGCATAGATATGACTCAGAACACCGATTGCGAAGGCAGCTTACTAACATGTAACTGACGCTGAGGGACGAAAGCGTGGGGAGCGAACAGGATTAGATACCCCAGTAGTC
>M03053_135_000000000-ALP1V_1_2114_22357_9167	
CCTACGGGGGGCTGCAGTGGGGAATATTGGACAATGGGGGCAACCCTGATCCAGCAATGCCGCGTGTGTGATGAAGGCCTTAGGGTTGTAAAGCACTTTCACTGGTGAAGATGATGACGGTAACCAGAGAAGAAGCCCCGGCTAACTTCGTGCCAGCAGCCGCGGTAATACGAAGGGGGCGAGCGTTGTTCGGAATTACTGGGCGTAAAGCGCGCGTAGGCGGTTTGATAAGTGGGATGTGAAAGCCCCGGGCTCAGCCTGTGAACTGCATTCCAAACTGTCAAACTAGAGTGTGGTAGAGGGAGGTAGAATTTCCTGTGTAGCGGTGAAATGCGTAGATATAGGAAGGAATACCGATGGCGAAGGCAGCCTCCTGGACCAACACTGACGCTGAGGTGCGAAAGCGTGGGGAGCAAACAGGATTAGATACCCGTGTAGTC
>M03053_135_000000000-ALP1V_1_2117_10227_10054	
CCTACGGGGGGCTGCAGTTTCGAATCATTCACAATGGGGGCAACCCTGATGGTGCAACGCCGCGTGAGGGATGAAGGCCTTCGGGTCGTAAACCTCTGTCACCAAGGAGCAACAAGCCGGTTCATAGCCGGCCCTGAGTTAACTTGGAGAGGAAGCAGTGGCTAACTCCGTGCCAGCAGCCGCGGTAATACGGAGACTGCAAGCGTTACTCGGATTCACTGGGCGTAAAGGGTGCGTAGGCCGCTAAGCGTGTCGGGTGTGAAATCTCGGGGCTCAACCTCGAAACTGCGCCCGAAACTGGTTAGCTAGAGTGTCGGAGAGGTAAGCGGAATTCCAGGTGTAGCGGTGAAATGCGTAGATATCTGGAGGAACACCAATGGCGAAGGCAGCTTTCTGGACCAATACTGACGCTGAGGTACGAAAGCGTGGGTAGCAAACAGGATTAGATACCCGGGTAGTC
>M03053_135_000000000-ALP1V_1_1101_20128_7585	
CCTACGGGTGGCTGCAGCAGGGAATATTGTGCAATGAGCGAAAGTTTGACACAGCGACACCGCGTGTGGGATGACGGATCTAGGTTTGTAAACCACTTTCAGGAGGGAAGAAAATGACGGTACCTCCACAAGAAGCCCCGGCCAACTACGTGCCAGCAGCCGCGGTAATACGTAGGGGGCGAGCGTTGTCCGGATTTATTGGGCGTAAAGAGCTCGTAGGCGGTTCAACAAGTCGGTCGTGAAAGTTCAGGGCTCAACCCTGAAATGTCGATCGATACTGTTGTGACTAGGATACGGTAGAGGTGAGTGGAATTCCGAGTGTAGCGGTGAAATGCGTAGATATTCGGAGGAACACCAATTGCGAAGGCAGCTCACTGGACCGCTATCGACGCTGAGGAGCGAAAGCTAGGGGAGCAAACAGGATTAGATACCCCAGTAGTC
>M03053_135_000000000-ALP1V_1_2112_20358_4831	
CCTACGGGTGGCTGCAGTGGGGAATCTTGCACAATGGAGGAAACTCTGATGCAGCGATGCCGCGTGAGTGAAGAAGGCCCTTGGGTTGTAAAGCTCTTTCGTCGGGGAAGAAAATGACTGTACCCGAATAAGAAGGTCCGGCTAACTTCGTGCCAGCAGCTGCGGTAATACGAAGGGACCTAGCGTAGTTCGGAATTACTGGGCTTAAAGAGTTCGTAGGTGGTTGAAAAAGTTAGTGGTGAAATCCCAGAGCTTAACTCTGGAACTGCCATTAAAACTTTTCAGCTAGAGTATGATAGAGGAAAGCAGAATTTCTAGTGTAGAGGTGAAATTCGTAGATATTAGAAAGAATACCAATTGCGAAGGCAGCTTTCTGGATCATTACTGACACTGAGGAACGAAAGCATGGGTAGCGAAGAGGATTAGATACCCGGGTAGTC
>M03053_135_000000000-ALP1V_1_1108_21361_4952	
CCTACGGGTGGCTGCAGTGGGGAATATTGGACAATGGAGGCAACTCTGATCCAGCAATGCCGCGTGTGTGATGAAGGCCCTAGGGTTGTAAAGCACTTTCAACGGTGAAGATGATGACGGTAGCCGTAGAAGAAGCCCCGGCTAACTTCGTGCCAGCAGCCGCGGTAATACGAAGGGGGCGAGCGTTATTCGGAATTATTGGGCGTAAAGGGCTCGCAGGCTGCTTGAACAGTTAGACGTGAAATCCCCGGGCTTAACCTGGGAACTGCGTTTAATACTAGCAAGCTAGAGAAATAGAGAGGAAAGTGGAACTCCCAGTGTAGAGGTGAAATTCGTAGATATTGGGAAGAACACCAGTGGCGAAAGCGACTTTCTGGCTATTTTCTGACGCTGAGGAGCGAAAGCGTGGGGAGCAAACAGGATTAGATACCCGAGTAGTC
>M03053_135_000000000-ALP1V_1_1118_9087_17693	
CCTACGGGTGGCTGCAGTGAGGAATATTGGACAATGGACGAAAGTCTGATCCAGCCATGCCGCGTGCAGGATGACGGCCCTATGGGTTGTAAACTGCTTTTATACAGGAAGAAACACTCCCACGTGTGGGGGCTTGACGGTACTGTACGAATAAGGATCGGCTAACTCCGTGCCAGCAGCCGCGGTAATACGGAGGATCCAAGCGTTATCCGGAATTATTGGGTTTAAAGGGTCCGCAGGCGGTCTATTAAGTCAGAGGTGAAATCTTGCAGCTCAACTGTAGAATTGCCTTTGATACTGGTTATCTTGAGTTACTATGAAGTAGTTAGAATATGTAGTGTAGCGGTGAAATGCATAGATATTACATAGAATACCAATTGCGAAGGCAGATTACTAATAGTACACTGACACTGATGGACGAAAGCGTGGGTAGCGAACGGGATTAGATACCCGAGTAGTC
>M03053_135_000000000-ALP1V_1_2117_23112_16887	
CCTACGGGTGGCTGCAGTGGGGAATCTTGCACAATGGAGGAAACTCTGATGCAGCGATGCCGCGTGAGTGAAGAAGGCCCTTGGGTTGTAAAGCTCTTTCGTCGGGGAAGAAAATGACTGTACCCGAATAAGAAGGTCCGGCTAACTTCGTGCCAGCAGCCGCGGTAATACGAAGGGACCTAGCGTAGTTCGGAATTACTGGGCTTAAAGAGTTCGTAGGTGGTTGAAAAAGTTAGTGGTGAAATCCCAGAGCTTAACTCTGGAACTGCCATTAAAACTTTTCAGCTAGAGTATGATAGAGGAAAGCAGAATTTCTAGTGTAGAGGTGAAATTCGTAGATATTAGAAAGAATACCAATTGCGAAGGCAGCTTTCTGGATCATTACTGACACTGAGGAACGAAAGCATGGGTAGCGAAGAGGATTAGATACCCGTGTAGTC
>M03053_135_000000000-ALP1V_1_2117_11911_5504	
CCTACGGGCGGCTGCAGTGAGGAATATTGGACAATGGAGGCAACTCTGATCCAGCCATGCCGCGTGTAGGATGACTGCCCTATGGGTTGTAAACTACTTTTATACAGGAAGAAACACCTCTACGTGTAGAGGCTTGACGGTACTGTAAGAATAAGGATCGGCTAACTCCGTGCCAGCAGCCGCGGTAATACGGAGGATCCAAGCGTTATCCGGAATCATTGGGTTTAAAGGGTCCGTAGGTTGATAATTAAGTCAGAGGTGAAATCTTGCAGCTCAACTGTAAAATTGCCTTTGATACTGGTTATCTTGAGTTACTATGAAGTAGTTAGAATATGTAGTGTAGCGGTGAAATGCATAGATATTACATAGAATACCAATTGCGAAGGCAGATTACTAATAGTACACTGACACTGATGGACGAAAGCGTGGGTAGCGAACGGGATTAGATACCCCGGTAGTC
>M03053_135_000000000-ALP1V_1_1113_13630_13176	
CCTACGGGTGGCAGCAGTGAGGAATATTGGACAATGGAGGCAACTCTGATCCAGCCATGCCGCGTGCAGGAAGACTGCCCTATGGGTTGTAAACTGCTTTTATACAGGAAGAATAGTACCTACGTGTCGGTATTTGACGGTACTGTACGAATAAGGATCGGCTAACTCCGTGCCAGCAGCCGCGGTAATACGGAGGATCCAAGCGTTATCCGGAATCATTGGGTTTAAAGGGTCCGTAGGCGGTCTGATAAGTCAGAGGTGAAATCCTGCAGCTCAACTGTAGCATTGCCTTTGATACTGAAAGACTTGAGTTATTGTGAAGTAGTTAGAATGTGTAGTGTAGCGGTGAAATGCATAGATATTACACAGAATACCGATTGCGAAAGCAGATTGCTAACAATATACTGACGCTGAGGGACGAAAGCGTGGGTAGCGAACAGGATTAGATACCCTGTAGTC
>M03053_135_000000000-ALP1V_1_2115_19439_3861	
CCTACGGGGGGCAGCAGTAGGGAATATTGGACAATGGGGGAAACCCTGATCCAGCAATGCAGCGTGAGTGACGAAGGCCTTAGGGTTGTAAAACTCTTTCATCGGTGAGGATAATGACAGTAGCCGAAGAAGAAGGACCGGCTAATTCCGTGCCAGCAGCCGCGGTAATACGGAAGGCCCTAGCGTTGTTCGGAATTACTGGGCGTAAAGCGCATGTAGGCGGAACAGAAAGTTAGAAGTGAAATCCCTGGGCTCAACCTAGGAATTGCTTTTAAAACTTCTGTTCTGGAATTCAGGAGAGGAAAATGGAATATCCAGTGTAGAGGTGAAATTCGTAGATATTGGATGGAACACCAGTGGCGAAGGCGATTTTCTGGACTGATATTGACGCTGAGATGCGAAGGCATGGGTAGCAAACGGGATTAGATACCCCAGTAGTC
>M03053_135_000000000-ALP1V_1_1112_18670_7807	
CCTACGGGGGGCTGCAGTGGGGAATCTTGCACAATGGAGGAAACTCTGATGCAGCGATGCCGCGTGAGTGAAGAAGGCCCTTGGGTTGTAAAGCTCTTTCGTCGGGGAAGAAAATGACTGTACCCGAATAAGAAGGTCCGGCTAACTTCGTGCCAGCAGCCGCGGTAATACGAAGGGACCTAGCGTAGTTCGGAATTACTGGGCTTAAAGAGTTCGTAGGTGGTTGAAAAAGTTAGTGGTGAAATCCCAGAGCTTAACTCTGGAACTGCCATTAAAACTTTTCAGCTAGAGTATGATAGAGGAAAGCAGAATTTCTAGTGTAGAGGTGAAATTCGTAGATATTAGAAAGAATACCAATTGCGAAGGCAGCTTTCTGGATCATTACTGACACTGAGGAACGAAAGCATGGGTAGCGAAGAGGATTAGATACCCTAGTAGTC
>M03053_135_000000000-ALP1V_1_1113_7523_12998	
CCTACGGGTGGCAGCAGTGAGGAATATTGGTCAATGGAGGCAACTCTGAACCAGCCATGCCGCGTGAAGGATGACGGCCCTATGGGTTGTAAACTTCTTTTGAATAGGAAGAAACTTATCTACGTGTAGACAACTGACGGTACTCTACGAATAAGGATCGGCTAACTCCGTGCCAGCAGCCGCGGTAATACGGAGGATCCAAGCGTTATCCGGATTCATTGGGTTTAAAGGGTCCGTAGGCGGGTCTTTAAGTCAGTGGTGAAAGCCGACAGCTCAACTGTCGAACTGCCATTGATACTGGAGACCTTGAGTACAAATGAAGTAGGCGGAATGAGTCATGTAGCGGTGAAATGCATAGATATGACTCAGAACACCGATTGCGAAGGCAGCTTACTAACATGTAACTGACGCTGAGGGACGAAAGCGTGGGGAGCGAACAGGATTAGATACCCGAGTAGTC
>M03053_135_000000000-ALP1V_1_1108_18320_2312	
CCTACGGGAGGCAGCAGTGGGGAATCTTGGACAATGGGGGCAACCCTGATCCAGCCATGCCGCGTGAGTGAAGAAGGCCCTAGGGTCGTAAAACTCTTTCGCCTGTGATGATAATGACAGTAGCAGGTAAAGAAACCCCGGCTAACTCCGTGCCAGCAGCCGCGGTAATACGAAGGGACCTAGCGTAGTTCGGAATTACTGGGCTTAAAGAGTTCGTAGGTGGTTGAAAAAGTTAGTGGTGAAATCCCAGAGCTTAACTCTGGAACTGCCATTAAAACTTTTCAGCTAGAGTATGATAGAGGAAAGCAGAATTTCTAGTGTAGAGGTGAAATTCGTAGATATTAGAAAGAATACCAATTGCGAAGGCAGCTTTCTGGATCATTACTGACACTGAGGAACGAAAGCATGGGTAGCGAAGAGGATTAGATACCCTGGTAGTC
>M03053_135_000000000-ALP1V_1_1117_18582_14916	
CCTACGGGAGGCTGCAGTGAGGAATATTGGGCAATGGAGGCAACTCTGACCCAGCCATGCCGCGTGCAGGACGACGGTCCTATGGATTGTAAACTGCTTTTATTTGTGAATAAACTCCGGTACGTGTCCCGGCCTGAATGTAGCAAATGAATAAGCACCGGCTAACTCCGTGCCAGCAGCCGCGGTAATACGGAGGGTGCAAGCGTTATCCGGAATCATTGGGTTTAAAGGGTCCGCAGGCGGATGTATAAGTCAGTGGTGAAATCCTACAGCTTAACTGTAGAACTACCATTGATACTGTACATCTTGAATTCGGTCGAAGTGGGCGGAATATGTCATGTAGCGGTGAAATGCTTAGATATGACATAGAACACCGATAGCGAAGGCAGCTCACTAGGCCTGGATTGACGCTCAGGGACGAAAGCGTGGGTAGCGAACAGGATTAGATACCCTGGTAGTC
>M03053_135_000000000-ALP1V_1_1115_12723_7519	
CCTACGGGTGGCAGCAGTTTCGAATCATTCACAATGGGGGCAACCCTGATGGTGCAACGCCGCGTGAGGGATGAAGGCCTTCGGGTCGTAAACCTCTGTCACCAAGGAGCAACAAGCCGGTTCATAGCCGGCCCTGAGTTAACTTGGAGAGGAAGCAGTGGCTAACTCCGTGCCAGCAGCCGCGGTAATACGGAGACTGCAAGCGTTACTCGGATTCACTGGGCGTAAAGGGTGCGTAGGCCGCTAAGCGTGTCGGGTGTGAAATCTCGGGGCTCAACCTCGAAACTGCGCCCGAAACTGTTTAGCTAGGGTGTCGGAGAGGTAAGCGGAATTCCAGGTGTAGCGGTGAAATGCGTAGATATCTGGAGGAACACCAATGGCGAAGGCAGCTTACTGGACGACAACTGACGCTGAGGCACGAAAGCGTGGGTAGCGAAAGGGATTAGATACCCCAGTAGTC
>M03053_135_000000000-ALP1V_1_2104_12346_18230	
CCTACGGGGGGCAGCAGTGAGGAATATTGGACAATGGAGGCAACTCTGATCCAGCCATGCCGCGTGCAGGAAGACTGCCCTATGGGTTGTAAACTGCTTTTATACAGGAAGAAATGTACCTACGTGTAGGTATTTGACGGTACTGTACGAATAAGGATCGGCTAACTCCGTGCCAGCAGCCGCGGTAATACGGAGGATCCAAGCGTTATCCGGAATCATTGGGTTTAAAGGGTCCGTAGGCGGTCTTTTAAGTCAGAGGTGAAATCCTATCGCTCAACGATAGAACTGCCTTTGATACTGTTAGACTTGAGTTATTGTGAAGTAGTTAGAATGTGTAGTGTAGCGGTGAAATGCATAGATATTACACAGAATACCGATTGCGAAGGCAACTTACTAACATGTAACTGACGCTGAGGGACGAAAGCGTGGGGAGCGAACAGGATTAGATACCCTGGTAGTC
>M03053_135_000000000-ALP1V_1_1110_23075_13582	
CCTACGGGCGGCAGCAGGGAATATTGTGCAATGAGCGAAAGCTTGACACAGCGACACCGCGTGTGGGATGACGGTTCTAGGATTGTAAACCACTTTCAGGAGGGAAGAAAATGACGGTACCTCCACAAGAAGACCCGGCCAACTATGTGCCAGCAGCCGCGGTAATACATAGGGGTCAAGCGTTGTCCGGATTTATTGGGCGTAAAGAGCTCGTAGGCGGTTCAACAAGTCGGTCGTAAAAGTTTAGGGCTCAACCCTAAAATGTCGATCGATACTGTTGTGACTAGGATACGGTAGAGGTGAATGGAATTCCGAGTGTAGCGGTGAAATGCGTAGATATTCGGAGGAACACCAATTGCGAAGGCAGTTCACTGGACCGTGATCGACGCTGAGGAGCGAAAGCTAGGGGAGCAAACAGGATTAGATACCCGTGTAGTC
>M03053_135_000000000-ALP1V_1_2110_5378_10436	
CCTACGGGGGGCAGCAGTGAGGAATATTGGACAATGGAGGCAACTCTGATCCAGCCATGCCGCGTGCAGGAAGACTGCCCTATGGGTTGTAAACTGCTTTTATACAGGAAGAAATGTACCTACGTGTAGGTATTTGACGATACTGTACGAATAAGGATCGGCTAACTCCGTGCCAGCAGCCGCGGTAATACGGAGGATCCAAGCGTTATCCGGAATCATTGGGTTTAAAGGGTCCGTAGGCGGGTCTTTAAGTCAGTGGTGAAAGCCGACAGCTCAACTGTCGAACTGCCATTGATACTGGAGACCTTGAGTACAAATGAAGTAGGCGGAATGAGTCATGTAGCGGTGAAATGCATAGATATGACTCAGAACACCGATTGCGAAGGCAGCTTACTAACATGTAACTGACGCTGAGGGACGAAAGCGTGGGGAGCGAACAGGATTAGATACCCGTGTAGTC
>M03053_135_000000000-ALP1V_1_1119_11307_14333	
CCTACGGGCGGCAGCAGTGGGGAATATTGGACAATGGAGGCAACTCTGATCCAGCCATGCCGCGTGCAGGAAGACTGCCCTATGGGTTGTAAACTGCTTTTATACAGGAAGAATAGTACCTACGTGTAGGTATTTGACGGTACTGTACGAATAAGGATCGGCTCACTCCGTGCCAGCAGCCGCGGTAATACGGAGGATCCAAGCGTTATCCGGAATCATTGGGTTTAAAGGGTCCGTAGGCGGTCTGATAAGTCAGAGGTGAAATCCTGCAGCTCAACTGTAGCATTGCCTTTGATACTGTTAGACTTGAGTTATTGTGAAGTAGTTAGAATGTGTGGTGTAGCGGTGAAATGCATAGATATCACACAGAATACCGATTGCGAAGGCAGATTACTAACAATATACTGACGCTGAGGGACGAAAGCGTGGGTAGCGAACAGGATTAGATACCCGAGTAGTC
>M03053_135_000000000-ALP1V_1_1103_23352_2272	
CCTACGGGGGGCAGCAGTGAGGAATATTGGACAATGGAGGCAACTCTGATCCAGCCATGCCGCGTGCAGGAAGACTGCCCTATGGGTTGTAAACTGCTTTTATACAGGAAGAAATGTACCTACGTGTAGGTATTTGACGGTACTGTACGAATAAGGATCGGCTAACTCCGTGCCAGCAGCCGCGGTAATACGGAGGATCCAAGCGTTATCCGGAATCATTGGGTTTAAAGGGTCCGTAGGCGGTCTTTTAAGTCAGAGGTGAAATCCTACAGCTCAACTGTAGAATTGCCTTTGATACTGAAAGACTTGAGTTATTGTGAAGTAGTTAGAATGTGTGGTGTAGCGGTGAAATGCATAGAGATCACACAGAATACCAATTGCGAAGGCAGATTACTAATAATCAACTGACACTGATGGACGAAAGCGTGGGTAGCGAACAGGATTAGATACCCTGGTAGTC
>M03053_135_000000000-ALP1V_1_1116_20173_14391	
CCTACGGGTGGCTGCAGTGGGGAATCTTGCACAATGGAGGAAACTCTGATGCAGCGATGCCGCGTGAGTGAAGAAGGCCCTTGGGTTGTAAAGCTCTTTCGTCGGGGAAGAAAATGACTGTACCCGAATAAGAAGGTCCGGCTAACTTCGTGCCAGCAGCCGCGGTAATACGAAGGGACCTAGCGTAGTTCGGAATTACTGGGCTTAAAGAGTTCGTAGGTGGTTGAAAAAGTTAGTGGTGAAATCCCAGAGCTTAACTCTGGAACTGCCATTAAAACTTTTCAGCTAGAGTATGATAGAGGAAAGCAGAATTTCTAGTGTAGAGGTGAAATTCGTAGATATTAGAAAGAATACCAATTGCGAAGGCAGCTTTCTGGATCATTACTGACACTGAGGAACGAAAGCATGGGTAGCGAAGAGGATTAGATACCCTGGTAGTC
>M03053_135_000000000-ALP1V_1_1107_20302_20300	
CCTCGGGGGGCAGCAGTGGGGAATCTTGCACAATGGGGGAAACCCTGATGCAGCGATGCCGCGTGAGTGAAGAAGGCCTTTGGGTTGTAAAACTCTTTCGTCGGGGAAGAAAATGACTGTACCCGAATAAGAAGGTCCGGCTAACTTCGTGCCAGCAGCCGCGGTAATACGAAGGGACCTAGCGTAGTTCGGAATTACTGGGCTTAAAGAGCTCGTAGGTGGTTAAAAAAGTTGATGGTGAAATCCCAAGGCTCAACCTTGGAACTGCCATCAAAACTTTTTAGCTAGAGTGTGATAGAGGTAAGTGGAATTTCTAGTGTAGAGGTGAAATTCGTAGATATTCGGAGGAACACCAGTGGCGAAGGCGGCTCACTGGCTCGATACTGACGCTGAGGTGCGAAAGTGTGGGGAGCAAACAGGATTAGATACCCTAGTAGTC
>M03053_135_000000000-ALP1V_1_1106_15734_19499	
CCTACGGGTGGCAGCAGTGAGGAATATTGGGCAATGGAGGCAACTCTGACCCAGCCATGCCGCGTGCAGGAAGACTGCCCTATGGGTTGTAAACTGCTTTTATACAGGAAGAAACACTGCTACGTGTAGCAGCTTGACGGTACTGTAAGAATAAGGACCGGCTAACTCCGTGCCAGCAGCCGCGGTAATACGGAGGGTCCGAGCGTTATCCGGAATCATTGGGTTTAAAGGGTCCGCAGGCGGTCAATTAAGTCAGAGGTGAAATTCCATAGCTTAACTATGGAACTGCCTTTGATACTGGTTGACTTGAGTCATATGGAAGTAGATAGAATGTGTAGTGTAGCGGTGAAATGCATAGATATTACACAGAATACCGATTGCGAAGGCAGTCTACTACGTATGTACTGACGCTGAGGGACGAAAGCGTGGGGAGCGAACAGGATTAGATACCCGTGTAGTC
>M03053_135_000000000-ALP1V_1_2106_10579_3651	
CCTACGGGGGGCTGCAGTGGGGAATCTTGCACAATGGAGGAAACTCTGATGCAGCGATGCCGCGTGAGTGAAGAAGGCCTTTGGGTTGTAAAGCTCTTTCGTCGGGGAAGAAAATGACTGTACCCGAATAAGAAGGTCCGGCTAACTTCGTGCCAGCAGCCGCGGTAATACGAAGGGACCTAGCGTAGTTCGGAATTACTGGGCTTAAAGAGTTCGTAGGTGGTTGAAAAAGTTAGTGGTGAAATCCCAGAGCTTAACTCTGGAACTGCCATTAAAACTTTTCAGCTAGAGTATGATAGAGGAAAGCAGAATTTCTAGTGTAGAGGTGAAATTCGTAGATATTAGAAAGAATACCAACTGCGAAGGCAGCTTTCTGGATCATTACTGACACTGAGGAACGAAAGCATGGGTAGCGAAGAGGATTAGATACCCCAGTAGTC
>M03053_135_000000000-ALP1V_1_2107_9214_23220	
CCTACGGGAGGCAGCAGTGGGGAATCTTGCACAATGGAGGAAACTCTGATGCAGCGATGCCGCGTGAGTGAAGAAGGCCTTTGGGTTGTAAAGCTCTTTCGTCGGGGAAGAAAATGACTGTACCCGAATAAGAAGGTCCGGCTAACTTCGTGCCAGCAGCCGCGGTAATACGAAGGGACCTAGCGTAGTTCGGAATTACTGGGCTTAAAGAGTTCGTAGGTGGTTGAAAAAGTTAGTGGTGAAATCCCAGAGCTTAACTCTGGAGCTGCCATTAAAACTTTTCAGCTAGAGTATGATAGAGGAAAGCAGAATTTCTAGTGTAGAGGTGAAATTCGTAGATATTAGAAAGAATACCAATTGCGAAGGCAGCTTTCTGGATCATTACTGACACTGAGGAACGAAAGCATGGGTAGCGAAGAGGATTAGATACCCCTGTAGTC
>M03053_135_000000000-ALP1V_1_1106_25291_7363	
CCTACGGGAGGCTGCAGTGGGGAATCTTGCACAATGGAGGAAACTCTGATGCAGCGATGCCGCGTGAGTGAAGAAGGCCCTTGGGTTGTAAAGCTCTTTCGTCGGGGAAGAAAATGACTGTACCCGAATAAGAAGGTCCGGCTAACTTCGTGCCAGCAGCCGCGGTAATACGAAGGGACCTAGCGTAGTTCGGAATTACTGGGCTTAAAGAGTTCGTAGGTGGTTGAAAAAGTTAGTGGTGAAATCCCAGAGCTTAACTCTGGAACTGCCATTAAAACTTTTCAGCTAGAGTATGATAGAGGAAAGCAGAATTTCTAGTGTAGAGGTGAAATTCGTAGATATTAGAAGGAATACCAATTGCGAAGGCAGCTTTCTGGATCATTACTGACACTGAGGAACGAAAGCATGGGTAGCGAAGAGGATTAGATACCCGTGTAGTC
>M03053_135_000000000-ALP1V_1_2111_25685_8403	
CCTACGGGTGGCAGCAGTGAGGAATCTTGCGCAATGGGCGAAAGCCTGACGCAGCCACGCCGCGTGCCGGATGAAGGCCCTATGGGTTGTAAACGGCTTTTACTAGGGAAGAACGAGAGGGTTTCGATCTTCTGTGACGGTACCTAGTGAATAAGCACCGGCTAATTCCGTGCCAGCAGCCGCGGTAATACGGAAGGTGCAAGCGTTAATCGGAATTACTGGGCGTAAAGCGCGCGTAGGTGGTTTGTTAAGTTGGATGTGAAAGCCCTGGGCTCAACCTAGGAACTGCATCCAAAACTAACTCACTAGAGTACGATAGAGGGAGGTAGAATTCATAGTGTAGCGGTGGAATGCGTAGATATTATGAAGAATACCAGTGGCGAAGGCGGCCTCCTGGATCTGTACTGACACTGAGGTGCGAAAGCGTGGGTAGCGAACAGGATTAGATACCCGTGTAGTC
>M03053_135_000000000-ALP1V_1_2113_5121_12734	
CCTACGGGAGGCTGCAGTGGGGAATATTGGACAATGGGCGCAAGCCTGATCCAGCCATACCGCGTGTGTGAAGAAGGCCCTAGGGTTGTAAAGCACTTCAAGCTGGGAAGAAAAGTTATTGGTTAATACCCAATAGCCGTGACATTACCATCAGAATAAGGACCGGCTAATTCCGTGCCAGCAGCCGCGGTAATACGGAAGGTCCAAGCGTTAATCGGAATTACTGGGCGTAAAGCGCGCGTAGGCGGCTCTTTAAGTCGGATGTGAAAGCCCCGGGCTCAACCTGGGAACTGCATCCGATACTGGAGGGCTAGAGTGTAGGAGAGGGAGGTAGAATTCCATGTGTAGCAGTGAAATGCGTAGATATATGGAGGAATACCAGTGGCGAAGGCGGCCTCCTGGCTTAACACTGACGCTGAGGTGCGAAAGCGTGGGGAGCAAACGGGATTAGATACCCCAGTAGTC
>M03053_135_000000000-ALP1V_1_2105_9708_5437	
CCTACGGGAGGCTGCAGTTTCGAATCATTCACAATGGGGGCAACCCTGATGGTGCAACGCCGCGTGAGGGATGAAGGCCTTCGGGTCGTAAACCTCTGTCACCAAGGAGCAACAAGCCGGTTCATAGCCGGCCCTGAGTTAACTTGGAGAGGAAGCAGTGGCTAACTCCGTGCCAGCAGCCGCGGTAATACGGAGACTGCAAGCGTTACTCGGATTCACTGGGCGTAAAGGGTGCGTAGGCCACTAAGCGTGTCGGGTGTGAAATCTCGGGGCTCAACCTCGAAACTGCGCCCGAAACTGTTTAGCTAGAGTGTCGGAGAGGTAAGCGGAATTCCAGGTGTAGCGGTGAAATGCGTAGATATCTGGAGGAACACCAATGGCGAAGGCAGCTTACTGGACGACAACTGACGCTGAGGCACGAAAGCGTGGGTAGCGAAAGGGATTAGATACCCCTGTAGTC
>M03053_135_000000000-ALP1V_1_1105_22944_16286	
CCTACGGGCGGCTGCAGTGAGGAATATTGGACAATGGAGGCAACTCTGATGCAGCGATGCCGCGTGAGTGAAGAAGGCCCTTGGGTTGTAAAGCTCTTTCGTCGGGGAAGAAAATGACTGTACCCGAATAAGAAGGTCCGGCTAACTTCGTGCCAGCAGCCGCGGTAATACGAAGGGACCTAGCGTAGTTCGGAACTACTGGGCTTAAAGAGTTCGTAGGTGGTTGAAAAAGTTAGTGGTGAAATCCCAGAGCTTAACTCTGGAACTGCCATTAAAACTTTTCAGCTAGAGTATGATAGAGGAAAGCAGAATTTCTAGTGTAGAGGTGAAATTCGTAGATATTAGAAAGAATACCAATTGCGAAGGCAGCTTTCTGGATCATTACTGACACTGAGGAACGAAAGCATGGGTAGCGAAGAGGATTAGATACCCCGGTAGTC
>M03053_135_000000000-ALP1V_1_2109_21913_7518	
CCTACGGGGGGCTGCAGCAGGGAATATTGCGCAATGAGCGAAAGCTTGACGCAGCGACACCGCGTGTGGGATGACGGTTCTAGGATTGTAAACCACTTTCAGGAGGGAAGAAAATGACGGTACCTCCACAAGAAGACCCGGCCAACTACGTGCCAGCAGCCGCGGTAATACGTAGGGGTCAAGCGTTGTCCGGATTTATTGGGCGTAAAGAGCTCGTAGGCGGTTCAACAAGTCGGTCGTAAAAGTTTAGGGCTCAACCCTAAAATGTCGATCGATACTGTTGTGACTAGGATACGGTAGAGGTGAATGGAATTCCGAGTGTAGCGGTGAAATGCGTAGATATTCGGAGGAACACCAATTGCGAAGGCAGTTCACTGGACCGTGATCGACGCTGAGGAGCGAAAGCTAGGGGAGCAAACAGGATTAGATACCCGTGTAGTC
>M03053_135_000000000-ALP1V_1_1106_26051_22075	
CCTACGGGTGGCAGCAGTGGGGAATCTTGCACAATGGAGGAAACTCTGATGCAGCGATGCCGCGTGAGTGACGAAGGCCCTTGGGTTGTAAAGCTCTTTCGTCGGGGAAGAAAATGACTGTACCCGAATAAGAAGGTCCGGCTAACTTCGTGCCAGCAGCCGCGGTAATACGAAGGGACCTAGCGTAGTTCGGAATTACTGGGCTTAAAGAGTTCGTAGGTGGTTGAAAAAGTTAGTGGTGAAATCCCAGAGCTTAACTCTGGAACTGCCATTAAAACTTTTCAGCTAGAGTATGATAGAGGAAAGCAGAATTTCTAGTGTAGAGGTGAAATTCGTAGATATTAGAAAGAATACCAATTGCGAAGGCAGCTTTCTGGATCATTACTGACACTGAGGAACGAAAGCATGGGTAGCGAAGAGGATTAGATACCCCTGTAGTC
>M03053_135_000000000-ALP1V_1_1117_5800_18840	
CCTACGGGGGGCTGCAGTGGGGAATCTTGCACAATGGAGGAAACTCTGATGCAGCGATGCCGCGTGAGTGAAGAAGGCCCTTGGGTTGTAAAGCTCTTTCGTCGGGGAAGAAAATGACTGCACCCGAATAAGAAGGTCCGGCTAACTTCGTGCCAGCAGCCGCGGTAATACGAAGGGACCTAGCGTAGTTCGGAATTACTGGGCTTAAAGAGTTCGTAGGTGGTTGAAAAAGTTGGTGGTGAAATCCCAGAGCTTAACTCTGGAACTGCCATCAAAACTTTTCAGCTAGAGTTTGATAGAGGAAAGCAGAATTTCTAGTGTAGAGGTGAAATTCGTAGATATTAGAAAGAATACCAATTGCGAAGGCAGCTTTCTGGATCATTACTGACACTGAGGAACGAAAGCATGGGTAGCGAAGAGGATTAGATACCCCTGTAGTC
>M03053_135_000000000-ALP1V_1_1112_25688_20487	
CCTACGGGTGGCAGCAGTGGGGAATCTTGCACAATGGAGGAAACTCTGATGCAGCGATGCCGCGTGAGTGACGAAGGCCCTTGGGTTGTAAAGCTCTTTCGTCGGGGAAGAAAATGACTGTACCCGAATAAGAAGGTCCGGCTAACTTCGTGCCAGCAGCCGCGGTAATACGAAGGGACCTAGCGTAGTTCGGAATTACTGGGCTTAAAGAGTTCGTAGGTGGTTGAAAAAGTTGGTGGTGAAATCCCAGAGCTTAACTCTGGAACTGCCATCAAAACTTTTCAGCTAGAGTTTGATAGAGGAAAGCAGAATTTCTAGTGTAGAGGTGAAATTCGTAGATATTAGAAAGAATACCAATTGCGAAGGCAGCTTTCTGGATCAATACTGACACTGAGGAACGAAAGCATGGGTAGCGAAGAGGATTAGATACCCCAGTAGTC
>M03053_135_000000000-ALP1V_1_2116_10251_6501	
CCTACGGGAGGCAGCAGTGGGGAATATTGGACAATGGGCGCAAGCCTGATCCAGCCATACCGCGTGTGTGAAGAAGGCCTTCGGGTTGTAAAGCACTTTAAGCAGGGAGAAAAAGTTATAGGTTAATACCCTATGACCCTGATGTTACCTGCAGAATAAGCACCGGCTAATTCCGTGCCAGCAGCCGCGGTAATACGGAAGGTGCAAGCGTTAATCGGAATTACTGGGCGTAAAGCGCGCGTAGGTGGTTTGTTAAGTTGGATGTGAAAGCCCTGGGCTCAACCTAGGAACTGCATCCAAAGCTAACTCACTAGAGTACGATAGAGGGAGGTAGAATTCATAGTGTAGCGGTGGAATGCGTAGATATTATGAAGAATACCAGTGGCGAAGGCGGCCTCCTGGATCTGTACTGACACTGAGGTGCGAAAGCGTGGGTAGCGAACAGGATTAGATACCCGAGTAGTC
>M03053_135_000000000-ALP1V_1_2103_10497_5921	
CCTACGGGAGGCAGCAGTGGGGAATTTTGGACAATGGGGGAAACCCTGATCCAGCCATCCCGCGTGAGTGAAGAAGGCCTTCGGGTTGTAAAGCTCTTTCGAAAGTGAAGAAAACTTATTTCGTAATATGTTATAAGTATGACGGTAACTTTAGAAGAAGCACCGGCTAACTCCGTGCCAGCAGCCGCGGTAATACGGAGGGTGCAAGCGTTAATCGGAATTACTGGGCGTAAAGCGCGCGTAGGCGGCTCTTTAAGTCGGATGTGGAAGCCCCGGGCTCAACCTGGGAACTGCATCCGATACCGGAGGGCTAGAGTGTAGGAGAGGGAGGTAGAATTCCATGTGTAGCAGTGAAATGCGTAGATATATGGAGGAATACCAGTGGCGAAGGCGGCCTCCTGGCTTAACACTGACGCTGAGGTGCGAAAGCGTGGGGAGCAAACGGGATTAGATACCCTTGTAGTC
>M03053_135_000000000-ALP1V_1_1104_13125_16651	
CCTACGGGTGGCTGCAGTAGGGAATATTGGACAATGGACGCAAGTCTGATCCAGCCATGCCGCGTGCAGGATGACGGCCCTCTGGGTTGTAAACTGCTTTTATATGAGAGGAAACCTCCAGATGCGTCTGGGGCTGACGGTATCATATGAATAAGGATCGGCTAACTTCGTGCCAGCAGCCGCGGTAAGACGAAGGATCCAAGCGTTGTCCGGATTTACTGGGTTTAAAGGATGCGTAGGCGGACATTTAAGTCAGTGGTGAAATCCCATAGCTCAACTATGGAACTGCCATTGAAACTGTATGTCTTGAATTCGGTTGAGGTAGATGGAATATAACATGTAGCGGTGAAATGCTTAGATATGTTATAGAACACCGATTGCGAAGGCAGTCTACTAAGCCGACATTGACGCTGAGGCATGAAAGCGTGGGGAGCGAACAGGATTAGATACCCCTGTAGTC
>M03053_135_000000000-ALP1V_1_2114_16675_8742	
CCTACGGGGGGCAGCAGTTTCGAATCATTCACAATGGGGGCAACCCTGATGGTGCAACGCCGCGTGAGGGATGAAGGCCTTCGGGTCGTAAACCTCTGTCACCAAGGAGCAACAAGCCGGTTCCTAGCCGGCCCTGAGTTAACTTGGAGAGGAAGCAGTGGCTAACTCCGTGCCAGCAGCCGCGGTAATACGGAGACTGCAAGCGTTACTCGGATTCACTGGGCGTAAAGGGTGCGTAGGCCGCTAAGCGTGTCGGGTGTGAAATCTCGGGGCTCAACCTCGAAACTGCGCCCGAAACTGTTTAGCTAGAGTGTCGGAGAGGTAAGCGGAATTCCAGGTGTAGCGGTGAAATGCGTAGATATCTGGAGGAACACCAATGGCGAAGGCAGCTTACTGGACGACAACTGACGCTGAGGCACGAAAGCGTGGGTAGCGAAAGGGATTAGATACCCTTGTAGTC
>M03053_135_000000000-ALP1V_1_1111_6352_13112	
CCTACGGGAGGCAGCAGTCGAGAATCATTCGCAATGGGCGAAAGCCTGACGGTGCGACGCCGCGTGGAGGATGAAGGCCCTAGGGTCGTAAACTCCTGTCATCAGGGAGCAATGGCTCATGTAGTAACTGACATGAGTAGTGATAGTACCTGAAGAGGAAGGGACGGCAAACTTCGTGCCAGCAGCCGCGGTAATACGAAGGTCTCAAGCGTTGTTCGGATTTACTGGGCGTAAAGCGTCTGTAGGCGGAGTGGTAAGGCAGGTGTGAAATCCCGGGGCTCAACCCCGGAACTGCATCCGATACTGCCACCCTAGAGGGTCGGAGGGGAGTCTGGAATTCTCGGTGTAGCAGTGAAATGCGTAGATATCGAGAGGAACACTAGTGGCGAAGGCGAGACTCTGGACGACACCTGACGCTGAGAGACGAAGGCCAGGGTAGCGAAAAGGATTAGATACCCTTGTAGTC
>M03053_135_000000000-ALP1V_1_1108_23771_19940	
CCTACGGGCGGCAGCAGTGGGGAATCTTAGACAATGGGGGCAACCCTGATCTAGCCATGCCGCGTGAGTGATGAAGGCCTTAGGGTCGTAAAGCTCTTTCGCCTGTGATGATAATGACAGTAGCAGGTAAAGAAACCCCGGCTAACTCCGTGCCAGCAGCCGCGGTAATACGGAGGGGGTTAGCGTTGTTCGGAATTACTGGGCGTAAAGCGCGCGTAGGCGGATTAGAAAGTTGGGGGTGAAATCCCGGGGCTCAACCCCGGAACTGCCTCCAAAACTGCTAGTCTAGAGTTCGAGAGAGGTGAGTGGAATTCCGAGTGTAGAGGTGAAATTCGTAGATATTCGGAGGAACACCAGTGGCGAAGGCGGCTCACTGGCTCGATACTGACGCTGAGGTGCGAAAGTGTGGGGAGCAAACAGGATTAGATACCCTTGTAGTC
>M03053_135_000000000-ALP1V_1_1117_3586_14815	
CCTACGGGTGGCTGCAGTGGGGAATCTTGCACAATGGAGGAAACTCTGATGCAGCGATGCCGCGTGAGTGAAGAAGGCCCTTGGGTTGTAAAGCTCTTTCGTCGGGGAAGAAAATGACTGTACCCGAATAAGAAGGTCCGGCTAACTTCGTGCCAGCAGCCGCGGTAATACGAAGGGACCTAGCGTAGTTCGGAATTACTGGGCTTAAAGAGCTCGTAGGTGGTTAAAAAAGTTGATGGTGAAATCCCAAGGCTCAACCTTGGAACTGCATCCAAAACTAACTCACTAGAGTACGATAGAGGGAGGTAGAATTCATAGTGTAGCGGTGGAATGCGTAGATATTATGAAGAATACCAGTGGCGAAGGCGGCCTCCTGGATCTGTACTGACACTGAGGTGCGAAAGCGTGGGTAGCGAACAGGATTAGATACCCTCGGTAGTC
>M03053_135_000000000-ALP1V_1_2112_13904_1355	
CCTACGGGGGGCTGCAGTGGGGAATCTTGCACAATGGAGGAAACTCTGATGCAGCGATGCCGCGTGAGTGAAGAAGGCCTTTGGGTTGTAAAGCTCTTTCGTCGGGGAAGAAAATGACTGTACCCGAATAAGAAGGTCCGGCTAACTTCGTGCCAGCAGCCGCGGTAATACGAAGGGACCTAGCGTAGTTCGGAATTACTGGGCTTAAAGAGTTCGTAGGTGGTTGAAAAAGTTAGTGGTGAAATCCCAGAGCTTAACTCTGGAACTGCCATTAAAACTTTTCAGCTAGAGTATGATAGAGGAAAGCAGAATTTCTAGTGTAGAGGTGAAATTCGTAGATATTAGAAAGAATACCAATTGCGAAGGCAGCTTTCTGGATCATTACTGACACTGAGGAACGAAAGCATGGGTAACGAAGAGGATTAGATACCCGTGTAGTC
>M03053_135_000000000-ALP1V_1_1109_24033_10229	
CCTACGGGGGGCAGCAGTTTCGAATCATTCACAATGGGGGCAACCCTGGTGGTGCAACGCCGCGTGAGGGATGAAGGCCTTCGGGTCGTAAACCTCTGTCACCAAGGAGCAACAAGCCGGTTCATAGCCGGCCCTGAGTTAACTTGGAGAGGAAGCAGTGGCTAACTCCGTGCCAGCAGCCGCGGTCATACGGAGACTGCAAGCGTTACTCGGATTCACTGGGCGTAAAGGGTGCGTAGGCCGCTAAGCGTGTCGGGTGTGAAATCTCGGGGCTCAACCTCGAAACTGCGCCCGAAACTGTTTAGCTAGAGTGTCGGAGAGGTAAGCGGAATTCCAGGTGTAGCGGTGAAATGCGTAGATATCTGGAGGAACACCAATGGCGAAGGCAGCTTACTGGACGACAACTGACGCTGAGGCACGAAAGCGTGGGTAGCGAAAGGGATTAGATACCCTAGTAGTC
>M03053_135_000000000-ALP1V_1_1111_14495_11903	
CCTACGGGGGGCTGCAGTGGGGAATCTTGCACAATGGAGGAAACTCTGATGCAGCGATGCCGCGTGAGTGAAGAAGGCCCTTGGGTTGTAAAGCTCTTTCGTCGGGGAAGAAAATGACTGTACCCGAATAAGAAGGTCCGGCTAACTTCGTGCCAGCAGCCGCGGTAATACGAAGGGACCTAGCGTAGTTCGGAATTACTGGGCTTAAAGAGTTCGTAGGTGGTTGAAAAAGTTAGTGGTGAAATCCCAGAGCTTAACTCTGGAACTGCCATTAAAACTTTTCAGCTAGAGTATGATAGAGGAAAGCAGAATTTCTAGTGTAGAGGTGAAATTCGTAGATATTAGAAAGAATACCAATTGCGAAGGCAGCTTTCTGGATCATTACTGACACTGAGGAACGAAAGCATGGGTAGCGAAGAGGATTAGATACCCGTGTAGTC
>M03053_135_000000000-ALP1V_1_2113_23706_18360	
CCTACGGGTGGCTGCAGTGGGGAATTTTCCGCAATGGGCGAAAGCTTGACGGAGCAACGCCGCGTGAGGGATGAAGGCCTCTGGGCTGTAAACCTCTTTTATCAAGGAAGAAGATCTGACGGTACTTGATGAATAAGCCACGGCTAATTCCGTGCCAGCAGCCGCGGTAATACGGGAGTGGCAAGCGTTATCCGGAATTATTGGGCGTAAAGCGTCCGCAGGCGGTCTGTCAAGTCTGCTGTTAAAGCGTGGAGCTTAACTCCATTTCGGCAGTGGAAACTGACAGACTAGAGTGTGGTAGGGGCAGAGGGAATTCCCGGTGTAGCGGTGAAATGCGTAGATATTCGGAGGAACACCAATTGCGAAGGCAGTTCACTGGACCGTGATCGACGCTGAGGAGCGAAAGCTAGGGGAGCAAACAGGATTAGATACCCGGGTAGTC
>M03053_135_000000000-ALP1V_1_2108_21204_3985	
CCTACGGGAGGCTGCAGTGGGGAATCTTGCACAATGGAGGAAACTCTGATGCAGCGATGCCGCGTGAGTGAAGAAGGCCCTTGGGTTGTAAAGCTCTTTCGTCGGGGAAGAAAATGACTGTACCCGAATAAGAAGGTCCGGCTAACTTCGTGCCAGCAGCCGCGGTAATACGAAGGGACCTAGCGTAGTTCGGAATTACTGGGCTTAAAGAGTTCGTAGGTGGTTGAAAAAGTTAGTGGTGAAATCCCAGAGCTTAACGCTGGAACTGCCATTAAAACTTTTCAGCTAGAGTATGATAGAGGAAAGCAGAATTTCTAGTGTAGAGGTGAAATTCGTAGATATTATGTAGAACACCAGTTGCGAAGGCGGCTTTCTGGGATAATACTGACGCTGAGGTGCGAAAGTATGGGTAGCGAAGAGGATTAGATACCCTGGTAGTC
>M03053_135_000000000-ALP1V_1_1111_24017_20435	
CCTACGGGAGGCAGCAGTGGGGAATCTTGCACAATGGAGGAAACTCTGATGCAGCGATGCCGCGTGAGTGAAGAAGGCCTTTGGGTTGTAAAGCTCTTTCGTCGGGGAAGAAAATGACTGTACCCGAATAAGAAGGTCCGGCTAGCTTCGTGCCAGCAGCCGCGGTAATACGAAGGGACCTAGCGTAGTTCGGAATTACTGGGCTTAAAGAGTTCGTAGGTGGTTGAAAAAGTTAGTGGTGAAATCCCAGAGCTTAACTCTGGAACTGCCATTAAAACTTTTCAGCTAGAGTATGATAGAGGAAAGCAGAATTTCTAGTGTAGAGGTGAAATTCGTAGATATTAGAAAGAATACCAATTGCGAAGGCAGCTTTCTGGATCATTACTGACACTGAGGAACGAAAGCATGGGTAGCGAAGAGGATTAGATACCCGGGTAGTC
>M03053_135_000000000-ALP1V_1_2119_10131_3870	
CCTACGGGTGGCTGCAGGGAATATTGTGCAATGAGCGAAAGCTTGACACAGCGACACCGCGTGTGGGATGACGGTTCTAGGATTGTAAACCACTTTCAGGAGGGAAGAAAATGACGGTACCTCCACAAGAAGACCCGGCCAACTATGTGCCAGCAGCCGCGGTAATACATAGGGGTCAAGCGTTGTCCGGATTTATTGGGCGTAAAGAGCTCGTAGGCGGTTCAACAAGTCGGTCGTAAAAGTTTAGGGCTTAACCCTAAAATGTCGATCGATACTGTTGTGACTAGGATACGGTAGAGGTGAATGGAATTCCGAGTGTAGCGGTGAAATGCGTAGATATTCGGAGGAACACCAATTGCGAAGGCAGTTCACTGGACCGTGATCGACGCTGAGGAGCGAAAGCTAGGGGAGCAAACAGGATTAGATACCCGGGTAGTC
>M03053_135_000000000-ALP1V_1_1116_18276_13024	
CCTACGGGGGGCAGCAGTGAGGAATATTGGTCAATGGAGGCAACTCTGAACCAGCCATGCCGCGTGAAGGATGACGGCCCTATGGGTTGTAAACTTCTTTTATAGAGGAAGAAACTTGTCTACGTGTAGACAACTGACGGTACACTACGAATAAGGATCGGCTAACTCCGTGCCAGCAGCCGCGGTAATACGGAGGATCCAAGCGTTATCCGGATTCATTGGGTTTAAAGGGTCCGTAGGCGGTCTTTTAAGTCAGAGGTGAAATCCTACAGCTCAACTGTAGAATTGCCTTTGATACTGAAAGACTTGAGTTATTGTGAAGTAGTTAGAATGTGTGGTGTAGCGGTGAAATGCATAGAGATCACACAGAATACCGATTGCGAAGGCAGATTACTAACAATATACTGACGCTGAGGGACGAAAGCGTGGGTAGCGAACAGGATTAGATACCCCAGTAGTC
>M03053_135_000000000-ALP1V_1_2103_11673_13170	
CCTACGGGAGGCTGCAGTGGGGAATATTGGACAATGGGCGCAAGCCTGATCCAGCCATACCGCGTGTGTGAAGAAGGCCTTCGGGTTGTAAAGCACTTTAAGCAGGGAGAAAAAGTTATAAGTTAATACCTTATAACCGTGATGTTACCTGCAGAATAAGCACCGGCTAATTCCGTGCCAGCAGCCGCGGTAATACGGAAGGTGCAAGCGTTAATCGGAATTACTGGGCGTAAAGCGCGCGTAGGTGGTTTGTTAAGTTGGATGTGAAAGCCCTGGGCTCAACCTAGGAACTGCATCCAAAACTAACTCACTAGAGTACGATAGAGGGAGGTAGAATTCATAGTGTAGCGGTGGAATGCGTAGATATTATGAAGAATACCAGTGGCGAAGGCGGCCTCCTGGATCTGTACTGACACTGAGGTGCGAAAGCGTGGGTAGCGAACAGGATTAGATACCCTTGTAGTC
>M03053_135_000000000-ALP1V_1_1119_19921_11318	
CCTACGGGAGGCAGCAGTGGGGAATCTTGCACAATGGAGGAAACTCTGATGCAGCGATGCCGCGTGAGTGAAGAAGGCCCTTGGGTTGTAAAGCTCTTTCGTCGGGGAAGAAAATGACTGTACCCGAATAAGAAGGTCCGGCTAACTTCGTGCCAGCAGCCGCGGTAATACGAAGGGACCTAGCGTAGTTCGGAATTACTGGGCTTAAAGAGTTCGTAGGTGGTTGAAAAAGTTAGTGGTGAAATCCCAGAGCTTAACTCTGGAACTGCCATTAAAACTTTTCAGCTAGAGTATGATAGAGGAAAGCAGAATTTCTAGTGTAGAGGTGAAATTCGTAGATATTAGAAAGAATACCAATTGCGAAGGCAGCTTTCTGGATCATTACTGACACTGAGGAACGAAAGCATGGGTAGCGAAGAGGATTAGATACCCCAGTAGTC
>M03053_135_000000000-ALP1V_1_1111_2410_11101	
CCTACGGGTGGCAGCAGTGAGGAATCTTGCGCAATGGGCGAAAGCCTGACGCAGCCACGCCGCGTGCCGGATGAAGGCCCTATGGGTTGTAAACGGCTTTTACTAGGGAAGAACGAGAGGGTTTCGATCTTCTGTGACGGTACCTAGTGAATAAGCACCGGCTAACTCCGTGCCAGCAGCCGCGGTAATACGGAGGGTGCAAGCGTTGTCCGGAATCATTGGGTGTAAAGGGTACGTAGGCGGGAGCCTAAGTCTGGGGTGAAATCTTGCCGCTTAACGGTAAAATGGCCCTGGATACTGGGTTTCTTGAGTGCAGAAGAGGCAGGTGGAATTCGTGGTGTAGCGGTGAAATACTTAGATATCACGAAGAACATCAGTGGCGAAGGCGGCCTGCTGGTCTGCAACTGACGCTGAGGTACGAAAGCGTGGGGAGCGAACAGGATTAGATACCCGGGTAGTC
>M03053_135_000000000-ALP1V_1_1103_2299_11267	
CCTACGGGGGGCTGCAGTGAGGAATATTGGACAATGGAGGCAACTCTGATCCAGCCATGCCGCGTGCAGGAAGACTGCCCTATGGGTTGTAAACTGCTTTTATACAGGAAGAATAGTACCTACGTGTAGGTATTTGACGGTACTGTACGAATAAGGATCGGCTAACTCCGTGCCAGCAGCCGCGGTAATACGGAGGATCCAAGCGTTATCCGGAATCATTGGGTTTAAAGGGTCCGTAGGCGGTCTGATAAATCAGAGGTGAAATCCCAGAGCTTAACTCTGGAACTGCCATCAAAACTTTTCAGCTAGAGTATGATAGAGGAAAGCAGAATTTCTAGTGTAGAGGTGAAATTCGTAGATATTAGAAAGAATACCAATTGCGAAGGCAGCTTTCTGGATCATTACTGACACTGAGGAACGAAAGCATGGGTAGCGAAGAGGATTAGATACCCTTGTAGTC
>M03053_135_000000000-ALP1V_1_1102_23834_15884	
CCTACGGGCGGCTGCAGCAGGGAATATTGCACAATGGGCGAAAGCCTGATGCAGCAACGCCGCGTGCGGGAAGAAGGCCCTAGGGTTGTAAACCGCTTTCAGCAGGGAAGAAAATGACGGTACCTGCAGAAGAATGTGCGGCCAACTACGTGCCAGCAGCCGCGGTGACACGTAGGCACCAAGCGTTGTCCGGATTTATTGGGCGTAAAGAGCTCGTAGGCGGTTCAGTTAGTCGGGTGTGAAAACTCTGGGCTCAACCCAGAGACGCCACTCGATACTGCTGTGACTAGAGTGCGGTAGGGGAGCGGGGAATTCCTAGTGTAGCGGTGAAATGCGCAGATATTAGGAGGAACACCAGTGGCGAAGGCGCCGCTCTGGGCCGTAACTGACGCTGAGGAGCGAAAGCGTGGGTAGCAAACAGGATTAGATACCCTTGTAGTC
>M03053_135_000000000-ALP1V_1_1101_3601_13726	
CCTACGGGCGGCTGCAGTGGGGAATCTTGCACAATGGAGGAAACTCTGATGCAGCGATGCCGCGTGAGTGAAGAAGGCCTTTGGGTTGTAAAGCTCTTTCGTCGGGGAAGAAAATGACTGTACCCGAATAAGAAGGTCCGGCTAACTTCGTGCCAGCAGCCGCGGTAATACGAAGGGACCTAGCGTAGTTCGGAATTACTGGGCTTAAAGAGTTCGTAGGTGGTTGAAAAAGTTAGTGGTGAAATCCCAGAGCTTAACTCTGGAACTGCCATTAAAACTTTTCAGCTAGAGTATGATAGAGGAAAGCAGAATTTCTAGTGTAGAGGTGAAATTCGTAGATATTAGAAAGAATACCAATTGCGAAGGCAGCTTTCTGGATCATTACTGACACTGAGGAACGAAAGCATGGGTAGCGAAGAGGATTAGATACCCGAGTAGTC
>M03053_135_000000000-ALP1V_1_2104_13287_5289	
CCTACGGGGGGCTGCAGCAGGGAATATTGTGCAATGAACGAAAGTTTGACACAGCGACACCGCGTGTGGGATGACGGATCTAGGTTTGTAAACCACTTTCAGGAGGGAAGAAAATGACGGTACCTCCACAAGAAGCCCCGGCCAACTACGTGCCAGCAGCCGCGGTAATACGTAGGGGGCGAGCGTTGTCCGGATTTATTGGGCGTAAAGAGCTCGTAGGCGGTTCAACAAGTCGGTCGTGAAAGTTCAGGGCTCAACCCTGAAATGTCGATCGATACTGTTGTGACTAGGATACGGTAGAGGTGAGTGGAATTCCGAGTGTAGCGGTGAAATGCGTAGATATTCGGAGGAACACCAATTGCGAAGGCAGCTCACTGGACCGCTATCGACGCTGAGGAGCGAAAGCTAGGGGAGCAAACAGGATTAGATACCCCAGTAGTC
>M03053_135_000000000-ALP1V_1_1103_5843_7626	
CCTACGGGTGGCTGCAGTGGGGAATATTGGACAATGGGGGAAACCCTGATCCAGCAATACCATGTGTGTGAAGAAGGCTCTAGGGTCGTAAAGCACTTTAGTCAGGGAGGAAGGCCTTGTCGTTAATAGCGGCAGGGATTGACGTTACCTGAAGAATAAGCACCGGCTAACTCCGTGCCAGCAGCCGCGGTAATACGGGGGGTGCAAGCGTTAATCGGAATTACTGGGCGTAAAGGGTTCGTAGGCGGTTTATTAAGTCAGATGTGAAAGCCCAGGGCTCAACCTTGGAACTGCATTTGATGCTGGTAGACTAGAGTATAGTAGAGGAGTGGGGAATTTCTGGTGTAGCGGTGAAATGCGTAGAGATCAGAAGGAACACCAATGGCGAAGGCAACACTCTGGACTAATACTGACGCTGAGGGACGAAAGCGTGGGGATCAAACAGGATTAGATACCCGTGTAGTC
>M03053_135_000000000-ALP1V_1_1119_5484_8743	
CCTACGGGAGGCTGCAGTGGGGAATCTTGCACAATGGAGGAAACTCTGATGCAGCGATGCCGCGTGAGTGAAGAAGGCCTTTGGGTTGTAAAGCTCTTTCGTCGGGGAAGAAAATGACTGTACCCGAATAAGAAGGTCCGGCTAACTTCGTGCCAGCAGCCGCGGTAATACGAAGGGACCTAGCGTAGTTCGGAATTACTGGGCTTAAAGAGTTCGTAGGTGGTTGAAAAAGTTGGTGGTGAAATCCCAGAGCTTAACTCTGGAACTGCCATCAAAACTTTTCAGCTAGAGTATGATAGAGGAAAGCAGAATTTCTAGTGTAGAGGTGAAATTCATAGATATTAGAAAGAATACCAATTGCGAAGGCAGCTTTCTGGATCATTACTGACACTGAGGAACGAAAGCATGGGTAGCGAAGAGGATTAGATACCCGGGTAGTC
>M03053_135_000000000-ALP1V_1_1114_17578_6152	
CCTACGGGCGGCAACAGTGAGGAATATTGGACAATGGAGGCAACTCTGATCCAGTCATGCCGCGTGCAGGAAGACTGCCCTATGGGTTGTAAACTGCTTTTATATAGGAAGAAACCTACTTACGTGTAAGTAGCTGACGGTACTATAAGAATAAGGATCGGCTAACTCCGTGCCAGCAGCCGCGGTAATACGGAGGATCCAAGCGTTATCCGGAATCATTGGGTTTAAAGGGTCCGTAGGTGGATAATTAAGTCAGAGGTGAAATCTTGCAGCTCAACTGTAAAATTGCCTTTGATACTGGTTATCTTGAGTTATTGTGAAGTAGTTAGAATATGTAGTGTAGCGGTGAAATGCATAGATATTAGGAAGAACACCAATGGCGAAGGCACTCTACTGGGCCACAACTGACACTGAGAGACGACAGCTAGGGGAGCAAATGGGATTAGATACCCTTGTAGTC
>M03053_135_000000000-ALP1V_1_1111_24209_21482	
CCTACGGGAGGCAGCAGTGAGGAATATTGGTCAATGGAGGAAACTCTGAACCAGCCATGCCGCGTGAAGGATGACGGCCCTATGGGTTGTAAACTTCTTTTATATGGGAAGAAACTTATCTACGTGTAGATAACTGACGGTACCATACGAATAAGGATCGGCTAACTCCGTGCCAGCAGCCGCGGTAATACGGAGGATCCAAGCGTTATCCGGATTCATTGGGTTTAAAGGGTCCGTAGGCGGATTTTTAAGTCAGTGGTGAAAGCCGACAGCTCAACGGTCGAACTGCCATTGATACTGGAAATCTTGAGTACAAATGAAGTAGGCGGAATGAGTCATGTAGCGGTGAAATGCATAGATATGACTCAGAACACCGATTGCGAAGGCAGCTTACTAACATGTAACTGACGCTGAGGGACGAAAGCGTGGGGAGCGAACAGGATTAGATACCCCTGTAGTC
>M03053_135_000000000-ALP1V_1_2109_16887_5364	
CCTACGGGGGGCTGCAGTGGGGAATATTGCGCAATGGGCGAAAGCCTGACGCAGCCATGCCGCGTGTGTGAAGAAGGCCTTCGGGTTGTAAAGCACTTTCAATTGGGAGGAAAGGTTCACGGCTAATACCCGTGAGCCGTGACGTTACCTTTAGAAGAAGCACCGGCTAACTCCGTGCCAGCAGCCGCGGTAATACGGAGGGTGCAAGCGTTAATCGAAATTACTGGGCGTAAAGCGCGCGTAGGCGGCTCTTTAAGTCGGATGTGAAGGCCCCGGGCTCAACCTGGGAACTGCATCCGATACTGGAGGGCTAGGGTGTAGGAGAGGGAGGTAGAATTCCATGTGTAGCAGTGAAATGCGTAGATATATGGAGGAATACCAGTGGCGAAGGCGGCCTCCTGGCTTAACACTGACGCTGAGGTGCGAAAGCGTGGGGAGCAAACGGGATTAGATACCCGTGTAGTC
>M03053_135_000000000-ALP1V_1_1112_5361_6856	
CCTACGGGTGGCTGCAGTGGGGAATCTTGCACAATGGAGGAAACTCTGATGCAGCGATGCCGCGTGAGTGAAGAAGGCCTTTGGGTTGTAAAGCTCTTTCGTCGGGGAAGAAAATGACTGTACCCGAATAAGAAGGTCCGGCTAACTTCGTGCCAGCAGCCGCGGTAATACGAAGGGACCTAGCGTAGTTCGGAATTACTGGGCTTAAAGAGTTCGTAGGTGGTTGAAAAAGTTAGTGGTGAAATCCCAGAGCTTAACTCTGGAACTGCCATTAAAACTTTTCAGCTAGAGTATGATAGAGGAAAGCAGAATTTCTAGTGTAGAGGTGAAATTCGTAGATATTAGAAAGAATACCAATTGCGAAGGCAGCTTTCTGGATCATTACTGACACTGAGGAACGAAAGCATGGGTAGCGAAGAGGATTAGATACCCCAGTAGTC
>M03053_135_000000000-ALP1V_1_1113_20559_14439	
CCTACGGGGGGCTGCAGTGGGGAATCTTAGACAATGGGGGCAACCCTGATCTAGCCATGCCGCGTGAGTGATGAAGGCCTTAGGGTCGTAAAGCTCTTTCGCCTGTGATGATAATGACAGTAGCAGGTAAAGAAACCCCGGCTAACTCCGTGCCAGCAGCCGCGGTAATACGGAGGGGGTTAGCGTTGTTCGGAATTACTGGGCGTAAAGCGCGCGTAGGCGGATTAGAAAGTTGGGGGTGAAATCCCGGGGCTCAACCTCGGAACTGCCTTCAAAACTGCTAGTCTAGAGTTCGAGAGAGGTGAGTGGAATTCCGAGTGTAGAGGTGAAATTCGTAGGTATTAGAAAGAATACCAATTGCGAAGGCAGCTTTCTGGATCATTACTGACACTGAGGAACGAAAGCATGGGTAGCGAAGAGGATTAGATACCCCAGTAGTC
>M03053_135_000000000-ALP1V_1_2117_4996_14153	
CCTACGGGTGGCAGCAGTGGGGAATCTTAGACAATGGGGGCAACCCTGATCTAGCCATGCCGCGTGAGTGATGAAGGCCTTAGGGTCGTAAAGCTCTTTCGCCTGTGATGATAATGACAGTAGCAGGTAAAGAAACCCCGGCTAACTCCGTGCCAGCAGCCGCGGTAATACGGAGGGGGTTAGCGTTGTTCGGAATTACTGGGCGTAAAGCGCGCGTAGGCGGATTAGAAAGTTGGGGGTGAAATCCCGGGGCTCAACCTCGGAACTGCCTCCAAAACTGCTAGTCTAGAGTTCGAGAGAGGTGAGTGGAATTCCGAGTGTAGAGGTGAAATTCGTAGATATTCGGAGGAACACCAGTGGCGAAGGCGGCTCACTGGCTCGATACTGACGCTGAGGTGCGAAAGTGTGGGGAGCAAACAGGATTAGATACCCTTGTAGTC
>M03053_135_000000000-ALP1V_1_1107_28275_7629	
CCTACGGGGGGCTGCAGTGGGGAATCTTGCACAATGGGGGAAACCCTGATGCAGCGATGCCGCGTGAGTGAAGAAGGCCTTTGGGTTGTAAAGCTCTTTCGTCGGGGAAGAAAATGACTGTACCCGAATAAGAAGGTCCGGCTAACTTCGTGCCAGCAGCCGCGGTAATACGAAGGGACCTAGCGTAGTTCGGAATTACTGGGCTTAAAGAGTTCGTAGGTGGTTGAAAAAGTTGGTGGTGAAATCCCAGAGCTTAACTCTGGAACTGCCATCAAAACTTTTCAGCTAGAGTATGATAGAGGAAAGCAGAATTTCTAGTGTAGAGGTGAAATTCGTAGATATTAGAAAGAATACCAATTGCGAAGGCAGCTTTCTGGATCATTACTGACACTGAGGAACGAAAGCATGGGTAGCGAAGAGGATTAGATACCCTAGTAGTC
>M03053_135_000000000-ALP1V_1_2109_21276_17751	
CCTACGGGAGGCTGCAGTGGGGAATTTTCTGCAATGGGCGAAAGCCTGACAGAGCAATACCGCGTGAGGGATGACAGTCCTATGGATTGTAAACCTCTTTTTTCAGGGAGGAAGTTCTGACGTTACCTGAAGAATAAGCATCGGCTAACTCCGTGCCAGCAGCCGCGGTAATACGGAGGATGCAAGTGTTATCCGGAATCACTGGGCGTAAAGCGTCTGTAGGTGGTTTAATGTGTCTGTTGTTAAATCTTAAGGCTCAACCTTAAACCAGCAATGGAAACTATTATGACTTGAGTGTGGTAGAGGTAGAGGGAATTTCCAGTGGAGCGGTGAAATGCGTAGATATTGGAAAGACCACCAATGGCGAAGGCAGTTCACTGGACCGTGATCGACGCTGAGGAGCGAAAGCTAGGGGAGCAAACAGGATTAGATACCCCGGTAGTC
>M03053_135_000000000-ALP1V_1_1107_25248_18820	
CCTACGGGGGGCTGCAGTTTCGAATCATTCACAATGGGGGCAACCCTGATGGTGCAACGCCGCGTGAGGGATGAAGGCCTTCGGGTCGTAAACCTCTGTCACCAGGGAGCAACAAGCAGGTTCATAGCCTGCCCTGAGTTAACCTGGAGAGGAAGCAGTGGCTAACTCCGTGCCAGCAGCCGCGGTAATACGGAGACTGCAAGCGTTACTCGGATTCACTGGGCGTAAAGGGTGCGTAGGCGGATAGATGTGTCAGGTGTGAAATGTCGGGGCTCAACCTCGAAACTGCGCCTGAAACTGTCTATCTAGAGTGTTGGAGAGGTAAGCGGAATTTCTGGTGTAGCGGTGAAATGCGTAGATATCAGAAGGAACACCAATGGCGAAGGCAGCTTACTGGACAACAACTGACGCTGAGGCACGAAAGCGTGGGTAGCGAAAGGGATTAGATACCCGAGTAGTC
>M03053_135_000000000-ALP1V_1_1102_12646_21311	
CCTACGGGAGGCAGCAGTCGAGAATCATTCACAATGGAGGCAACTCTGATGGTGCAACGCCGCGTGGAGGATGACGGTCCTAGGATTGTAAACTCCTGTCATTGGGGAGTAAGACTTAAGCGTTAAGAGCGTTTAAGTTTGATAGTACCCAAAGAGGAAGGGACCTAGCGTAGTTCGGAATTACTGGGCTTAAAGAGTTCGTAGGTGGTTGAAAAAGTTAGTGGTGAAATCCCAGAGCTTAACTCTGGAACTGCCATTAAAACTTTTCAGCTAGAGTATGATAGAGGAAAGCAGAATTTCTAGTGTAGAGGTGAAATTCGTAGATATTAGAAAGAATACCAATTGCGAAGGCAGCTTTCTGGATCATTACTGACACTGAGGAACGAAAGCATGGGTAGCGAAGAGGATTAGATGCCCCTGTAGTC
>M03053_135_000000000-ALP1V_1_2112_12378_10032	
CCTACGGGTGGCAGCAGTTTCGAATCATTCACAATGGGGGCAACCCTGATGGTGCAACGCCGCGTGAGGGATGAAGGCCTTCGGGTCGTAAACCTCTGTCACCAAGGAGCAACAAGCCGGTTCATAGCCGGCCCTGAGTTAACTTGGAGAGGAAGCAGTGGCTAACTCCGTGCCAGCAGCCGCGGTAATACGGAGACTGCAAGCGTTACTCGGATTCACTGGGCGTAAAGGGTGCGTAGGCCGCTAAGCGTGTCGGGTGTGAAATCTCGGGGCTCAACCTCGAAACTGCGCCCGAAACTGTTTAGCTAGAGTGTCGGAGAGGTAAGCGGAATTCCAGGTGTAGCGGTGAAATGCGTAGATATCTGGAGGAACACCAATGGCGAAGGCAGCTTACTGGACGACAACTGACGCTGAGGCACGAAAGCGTGGGTAGCGAAAGGGATTAGATACCCCTGTAGTC
>M03053_135_000000000-ALP1V_1_2115_23143_9306	
CCTACGGGAGGCAGCAGTGGGGAATCTTGCACAATGGAGGAAACTCTGATGCAGCGATGCCGCGTGAGTGAAGAAGGCCTTTGGGTTGTAAAGCTCTTTCGTCGGGGAAGAAAATGACTGTACCCGAATAAGAAGGTCCGGCTAACTTCGTGCCAGCAGCCGCGGTAATACGAAGGGACCTAGCGTAGTTCGGAATTACTGGGCTTAAAGAGTTCGTAGGTGGTTGAAAAAGTTGGTGGTGAAATCCCAGAGCTTAACTCTGGAACTGCCATCAAAACTTTTCAGCTAGAGTATGATAGAGGAAAGCAGAATTTCTAGTGTAGAGGTGAAATTCGTAGATATTAGAAAGAATACCAATTGCGAAGGCAGCTTTCTGGATCATTACTGACACTGAGGAACGAAAGCATGGGTAGCGAAGAGGATTAGATACCCGGGTAGTC
>M03053_135_000000000-ALP1V_1_2115_3344_9917	
CCTACGGGCGGCTGCAGTGGGGAATTTTCCGCAATGGGCGAAAGCCTGACGGAGCAATACCGCGTGAGGGAAGACTGCCTATGGGTTGTAAACCTCTTTTTTCAGGGAGGAATAAATGACGTGTACCTGAAGAATAAGCATCGGCTAACTCCGTGCCAGCAGCCGCGGTAAGACGGAGGATGCAAGTGTTATCCGGAATCACTGGGCGTAAAGCGTCTGTAGGTTGTTGTTTAAGTCAACTGTTAAATCTTGAGGCTCAACGTCAAAATCGCAGTCGAAACTATTCAACTTGAGTATAGTAGGGGTAAAGGGAATTTCCAGTGGAGCGGTGAAATGCGTAGATATTGGAAAGAACACCGATGGCGAAGGCACTTTACTGGGCTATTACTAACACTCAGAGACGAAAGCTAGGGTAGCAAATGGGATTAGATACCCTTGTAGTC
>M03053_135_000000000-ALP1V_1_1108_6839_13664	
CCTACGGGCGGCAGCAGTTTCGAATCATTCACAATGGGGGAAACCCTGATGGTGCAACGCCGCGTGAGGGATGAAGGCCTTCGGGTCGTAAACCTCTGTCATCAAGGAGCAACAAGCAGGTTCATAGCCTGCCCTGAGTTAACTTGAAGAGGAAGCAGTGGCTAACTCCGTGCCAGCAGCCGCGGTAATACGGAGACTGCAAGCGTTACTCGGATTCACTGGGCGTAAAGGGTGCGTAGGCCGATAGATGTGTCAGGTGTGAAATCTCGGGGCTCAACCTCGAAACTGCGCCTGAAACTGCTAGTCTAGAGTTCGAGAGAGGTGAGTGGAATTCCGAGTGTAGAGGTGAAATTCGTAGATATTCGGAGGAACACCAGTGGCGAAGGCGGCTCACTGGCTCGATACTGACGCTGAGGTGCGAAAGTGTGGGGAGCAAACAGGATTAGATACCCCGGTAGTC
>M03053_135_000000000-ALP1V_1_1119_23210_7153	
CCTACGGGTGGCAGCAGTGAGGAATATTGGTCAATGGAGGCAACTCTGAACCAGCCATGCCGCGTGAAGGAAGAATGTCCTACGGATTGTAAACTTCTTTTATTTGGGAAGAACTCCCTCTACGTGTAGAGGGCTGACGGTACCAAACGAATAAGGACCGGCTAACTCCGTGCCAGCAGCCGCGGTAATACGGAGGGTCCAAGCGTTATCCGGAATCATTGGGTTTAAAGGGTTCGCAGGCGGTTTATTAAGTCAGTGGTGAAAGCCTACAGCTCAACTGTAGAACTGCCATTGATACTGATAGACTTGAATTTAGTTGAAGTAGGCGGAATGTGTAGTGTAGCGGTGAAATGCTTAGATATTACACAGAACACCGATAGCGAAGGCAGCTTACTAAACTACGATTGACGCTCATGAACGAGAGCGTGGGGAGCGAACAGGATTAGATACCCCAGTAGTC
>M03053_135_000000000-ALP1V_1_2102_22723_14811	
CCTACGGGTGGCAGCAGTGGGGAATTTTCTGCAATGGGCGAAAGCCTGACAGAGCAATACCGCGTGAGGGATGACAGTCCTATGGATTGTAAACCTCTTTTTTCAGGGAGGAAGTTCTGACGTTACCTGAAGAATAAGCATCGGCTAACTCCGTGCCAGCAGCCGCGGTAATACGGAGGATGCAAGTGTTATCCGGAATCACTGGGCGTAAAGCGTCTGTAGGTGGTTTAATGTGTCTGTTGTTAAATCTTAAGGCTCAACCTTAAACCAGCAATGGAAACTATTATGACTTGAGTGTGGTAGAGGTAGAGGGAATTTCCAGTGGAGCGGTGAAATGCGTAGATATTGGAAAGACCACCAATGGCGAAGGCACTCTACTGGGCCATTACTGACACTGAGAGACGAAAGCTAGGGGAGCAAATGGGATTAGATACCCTGGTAGTC
>M03053_135_000000000-ALP1V_1_1117_1804_12466	
CCTACGGGTGGCTGCAGTCGAGAATCATTCACAATGGGGGAAACCCTGATGGTGCGACGCCGCGTGGGGGATGAAGGTCTTCGGATTGTAAACCCCTGTCATTTGTGAACAAACCTTTTGGTTTAATAGGCCAAAAGCTGATAGTAGCAAAAGAGGAAGGGACGGCTAACTCCGTGCCAGCAGCCGCGGTAATACGGAGGGGGTTAGCGTTGTTCGGAATTACTGGGCGTAAAGCGCACGTAGGCGGATTAGAAAGTTAGAGGTGAAATCCCGGGGCTCAACCCCGTAACTGCCTTTAAAACTACTAGTCTAGAGTTCGAGAGAGGTGAGTGGAAGTCCGAGTGTAGAGGTGAAATTCGTAGATATTCGGAGGAACACCAGTGGCGAAGGCGGCTCACTGGCTCGATACTGACGCTGAGGTGCGAAAGTGTGGGGAGCAAACAGGATTAGATACCCTTGTAGTC
>M03053_135_000000000-ALP1V_1_2105_26225_16239	
CCTACGGGGGGCTGCAGGGAATATTGTGCAATGAACGAAAGTTTGACACAGCGACACCGCGTGTGGGATGACGGATCTAGGTTTGTAAACCACTTTCAGGAGGGAAGAAAATGACGGTACCTCCACAAGAAGACCCGGCCAACTATGTGCCAGCAGCCGCGGTAATACATAGGGGTCAAGCGTTGTCCGGATTTATTGGGCGTAAAGAGCTCGTAGGCGGTTCAACAAGTCGGTCGTAAAAGTTTAGGGCTCAACCCTAAAATGTCGATCGATACTGTTGTGACTAGGATACGGTAGAGGTGAATGGAATTCCGAGTGTAGCGGTGAAATGCGTAGATATTCGGAGGAACACCAATTGCGAAGGCAGTTCACTGGACCGTGATCGACGCTGAGGAGCGAAAGCTAGGGGAGCAAACAGGATTAGATACCCCTGTAGTC
>M03053_135_000000000-ALP1V_1_2107_6653_9833	
CCTACGGGCGGCAGCAGTGGGGAATCTTGCACAATGGAGGAAACTCTGATGCAGCGATGCCGCGTGAGTGAAGAAGGCCCTTGGGTTGTAAAGCTCTTTCGTCGGGGAAGAAAATGACTGTACCCGAATAAGAAGGTCCGGCTAACTTCGTGCCAGCAGCCGCGGTAATACGAAGGGACCTAGCGTAGTTCGGAATTACTGGGCTTAAAGAGTTCGTAGGTGGTTGAAAAAGTTAGTGGTGAAATCCCAGAGCTTAACTCTGGAACTGCCATTAAAACTTTTCAGCTAGAGTATGATAGAGGAAAGCAGAATTTCTAGTGTAGAGGTGAAATTCGTAGATATTAGAAAGAATACCAATTGCGAAGGCAGCTTTCTGGATCATTACTGACACTGAGGAACGAAAGCATGGGTAGCGAAGAGGATTAGATACCCTGGTAGC
>M03053_135_000000000-ALP1V_1_2107_19549_4363	
CCTACGGGGGGCAGCAGTGGGGAATCTTGCACAATGGAGGAAACTCTGATGCAGCGATGCCGCGTGAGTGAAGAAGGCCCTTGGGTTGTAAAGCTCTTTCGTCGGGGAAGAAAATGACTGTACCCGAATAAGAAGGTCCGGCTAACTTCGTGCCAGCAGCCGCGGTAATACGAAGGGACCTAGCGTAGTTCGGAATTACTGGGCTTAAAGAGTTCGTAGGTGGTTGAAAAAGTTAGTGGTGAAATCCCAGAGCTTAACTCTGGAACTGCCATTAAAACTTTTCAGCTAGAGTATGATAGAGGAAAGCAGAATTTCTAGTGTAGAGGTGAAATTCGTAGATATTAGAAAGAATACCAATTGCGAAGGCAGCTTTCTGGATCATTACTGACACTGAGGAACGAAAGCATGGGTAGCGAAGAGGATTAGATACCCCTGTAGTC
>M03053_135_000000000-ALP1V_1_1114_18976_15953	
CCTACGGGAGGCAGCAGTGGGGAATCTTGGACAATGGGCGCAAGCCTGATCCAGCCATGCCGCGTGAGTGACGAAGGCCTTAGGGTCGTAAAGCTCTTTCGCCAGGGATGATAATGACAGTACCTGGTAAAGAAACCCCGGCTAACTCCGTGCCAGCAGCCGCGGTAATACGGAGGGGGTTAGCGTTGTTCGGAATTACTGGGCGTAAAGCGCACGTAGGCGGATTAGAAAGCTAGAGGTGAAATCCCAGGGCTCAACCCTGGAACTGCCTTTAGAACTACTAGTCTAGAGTTCGAGAGAGGTGAGTGGAATTCCAAGTGTAGAGGTGAAATTCGTAGATATCAGAAGGAACATCAATGGCGAAGGCAGCTTTCTGGACCAATACTGACGCTGAGGTACGAAAGCGTGGGTAGCAAACAGGATTAGATACCCCGGTAGTC
>M03053_135_000000000-ALP1V_1_1108_20410_7823	
CCTACGGGTGGCAGCAGTGGGGAATATTGCACAATGGGCGCAAGCCTGATGCAGCCATGCCGCGTGTATGAAGAAGGCCTTCGGGTTGTAAAGTACTTTCAGCAGTGAGGAAGGTGGTGTACTTAATCCGTGCATCATTTGACGTTAGCTGCAGAAGAAGCACCGGCTAACTCCGTGCCAGCAGCCGCGGTAATACGAAGGGTGCAAGCGTTATCCGGAATCATTGGGTTTAAAGGGTCCGTAGGCGGGCTAATAAGTCAGAGGTGAAATCCCACAGCTTAACTGTGGCACTGCCTTTGATACTGTTAGTCTTGAGTCATTTGGAAGTAGATAGAATGTGTAGTGTAGCTGTGAAATGCATAGATATTACACAGAATACCGATTGCGAAGGCAGTCTACTACGAATGTACTGACGCTGATGGACGAAAGCGTGGGTAGCGAACAGGATTAGATACCCGAGTAGTC
>M03053_135_000000000-ALP1V_1_1103_18900_12710	
CCTACGGGAGGCAGCAGTTTCGAATCATTCACAATGGGGGCAACCCTGATGGTGCAACGCCGCGTGAGGGATGAAGGCCTTCGGGTCGTAAACCTCTGTCACCAAGGAGCAACAAGCCGGTTCATAGCCGGCCCTGAGTTAACTTGGAGAGGAAGCAGTGGCTAACTCCGTGCCAGCAGCCGCGGTAATACGGAGACTGCAAGCGTTACTCGGATTCACTGGGCGTAAAGGGTGCGTAGGCCGCTAAGCGTGTCGGATGTGAAATCTCGGGGCTCAACCTCGAAACTGCGCCCGAAACTGTTTAGCTAGAGTGTCGGAGAGGTAAGCGGAATTCCAGGTGTAGCGGTGAAATGCGTAGATATCTGGAGGAACACCAATGGCGAAGGCAGCTTACTGGACGACAACTGACGCTGAGGCACGAAAGCGTGGGTAGCGAAAGGGATTAGATACCCTAGTAGTC
>M03053_135_000000000-ALP1V_1_1112_6837_21357	
CCTACGGGGGGCTGCAGTGGGGAGTCTTAGACAATGGGGGCAACCCTGATCTAGCCATGCCGCGTGAGTGATGAAGGCCTTAGGGTCGTAAAGCTCTTTCGCCTGTGATGATAATGACAGTAGCAGGTAAAGAAACCCCGGCTAACTCCGTGCCAGCAGCCGCGGTAATACGGAGGGGGTTAGCGTTGTTCGGAATTACTGGGCGTAAAGCGCGCGTAGGCGGATTAGAAAGTTGGGGGTGAAATCCCGGGGCTCAACCCCGGAACTGCCTCCAAAACTGCTAGTCTAGAGTTCGAGAGAGGTGAGTGGAATTCCGAGTGTAGAGGTGAAATTCGTAGATATTGGAAAGAATACCAGTGGCGAAGGCGACTAACTGGGCCATTTTTGACGCTGAGATACGAAAGCGTGGGTAGCAAACAGGATTAGATACCCCAGTAGTC
>M03053_135_000000000-ALP1V_1_1110_26264_13390	
CCTACGGGGGGCAGCAGTAGGGAATCTTGCGCAATGGGGGCAACCCTGACGCAGCAACGCCGCGTGTGGGATGACGGCTTTCGGGTTGTAAACCACTTTCAGTGATGACGAAAATGACGGTAATCACAGAAGAAGGTCCGGCCAACTACGTGCCAGCAGCCGCGGTAACACGTAGGGACCAAGCGTTGTCCGGATTTATTGGGCGTAAAGAGCTCGTAGGCGGTTCTGTAAGTCGGATGTGAAAACTCAGGGCTCAACCCTGAGACGCCATCTGATACTGCAGTGACTAGAGTCCGGTAGAGGAAGATGGAATTCCTGGTGTAGCGGTGGAATGCGCAGATATCAGGAGGAACACCAATGGCGAAGGCAGTCTTCTGGGCCGGTACTGACGCTGAGGAGCGAAAGCATGGGGAGCAAACAGGATTAGATACCCCTGTAGTC
>M03053_135_000000000-ALP1V_1_2115_19466_23353	
CCTACGGGGGGCAGCAGTGGGGAATCTTGCACAATGGAGGAAACTCTGATGCAGCGATGCCGCGTGAGTGAAGAAGGCCTTTGGGTTGTAAAGCTCTTTCGTCGGGGAAGAAAATGACTGTACCCGAATAAGAAGGTCCGGCTAACTTCGTGCCAGCAGCCGCGGTAATACGAAGGGACCTAGCGTAGTTCGGAATTACTGGGCTTAAAGAGTTCGTAGGTGGTTGAAAAAGTTGGTGGTGAAATCCCAGAGCTTAACTCTGGAACTGCCATCAAAACTTTTCAGCTAGAGTATGATAGAGGAAAGCAGAATTTCTAGTGTAGAGGTGAAATTCGTAGATATTAGAAAGAATACCAATTGCGAAGGCAGCTTTCTGGATCATTACTGACACTGAGGAACGAAAGCATGGGTAGCGAAGAGGATTAGATACCCCTGTAGTC
>M03053_135_000000000-ALP1V_1_1109_13090_7296	
CCTACGGGCGGCTGCAGTGAGGAATATTGGACAATGGAGGAAACTCTGATCCAGCCATGCCGCGTGCAGGATGACTGCCCTATGGGTTGTAAACTGCTTTTATATAGGAAGAAACACTCCCACGTGTGGGGGCTTGACGGTACTATATGAATAAGGATCGGCTAACTCCGTGCCAGCAGCCGCGGTAATACGGAGGATCCAAGCGTTATCCGGAATCATTGGGTTTAAAGGGTCCGCAGGCGGCCTGTTAAGTCAGAGGTGAAATCCTACAGCTCAACTGTAGAACTGCCTTTGATACTGATAGGCTTGAGTTATTGTGAAGTGGTTAGAATATGTAGTGTAGCGGTGAAATGCATAGATATTACATAGAATACCGATTGCGAAGGCAGATCACTAACAATATATTGACACTGATGGACGAAAGCGTGGGGAGCGAACAGGATTAGATACCCCAGTAGTC
>M03053_135_000000000-ALP1V_1_2106_15046_12649	
CCTACGGGCGGCAGCAGCAGGGAATATTGCGCAATGAGCGAAAGCTTGACGCAGCGACACCGCGTGTGGGATGACGGTTCTAGGATTGTAAACCACTTTCAGGAGGGAAGAAAATGACGGTACCTCCACAAGAAGACCCGGCCAACTACGTGCCAGCAGCCGCGGTAATACGTAGGGGTCAAGCGTTGTCCGGATTTATTGGGCGTAAAGAGCTCGTAGGCGGTTCAACAAGTCGGTCGTAAAAGTTTAGGGCTCAACCCTAAAATGTCGATCGATACTGTTGTGACTAGGATACGGTAGAGGTGAATGGAATTCCGAGTGTAGCGGTGAAATGCGTAGATATTCGGAGGAACACCAATTGCGAAGGCAGTTCACTGGACCGTGATCGACGCTGAGGAGCGAAAGCTAGGGGAGCAAACAGGATTAGATACCCTAGTAGTC
>M03053_135_000000000-ALP1V_1_1107_5961_16822	
CCTACGGGAGGCTGCAGTAGGAATATTGGGCAATGGAGGCAACTCTGACCCAGCCATGCCGCGTGCAGGAAGACTGCCCTATGGGTTGTAAACTGCTTTTATACAGGAAGAAACCGCTCTACGTGTAGAGCCTTGACGGTACTGTAAGAATAAGGATCGGCTAACTCCGTGCCAGCAGCCGCGGTAATACGGAGGATCCAAGCGTTATCCGGAATCATTGGGTTTAAAGGGTCCGTAGGTGGATTAATAAGTCAGAGGTGAAATCCTGCAGCTCAACTGTAGAACTGCCTTTGATACTGTTAATCTTGAGTCATTATGAAGTGGTTAGAATGTGTAGTGTAGCGGTGAAATGCATAGATATTACACAGAATACCGATTGCGAAGGCAGATCACTAATAATGTACTGACACTGAGGGACGAAAGCGTGGGGAGCGAACAGGATTAGATACCCGTGTAGTC
>M03053_135_000000000-ALP1V_1_1107_19611_9554	
CCTACGGGAGGCAGCAGTAAGGAATATTGGACAATGGACGAAAGTCTGATCCAGCCGTGCCGCGTGCAGGATGACAGCCCTACGGGTTGTAAACTGCTTTTATACAGGAAGAAACACTCCGACGTGTCGGAGCTTGACGGTACTCTACGAATAAGGATCGGCTAACTCCGTGCCAGCAGCCGCGGTAATACGGAGGATCCAAGCGTTATCCGGATTCATTGGGTTTAAAGGGTCCGTAGGCGGGTCTTTAAGTCAGTGGTGAAAGCCGACAGCTCAACTGTCGAACTGCCATTGATACTGGAGACCTTGAGTACAAATGAAGTAGGCGGAATGAGTCATGTAGCGGTGAAATGCATAGATATGACTCAGAACACCGATTGCGAAGGCAGCTTACTAACATGTAACTGACGCTGAGGGACGAAAGCGTGGGTAGCGAACAGGATTAGATACCCCGGTAGTC
>M03053_135_000000000-ALP1V_1_1111_9403_19993	
CCTACGGGAGGCTGCAGTGGGGAATCTTGCACAATGGAGGAAACTCTGATGCAGCGATGCCGCGTGAGTGAAGAAGGCCCTTGGGTTGTAAAGCTCTTTCGTCGGGGAAGAAAATGACTGTACCCGAATAAGAAGGTCCGGCTAACTTCGTGCCAGCAGCCGCGGTAATACGAAGGGACCTAGCGTAGTTCGGAATTACTGGGCTTAAAGAGTTCGTAGGTGGTTGAAAAAGTTGGTGGTGAAATCCCAGAGCTTAACTCTGGAACTGCCATCAAAACTTTTCAGCTAGAGTTTGATAGAGGAAAGCAGAATTTCTAGTGTAGAGGTGAAATTCGTAGATATTAGAAAGAATACCAATTGCGAAGGCAGCTTTCTGGATCATTACTGACACTGAGGAACGAAAGCATGGGTAGCGAAGAGGATTAGATACCCCAGTAGTC
>M03053_135_000000000-ALP1V_1_1112_27151_15732	
CCTACGGGGGGCTGCAGTTTCGAATCATTCACAATGGGGGAAACCCTGATGGTGCAACGCCGCGTGAGGGATGAAGGCCTTCGGGTCGTAAACCTCTGTCATCAAGGAGCAACAAGCAGGTTCATAGCCTGCCCTGAGTTAACTTGAAGAGGAAGCAGTGGCTAACTCCGTGCCAGCAGCCGCGGTAATACGGAGACTGCAAGCGTTACTCGGATTCACTGGGCGTAAAGGGTGCGTAGGCCGATAGATGTGTCAGGTGTGAAATCTCGGGGCTCAACCTCGAAACTGCGCCTGAAACTGTCTATCTAGAGTGTTGGAGAGGTAAGCGGAATTCCAGGTGTAGCGGTGAAATGCGTAGATATCTGGAGGAACACCAATGGCGAAGGCAGCTTACTGGACGACAACTGACGCTGAGGCACGAAAGCGTGGGTAGCGAAAGGGATTAGATACCCTTGTAGTC
>M03053_135_000000000-ALP1V_1_1103_20107_12176	
CCTACGGGAGGCAGCAGTGGGGAATCTTGCACAATGGAGGAAACTCTGATGCAGCGATGCCGCGTGAGTGAAGAAGGCCCTTGGGTTGTAAAGCTCTTTCGTCGGGGAAGAAAATGACTGTACCCGAATAAGAAGGTCCGGCTAACTTCGTGCCAGCAGCCGCGGTAATACGAAGGGACCTAGCGTAGTTCGGAATTACTGGGCTTAAAGAGTTCGTAGGTGGTTGAAAAAGTTAGTGGTGAAATCCCAGAGCTTAACTCTGGAACTGCCATTAAAACTTTTCAGCTAGAGTATGATAGAGGAAAGCAGAATTTCTAGTGTAGAGGTGAAATTCGTAGATATTAGAAAGAATACCAATTGCGAAGGCAGCTTTCTGGATCATTACTGACACTGAGGAACGAAAGCATGGGTAGCGAAGAGGATTAGATACCCTGGTAGTC
>M03053_135_000000000-ALP1V_1_2103_11069_19973	
CCTACGGGCGGCAGCAGTTTCGAATCATTCACAATGGGGGCAACCCTGATGGTGCAACGCCGCGTGAGGGATGAAGGCCTTCGGGTCGTAAACCTCTGTCACCAAGGAGCAACAAGCCGGTTCATAGCCGGCCCTGAGTTAACTTGGAGAGGAAGCAGTGGCTAACTCCGTGCCAGCAGCCGCGGTAATACGGAGACTGCAAGCGTTACTCGGATTCACTGGGCGTAAAGGGTGCGTAGGCCGCTAAGCGTGTCGGGTGTGAAATCTCGGGGCTCAACCTCGAAACTGCGCGCGAAACTGTTTAGCTAGAGTGTCGGAGAGGTAAGCGGAATTCCAGGTGTAGCGGTGAAATGCGTAGATATCTGGAGGAACACCAATGGCGAAGGCAGCTTACTGGACGACAACTGACGCTGAGGCACGAAAGCGTGGGTAGCGAAAGGGATTAGATACCCCTGTAGTC
>M03053_135_000000000-ALP1V_1_1108_2953_8942	
CCTACGGGCGGCAGTGGGGAATCTTGCACAATGGAGGAAACTCTGATGCAGCGATGCCGCGTGAGTGAAGAAGGCCCTTGGGTTGTAAAGCTCTTTCGTCGGGGAAGAAAATGACTGTACCCGAATAAGAAGGTCCGGCTAACTTCGTGCCAGCAGCCGCGGTAATACGAAGGGACCTAGCGTAGTTCGGAATTACTGGGCTTAAAGAGTTCGTAGGTGGTTGAAAAAGTTAGTGGTGAAATCCCAGAGCTTAACTCTGGAACTGCCATTAAAACTTTTCAGCTAGAGTATGATAGAGGAAAGCAGAATTTCTAGTGTAGAGGTGAAATTCGTAGATATTAGAAAGAATACCAATTGCGAAGGCAGCTTTCTGGATCATTACTGACACTGAGGAACGAAAGCATGGGTAGCGAAGAGGATTAGATACCCCAGTAGTC
>M03053_135_000000000-ALP1V_1_1115_18944_2226	
CCTACGGGTGGCAGCAGTGAGGAATATTGGGCAATGGAGGCAACTCTGACCCAGCCATGCCGCGTGCAGGAAGACTGCCCTATGGGTTGTAAACTGCTTTTATACAGGAAGAAACACTGCTACGTGTAGCAGCTTGACGGTACTGTAAGAATAAGGACCGGCTAACTCCGTGCCAGCAGCCGCGGTAATACGGAGGGTCCGAGCGTTATCCGGAATCATTGGGTTTAAAGGGTCCGCAGGCGGTCAATTAAGTCAGAGGTGAAATCCCATAGCTTAACTATGGAACTGCCTTTGATACTGGTTGACTTGAGTCATATGGAAGTAGATAGAATGTGTAGTGTAGCGGTGAAATGCATAGATATTACACAGAATACCGATTGCGAAGGCAGTCTACTACGTATGTACTGACGCTGAGGGACGAAAGCGTGGGGAGCGAACAGGATTAGATACCCGTGTAGTC
>M03053_135_000000000-ALP1V_1_2116_8204_8524	
CCTACGGGGGGCAGCAGTCGAGAATCATTCACAATGGAGGCAACTCTGATGGTGCAACGCCGCGTGGAGGATGACGGTCCTAGGATTGTAAACTCCTGTCATTGGGGAGTAAGACTTAAGCGTTAAGAGCGTTTAAGTTTGATAGTACCCAAAGAGGAAGGGACGGCTAACTTCGTGCCAGCAGCCGCGGTAATACGAAGGTCCCAAGCGTTGTTCGGAATCACTGGGCGTAAAGCGTGTGTAGGCTGCGCGGAAAGTCAAATGTGAAAGCCAGGGGCTCAACCTCGGAACTGCATTCGATACTCCCGTGCTAGAGTAATGGAGAGGTAAGTGGAATTCCTGGTGTAGCGGTGAAATGCGTGGATATCAGGAGGAACATCAATGGCGAAGGCAACTTACTGGACCGCTATCGACGCTGAGGAGCGAAAGCTAGGGGAGCAAACAGGATTAGATACCCCAGTAGTC
>M03053_135_000000000-ALP1V_1_1113_23432_18580	
CCTACGGGAGGCAGCAGTGGGGAATATTGGACAATGGGCGAAAGCCTGATCCAGCAATGCCGCGTGAGTGAAGAAGGCCCTTGGGTTGTAAAACTCTTTCGTCGGGGAAGAAAATGACTGTACCCGAATAAGAAGGTCCGGCTAACTTCGTGCCAGCAGCCGCGGTAATACGAAGGGACCTAGCGTAGTTCGGAATTACTGGGCTTAAAGAGTTCGTAGGTGGTTGAAAAAGTTAGTGGTGAAATCCCAGAGCTTAACTCTGGAACTGCCATTAAAACTTTTCAGCTAGAGTATGATAGAGGAAAGCAGAATTTCTAGTGTAGAGGTGAAATTCGTAGATATTAGAAAGAATACCAATTGCGAAGGCAGCTTTCTGGATCATTACTGACACTGAGGAACGAAAGCATGGGTAGCGAAGAGGATTAGATACCCCAGTAGTC
>M03053_135_000000000-ALP1V_1_1114_9552_11232	
CCTACGGGTGGCTGCAGTGAGGAATATTGGACAATGGAGGCAACTCTGATCCAGCCATGCCGCGTGCAGGAAGACGGCCCTATGGGTTGTAAACTTCTTTTATAGAGGAAGAAACTTGTCTACGTGTCGACAACTGACGGTACTCTACGAATAAGGATCGGCTAACTCCGTGCCAGCAGCCGCGGTAATACGGAGGATCCAAGCGTTATCCGGATTCATTGGGTTTAAAGGGTCCGTAGGCGGGTCTTTAAGTCAGTGGTGAAAGCCGACAGCTCAACTGTCGAACTGCCATTGATACTGGTTGACTTGAGTCATATGGAAGTAGATAGAATGTGTAGTGTAGCGGTGAAATGCATAGATATTACACAGAATACCGATTGCGAAGGCAGTCTACTACGTATGTACTGACGCTGAGGGACGAAAGCGTGGGGAGCGAACAGGATTAGATACCCTGGTAGTC
>M03053_135_000000000-ALP1V_1_2115_25251_6006	
CCTACGGGAGGCAGCAGTGGGGAATCTTGCACAATGGAGGAAACTCTGATGCAGCGATGCCGCGTGAGTGAAGAAGGCCTTTGGGTTGTAAAGCTCTTTCGTCGGGGAAGAAAATGACTGTACCCGAATAAGAAGGTCCGGCTAACTTCGTGCCAGCAGCCGCGGTAATACGAAGGGACCTAGCGTAGTTCGGAATTACTGGGCTTAAAGAGTTCGTAGGTGGTTGAAAAAGTTAGTGGTGAAATCCCAGAGCTTAACTCTGGAACTGCCATTAAAACTTTTCAGCTAGAGTATGATAGAGGAAAGCAGAATTTCTAGTGTAGAGGTGAAATTCGTAGATATTAGAAAGAATACCAATTGCGAAGGCAGCTTTCTGGATCATTACTGACACTGAGGAACGAAAGCATGGGTAGCGAAGAGGATTAGATACCCGTGTAGTC
>M03053_135_000000000-ALP1V_1_1112_14437_9192	
CCTACGGGCGGCTGCAGTGGGGAATATTGGACAATGGGCGAAAGCCTGATCCAGCAATGCAGCGTGTGTGACGAAGGCCTGAGGGTTGTAAAGCACTTTCAGTAGGGAAGATAATGACGGTACCTACAGAAGAAGCACCGGCTAACTCCGTGCCAGCAGCCGCGGTAATACGGAGGGTGCAAGCGTTAATCGGAATTACTGGGCGTAAAGCGTCTGTAGGTGGTTTAATAAGTCAACTGTTAAATCTTGAGGCTCAACCTCAAAATCGCAGTCGAAACTATTAGACTAGAGTATAGTAGGGGTAAAGGGAATTTCCAGTGGAGCGGTGAAATGCGTAGAGATTGGAAAGACCACCAATGGCGAAGGCACTCTACTGGGCCATTACTGACACTGAGAGACGAAAGCTAGGGGAGCAAATGGGATTAGATACCCCGGTAGTC
>M03053_135_000000000-ALP1V_1_2108_8750_13461	
CCTACGGGGGGCTGCAGTGAGGAATATTGGACAATGGAGGCAACTCTGATCCAGCCATGCCGCGTGCAGGATGACGGCCCTATGGGTTGTAAACTGCTTTTATACAGGAAGAAACGTTAGTACGTGTACTAACCTGACGGTACTGTAAGAATAAGGATCGGCTAACTCCGTGCCAGCAGCCGCGGTAATACGGAGGATCCAAGCGTTATCCGGAATCATTGGGTTTAAAGGGTCCGTAGGTGGTTTGCTAAGTCAGAGGTGAAATCCTACCGCTTAACGGTAGCACTGCCTTTGATACTGGCAAACTTGAGTTATTGTGAAGTAGTTAGAATGTGTAGTGTAGCGGTGAAATGCATAGATATTACACAGAATACCGATTGCGAAGGCAGATTACTAACAATATACTGACACTGAGGGACGAAAGCGTGGGTAGCGAACAGGATTAGATACCCGAGTAGTC
>M03053_135_000000000-ALP1V_1_2117_13893_23133	
CCTACGGGAGGCTGCAGTCGGGAATATTGGACAATGGGGGAAACCCTGATCCAGCCATGCCGCGTGTGTGAAGAAGGCCCTAGGGTTGTAAAGCACTTTTAGTAGTGAGGGAGGCTCAGTAGTTAATACCTACTGGGATTGACGTTAGCTACAGAAAAAGCACCGGCTAATTTCGTGCCAGCAGCCGCGGTAATACGAAAGGTGCAAGCGTTAATCGGAATTACTGGGCGTAAAGCGCGCGTAGGCGGCTTGGTAAGTTGGATGTGAAAGCCCCGGGCTCAACCTGGGAACTGCATCCAAAACTGCCTAGCTAGAGTATGGTAGAGGATGGCGGAATTTCCTGTGTAGCGGTGAAATGCGTAGATATAGGAAGGAACATCAGTGGCGAAGGCGGCCATCTGGACCAATACTGACGCTGAGGTGCGAAAGCGTGGGGAGCAGACAGGATTAGATACCCGTGTAGTC
>M03053_135_000000000-ALP1V_1_2114_8938_16693	
CCTACGGGCGGCAGCAGTAGGGAATCTTGGGCAATGGGCGAAAGCCTGACCCAGCGATGCCGCGTGTGCGAAGAAGGCCTTAGGGTTGTAAAGCACTTTCAGTTGCGAAGAAAAGCTGCGGTTTAATACGCCGCGGTCTTGACGTTAACAACAGAAGAAGTACCGGCTAACTCCGTGCCAGCAGCCGCGGTAATACGGAGGGTACGAACGTTAATCGGAATTACTGGGCGTAAAGCGCGCGTAGGCGGTTTGATAAGTGGGATGTGAAGGCCCCGGGCTCAACCGGGGAACTGCATTCCAAACTGTCAGACTAGAGTGTGGTAGAGGGAGGTAGAATTTCCTGTGTAGCGGTGAAATGCGTAGATATAGGAAGGAATACCGATGGCGAAGGCAGCCTCCTGGACCAACACTGACGCTGAGGTGCGAAAGCGTGGGGAGCAAACAGGATTAGATACCCGAGTAGTC
>M03053_135_000000000-ALP1V_1_1108_19339_7605	
CCTACGGGTGGCTGCAGTGGGGAATTTTCCGCAATGGGCGAAAGCCTGACGGAGCAACGCCGCGTGAGGGATGAAGGCCTCTGGGCTGTAAACCTCTTTTATCAAGGAAGAAGATCTGACGGTACTTGATGAATAAGCCACGGCTAATTCCGTGCCAGCAGCCGCGGTAATACGGGAGTGGCAAGCGTTATCCGGAATTATTGGGCGTAAAGCGTCCGCAGGCGGCCCTTCAAGTCTGCTGTTAAAAAGTGGAGCTTAACTCCATCATGGCAGGGGAAACTGTTGGGCTTGAGTGTGGTAGGGGCAGAGGGAATTCCCGGTGTAGCGGTGAAATGCGTAGATATCGGGAAGAACACCAGTGGCGAAGGCGCTCTGCTGGGCCATCACTGACGCTCATGGACGAAAGCCAGGGGAGCGAAAGGGATTAGATACCCGTGTAGTC
>M03053_135_000000000-ALP1V_1_2113_9754_5884	
CCTACGGGAGGCTGCAGTTTCGAATCATTCACAATGGGCGAAAGCCTGATGATGCAATGCCGCGTGGAGGATGAAGGCCTTAGGGTCGTAAACTCCTGTCATTGGGGAGCAACAAGTAAGTTCATAGCTTACCATGAGTTAACCCAAAGAGGAAGAGGTGGCTAACTCCGTGCCAGCAGCCGCGGTAATACGGAGACCTCGAGCGTTACTCGGATTCACTGGGCGTAAAGGGTGAGTAGGTGGCCAAGTGTGTCAGGTGTGAAATCCCGGGGCTTAACACCGGAACTGCGCCTGAAACTACTTGGCTAGAGTCTCGGAGAGGATAGTGGAATTCCAAGTGTAGCGGTGAAATGCGTAGATATTTGGAGGAACACCAGTGGCGAAGGCGACTATCTGGACGAGTACTGACGCTCAATCACGAAAGCGTGGGTAGCGAAAGGGATTAGATACCCTGGTAGTC
>M03053_135_000000000-ALP1V_1_1115_12609_23320	
CCTACGGGAGGCAGCAGTGGGGAATATTGGACAATGGGGGAAACCCTGATCCAGCAATACCATGTGTGTGAAGAAGGCTCTAGGGTCGTAAAGCACTTTAGTCAGGGAGGAAGGCCTTGTCGTTAATAGCGGCAGGGATTGACGTTACCTGAAGAATAAGCACCGGCTAACTCCGTGCCAGCAGCCGCGGTAATACGGGGGGTGCAAGCGTTAATCGGAATTACTGGGCGTAAAGCGCGCGTAGGTGGTTTGTTAAGTTGGATGTGAAAGCCCTGGGCTCAACCTAGGAACTGCATCCAAAACTAACTCACTAGAGTACGATAGAGGGAGGTAGAATTCATAGTGTAGCGGTGGAATGCGTAGATATTATGAAGAATACCAGTGGCGAAGGCTGCCTCCTGGATCTGTACTGACACTGAGGTGCGAAAGCGTGGGTAGCGAACAGGATTAGATACCCGTGTAGTC
>M03053_135_000000000-ALP1V_1_2116_2433_15636	
CCTACGGGTGGCAGCAGTAAGGAATATTGGACAATGGACGAAAGTCTGATCCAGCCATGCCGCGTGCAGGATGACAGCCCTACGGGTTGTAAACTGCTTTTATACAAGAAGAAACACTCCGACGTGTCGGAGCTTGACGGTACTGTAAGAATAAGGATCGGCTAACTCCGTGCCAGCAGCCGCGGTAATACGGAGGATCCAAGCGTTATCCGGAATCATTGGGTTTAAAGGGTCCGCAGGCTGTTTTTTAAGTCAGAGGTGAAAGCCAACAGCTCAACTGTTGAACTGCCTTTGATACTGAAAGACTTGAGTCATTGTGAAGTGGTTAGAATGTGTGGTGTAGCGGTGAAATGCTTAGATATCACACAGAATACCCATTGCGAAGGCAGATCACTAACAATGTACTGACGCTCATGGACGAAAGCGTGGGGAGCGAACGGGATTAGATACCCTAGTAGTC
>M03053_135_000000000-ALP1V_1_1116_2585_11782	
CCTACGGGTGGCTGCAGTGGGGAATCTTGCACAATGGAGGAAACTCTGATGCAGCGATGCCGCGTGAGTGAAGAAGGCCCTTGGGTTGTAAAGCTCTTTCGTCGGGGAAGAAAATGACTGTACCCGAATAAGAAGGTCCGGCTAACTTCGTGCCAGCAGCCGCGGTAATACGAAGGGACCTAGCGTAGTTCGGAATTACTGGGCTTAAAGAGTTCGTAGGTGGTTGAAAAAGTTAGTGGTGAAATCCCAGAGCTTAACTCTGGAACTGCCATTAAAACTTTTCAGCTAGAGTATGATAGAGGAAAGCAGAATTTCTAGTGTAGAGGTGAAATTCGTAGATATTAGAAAGAATACCAATTGCGAAGGCAGCTTTCTGGATCATTACTGACACTGAGGAACGAAAGCATGGGTAGCGAAGAGGATTAGATACCCCAGTAGTC
>M03053_135_000000000-ALP1V_1_2111_8754_7855	
CCTACGGGTGGCTGCAGTGGGGAATCTTGCACAATGGGGGAAACCCTGATGCAGCGATGCCGCGTGAGTGAAGAAGGCCTTTGGGTTGTAAAACTCTTTCGTCGGGGAAGAAAATGACTGTACCCGAATAAGAAGGTCCGGCTAACTTCGTGCCAGCAGCCGCGGTAATACGAAGGGACCTAGCGTAGTTCGGAATTACTGGGCTTAAAGAGCTCGTAGGTGGTTAAAAAAGTTGATGGTGAAATCCCAAGGCTCAACCTTGGAACTGCCATCAAAACTTTTTAGCTAGAGTGTGATAGAGGTAAGTGGAATTTCTAGTGTAGAGGTGAAATTCGTAGATATTAGAAAGAATACCAATTGCGAAGGCAGCTTTCTGGATCATTACTGACACTGAGGAACGAAAGCATGGGTAGCGAAGAGGATTAGATACCCCGGTAGTC
>M03053_135_000000000-ALP1V_1_1110_22752_2346	
CCTACGGGGGGCAGCAGTGGGGAATATTGCACAATGGGCGCAAGCCTGATGCAGCCATGCCGCGTGTATGAAGAAGGCCTTCGGGTTGTAAAGTACTTTCAGCAGTGAGGAAGGTGGTGTACTTAATACGTGCATCATTTGACGTTAGCTGCAGAAGAAGCACCGGCTAACTCCGTGCCAGCAGCCGCGGTAATACGGAGGGTGCGAGCGTTAATCGGAATTACTGGGCGTAAAGCGCATGCAGGTGGTTTGTTAAGTCAGATGTGAAAGCCCGGGGCTCAACCTCGGAATTGCATTTGAAACTGACAGACTAGAGTACTGTAGAGGGGGGTAGAATTTCAGGTGTAGCGGTGAAATGCGTAGAGATCTGAAGGAATACCGGTGGCGAAGGCGGCCCCCTGGACAGATACTGACACTCAGATGCGAAAGCGTGGGGAGCAAACAGGATTAGATACCCCGGTAGTC
>M03053_135_000000000-ALP1V_1_2114_9574_18306	
CCTCGGGTGGCAGCAGTGGGGAATCTTGCACAATGGAGGAAACTCTGATGCAGCGATGCCGCGTGAGTGAAGAAGGCCCTTGGGTTGTAAAGCTCTTTCGTCGGGGAAGAAAATGACTGTACCCGAATAAGAAGGTCCGGCTAACTTCGTGCCAGCAGCCGCGGTAATACGAAGGGACCTAGCGTAGTTCGGAATTACTGGGCTTAAAGAGTTCGTAGGTGGTTGAAAAAGTTAGTGGTGAAATCCCAGAGCTTAACTCTGGAACTGCCATTAAAACTTTTCAGCTAGAGTATGATAGAGGAAAGCAGAATTTCTAGTGTAGAGGTGAAATTCGTAGATATTAGAAAGAATACCAATTGCGAAGGCAGCTTTCTGGATCATTACTGACACTGAGGAACGAAAGCATGGGTAGCGAAGAGGATTAGATACCCCAGTAGTC
>M03053_135_000000000-ALP1V_1_2118_11339_10275	
CCTACGGGTGGCTGCAGTGGGGAATATTGGACAATGGGCGAAAGCCTGATCCAGCAATGCCGCGTGAGTGATGAAGGCCTTAGGGTTGTAAAGCTCTTTTACCCGGGATGATAATGACAGTACCGGGAGAATAAGCTCCGGCTAACTCCGTGCCAGCAGCCGCGGTAATACGGAGGGAGCTAGCGTTATTCGGAATTACTGGGCGTAAAGCGCACGTAGGCGGCTTTGTAAGTTAGAGGTGAAAGCCTGGAGCTCAACTCCAGAATTGCCTTTAAGACTGCATCGCTTGAATCCAGGAGAGGTGAGTGGAATTCCGAGTGTAGAGGTGAAATTCGTAGATATTCGGAAGAACACCAGTGGCGAAGGCGGCTCACTGGACTGGTATTGACGCTGAGGTGCGAAAGCGTGGGGAGCAAACAGGATTAGATACCCCTGTAGTC
>M03053_135_000000000-ALP1V_1_1119_15759_3054	
CCTACGGGTGGCAGCAGTCAGGAATATTGTGCAATGGGGGAAACCCTGACACAGCCATGCCGCGTGTGTGAAGAAGGCCTTAGGGTTGTAAAGCACTTTCAGTAGGGAGGAATTAGCAGCGTTAATACCGCTGTGAAGTGACGTTACCTACAGAAGAAGATCCGGCTAACTCCGTGCCAGCAGCCGCGGTAATACGGAGGGATCGAACGTTAATCGGAATTACTGGGCGTAAAGCGCGCGTAGGTGGTTTGTTAAGTGGGATGTGAAAGCCCCGGGCTCAACCTGGGAACTGCATTCCAAACTGACAAACTAGAGTACGATAGAGGGGGGTAGAATTCAGAGTGTAGCGGTGAAATGCGTAGATATTCTGAGGAATACCGGTGGCGAAGGCGGCCCCCTGGATTGATACTGACACTGAGGTGCGAAAGCGTGGGGAGCAAACAGGATTAGATACCCCGGTAGTC
>M03053_135_000000000-ALP1V_1_2101_12055_18013	
CCTACGGGCGGCAGCAGTGGGGAATCTTGGACAATGGGGGCAACCCTGATCCAGCCATGCCGCGTGAGTGAAGAAGGCCCTAGGGTCGTAAAACTCTTTCGCCTGTGATGATAATGACAGTAGCAGGTAAAGAAACCCCGGCTAACTCCGTGCCAGCAGCCGCGGTAATACGGAGGGGGTTAGCGTTGTTCGGTAATTACTGGGCGTAAAGCGCACGTAGGCGGATTAGAAAGTTAGAGGTGAAATCCCGGGGCTCAACCCCGGAACTGCCTTTAAAACTACCAGTCTAGAGTTCGAGAGGGGTGAGTGGAATTCCGAGTGTAGAGGTGAAATTCGTAGATATTCGGAGGAACACCAGTGGCGAAGGCGGCTCACTGGCTCGATACTGACGCTGGGGTGCGAAAGTGTGGGGAGCAAACAGGATTAGATACCCGTGTAGTC
>M03053_135_000000000-ALP1V_1_1111_25894_12576	
CCTACGGGTGGCAGCAGTGGGGAATATTGGACAATGGAGGCAACTCTGATCCAGCAATGCCGCGTGTGTGATGAAGGCCCTAGGGTTGTAAAGCACTTTCAACGGTGAAGATGATGACGGTAGCCGTAGAAGAAGCCCCGGCTAACTTCGTGCCAGCAGCCGCGGTAATACGAAGGGGGCGAGCGTTATTCGGAATTACTGGGCGTAAAGCGCGCGTAGGCGGATTGGAAAGTTGGGGGTGAAATCCCGAGGCTCAACCTCGGAACTGCCTCCAAAACTCCCAGTCTAGAGTTCGAGAGAGGTGAGTGGAATTCCAAGTGTAGAGGTGAAATTCGTAGATATTGGAAAGAACACCGATGGCGAAGGCACTTTACTGGGCTATTACTAACACTCAGAGACGAAAGCTAGGGTAGCAAATGGGATTAGATACCCGTGTAGTC
>M03053_135_000000000-ALP1V_1_1104_14011_7538	
CCTACGGGGGGCTGCAGTCGGGAATATTGCGCAATGGGGGAAACCCTGACGCAGCCATGCCGCGTGTGTGAAGAAGGCCTTAGGGTTGTAAAGCACTTTCAATTGGGAGGAAAAGCTAATGGTTAATAGCCATTAGCCCTGACGTTACCTTTAGAAGAAGCACCGGCTAACTCCGTGCCAGCAGCCGCGGTAATACGGAGGGTGCAAGCGTTAATCGGAATTACTGGGCGTAAAGCGCGCGTAGGCGGCTCTTTAAGTCGGATGTGAAAGCCCCGGGCTCAACCTGGGAACTGCATCCGATACTGGAGGGCTAGAGTGTAGGAGAGGGAGGTAGAATTCCATGTGTAGCAGTGAAATGCGTAGATATATGGAGGAATACCAGTGGCGAAGGCGGCCTCCTGGCTTAACACTGACGCTGAGGTGCGAAAGCGTGGGGAGCAAACGGGATTAGATACCCTTGTAGTC
>M03053_135_000000000-ALP1V_1_1108_15309_5308	
CCTACGGGGGGCTGCAGTGGGGAATCTTGCACAATGGAGGAAACTCTGATGCAGCGATGCCGCGTGAGTGAAGAAGGCCCTTGGGTTGTAAAGCTCTTTCGTCGGGGAAGAAAATGACTGTACCCGAATAAGAAGGTCCGGCTAACTTCGTGCCAGCAGCCGCGGTAATACGAAGGGACCTAGCGTAGTTCGGAATTACTGGGCTTAAAGAGTTCGTAGGTGGTTGAAAAAGTTGGTGGTGAAATCCCAGAGCTTAACTCTGGAACTGCCATCAAAACTTTTCAGCTAGAGTATGATAGAGGAAAGCAGAATTTCTAGTGTAGAGGTGAAATTCGTAGATATTAGAAAGAATACCAATTGCGAAGGCAGCTTTCTGGATCATTACTGACACTGAGGAACGAAAGCATGGGTAGCGAAGAGGATTAGATACCCTTGTAGTC
>M03053_135_000000000-ALP1V_1_1105_3895_14273	
CCTACGGGCGGCTGCAGTTTCGAATCATTCACAATGGGGGCAACCCTGATGGTGCAACGCCGCGTGAGGGATGAAGGCCTTCGGGTCGTAAACCTCTGTCACCAAGGAGCAACAAGCCGGTTCATAGCCGGCCCTGAGTTAACTTGGAGAGGAAGCAGTGGCTAACTCCGTGCCAGCAGCCGCGGTAATACGGAGACTGCAAGCGTTACTCGGATTCACTGGGCGTAAAGGGTGCGTAGGCCGCTAAGCGGGTCGGGTGTGAAATCTCGGGGCTCAACCTCGAAACTGCGCCCGAAACTGTTTAGCTAGAGTGTCGGAGAGGTAAGCGGAATTCCAGGTGTAGCGGTGAAATGCGTAGATATCAGAAGGAACACCAATGGCGAAGGCAGCTTACTGGACAACAACTGACGCTGAGGCACGAAAGCGTGGGTAGCGAAAGGGATTAGATACCCTAGTAGTC
>M03053_135_000000000-ALP1V_1_1119_16689_7541	
CCTACGGGGGGCTGCAGTGGGGAATCTTGCACAATGGAGGAAACTCTGATGCAGCGATGCCGCGTGAGTGAAGAAGGCCCTTGGGTTGTAAAGCTCTTTCGTCGGGGAAGAAAATGACTGTACCCGAATAAGAAGGTCCGGCTAACTTCGTGCCAGCAGCCGCGGTAATACGAAGGGACCTAGCGTAGTTCGGAATTACTGGGCTTAAAGAGTTCGTAGGTGGTTGAAAAAGTTAGTGGTGAAATCCCAGAGCTTAACTCTGGAACTGCCATTAAAACTTTTCAGCTAGAGTATGATAGAGGAAAGCAGAATTTCTAGTGTAGAGGTGAAATTCGTAGATATTAGAAAGAATACCAATTGCGAAGGCAGCTTTCTGGATCATTACTGACACTGAGGAACGAAAGCATGGGTAGCGAAGAGGATTAGATACCCTGGTAGTC
>M03053_135_000000000-ALP1V_1_1108_21722_17381	
CCTACGGGAGGCAGCAGTGGGGAATTTTCTGCAATGGGCGAAAGCCTGACAGAGCAATACCGCGTGAGGGATGACAGTCCTATGGATTGTAAACCTCTTTTTTCAGGGAGGAAGTTCTGACGTTACCTGAAGAATAAGCATCGGCTAACTCCGTGCCAGCAGCCGCGGTAATACGGAGGATGCAAGTGTTATCCGGAATCACTGGGCGTAAAGCGTCTGTAGGTGGTTTAATGTGTCTGTTGTTAAATCTTAAGGCTCAACCTTAAACCAGCAATGGAAACTATTATGACTTGAGTGTGGTAGAGGTAGAGGGAGTTTCCAGTGGAGCGGTGAAATGCGTAGATATTAGAAAGAACACCAAATGCGAAGGCAACTTACTGGGTCACTACTGACACTGAGGAGCGAAAGCATGGGTAGCGAAGAGGATTAGATACCCCAGTAGTC
>M03053_135_000000000-ALP1V_1_2116_17266_5157	
CCTACGGGGGGCTGCAGTGGGGAATATTGCGCAATGGGCGAAAGCCTGACGCAGCCATGCCGCGTGTGTGAAGAAGGCCTTCGGGTTGTAAACGGCTTTTACTAGGGAAGAACGAGAGGGTTTTGATCTTCTGTGACGGTACCTAGTGAATAAGCACCGGCTAACTCCGTGCCAGCAGCCGCGGTAATACGGAGGGTGCAAGCGTTGTCCGGAATCATTGGGTGTAAAGGGTACGTAGGCGGGAGCCTAAGTCTGGGGTGAAATCTTGCCGCTTAACGGTAAAATGGCCTTGGATACTGGGTTTCTTGAGTGCAGAAGAGGCAGGTGGAATTCGTGGTGTAGCGGTGAAATGCTTAGATATCACGAAGAACATCAGTGGCGAAGGCGGCCTGCTGGTCTGCAACTGACGCTGAGGTACGAAAGCGTGGGGAGCGAACAGGATTAGATACCCGGGTAGTC
>M03053_135_000000000-ALP1V_1_2119_28036_7988	
CCTACGGGGGGCAGCAGTGGGGAATCTTGCACAATGGAGGAAACTCTGATGCAGCGATGCCGCGTGAGTGAAGAAGGCCCTTGGGTTGTAAAGCTCTTTCGTCGGGGAAGAAAATGACTGTACCCGAATAAGAAGGTCCGGCTAACTTCGTGCCAGCAGCCGCGGTAATACGAAGGGACCTAGCGTAGTTCGGAATTACTGGGCTTAAAGAGTTCGTAGGTGGTTGAAAAAGTTAGTGGTGAAATCCCAGAGCTTAACTCTGGAACTGCCATTAAAACTTTTCAGCTAGAGTATGATAGAGGAAAGCAGAATTTCTAGTGTAGAGGTGAAATTCGTAGATATTAGAAAGAATACCAATTGCGAAGGCAGCTTTCTGGATCATTACTGACACTGAGGAACGAAAGCATGGGTAGCGAAGAGGATTAGATACCCGAGTAGTC
>M03053_135_000000000-ALP1V_1_2107_3158_8024	
CCTACGGGGGGCTGCAGTGAGGAATATTGGACAATGGAGGCAACTCTGATCCAGCCATGCCGCGTGCAGGAAGACTGCCCTATGGGTTGTAAACTGCTTTTATACAGGAAGAATAGTACCTACGTGTCGGTATTTGACGGTACTGTACGAATAAGGATCGGCTAACTCCGTGCCAGCAGCCGCGGTAATACGGAGAATCCAAGCGTTATCCGGATTCATTGGGTTTAAAGGGTCCGTAGGCGGGTCTTTAAGTCAGTGGTGAAAGCCGACAGCTCAACTGTCGAACTGCCATTGATACTGGAGACCTTGAGTACAAATGAAGTAGGCGGAATGAGTCATGTAGCGGTGAAATGCATAGATATGACTCAGAACACCGATTGCGAAGGCAGCTTACTAACAATATACTGACGCTGAGGGACGAAAGCGGGGGTAGCGAACAGGATTAGATACCCGTGTAGTC
>M03053_135_000000000-ALP1V_1_1109_27308_16194	
CCTACGGGTGGCTGCAGTGGGGAATCTTGCACAATGGAGGAAACTCTGATGCAGCGATGCCGCGTGAGTGAAGAAGGCCCTTGGGTTGTAAAGCTCTTTTGTCGGGAAAGATAATGACTGTACCCGAAGAATAAGGTCCGGCTAACTTCGTGCCAGCAGCCGCGGTAATACGAAGGGACCTAGCGTAATTCGGAATTACTGGGCGTAAAGCGCGCGTAGGCGGTTAAGTAAGTTAATTGTGAAAGCCCAAAGCTCAACTTTGGAATTGCAATTAAAACTATTTAGCTAGAGTTTATCAGAGGAAAGCGGAACACATAGTGTAGAGGTGAAATTCGTAGATATTATGTAGAACACCAGTTGCGAAGGCGGCTTTCTGGGATAACACTGACGCTGAGGTGCGAAAGTATGGGTAGCGAAGAGGATTAGATACCCCTGTAGTC
>M03053_135_000000000-ALP1V_1_1101_10779_1018	
NCTACGGGCGGCTGCAGTGAGGAATATTGCGCAATGGACGAAAGTCTGACGCAGCCATGCCGCGTGCAGGATGACGGCGCTACGCGTTGTAAACTGCTTTTATATGCCAAGAAACCTTCGGACGTGTCCGAAGCTGACGGTAGCATATGAATAAGCACCGGCTAACTCCGTGCCAGCAGCCGCGGTAATACGGAGGGTGCAAGCGTTATCCGGATTTATTGGGTCTAAAGGGTCCGTAGGCGGATCATTAAGTCAGTGGTGAAAGCCGGCAGCTCAACTGTCGAACTGCCATTGATACTGATGATCTTGAATACGGTTGAAGTTGGCGGAATAGGTCATGTAGCGGTGAAATGCTTAGATATGACCTAGAACACCGATTGCGAAGGCAGCCAACTAAACCGTTATTGACGCTGAGGGACGAAAGCGTGGGGAGCGAACAGGATTAGATACCCTTGTAGTC
>M03053_135_000000000-ALP1V_1_1115_5088_16242	
CCTACGGGTGGCAGCAGTGGGGAATCTTGCACAATGGAGGAAACTCTGATGCAGCGATGCCGCGTGAGTGAAGAAGGCCTTTGGGTTGTAAAGCTCTTTCGTCGGGGAAGAAAATGACTGTACCCGAATAAGAAGGTCCGGCTAACTTCGTGCCAGCAGCCGCGGTAATACGAAGGGACCTAGCGTAGTTCGGAATTACTGGGCTTAAAGAGTTCGTAGGTGGTTGAAATAGTTGGTGGTGAAATCCCAGAGCTTAACTCTGGAACTGCCATTAAAACTTGTCAGCTAGAGTATGATAGAGGAAAGCAGAATTTCTAGTGTAGAGGTGAAATTCGTAGATATTAGAAAGAATACCAATTGCGAAGGCAGCTTTCTGGATCATTACTGACACTGAGGAACGAAAGCATGGGTAGCGAGGAGGATTAGATACCCTAGTAGTC
>M03053_135_000000000-ALP1V_1_2119_16044_8263	
CCTACGGGGGGCTGCAGTGGGGAATCTTGCACAATGGAGGAAACCCTGATGCAGCGATGCCGCGTGAGTGAAGAAGGCCTTTGGGTTGTAAAGCTCTTTCGTCGGGGAAGAAAATGACTGTACCCGAATAAGAAGGTCCGGCTAACTTCGTGCCAGCAGCCGCGGTAATACGAAGGGACCTAGCGTAGTTCGGAATTACTGGGCTTAAAGAGTTCGTAGGTGGTTGAAAAAGTTGGTGGTGAAATCCCAGAGCTTAACTCTGGAACTGCCATCAAAACTTTTCAGCTAGAGTATGATAGAGGAAAGCAGAATTTCTAGTGTAGAGGTGAAATTCGTAGATATTAGAAAGAATACCAATTGCGAAGGCAGCTTTCTGGATCATTACTGACACTGAGGAACGAAAGCATGGGTAGCGAAGAGGATTAGATACCCGTGTAGTC
>M03053_135_000000000-ALP1V_1_2108_18528_8323	
CCTACGGGAGGCAGCAGTGGGGAATTTTCTGCAATGGGCGAAAGCCTGACAGAGCAATACCGCGTGAGGGATGACAGTCCTATGGATTGTAAACCTCTTTTTTCAGGGAGGAAGTTCTGACGTTACCTGAAGAATAAGCATCGGCTAACTCCGTGCCAGCAGCCGCGGTAATACGGAGGATGCAAGTGTTATCCGGAATCACTGGGCGTAAAGCGTCTGTAGGTGGTTTAATGTGTCTGTTGTTAAATCTTAAGGCTCAACCCTAAACCAGCAATGGAAACTATTATGACTTGAGTGTGGTAGAGGTAGAGGGAATTTCCAGTGGAGCGGTGAAATGCGTAGATATTGGAAAGACCACCAATGGCGAAGGCACTCTACTGGGCCATTACTGACACTGAGAGACGAAAGCTAGGGGAGCAAATGGGATTAGATACCCTAGTAGTC
>M03053_135_000000000-ALP1V_1_1118_22173_16314	
CCTACGGGTGGCAGCAGTGGGGAATCTTGCACAATGGAGGAAACTCTGATGCAGCGATGCCGCGTGAGTGAAGAAGGCCCTTGGGTTGTAAAGCTCTTTCGTCGGGGAAGAAAATGACTGTACCCGAATAAGAAGGTCCGGCTAACTTCGTGCCAGCAGCCGCGGTAATACGAAGGGACCTAGCGTAGTTCGGAATTACTGGGCTTAAAGAGTTCGTAGGTGGTTGAAAAAGTTAGTGGTGAAATCCCAGAGCTTAACTCTGGAACTGCCATTAAAACTTGTCAGCTAGAGTATGATAGAGGAAAGCAGAATTTCTAGTGTAGAGGTGAAATTCGTAGATATTAGAAAGAATACCAATTGCGAAGGCAGCTTTCTGGATCATTACTGACACTGAGGAACGAAAGCATGGGTAGCGAAGAGGATTAGATACCCCGGTAGTC
>M03053_135_000000000-ALP1V_1_1110_7665_5260	
CCTACGGGCGGCAGCAGTGGGGAATCTTAGACAATGGGGGCAACCCTGATCTAGCCATGCCGCGTGAGTGATGAAGGCCTTAGGGTCGTAAAGCTCTTTCGCCTGTGATGATAATGACAGTAGCAGGTAAAGAAACCCCGGCTAACTCCGTGCCAGCAGCCGCGGTAATACGGAGGGGGTTAGCGTTGTTCGGAATTACTGGGCGTAAAGCGCGCGTAGGCGGATTAGAAAGTTGGGGGTGAAATCCCGGGGCTCAACCTCGGAACTGCCTCCAAAACTGCTAGTCTAGAGTGCGAGAGAGGTGAGTGGAATTCCGAGTGTAGAGGTGAAATTCGTAGATATTCGGAGGAACACCAGTGGCGAAGGCGGCTCACTGGCTCGATACTGACGCTGAGGTGCGAAAGTGTGGGGAGCAAACAGGATTAGATACCCGAGTAGTC
>M03053_135_000000000-ALP1V_1_1113_10177_1360	
CCTACGGGAGGCAGCAGTGGGGAATATTGGACAATGGGCGCAAGCCTGATCCGGCCATACCGCGTGTGTGAAGAAGGCCTTCGGGTTGTAAAGCACTTTAAGCAGGGAGAAAAAGTTATAAGTTAATACCTTATAACCGTGATGTTACCTGCAGAATAAGCACCGGCTAATTCCGTGCCAGCAGCCGCGGTAATACGGAAGGTGCAAGCGTTAATCGGAATTACTGGGCGTAAAGCGCGCGTAGGCGGTTTGTTAAGTTGGATGTGAAAGCCCTGGGCTCAACCTAGGAACTGCATCCAAAACTAACTCACTAGAGTACGATAGAGGGAGGTAGAATTCATAGTGTAGCTGTGGAATGCGTAGATATTATGAAGAATACCAGTGGCGAAGGCGGCCTCCTGGATCTGTACTGACACTGAGGTGCGAAAGCGTGGGTAGCGAACAGGATTAGATACCCCGGTAGTC
>M03053_135_000000000-ALP1V_1_1108_14634_11564	
CCTACGGGCGGCAGCAGCAGGGAATATTGTGCAATGAACGAAAGTTTGACACAGCGACACCGCGTGTGGGATGACGGATCTAGGTTTGTAAACCACTTTCAGGGGGGAAGAAAATGACGGTACCTCCACAAGAAGCCCCGGCCAACTACGTGCCAGCAGCCGCGGTAAGACGGGGGATGCAAGCGTTGTCCAGTTGTATTGGGCGTAAAGCGTTCGTAGGTGGCCTGGTAAGTTCGTTGTTAAATGTCCAGGCTTAACCTGGAACCAGCAACAAAAACTATCAGACTAGAGAGTGGACGGGGTAAAGGGAATTTCTAGTGTAGCGGTGAAATGCGATAATATTAGAAGGAACTCCAGCGGCGAAGGCGCTTTACTAGACCATATCTGACATTCAGGAACGAAAGCTAGGGGAGCAAAAAGGATTAGATACCCCTGTAGTC
>M03053_135_000000000-ALP1V_1_1109_4451_19800	
CCTACGGGTGGCTGCAGTGGGGAATATTGGACAATGGGGGAAACCCTGATCCAGCAATGCAGCGTGAGTGACGAAGGCCTTAGGGTTGTAAAACTCTTTCATCGGTGAGGATAATGACAGTAGCCGAAGAAGAAGGACCGGCTAATTCCGTGCCAGCAGCCGCGGTAATACGGAAGGTCCTAGCGTTGTTCGGAATTACCGGGCGTAAAGCGCATGTAGGCGGAACAGAAAGTTAGAAGTGAAATCCCTGGGCTCAACCTAGGAATTGCTTTTAAAACTTCTGTTCTGGAATTCAGGAGAGGAAAATGGAATATCCAGTGTAGAGGTGAAATTCGTAGATATTGGATGGAACACCAGTGGCGAAGGCGATTTTCTGGACTGATATTGACGCTGAGATGCGAAGGCATGGGTAGCAAACGGGATTAGATACCCTAGTAGTC
>M03053_135_000000000-ALP1V_1_1119_27164_7072	
CCTACGGGTGGCTGCAGTGAGGAATATTGGACAATGGAGGCAACTCTGATCCAGCCATGCCGCGTGCAGGACGACTGCCCTATGGGTTGTAAACTGCTTTTATATAGGAAGAAACCTTGGTACGTGTACCAAGCTGACGGTACTATAAGAATAAGGATCGGCTAACTCCGTGCCAGCAACCGCGGTAATATGGAGGATCCAAGCGTTATCCGGAATCATTGGGTTTAAAGGGTCCGTAGGTGGATAATTAAGTCAGAGGTGAAATCTTGCAGCTCAACTGTAAAATTGCCTTTGATACTGGTTATCTTGAGTTATTATGAAGTAGTTAGAATATGTAGTGTAGCGGTGAAATGCATAGATATTACATAGAATACCAATTGCGAAGGCAGATTACTAATAATCAACTGACACTGATGGACGAAAGCGTGGGTAGCGAACAGGATTAGATACCCTTGTAGTC
>M03053_135_000000000-ALP1V_1_1111_14876_14679	
CCTACGGGGGGCAGCAGTGGGGAATTTTCCGCAATGGGCGAAAGCCTGACGGAGCAACGCCGCGTGAGGGATGAAGGCCTCTGGGCTGTAAACCTCTTTTCTCAAGGAAGAAGATCTGACGGTACTTGAGGAATAAGCCACGGCTAATTCCGTGCCAGCAGCCGCGGTAATACGGGAGTGGCAAGCGTTATCCGGAATTATTGGGCGTAAAGCGTCCGCAGGCGGCCCTTCAAGTCTGCTGTTAAAACGTGGAGCTTAACTCCATCATGGCAGTGGAAACTGTTGGGCTTGAGTGTGGTAGGGGCAGAGGGAATTCCCGGTGTAGCGGTGAAATGCGTAGATATCGGGAAGAACACCAGTGGCGAAGGCGCTCTGCTGGGCCATAACTGACGCTCATGGACGAAAGCCAGGGGAGCGAAAGGGATTAGATACCCCAGTAGTC
>M03053_135_000000000-ALP1V_1_1102_26130_12172	
CCTACGGGAGGCAGCAGTGGGGAATCTTGCACAATGGAGGAAACTCTGATGCAGCGATGCCGCGTGAGTGAAGAAGGCCCTTGGGTTGTAAAGCTCTTTCGTCGGGGAAGAAAATGACTGTACCCGAATAAGAAGGTCCGGCTAACTTCGTGCCAGCAGCCGCGGTAATACGAAGGGACCTAGCGTAGTTCGGAATTACTGGGCTTAAAGAGTTCGTAGGTGGTTGAAAAAGTTGGTGGTGAAATCCCCAGCTTAACTCTGGAACTGCCACCAAAACTTTTCAGCTAGAGTATGATAGAGGAAAGCAGAATTTCTAGTGTAGAGGTGAAATTCGTAGATATTAGAAAGAATACCAATTGCGAAGGCAGCTTTCTGGATCATTACTGACACTGAGGAACGAAAGCATGGGTAGCGAAGAGGATTAGATACCCCTGTAGTC
>M03053_135_000000000-ALP1V_1_2110_15586_12802	
CCTACGGGGGGCTGCAGTGAGGAATATTGGACAATGGAGGCAACTCTGATCCAGCCATGCCGCGTGCAGGATGACTGCCCTATGGGTTGTAAACTGCTTTTATATAGGAAGAAACGTTTCCATGCGTGGGGATTTGACGGTACTATATGAATAAGCACCGGCTAACTCCGTGCCAGCAGCCGCGGTAATACGGAGGGTGCAAGCGTTATCCGGAATCATTGGGTTTAAAGGGTCCGTAGGCGGGCTAATAAGTCAGAGGTGAAATCCCACAGCTTAACTGTGGCACTGCCTTTGATACTGTTAGTCTTGAGTCATTTGGAAGTAGATAGAATGTGTAGTGTAGCGGTGAAATGCATAGATATTACACAGAATACCGATTGCGAAGGCAGATTACTAACAATATACTGACGCTGAGGGACGAAAGCGTGGGTAGCGAACAGGATTAGATACCCCAGTAGTC
>M03053_135_000000000-ALP1V_1_2109_19210_6643	
CCTACGGGAGGCTGCAGTGGGGAATCTTGCACAATGGGGGAAACCCTGATGCAGCGATGCCGCGTGAGTGAAGAAGGCCTTTGGGTTGTAAAACTCTTTCGTCGGGGAAGAAAATGACTGTACCCGAATAAGAAGGTCCGGCTAACTTCGTGCCAGCAGCCGCGGTAATACGAAGGGACCTAGCGTAGTTCGGAATTACTGGGCTTAAAGAGCTCGTAGGTGGTTAAAAAAGTTGATGGTGAAATCCCAAGGCTCAACCTTGGAACTGCCATCAAAACTTTTTAGCTAGAGTGTGATAGAGGTAAGTGGAATTTCTAGTGTAGAGGTGAAATTCGTAGATATTAGAAAGAACACCAAATGCGAAGGCAACTTACTGGGTCACTACTGACACTGAGGAGCGAAAGCATGGGTAGCGAAGAGGATTAGATACCCCGGTAGTC
>M03053_135_000000000-ALP1V_1_2110_6064_11747	
CCTACGGGGGGCAGCAGTGGGGAATCTTGCACAATGGAGGAAACTCTGATGCAGCGATGCCGCGTGAGTGAAGAAGGCCCTTGGGTTGTAAAGCTCTTTCGTCGGGGAAGAAAATGACTGTACCCGAATAAGAAGGTCCGGCTAACTTCGTGCCAGCAGCCGCGGTAATACGAAGGGACCTAGCGTAGTTCGGAATTACTGGGCTTAAAGAGTTCGTAGGTGGTTGAAAAAGTTAGTGGTGAAATCCCAGAGCTTAACTCTGGAACTGCCATTAAAACTTTTCAGCTAGAGTATGATAGAGGAAAGCAGAATTTCTAGTGTAGAGGTGAAATTCGTAGATATTAGAAAGAACACCAAATGCGAAGGCAACTTACTGGGTCACTACTGACACTGAGGAGCGAAAGCATGGGTAGCGAAGAGGATTAGATACCCTGGTAGTC
>M03053_135_000000000-ALP1V_1_2115_25333_20587	
CCTACGGGGGGCAGCAGTGAGGAATATTGGTCAATGGAGGCAACTCTGAACCAGCCATGCCGCGTGAAGGATGACGGCCCTATGGGTTGTAAACTTCTTTTATAGAGGAAGAAACTTGTCTACGTGTAGACAACTGACGGTACTCTACGAATAAGGATCGGCTAACTCCGTGCCAGCAGCCGCGGTAATACGGAGGATCCAAGCATTATCCGGATTCATTGGGTTTAAAGGGTCCGTAGGCGGGTCTTTAAGTCAGTGGTGAAAGCCGACAGCTCAACTGTCGAACTGCCATTGATACTGGAGACCTTGAGTACAAATGAAGTAGGCGGAATGAGTCATGTAGCGGTGAAATGCATAGATATGACTCAGAACACCGATTGCGAAGGCAGCTTACTAACATGTAACTGACGCTGAGGGACGAAAGCGTGGGGAGCGAACAGGATAGATACCCGTGTAGTC
>M03053_135_000000000-ALP1V_1_1112_15847_11795	
CCTACGGGTGGCTGCAGTGAGGAATATTGGACAATGGAGGCAACTCTGATCCAGCCATGCCGCGTGCAGGAAGACGGCCCTATGGGTTGTAAACTGCTTTTATACAGGAAGAAACGCCAGTACGTGTACTGACCTGACGGTACTGTAAGAATAAGGATCGGCTAACTCCGTGCCAGCAGCCGCGGTAATACGGAGGATCCAAGCGTTATCCGGATTCATTGGGTTTAAAGGGTCCGTAGGCGGATTTTTAAGTCAGTGGTGAAAGCCGACAGCTCAACTGTCGAACTGCCATTGATACTGGAAATCTTGAGTACAAATGAAGTAGGCGGAATGAGTCATGTAGCGGTGAAATGCATAGATATGACTCAGAACACCGATTGCGAAGGCAGCTTACTAACATGTAACTGACGCTGAGGGACGAAAGCGTGGGGAGCGAACAGGATTAGATACCCTGGTAGTC
>M03053_135_000000000-ALP1V_1_1106_6761_13450	
CCTACGGGCGGCTGCAGTGGGGAATCTTGCACAATGGAGGAAACTCTGATGCAGCGATGCCGCGTGAGTGAAGAAGGCCCTTGGGTTGTAAAGCTCTTTCGTCGGGGAAGAAAATGACTGTACCCGAATAAGAAGGTCCGGCTAACTTCGTGCCAGCAGCCGCGGTAATACGAAGGGACCTAGCGTAGTTCGGAATTACTGGGCTTAAAGAGTTCGTAGGTGGTTGAAAAAGTTAGTGGTGAAATCCCAGAGCTTAACTCTGGAACTGCCATTAAAACTTTTCAGCTAGAGTATGATAGAGGAAAGCAGAATTTCTAGTGTAGAGGTGAAATTCGTAGATATTAGAAAGAATACCAATTGCGAAGGCAGCTTTCTGGATCATTACTGACACTGAGGAACGAAAGCATGGGTAGCGAAGAGGATTAGATACCCTTGTAGTC
>M03053_135_000000000-ALP1V_1_1103_17572_12358	
CCTACGGGGGGCAGCAGTGGGGAATCTTGCACAATGGAGGAAGCTCTGATGCAGCGATGCCGCGTGAGTGAAGAAGGCCCTTGGGTTGTAAAGCTCTTTCGTCGGGGAAGAAAATGACTGTACCCGAATAAGAAGGTCCGGCTAACTTCGTGCCAGCAGCCGCGGTAATACGAAGGGACCTAGCGTAGTTCGGAATTACTGGGCTTAAAGAGTTCGTAGGTGGTTGAAAAAGTTAGTGGTGAAATCCCAGAGCTTAACTCTGGAACTGCCATTAAAACTTTTCAGCTAGAGTATGATAGAGGAAAGCAGAATTTCTAGTGTAGAGGTGAAATTCGTAGATATTAGAAAGAATACCAATTGCGAAGGCAGCTTTCTGGATCATTACTGACACTGAGGAACGAAAGCATGGGTAGCGAAGAGGATTAGATACCCGAGTAGTC
>M03053_135_000000000-ALP1V_1_2110_18224_12461	
CCTACGGGGGGCTGCAGTAGGGAATTTTCCGCAATGGGCGAAAGCCTGACGGAGCAATCTCGCGTGAGGGATGACGGCCTATGGGTTGTAAACCTCTTTTTTCAGGGAGGAATAAATGACGTGTACCTGAAGAATAAGCATCGGCTAACTCCGTGCCAGCAGCCGCGGTAAGACGGAGGATGCAAGTGTTATCCGGAATCATTGGGTTTAAAGGGTCCGTAGGCGGTTTTTTAAGTCAGAGGTGAAATCCTGCAGCTCAACTGTAGCATTGCCTTTGATACTGAAAGACTTGAGTTATTGTGAAGTAGTTAGAATGTGTAGTGTAGCGGTGAAATGCATAGATATTACACAGAATACCGATTGCGAAGGCAGATTACTAACAATACACTGACGCTGAGGGACGAAAGCGTGGGTAGCGAACAGGATTAGATACCCGTGTAGTC
>M03053_135_000000000-ALP1V_1_1113_13263_4275	
CCTACGGGAGGCTGCAGTGGGGAATCTTGCACAATGGAGGAAACTCTGATGCAGCGATGCCGCGTGAGTGAAGAAGGCCTTTGGGTTGTAAAGCTCTTTCGTCGGGGAAGAAAATGACTGTACCCGAATAAGAAGGTCCGGCTAACTTCGTGCCAGCAGCCGCGGTAATACGAAGGGACCTAGCGTAGTTCGGAATTACTGGGCTTAAAGAGTTCGTAGGTGGTTGAAAAAGTTGGTGGTGAAATCCCAGAGCTTAACTCTGGAACTGCCATCAAAACTTTTCAGCTAGAGTATGATAGAGGAAAGCAGAATTTCTAGTGTAGAGGTGAAATTCGTAGATATTAGAAAGAATACCAATTGCGAAGGCAGCTTTCTGGATCATTACTGACACTGAGGAACGAAAGCATGGGTAGCGAAGAGGATTAGATACCCCAGTAGTC
>M03053_135_000000000-ALP1V_1_2119_13531_9550	
CTACGGGGGGCTGCAGTGGGGAATATTGCGCAATGGGCGAAAGCCTGACGCAGCAACGCCGCGTGCGGGATGAAGGCCTTCGGGTTGTAAACCGCTTTCAGCAGGGAAGAAGCGAAAGTGACGGTACCTGCAGAAGAAGCACCGGCTAACTACGTGCCAGCAGCCGCGGTAATACGTAGGGTGCAAGCGTTGTCCGGATTTATTGGGCGTAAAGAGCTCGTAGGCGGTTAGTCACGTCGGATGTGAAAACCCAGTGCTTAACACTGGGCCTGCATTCGATACGGGCTGACTAGAGTGTTGTAGGGGAGACTGGAACTCCTGGTGTAGCGGTGAAATGCGCAGATATCAGGAAGAACACCGGTGGCGAAGGCGGGTCTCTGGGCAACTACTGACGCTGAGGAGCGAAAGCGTGGGGAGCAAACAGGATTAGATACCCTGGTAGTC
>M03053_135_000000000-ALP1V_1_1115_5599_16490	
CCTACGGGTGGCTGCAGTGAGGAATATTGGACAATGGAGGCAACTCTGATCCAGCCATGCCGCGTGCAGGAAGACGGCCCTACGGGTTGTAAACTGCTTTTATACAGGAAGAATTGTACCTACGTGTAGGTACTTGACGGTACTGTACGAATAAGGATCGGCTAACTCCGTGCCAGCAGCCGCGGTAATACGGAGGATCCAAGCGTTATCCGGAATCATTGGGTTTAAAGGGTCCGTAGGCGGTCTTTTAAGTCAGAGGTGAAATCCTACAGCTCAACTGTAGAATTGCCTTTGATACTGAAAGACTTGAGTTATTGTGAAGTAGTTAGAATGTGTGGTGTAGCGGTGAAATGCATAGAGATCACACAGAATACCGATTGCGAAGGCAGATTACTAACAATATACTGACGCTGAGGGACGAAAGCGTGGGTAGCGAACAGGATTAGATACCCCGGTAGTC
>M03053_135_000000000-ALP1V_1_2111_4866_9675	
CCTACGGGTGGCTGCAGTGAGGAATATTGGTCAATGGAGGCAACTCTGAACCAGCCATGCCGCGTGAAGGATGACGGCCCTATGGGTTGTAAACTTCTTTTGAATAGGAAGAAACTTATCTACGTGTAGATAACTGACGGTACTATTAGAATAAGGATCGGCTAACTCCGTGCCAGCAGCCGCGGTAATACGGAGGATCCAAGCGTTATCCGGATTCATTGGGTTTAAAGGGTCCGTAGGCGGGTCTTTAAGTCAGTGGTGAAAGCCGACAGCTCAACTTTCGAACTGCCATTGATGCTGGAGACCTTGAGTACAAATGAAGTAGGCGGAATGAGTCATGTAGCGGTGAAATGCATAGATATGACTCAGAACACCGATTGCGAAGGCAGCTTACTAACATGTAACTGACGCTGAGGGACGAAAGCGTGGGGAGCGAACAGGATTAGATACCCGAGTAGTC
>M03053_135_000000000-ALP1V_1_2104_8749_16873	
CCTACGGGGGGCAGCAGTGAGGAATATTGGACAATGGAGGCAACTCTGATCCAGCCATGCCGCGTGCAGGAAGACTGCCCTATGGGTTGTAAACTGCTTTTATACAGGAAGAAATGTACCTACGTGTAGGTATTTGACGGTACTGTACGAATAAGGATCGGCTAACTCCGTGCCAGCAGCCGCGGTAATACGGAGGATCCAAGCGTTATCCGGAATCATTGGGTTTAAAGGGTCCGTAGGCGGTCTTTTAAGTCAGAGGTGAAATCCTACAGCTCAACTGTAGAATTGCCTTTGATACTGAAAGACTTGAGTTATTGTGAAGTAGTTAGAATGTGTGGTGTAGCGGTGAAATGCATAGAGATCACACAGAATACCGATTGCGAAGGCAGATTACTAACAATATACTGACGCTGAGGGACGAAAGCGTGGGTAGCGAACAGGATTAGATACCCGTGTAGTC
>M03053_135_000000000-ALP1V_1_1104_10014_8445	
CCTACGGGCGGCTGCAGTGGGGAATCTTGCACAATGGAGGAAACTCTGATGCAGCGATGCCGCGTGAGTGAAGAAGGCCCTTGGGTTGTAAAGCTCTTTCGTCGGGGAAGAAAATGACTGTACCCGAATAAGAAGGTCCGGCTAACTTCGTGCCAGCAGCCGCGGTAATACGAAGGGACCTAGCGTAGTTCGGAATTACTGGGCGTAAAGCGCGCGTAGGCGGATTGGAAAGTTGGGGGTGAAATCCCGGGGCTCAACCTAGGAACTGCATTCAAAACTTATAAACTAGAGTACGAAAGAGGAGAGTAGAATTCATGGTGTAGCGGTGAAATGCGTAGAGATCATGAGGAATACCAGTGGCGAAGGCGACTCTCTGGTTCGAGACTGACATTGAGGTGCGAAAGCGTGGGTAGCAAACAGGATTAGATACCCGGGTAGTC
>M03053_135_000000000-ALP1V_1_2102_8382_6906	
CCTACGGGGGGCAGCAGTCGAGAATCATTCACAATGGAGGAAACTCTGATGGTGCAACGCCGCGTGGAGGATGACGGCCCTAGGATTGTAAACTCCTGTCATTGGGGAGTAAGACTTAAGCGTTAAGAGCGTTTAAGTTTGATAGTACCCAAAGAGGAAGGGACGGCTAACTTCGTGCCAGCAGCCGCGGTAATACGAAGGTCCCAAGCGTTGTTCGGAATCACTGGGCGTAAAGCGTGTGTAGGCTGCGCGGAAAGTCAAATGTGAAAGGCCGGGGCTCAACCTCGGAACTGCATTCGATACTCCCGTGCTAGAGTAATGGAGAGGTAAGTGGAATTCCTGGTGTAGCAGTGAAATGCGTGGATATCAGGAGGAACATCAATGGCGAAGGCAACTTACTGGACATTTACTGACGCTCAGACACGAAGGCTAGGGTAGCGAAAGGGATTAGATACCCTGGTAGTC
>M03053_135_000000000-ALP1V_1_1102_24877_9536	
CCTACGGGTGGCTGCAGTGGGGAATCTTGCACAATGGAGGAAACTCTGATGCAGCGATGCCGCGTGAGTGAAGAAGGCCCTTGGGTTGTAAAGCTCTTTCGTCGGGGAAGAAAATGACTGTACCCGAATAAGAAGGTCCGGCTAACTTCGTGCCAGCAGCCGCGGTAATACGAAGGGACCTAGCGTAGTTCGGAATTACTGGGCTTAAAGAGTTCGTAGGTGGTTGAAAAAGTTAGTGGTGAGATCCCAGAGCTTAACTCTGGAACTGCCATTAAAACTTTTCAGCTAGAGTATGATAGAGGAAAGCAGAATTTCTAGTGTAGAGGTGAAATTCGTAGATATTAGAAAGAATACCAATTGCGAAGGCAGCTTTCTGGATCATTACTGACACTGAGGAACGAAAGCATGGGTAGCGAAGAGGATTAGATACCCTTGTAGTC
>M03053_135_000000000-ALP1V_1_2117_8920_18791	
CCTACGGGCGGCTGCAGTGGGGAATCTTGCACAATGGAGGAAACTCTGATGCAGCGATGCCGCGTGAGTGAAGAAGGCCCTTGGGTTGTAAAGCTCTTTCGTCGGGGAAGAAAATGACTGTACCCGAATAAGAAGGTCCGGCTAACTTCGTGCCAGCAGCCGCGGTAATACGAAGGGACCTAGCGTAGTTCGGAATTACTGGGCTTAAAGAGTTCGTAGGTGGTTGAAAAAGTTAGTGGTGAAATCCCAGAGCTTAACTCTGGAACTGCCATTAAAACTTTTCAGCTAGAGTATGATAGAGGAAAGCAGAATTTCTAGTGTAGAGGTGAAATTCGTAGATATTAGAAAGAATACCAATTGCGAAGGCAGCTTTCTGGATCATTACTGACACTGAGGAACGAAAGCATGGGTAGCGAAGAGGATTAGATACCCTTGTAGTC
>M03053_135_000000000-ALP1V_1_2116_23185_15976	
CCTACGGGTGGCAGCAGTGGGGAATCTTGCACAATGGAGGAAACTCTGATGCAGCGATGCCGCGTGAGTGAAGAAGGCCCTTGGGTTGTAAAGCTCTTTCGTCGGGGAAGAAAATGACTGTACCCGCATAAGAAGGTCCGGCTAACTTCGTGCCAGCAGCCGCGGTAATACGAAGGGACCTAGCGTAGTTCGGAATTACTGGGCTTAAAGAGTTCGTAGGTGGTTAAAAAAGTTGATGGTGAAATCCCAAGGCTCAACCTTGGAACTGCCATCAAAACTTTTTAGCTAGAGTGTGATAGAGGTAAGTGGAATTTCTAGTGTAGAGGTGAAATTCGTAGATATTAGAAAGAACACCAAATGCGAAGGCAACTTACTGGGTCACTACTGACACTGAGGAGCGAAAGCATGGGTAGCGAAGAGGATTAGATACCCGGGTAGTC
>M03053_135_000000000-ALP1V_1_1116_26522_6718	
CCTACGGGAGGCAGCAGTTTCGAATCATTCACAATGGGGGCAACCCTGATGGTGCAACGCCGCGTGGGGGATGAAGGCCTTCGGGTCGTAAACCTCTGTCACCGAGGAGCAACAAGCAGGTTCATAGCCTGCCCTGAGTTAACTCGGAGAGGAAGCAGTGGCTAACTCCGTGCCAGCAGCCGCGGTAATACGGAGACTGCAAGCGTTACTCGGATTCACTGGGCGTAAAGGGTGCGTAGGCCGCTAAGCGTGTCGGGTGTGAAATCTCGGGGCTCAACCTCGAAACTGCGCCCGAAACTGTTTAGCTAGAGTGTCGGAGAGGTAAGCGGAGTTCCAGGTGTAGCGGTGAAATGCGTAGATATCTGGAGGAACACCAATGGCGAAGGCAGCTTACTGGACGACAACTGACGCTGAGGCACGAAAGCGTGGGTAGCGAAAGGGATTAGATACCCGTGTAGTC
>M03053_135_000000000-ALP1V_1_1114_4866_10145	
CCTACGGGAGGCTGCAGCAGGGAATATTGTGCAATGAACGAAAGTTTGACACAGCGACACCGCGTGTGGGATGACGGATCTAGGTTTGTAAACCACTTTCAGGAGGGAAGAAAATGACGGTACCTCCACAAGAAGCCCCGGCCAACTACGTGCCAGCAGCCGCGGTAATACGTAGGGGGCGAGCGTTGTCCGGATTTATTGGGCGTAAAGAGCTCGTAGGCGGTTCAACAAGTCGGTCGTGAAAGTTCAGGGCTCAACCCTGAAATGTCGATCGATACTGTTGTGACTAGGATACGGTAGAGGTGAGTGGAATTCCGAGTGTAGCGGTGAAATGCGTAGATATTGGAAAGACCACCAATGGCGAAGGCACTCTACTGGGCCATTACTGACACTGAGAGACGAAAGCTAGGGGAGCAAATGGGATTAGATACCCGTGTAGTC
>M03053_135_000000000-ALP1V_1_2116_10054_17292	
CCTACGGGGGGCTGCAGTGGGGAATCTTGCACAATGGAGGAAACTCTGATGCAGCGATGCCGCGTGAGTGAAGAAGGCCCTTGGGTTGTAAAGCTCTTTCGTCAGGGAAGAAAATGACTGTACCCGAATAAGAAGGTCCGGCTAACTTCGTGCCAGCAGCCGCGGTAATACGAAGGGACCTAGCGTAGTTCGGAATTACTGGGCTTAAAGAGTTCGTAGGTGGTTGAAAAAGTTAGTGGTGAAATCCCAGAGCTTAACTCTGGAACTGCCATCAAAACTTTTCAGCTAGAGTTTGATAGAGGAAAGCAGAATTTCTAGTGTAGAGGTGAGATTCGTAGATATTAGAAAGAATACCAATTGCGAAGGCAGCTTTCTGGATCATTACTGACACTGAGGAACGAAAGCATGGGTAGCGAAGAGGATTAGATACCCGAGTAGTC
>M03053_135_000000000-ALP1V_1_2113_28442_7595	
CCTACGGGGGGTGCAGTGGGGAATCTTGCACAATGGAGGAAACTCTGATGCAGCGATGCCGCGTGAGTGAAGAAGGCCCTTGGGTTGTAAAGCTCTTTCGTCGGGGAAGAAAATGACTGTACCCGAATAAGAAGGTCCGGCTAACTTCGTGCCAGCAGCCGCGGTAATACGAAGGGACCTAGCGTAGTTCGGAATTACTGGGCTTAAAGAGTTCGTAGGTGGTTGAAAAAGTTAGTGGTGAAATCCCAGAGCTTAACTCTGGAACTGCCATTAAAACTTTTCAGCTAGAGTTTGATAGAGGAAAGCAGAATTTCTAGTGTAGAGGTGAAATTCGTAGATATTCGGAGGAACACCAGTGGCGAAGGCGGCTCACTGGCTCGATACCGACGCTGAGGTGCGAAAGTGTGGGGAGCAAACAGGATTAGATACCCCGGTAGTC
>M03053_135_000000000-ALP1V_1_2115_21852_9907	
CCTACGGGCGGCAGCAGTGAGGAATATTGGGCAATGGAGGCAACTCTGACCCAGCCATGCCGCGTGCAGGAAGACGGTCCTATGGATTGTAAACTGCTTTTATTTGTGAATAAACTCCGGTACGTGTACCGGCCTGAATGTAGCAAATGAATAAGCACCGGCTAACTCCGTGCCAGCAGCCGCGGTAATACGGAGGGTGCAAGCGTTATCCGGAATCATTGGGTTTAAAGGGTCCGCAGGCGGATGTATAAGTCAGTGGTGAAATCCTACAGCTTAACTGTAGAACTGCCATTGATACTGATATCCTTGAGTGTGGTTGAAGTGGGCGGAACATGTCATGTAGCGGTGAAATGCATAGATATGACATAGAACACCAATTGCGAAGGCAGCTCACTAAGCCATTACTGACGCTGAGGGACGAAAGCGTGGGGAGCGAACAGGATTAGATACCCGTGTAGTC
>M03053_135_000000000-ALP1V_1_2102_17081_3638	
CCTACGGGGGGCAGCAGTGGGGAATCTTGCACAATGGAGGAAACTCTGATGCAGCGATGCCGCGTGAGTGAAGAAGGCCTTTGGGTTGTAAAGCTCTTTCGTCGGGGAAGAAAATGACTGTACCCGAATAAGAAGGTCCGGCTAACTTCGTGCCAGCAGCCGCGGTAATACGAAGGGACCTAGCGTAGTTCGGAATTACTGGGCTTAAAGAGTTCGTAGGTGGTTGAAATAGTTGGTGGTGAAATCCCAGAGCTTAACTCTGGAACTGCCATCAAAACTTTTCAGCTAGAGTATGATAGAGGAAAGCAGAATTTCTAGTGTAGAGGTGAAATTCGTAGATATTAGAAAGAATACCAATTGCGAAGGCAGCTTTCTGGATCATTACTGACACTGAGGAACGAAAGCATGGGTAGCGAAGAGAATTAGATACCCGAGTAGTC
>M03053_135_000000000-ALP1V_1_1115_24476_19958	
CCTACGGGGGGCTGCAGTGGGGAATCTTGCACAATGGAGGAAACTCTGATGCAGCGATGCCGCGTGAGTGAAGAAGGCCTTTGGGTTGTAAAGCTCTTTCGTCGGGGAAGAAAATGACTGTACCCGAATAAGAAGGTCCGGCTAACTTCGTGCCAGCAGCCGCGGTAATACGAAGGGACCTAGCGTAGTTCGGAATTACTGGGCTTAAAGAGTTCGTAGGTGGTTGAAAAAGTTAGTGGTGAAATCCCAGAGTTTAACTCTGGAACTGCCATTAAAACTTTTCAGCTAGAGTATGATAGAGGAAAGCAGAATTTCTAGTGTAGAGGTAAAATTCGTAGATATTAGAAAGAATACCAATTGCGAAGGCAGCTTTCTGGATCATTACTGACACTGAGGAACGAAAGCATGGGTAGCGAAGAGGATTAGATACCCGAGTAGTC
>M03053_135_000000000-ALP1V_1_1111_17148_21551	
CCTACGGGCGGCTGCAGTCGAGAATCATTCGCAATGGACGAAAGTCTGACGGTGCGACGCCGCGTGGGGGATGAAGGCCTTAGGGTCGTAAACCCCTGTCGGGTGCGAGTAAGGGCATACATTACGGCATGCTCAGATATTAGCATCAAAGGAAGGGACGGCTAACTCCGTGCCAGCAGCCGCGGTAATACGGAGGTCCCAAGCGTTGTTCGGATTCACTGGGCGTAAAGCGTGCGTAGGCGGTTTATTAAGTCAGATGTGAAAGCCCCGGGCTTAACCTGGGAACTGCATTTGAAACTGGTAAACTAGAGTATGGTAGAGGAAAGTGGAATTTCTGGTGTAGCGGTGAAATGCGTAGATATCAGAAGGAACATCAATGGCGAAGGCAGCTTTCTGGACCAATACTGACGCTGAGGTACGAAAGCGTGGGTAGCAAACAGGATTAGATACCCTTGTAGTC
>M03053_135_000000000-ALP1V_1_1101_6915_20228	
CCTACGGGGGGCAGCAGTGGGGAATATTGCGCAATGGGCGAAAGCCTGACGCAGTAACGCCGCGTGCGGGATGAAGGCCTTCGGGTTGTAAACCTCTTTCAGCACAGACGAAGCGCAAGTGACGGTATGTGCAGAAGAAGGACCGGCCAACTACGTGCCAGCAGCCGCGGTAATACGTAGGGTCCGAGCGTTGTCCGGAATTATTGGGCGTAAAGGGCTCGTAGGCGGTTTGTCGCGTCGGGAGTGAAAACCCCGGGCTTAACTCGGTGCTTGCTTTGGATACGGGCAGACTAGAGGCATTCAGGGGAGAACGGAATTCCTGGTGTAGTGGTGAAATGCGCAGATATCAGGAGGAACACCGGTGGCGAAGGCGGTTCTCTGGGAATGTCCTGACGCTGAGGAGCGAAAGTGTGGGGAGCGAACAGGATTAGATACCCCTGTAGTC
>M03053_135_000000000-ALP1V_1_1115_14781_19327	
CCTACGGGGGGCAGCAGTGGGGAATCTTGCACAATGGAGGAAACTCTGATGCAGCGATGCCGCGTGAGTGAAGAAGGCCTTTGGGTTGTAAAGCTCTTTCGTCGGGGAAGAAAATGACTGTACCCGAATAAGAAGGTCCGGCTAACTTCGTGCCAGCAGCCGCGGTAATACGAAGGGACCTAGCGTAGTTCGGAATTACTGGGCTTAAAGAGTTCGTAGGTGGTTGAAAAAGTTAGTGGTGAAATCCCAGAGCTTAACTCTGGAACTGCCATTAAAACTTTTCAGCTAGAGTTTGATAGAGGAAAGCAGAATTTCTAGTGTAGAGGTGAAATTCGTAGATATTAGAAAGAATACCAATTGCGAAGGCAGCTTTCTGGATCATTACTGACACTGAGGAACGAAAGCATGGGTAGCGAAGAGGATTAGATACCCCAGTAGTC
>M03053_135_000000000-ALP1V_1_2117_6270_10375	
CCTACGGGTGGCTGCAGTTTCGAATCATTCACAATGGGGGAAACCCTGATGGTGCAACGCCGCGTGAGGGATGAAGGCCTTCGGGTCGTAAACCTCTGTCATCAAGGAGCAACAAGCAGGTTCATAGCCTGCCCTGAGTTAACTTGAAGAGGAAGCAGTGGCTAACTCCGTGCCAGCAGCCGCGGTAATACGGAGACTGCAAGCGTTACTCGGATTCACTGGGCGTAAAGGGTGCGTAGGCCGATAGATGTGTCAGGTGTGAAATCTCGGGGCTCAACCTCGAAACTGCGCCTGAAACTGTCTATCTAGAGTGTTGGAGAGGTAAGCGGAATTTCTGGTGTAGCGGTGAAATGCGTAGATATCAGAAGGAACACCAATGGCGAAGGCAGCTTACTGGACAACAACTGACGCTGAGGCACGAAAGCGTGGGTAGCGAAAGGGATTAGATACCCTAGTAGTC
>M03053_135_000000000-ALP1V_1_1108_2219_11362	
CCTACGGGGGGCTGCAGCAGGGAATATTGTGCAATGAGCGAAAGCTTGACACAGCGACACCGCGTGTGGGATGACGGTTCTAGGATTGTAAACCACTTTCAGGAGGGAAGAAAATGACGGTACCTCCACAAGAAGACCCGGCCAACTATGTGCCAGCAGCCGCGGTAATACATAGGGGTCAAGCGTTGTCCGGATTTATTGGGCGTAAAGAGCTCGTAGGCGGTTCAACAAGTCGGTCGTAAAAGTTTAGGGCTCAACCCTAAAATGTCGATCGATACTGTTGTGACTAGGATACGGTAGAGGTGAATGGAATTCCGAGTGTAGCGGTGAAATGCGTAGATATTCGGAGGAACACCAATTGCGAAGGCAGTTCACTGGACCGTGATCGACGCTGAGGAGCGAAAGCTAGGGGAGCAAACAGGATTAGATACCCGAGTAGTC
>M03053_135_000000000-ALP1V_1_1109_6410_10010	
CCTACGGGAGGCAGCAGTGAGGAATATTGGTCAATGGAGGCAACTCTGAACCAGCCATGCCGCGTGAAGGATGACGGCCCTATGGGTTGTAAACTTCTTTTATAGAGGAAGAAACTTGTCTACGTGTAGACAACTGACGGTACTCTACGAATAAGGATCGGCTAACTCCGTGCCAGCAGCCGCGGTAATACGGAGGATCCAAGCGTTATCCGGATTCATTGGGTTTAAAGGGTCCGTAGGCGGGTCTTTAAGTCAGTGGTGAGAGCCGACAGCTCAACTGTCGAACTGCCATTGATACTGGAGACCTTGAGTACAAATGAAGTAGGCGGAATGAGTCATGTAGCGGTGAAATGCATAGATATGACTCAGAACACCGATTGCGAAGGCAGCTTACTAACATGTAACTGACGCTGAGGGACGAAAGCGTGGGGAGCGAACAGGATTAGATACCCCGGTAGTC
>M03053_135_000000000-ALP1V_1_1111_11109_12648	
CCTACGGGAGGCAGCAGCAGGGAATATTGCGCAATGAGCGAAAGCTTGACGCAGCGACACCGCGTGTGGGATGACGGATCTAGGTTTGTAAACCACTTTCAGGAGGGAAGAAAATGACGGTACCTCCACAAGAAGCCCCGGCCAACTACGTGCCAGCAGCCGCGGTAATACGTAGGGGGCGAGCGTTGTCCGGATTTATTGGGCGTAAAGAGCTCGTAGGCGGTTCAACAAGTCGGTCGTGAAAGTTCAGGGCTCAACCCTGAAATGTCGATCGATACTGTTGTGACTAGGATACGGTAGAGGTGAGTGGAATTCCGAGTGTAGCGGTGAAATGCGTAGATATTCGGAGGAACACCAATTGCGAAGGCAGCTCACTGGGCCGCTATCGACGCTGAGGAGCGAAAGCTAGGGGAGCAAACAGGATTAGATACCCCTGTAGTC
>M03053_135_000000000-ALP1V_1_2116_6028_8466	
CCTACGGGTGGCAGCAGGGAATATTGTGCAATGAGCGAAAGCTTGACACAGCGACACCGCGTGTGGGATGACGGTTCCAGGATTGTAAACCACTTTCAGGAGGGAAGAAAATGACGGTACCTCCACAAGAAGACCCGGCCAACTACGTGCCAGCAGCCGCGGTAATACGTAGGGGTCAAGCGTTGTCCGGATTTATTGGGCGTAAAGAGCTCGTAGGCGGTTCAACAAGTCGGTCGTAAAAGTTTAGGGCTCAACCCTAAAATGTCGATCGATACTGTTGTGACTAGGATACGGTAGAGGTGAATGGAATTCCGAGTGTAGCGGTGAAATGCGTAGATATTCGGAGGAACACCAATTGCGAAGGCAGTTCACTGGACCGTGATCGACGCTGAGGAGCGAAAGCTAGGGGAGCAAACAGGATTAGATACCCGTGTAGTC
>M03053_135_000000000-ALP1V_1_1102_13610_16117	
CCTGCGGGCGGCTGCAGTCGGGAATATTGCGCAATGGGGGAAACCCTGACGCAGCCATGCCGCGTGTGTGAAGAAGGCCTTAGGGTTGTAAAGCACTTTCAATTGGGAGGAAAAGCTAATGGTTAATAGCCATTAGCCCTGACGTTACCTTTAGAAGAAGCACCGGCTAACTCCGTGCCAGCAGCCGCGGTAATACGGAGGGTGCAAGCGTTAATCGGAATTACTGGGCGTAAAGCGCGCGTAGGCGGCTCTTTAAGTCGGATGTGAAAGCCCCGGGCTCAACCTGGGAACTGCATCCGATACTGGAGGGCTAGAGTGTAGGAGAGGGAGGTAGAATTCCATGTGTAGCAGTGAAATGCGTAGATATATGGAGGAATACCAGTGGCGAAGGCGGCCTCCTGGCTTAACACTGACGCTGAGGTGCGAAAGCGTGGGGAGCAAACGGGATTAGATACCCCTGTAGTC
>M03053_135_000000000-ALP1V_1_1106_7997_11335	
CCTACGGGAGGCAGCAGTGGGGAATCTTGCACAATGGAGGAAACTCTGATGCAGCGATGCCGCGTGAGTGAAGAAGGCCCTTGGGTTGTAAAGCTCTTTCGTCGGGGAAGAAAATGACTGTACCCGAATAAGAAGGTCCGGCTAACTTCGTGCCAGCAGCCGCGGTAATACGAAGGGACCTAGCGTAGTTCGGAATTACTGGGCTTAAAGAGTTCGTAGGTGGTTGAAAAAGTTAGTGGTGAAATCCCAGAGCTTAACTCTGGAACTGCCATTAAAACTTTTCAGCTAGAGTATGATAGAGGAAAGCAGAATTTCTAGTGTAGAGGTGAAATTCGTAGATATTAGAAAGAATACCAATTGCGAAGGCAGCTTTCTGGATCATTACTGACACTGAGGAACGAAAGCATGGGTAGCGAAGAGGATTAGATACCCGAGTAGTC
>M03053_135_000000000-ALP1V_1_1103_25119_11706	
CCTACGGGGGGCTGCAGTGGGGAATCTTGCACAATGGAGGAAACTCTGATGCAGCGATGCCGCGTGAGTGAAGAAGGCCCTTGGGTTGTAAAGCTCTTTCGTCGGGGAAGAAAATGACTGTACCCGAATAAGAAGGTCCGGCTAACTTCGTGCCAGCAGCCGCGGTAATACGAAGGGACCTAGCGTAGTTCAGAATTACTGGGCTTAAAGAGTTCGTAGGTGGTTGAAAAAGTTAGTGGTGAAATCCCAGAGCTTAACTCTGGAACTGCCATTAAAACTTTTCAGCTAGAGTATGATAGAGGAAAGCAGAATTTCTAGTGTAGAGGTGAAATTCGTAGATATTAGAAAGAATACCAATTGCGAAGGCAGCTTTCTGGATCATTACTGACACTGAGGAACGAAAGCATGGGTAGCGAAGAGGATTAGATACCCCGGTAGTC
>M03053_135_000000000-ALP1V_1_2113_4319_11592	
CCTACGGGAGGCAGCAGTGGGGAATCTTGCACAATGGAGGAAACTCTGATGCAGCGATGCCGCGTGAGTGAAGAAGGCCCTTGGGTTGTAAAGCTCTTTCGTCGGGGAAGAAAATGACTGTACCCGAATAAGAAGGTCCGGCTAACTTCGTGCCAGCAGCCGCGGTAATACGAAGGGACCTAGCGTAGTTCGGAATTACTGGGCTTAAAGAGTTCGTAGGTGGTTGAAAAAGTTAGTGGTGAAATCCCAGAGCTTAAATCTGGAACTGCCATTAAAACTTTTCAGCTAGAGTATGATAGAGGAAAGCAGAATTTCTAGTGTAGAGGTGAAATTCGTAGATATTAGAAAGAATACCAATTGCGAAGGCAGCTTTCTGGATCATTACTGACACTGAGGAACGAAAGCATGGGTAGCGAAGAGGATTAGATACCCCTGTAGTC
>M03053_135_000000000-ALP1V_1_2101_12514_8510	
CCTACGGGTGGCTGCAGTAGGGAATATTGGACAATGGGGGAAACCCTGATCCAGCAATGCAGCGTGAGTGACGAAGGCCTTAGGGTTGTAAAACTCTTTCATCGGTGAGGATAATGACAGTAGCCGAAGAAGAAGGACCGGCTAATTCCGTGCCAGCAGCCGCGGTAATACGGAAGGTCCTAGCGTTGTTCGGAATTACTGGGCGTAAAGGGCGCGTAGGCGGATTAGTAAGTTGGGGGTGAAATCTTGCAGCTCAACTGTAAAATTGCCTTTGATACTGGTAGACTTGAGTCATTGTGAAGTGGTTAGAATGTGTGGTGTAGCGGTGAAATGCATAGATATCACACAGAATACCGATTGCGAAGGCAGATCACTAACAATGTACTGACGCTCATGGACGAAAGCGTGGGGAGCGAACAGGATTAGATACCCGAGTAGTC
>M03053_135_000000000-ALP1V_1_2102_25844_6519	
CCTACGGGGGGCAGCAGTGGGGAATCTTGCACAATGGAGGAAACTCTGTTGCAGCGATGCCGCGTGAGTGAAGAAGGCCCTTGGGTTGTAAAGCTCTTTCGTCGGGGAAGAAAATGACTGTACCCGAATAAGAAGGTCCGGCTAACTTCGTGCCAGCAGCCGCGGTAATACGAAGGGACCTAGCGTAGTTCGGAATTACTGGGCTTAAAGAGTTCGTAGGTGGTTGAAAAAGTTAGTGGTGAAATCCCAGAGCTTAACTCTGGAACTGCCATTAAAACTTTTCAGCTAGAGTATGATAGAGGAAAGCAGAATTTCTAGTGTAGAGGTGAAATTCGTAGATATTAGAAAGAATACCAATTGCGAAGGCAGCTTTCTGGATCATTACTGACACTGAGGAACGAAAGCATGGGTAGCGAAGAGGATTAGATACCCGAGTAGTC
>M03053_135_000000000-ALP1V_1_1103_15671_9872	
CCTACGGGTGGCAGCAGTGGGGAATCTTGCACAATGGAGGAAACTCTGATGCAGCGATGCCGCGTGAGTGAAGAAGGCCCTTGGGTTGTAAAGCTCTTTCGTTGGGGAAGAAAATGACTGTACCCGAATAAGAAGGTCCGGCTAACTTCGTGCCAGCAGCCGCGGTAATACGAAGGGACCTAGCGTAGTTCGGAATTACTGGGCTTAAAGAGTTCGTAGGTGGTTGAAAAAGTTAGTGGTGAAATCCCAGAGCTTAACTCTGGAACTGCCATTAAAACTTTTCAGCTAGAGTATGATAGAGGAAAGCAGAATTTCTAGTGTAGAGGTGAAATTCGTAGATATTAGAAAGAATACCAATTGCGAAGGCAGCTTTCTGGATCATTACTGACACTGAGGAACGAAAGCATGGGTAGCGAAGAGGATTAGATACCCCAGTAGTC
>M03053_135_000000000-ALP1V_1_2104_5624_4582	
CCTACGGGCGGCTGCAGTGGGGAATATTGGACAATGGGGGCAACCCTGATCCAGCAATACCGCGTGTGTGAAGAAGGCCTGAGGGTTGTAAAGCACTTTCAATTGTGAAGAAAAGTTAACGGTTAATACCCGTTAACCTTGACGTTAACTTTAGAAGAAGCACCGGCTAACTCCGTGCCCGCAGCCGCGGTAATACGGAGGGTGCAAGCGTTAATCGGAATTACTGGGCGTAAAGCGTGCGTAGGCGGTTTATGAAGTCAGATGTGAAAGCCCCGGGCTTAACCTGGGAACTGCATTTGAAACTGGTAAACTAGAGTATGGTAGAGGAAAGTGGAATTTCTGGTGTAGCGGTGAAATGCGTAGATATCAGAAGGAACATCAATGGCGAAGGCAGCTTTCTGGACCAATACTGACGCTGAGGTACGAAAGCGTGGGTAGCAAACAGGATTAGATACCCGGGTAGTC
>M03053_135_000000000-ALP1V_1_2113_18437_5557	
CCTACGGGAGGCAGCAGTAGGGAATATTGGACAATGGGGGAAACCCTGATCCAGCAATGCCGCGTGAGTGACGAAGGCCTTCGGGTTGTAAAACTCTTTCATCAATGATGATAATGACATTAGTTGAAGAAGAAGCTCCGGCTAACTTCGTGCCAGCAGCCGCGGTAATACGAAGGGGGCTAGCGTTGTTCGGAATCACTGGGCGTAAAGCGTATGTAGGCGGATCAAAAAGTTAGATGTGAAATCCCTGGGCTCAACGCAGGAACTGCATTTAATACTATTGATCTAGAATTTGGTAGGGGTTAGTAGAATTTCCAGTGTAGAGGTGAAATTCGTAGATATGGGAAAGAATACCAGTGGCGAAGGCGACTAACTGGGCCATTTTTGACGCTGAGATACGAAAGCGTGGGTAGCAAACAGGATTAGATACCCTTGTAGTC
>M03053_135_000000000-ALP1V_1_1112_19203_4837	
CCTACGGGGGGCAGCCGTGAGGAATATTGGACAATGGAGGTAACTCTGATCCAGCCATGCCGCGTGCAGGAAGACTGCCCTATGGGTTGTAAACTGCTTTTATACAGGAAGAAACCTACTTACGTGTAAGTAGCTGACGGTACTGTACGAATAAGGATCGGCTAACTCCGTGCCAGCAGCCGCGGTAATACGGAGGATCCAAGCGTTATCCGGAATTATTGGGTTTAAAGGGTCCGTAGGTGGTTTGTTAAGTCAGAGGTGAAATCCCAGAGCTTAACTCTGGAACTGCCATTAAAACTTTTCAGCTAGAGTATGATAGAGGAAAGCAGAATTTCTAGTGTAGAGGTGAAATTCGTAGATATTAGAAAGAATACCAATTGCGAAGGCAGCTTTCTGGATCATTACTGACACTGAGGAACGAAAGCATGGGTAGCGAAGAGGATTAGATACCCCTGTAGTC
>M03053_135_000000000-ALP1V_1_2113_28218_7208	
CCTACGGGAGGCAGCAGTAAGGAATATTGGACAATGGACGAAAGTCTGATCCAGCCATGCCGCGTGCAGGATGACAGCCCTACGGGTTGTAAACTGCTTTTATACAGGAAGAAACACTCCGACGTGTCGGAGCTTGACGGTACTGTAAGAATAAGGATCGGCTAACTCCGTGCCAGCAGCCGCGGTAATACGGAGGATCCAAGCGTTATCCGGAATCATTGGGTTTAAAGGGTCCGTAGGCGGTTTTTTAAGTCAGAGGTGAAATCCTGCAGCTCAACTGTAGCATTGCCTTTGATACTGAAAGACTTGAGTTATTGTGAAGTAGTTAGAATGTGTAGTGTAGCGGTGAAATGCATAGATATTACACAGAATACCGATTGCGAAGGCAGATTACTAACAATATACTGACGCTGAGGGACGAAAGCGTGGGTAGCGAACAGGATTAGATACCCTTGTAGTC
>M03053_135_000000000-ALP1V_1_2119_16468_11579	
CCTACGGGTGGCTGCAGTGGGGAATATTGGACAATGGGGGAGACCCTGATCCAGCAATACCATGTGTGTGAAGAAGGCTCTAGGGTCGTAAAGCACTTTAGTCAGGGAGGAAGGCCTTGTCGTTAATAGCGGCAGGGATTGACGTTACCTGAGGAATAAGCACCGGCTAACTCCGTGCCAGCAGCCGCGGTAATACGGGGGGTGCAAGCGTTAATCGGAATTACTGGGCGTAAAGGGTTCGTAGGCGGTTTATTAAGTCAGATGTGAAAGACCAGGGCTCAACCTTGGAACTGCATTTGATACTGGTAGACTAGAGTATAGTAGAGGAGTGGGGAATTTCTGGTGTAGCGGTGAAATGCGTAGAGATCAGAAGGAACACCAATGGCGAAGGCAACACTCTGGACTAATACTGACGCTGAGGGACGAAAGCGTGGGGATCAAACAGGATTAGATACCCCTGTAGTC
>M03053_135_000000000-ALP1V_1_1104_19538_12699	
CCTACGGGAGGCTGCAGTGGGGAATCTTGGACAATGGGCGCAAGCCTGATCCAGCCATGCCGCGTGAGTGAAGAAGGCCTTAGGGTCGTAAAGCTCTTTCGCCTGTGATGATAATGACAGTAGCAGGTAAAGAAACCCCGGCTAACTCCGTGCCAGCAGCCGCGGTAATACGGAGGGGGTTAGCGTTGTTCGGAATTACTGGGCGTAAAGCGCGCGTAGGCGGATTGGAAAGTTGGGGGTGAAATCCCGAGGCTCAACCTCGGAACTGCCTCCAAAACTCCCAGTCTAGAGTTCGAGAGAGGTGAGTGGAATTCCGAGTGTAGAGGTGAAATTCGTAGATATTCGGAGGAACACCAGTGGCGAAGGCGGCTCACTGGCTCGATACTGACGCTGAGGTGCGAAAGTGTGGGGAGCAAACAGGATTAGATACCCCAGTAGTC
>M03053_135_000000000-ALP1V_1_1107_19175_4973	
CCTACGGGTGGCTGCAGTCGGGAATATTGCGCAATGGGGGAAACCCTGACGCAGCCATGCCGCGTGTGTGAAGAAGGCCTTAGGGTTGTAAAGCACTTTCAATTGGGAGGAAAAGCTAATGGTTAATAGCCATTAGCCCTGACGTTACCTTTAGAAGAAGCACCGGCTAACTCCGTGCCAGCAGCCGCGGTAATACGGAGGGGGTTAGCGTTGTTCGGAATTACTGGGCGTAAAGCGCGCGTAGGCGGATTAGAAAGTTGGGGGTGAAATCCCGGGGCTCAACCTCGGAACTGCCTCCAAAACTGCTAGTCTAGAGTTCGAGAGAGGTGAGTGGAATTCCGAGTGTAGAGGTGAAATTCGTAGATATTCGGAGGAACACCAGTGGCGAAGGCGGCTCACTGGCTCGATACTGACGCTGAGGTGCGAAAGTGTGGGGAGCAAACAGGATTAGATACCCGTGTAGTC
>M03053_135_000000000-ALP1V_1_1105_26351_12908	
CCTACGGGGGGCAGCAGTGGGGAATCTTAGACAATGGGCGCAAGCCTGATCTAGCCATGCCGCGTGAGTGATGAAGGCCTTAGGGTCGTAAAGCTCTTTCGCCTGTGATGATAATGACAGTAGCAGGTAAAGAAACCCCGGCTAACTCCGTGCCAGCAGCCGCGGTAATACGGAGGGGGTTAGCGTTGTTCGGAATTACTGGGCGTAAAGCGCACGTAGGCGGATTGGAAAGTTGGGGGTGAAATCCCGGGGCTCAACCCCGGAACTGCCTCCAAAACTATCAGTCTAGAGTTCGAGAGAGGTGAGTGGAATTCCAAGTGTAGAGGTGAAATTCGTAGATATTTGGAGGAACACCAGTGGCGAAGGCGGCTCACTGGCTCGATACTGACGCTGAGGTGCGAAAGTGTGGGGAGCAAACAGGATTAGATACCCTGGTAGTC
>M03053_135_000000000-ALP1V_1_1103_8352_21836	
CCTACGGGGGGCAGCAGTGGGGAATCTTGCACAATGGAGGAAACTCTGATGCAGCGATGCCGCGTGAGTGAAGAAGGCCTTTGGGTTGTAAAGCTCTTTCGTCGGGGAAGAAAATGACTGTACCCGAATAAGAAGGTCCGGCTAACTTCGTGCCAGCAGCCGCGGTAATACGAAGGGACCTAGCGTAGTTCGGAATTACTGGGCTTAAAGAGCTCGTAGGTGGTTAAAAAAGTTGATGGTGAAATCCCAAGGCTCAACCTTGGAACTGCCATCAAAACTTTTTAGCTAGAGTGTGATAGAGGTAAGTGGAATTTCTAGTGTAGAGGTGAAATTCGTAGATATTAGAAAGAATACCAATTGCGAAGGCAGCTTTCTGGATCATTACTGACACTGAGGAACGAAAGCATGGGTAGCGAAGAGGATTAGATACCCGTGTAGTC
>M03053_135_000000000-ALP1V_1_1114_12011_22915	
CCTACGGGGGGCAGCAGTGGGGAATATTGGACAATGGGCGCAAGCCTGATCCAGCCATGCCGCGTGAGTGATGAAGGTCTTAGGATTGTAAAGCTCTTTCACCGGTGAAGATAATGACGGTAACCGGAGAAGAAGCCCCGGCTAACTTCGTGCCAGCAGCCGCGGTAATACGAAGGGGGCTAGCGTTGTTCGGAATTACTGGGCGTAAAGCGCACGTAGGCGGATATTTAAGTCAGGGGTGAAATCCCAGGGCTCAACTCTGGAACTGCCTTTGATACTGGGTATCTTGAGTATGGAAGAGGTGAGTGGAATTCCGGGTGTAGAGGTGAAATTCGTAGATATTCGGAGGAACACCAGTGACGAAGGCGGCTCACTGGTCCATTACTGACGCTGAGGTGCGAAAGCGTGGGGAGCAAACAGGATTAGATACCCTTGTAGTC
>M03053_135_000000000-ALP1V_1_1114_13614_7326	
CCTACGGGTGGCTGCAGTGGGGAATTTTCTGCAATGGGCGAAAGCCTGACAGAGCAATACCGCGTGAGGGATGACAGTCCTATGGATTGTAAACCTCTTTTTTCAGGGAGGAAGTTCTGACGTTACCTGAAGAATAAGCATCGGCTAACTCCGTGCCAGCAGCCGCGGTAAGACGGAGGATGCAAGTGTTATCCGGAATCACTGGGCGTAAAGCGTCTGTAGGTGGTTTAGTATGTCTGTTGTTAAAGCTTAAGGCTTAACCTTAAACCAGCAATGGAAACTACTATGACTTGAGTGTGGTAGAGGTAGAGGGAATTTCCAGTGGAGCGGTGAAATGCGTAGATATTGGAAAGACCACCAATGGCGAAGGCACTCTACTGGGCCATTACTGACACTGAGAGACGAAAGCTAGGGGAGCAAATGGGATTAGATACCCCGGTAGTC
>M03053_135_000000000-ALP1V_1_1106_27295_9907	
CCTACGGGAGGCAGCAGTGGGGAATCTTGCACAATGGAGGAAACTCTGATGCAGCGATGCCGCGTGAGTGAAGAAGGCCTTTGGGTTGTAAAGCTCTTTCGTCGGGGAAGAAAATGACTGTACCCGAATAAGAAGGTCCGGCTAACTTCGTGCCAGCAGCCGCGGTAATACGGAGGGGGCAAGCGTTGTTCGGAATTACTGGGCGTAAAGAGCGAGCAGGTGGTTCATTAAGTCAATTGTGAAAGCTCAAGGCTTAACCTTGAAATTGCTTTTGATACTGATGAACTAGAGTTTGGGAGAGGATAGTGGAATTCTAAGTGTAGAAGTGAAATTCGTAGATATTTAGAGGAACACCGATAGCGAAGGCAACTATCTGGCCCTTTACTGACACTCAGAAGCGAAAGCTTGGGTAGCAAACAGGATTAGATACCCGAGTAGTC
>M03053_135_000000000-ALP1V_1_2118_9532_14054	
CCTACGGGGGGCTGCAGTGAGGAATATTGGACAATGGAGGCAACTCTGATCCAGCCATGCCGCGTGCAGGAAGACTGCCCTATGGGTTGTAAACTGCTTTTATACAGGAAGAATAGTACCTACGTGTAGGTATTTGACGGTACTGTACGAATAAGGATCGGCTAACTCCGTGCCAGCAGCCGCGGTAATACGGAGGATCCAAGCGTTATCCGGAATCATTGGGTTTAAAGGGTCCGTAGGCGGTCTGATAAGTCAGAGGTGAAATCCTGCAGCTCAACTGTAGCATTGCCTTTGATACTGTTAGACTTGAGTTATTGTGAAGTAGTTAGAATGTGTGGTGTAGCGGTGAAATGCATAGATATCACACAGAATACCGATTGCGAAGGCAGATTACTAACAATATACTGACGCTGAGGGACGAAAGCGTGGGTAGCGAACAGGATTAGATACCCCAGTAGTC
>M03053_135_000000000-ALP1V_1_1119_24375_22131	
CCTACGGGGGGCTGCAGTGGGGAATCTTGCACAATGGAGGAAACTCTGATGCAGCGATGCCGCGTGAGTGACGAAGGCCCTTGGGTTGTAAAGCTCTTTCGTCGGGGAAGAAAATGACTGTACCCGAATAAGAAGGTCCGGCTAACTTCGTGCCAGCAGCCGCGGTAATACGAAGGGACCTAGCGTAGTTCGGAATTACTGGGCTTAAAGAGTTCGTAGGTGGTTGAAAAAGTTGGTGGTGAAATCCCAGAGCTTAACTCTGGAACTGCCATCAAAACTTTTCAGCTAGAGTTTGATAGAGGAAAGCAGAATTTCTAGTGTAGAGGTGAAATTCGTAGATATTAGAAAGAATACCAATTGCGAAGGCAGCTTTCTGGATCATTACTGACACTGAGGAACGAAAGCATGGGTAGCGAAGAGGATTAGATACCCTGTAGTC
>M03053_135_000000000-ALP1V_1_1111_4230_11861	
CCTACGGGGGGCAGCAGTCGGGAATATTGGACAATGGGGGAAACCCTGATCCAGCCATGCCGCGTGTGTGAAGAAGGCCCTAGGGTTGTAAAGCACTTTTAGTAGTGAGGAAGGCTCAGTAGTTAATACCTACTGGGATTGACGTTAGCTACAGAAAAAGCACCGGCTAATTCCGTGCCAGCAGCCGCGGTAATACGGAAGGTGCAAGCGTTAATCGGAATTACTGGGCGTAAAGCGCGCGTAGGTGGTTTGTTAAGTTGGATGTGAAAGCCCTGGGCTCAACCTAGGAACAGCATCCAAAACTAACTCACTAGAGTACGATAGAGGGAGGTAGAATTCATAGTGTAGCGGTGGAATGCGTAGATATTATGAAGAATACCGGTGGCGAAGGCGGCCTCCTGGATCTGTACTGACACTGAGGTGCGAAAGCGTGGGTAGCGAACAGGATTAGATACCCCAGTAGTC
>M03053_135_000000000-ALP1V_1_1108_7803_9515	
CCTACGGGTGGCTGCAGCAGGGAATATTGTGCAATGAGCGAAAGCTTGACACAGCGACACCGCGTGTGGGATGACGGTTCTAGGATTGTAAACCACTTTCAGGAGGGAAGAAAATGACGGTACCTCCACAAGAAGACCCGGCCAACTATGTGCCAGCAGCCGCGGTAATACATAGGGGTCAAGCGTTGTCCGGATTTATTGGGCGTAAAGAGCTCGTAGGCGGTTCAACAAGTCGGTCGTAAAAGTTTAGGGCTCAACCCTGAAATGTCGATCGATACTGTTGTGACTAGGATACGGTAGAGGTGAGTGGAATTCCGAGTGTAGCGGTGAAATGCGTAGATATTCGGAGGAACACCAATTGCGAAGGCAGCTCACTGGACCGCTATCGACGCTGAGGAGCGAAAGCTAGGGGAGCAAACAGGATTAGATACCCGTGTAGTC
>M03053_135_000000000-ALP1V_1_2110_17350_13349	
CCTACGGGGGGCTGCAGTTTCGAATCATTCACAATGGGGGCAACCCTGATGGTGCAACGCCGCGTGAGGGATGAAGGCCTTCGGGTCGTAAACCTCTGTCACCAAGGAGCAACAAGCCGGTTCATAGCCGGCCCTGAGTTAACTTGGAGAGGAAGCAGTGGCTAACTCCGTGCCAGCAGCCGCGGTAATACGGAGACTGCAAGCGTTACTCGGATTCACTGGGCGTAAAGGGTGCGTAGGCGGATGAATGTGTCAGGTGTGAAATCTCGGGGCTCAACCTCGAAACTGCGCCTGAAACTGTTCATCTAGAGTATTGGAGGGGTAAGCGGAATTTCCGGTGTAGCGGTGAAATGCGTAGATATCGGAAGGAACACCAATGGCGAAGGCAGCTTACTGGACAAATACTGACGCTGAGGCACGAAAGCATGGGTAGCGAAAGGGATTAGATACCCTGGTAGTC
>M03053_135_000000000-ALP1V_1_2118_14129_23179	
CCTACGGGGGGCTGCAGTCGGGAATATTGCGCAATGGGGGAAACCCTGACGCAGCCATGCCGCGTGTGTGAAGAAGGCCTTAGGGTTGTAAAGCACTTTCAATTGGGAGGAAAAGCTAATGGTTAATAACCATTAGCCCTGACGTTACCTTTAGAAGAAGCACCGGCTAACTCCGTGCCAGCAGCCGCGGTAATACGGAGGGTGCAAGCGTTAATCGGAATTACTGGGCGTAAAGCGCGCGTAGGCGGTTTTTTAAGTCGGATGTGAAAGCCACGGGCTCAACCTGGGAACTGCATCCGATACTGGATAACTAGAATGCGGGAGAGGGAGGTAGAATTCCATGTGTAGCAGTGAAATGCGTAGATATATGGAGGAATACCAGTGGCGAAGGCGGCCTCCTGGCTCGACATTGACGCTGAGGTGCGAAAGCGTGGGGAGCAAACGGGATTAGATACCCCGGTAGTC
>M03053_135_000000000-ALP1V_1_1115_8790_8615	
CCTACGGGGGGCTGCAGTGGGGAATCTTGCACAATGGAGGAAACTCTGATGCAGCGGTGCCGCGTGAGTGAAGAAGGCCCTTGGGTTGTAAAGCTCTTTCGTCGGGGAAGAAAATGACTGTACCCGCATAAGAAGGTCCGGCTAACTTCGTGCCAGCAGCCGCGGTAATACGAAGGGACCTAGCGTAGTTCGGAATTACTGGGCTTAAAGAGTTCGTAGGTGGTTGAAAAAGTTAGTGGTGAAATCCCAGAGCTTAACTCTGGAACTGCCATTAAAACTTTTTAGCTAGAGTATGATAGAGGAAAGCAGAATTTCTAGTGTAGAGGTGAAATTCGTAGATATTAGAAAGAATACCAATTGCGAAGGCAGCTTTCTGGATCATTACTGACACTGAGGAACGAAAGCATGGGTAGCGAAGAGGATTAGATACCCCTGTAGTC
>M03053_135_000000000-ALP1V_1_2109_16353_13863	
CCTACGGGGGGCTGCAGTCGAGAATCATTCACAATGGAGGCAACTCTGATGGTGCAGCGCCGCGTGGAGGATGACGGTCCTAGGATTGTAAACTCCTGTCATTGGGGAGTAAGACTTAACGTTAATAGCGTTGGGTCCTGATAGTATCTCAAGAGGAAGGGACGGCTAACTTCGTGCCAGCAGCCGCGGTAATACGAAGGTCCCAAGCGTTGTTCGGAATTACTGGGCGTAAAGCGTGCGTAGGCGGAATGGTAAGTCAGATGTGAAATCCCGGGGCTCAACCTCGGAACTGCATCCGATACTGCCAATCTAGAGTAGTGGAGGGGAGTCTGGAATTCACGGTGTAGCAGTGAAATGCGTAGATATCGTGAGGAACACTAGTGGCGAAGGCGAGACTCTGGACACTAACTGACGCTGAGGCACGAAGGCTAGGGTAGCGAAAGGGATTAGATACCCCAGTAGTC
>M03053_135_000000000-ALP1V_1_1118_23883_19981	
CCTACGGGAGGCTGCAGTGAGGAATATTGGACAATGGAGGTAACTCTGATCCAGCCATGCCGCGTGCAGGAAGACTGCCCTATGGGTTGTAAACTGCTTTTATACAGGAAGAAACCTACTTACGTGTACGTAGCTGACGGTACTGTACGAATAAGGATCGGCTAACTCCGTGCCAGCAGCCGCGGTAATACGGAGGATCCAAGCGTTATCCGGAATTATTGGGTTTAAAGGGTCCGTAGGTGGATAATTAAGTCAGAGGTGAAATCTTGCAGCTCAACTGTAAAATTGCCTTTGATACTGGTTATCTTGAGTTATTATGAAGTAGTTAGAATATGTAGTGTAGCGGTGAAATGCATAGATATTACATAGAATACCAATTGCGAAGGCAGATTACTAATAATCAACTGACACTGATGGACGAAAGCGTGGGTAGCGAACAGGATTAGATACCCGGGTAGTC
>M03053_135_000000000-ALP1V_1_2115_13474_11967	
CCTACGGGGGGCAGCAGTTTCGAATCATTCACAATGGGGGCAACCCTGATGGTGCAACGCCGCATGAGGGATGAAGGCCTTCGGGTCGTAAACCTCTGTCACCAAGGAGCAACAAGCCGGTTCATAGCCGGCCCTGAGTTAACTTGGAGAGGAAGCAGTGGCTAACTCCGTGCCAGCAGCCGCGGTAATACGGAGACTGCAAGCGTTACTCGGATTCACTGGGCGTAAAGGGTGCGTAGGCCGCTAAGCGTGTCGGGTGTGAAATCTCGGGGCTCAACCTCGAAACTGCGCCCGAAACTGTTTAGCTAGAGTGTCGGAGAGGTAAGCGGAATTCCAGGTGTAGCGGTGAAATGCGTAGATATCAGAAGGAACACCAATGGCGAAGGCAGCTTACTGGACAACAACTGACGCTGAGGCACGAAAGCGTGGGTAGCGAAAGGGATTAGATACCCTTGTAGTC
>M03053_135_000000000-ALP1V_1_1102_8874_4014	
CCTACGGGGGGCTGCAGTTTCGAATCATTCACAATGGGGGCAACCCTGATGGTGCAACGCCGCGTGAGGGATGAAGGCCTTCGGGTCGTAAACCTCTGTCACCAAGGAGCAACAAGCCGGTTCATAGCCGGCCCTGAGTTAACTTGGAGAGGAAGCAGTGGCTAACTCCGTGCCAGCAGCCGCGGTAATACGGAGACTGCAAGCGTTACTCGGATTCACTGGGCGTAAAGGGTGCGTAGGCCGCTAAGCGTGTCGGGTGTGAAATCTCGGGGCTCAACCTCGAAACTGCGCCCGAAACTGTTTAGCTAGAGTGTCGGAGAGGTAAGCGGAATTCCAGGTGTAGCGGTGAAATGCGTAGATATCTGGAGGAACACCAATGGCGAAGGCAGCTTACTGGACGACAACTGACGCTGAGGCGCGAAAGCGTGGGTAGCGAAAGGGATTAGATACCCTAGTAGTC
>M03053_135_000000000-ALP1V_1_1118_15712_5876	
CCTACGGGCGGCTGCAGTGGGGAATATTGGACAATGGGGGAAACCCTGATCCAGCAATGCCGCGTGAGTGATGAAGGCCTTAGGGTTGTAAAACTCTTTCAGAAGTGAAGATGATGACGGTAACTTCAGAAGAAGCTCCGGCTAACTCCGTGCCAGCAGCCGCGGTAATACGGAGGGAGCTAGCGTTGTTCGGAATTACTGGGCGTAAAGAGCGTGTAGGCTGTTAGGTAAGTCAGAGGTGAAATCCCTAAGCTCAACTTAGGAACTGCCTTTGATACTATCTTACTAGAGATCGAGAGAAGTTAGCGGAATTCCAAGTGTAGAGGTGAAATTCGTAGATATTTGGAAGAACACCAGTGGCGAAAGCGGCTAACTGGCTCGTATCTGACGCTGAGACGCGAAAGCGTGGGTAGCAAACAGGATTAGATACCCCGGTAGTC
>M03053_135_000000000-ALP1V_1_2111_15522_20812	
CCTACGGGGGGCTGCAGTTTCGAATCATTCACAATGGGGGAAACCCTGATGGTGCAACGCCGCGTGAGGGATGAAGGCCTTCGGGTCGTAAACCTCTGTCATCAAGGAGCAACAAGCAGGTTCATAGCCTGCCCTGAGTTAACTTGAAGAGGAAGCAGTGGCTAACTCCGTGCCAGCAGCCGCGGTAATACGGAGACCGCAAGCGTTACTCGGATTCACTGGGCATAAAGGGTGCGTAGGCCGATAGATGTGTCAGGTGTGAAAGCTCGGGGCTCAACCTCGAAACTGCGCCTGAAACTGTCTATCTAGAGTGTTGGAGAGGTAAGCGGAATTCCAGGTGTAGCGGTGAAATGCGTAGATATCTGGAGGAACACCAATGGCGAAGGCAGCTTACTGGACGACAACTGACGCTGAGGCACGAAAGCGTGGGTAGCGAAAGGGATTAGATACCCTAGTAGTC
>M03053_135_000000000-ALP1V_1_1111_20268_4959	
CCTACGGGAGGCTGCAGTGAGGAATATTGGTCAATGGAGGAAACTCTGATGCAGCGATGCCGCGTGAGTGAAGAAGGCCCTTGGGTTGTAAAGCTCTTTCGTCGGGGAAGAAAATGACTGTACCCGAATAAGAAACCCCGGCTAACTCCGTGCCAGCAGCCGCGGTAATACGGAGGGGGTTAGCGTTGTTCGGAATTACTGGGCGTAAAGCGCGCGTAGGCGGATTAGAAAGTTGGGGGTGAAATCCCGGGGCTCAACCCCGGAACTGCCTCCAAAACTGCTAGTCTAGAGTTCGAGAGAGGTGAGTGGAATTCCGAGTGTAGAGGTGAAATTCGTAGATATTCGGAGGAACACCAGTGGCGAAGGCGGCTCACTGGCTCGATACTGACGCTGAGGTGCGAAAGTGTGGGGAGCAAACAGGATTAGATACCCCAGTAGTC
>M03053_135_000000000-ALP1V_1_2113_15206_12930	
CCTACGGGGGGCCGCAGTGGGGAATATTGCACAATGGGCGCAAGCCTGATGCAGCCATGCCGCGTGTATGAAGAAGGCCTTCGGATTGTAAAGTACTTTCAGCAGTGAGGAAGGTGGTGCATTTAATACGTGCATCATTTGACGTTAGCTGCAGAAGAAGCACCGGCTAACTCCGTGCCAGCAGCCGCGGTAATACGGAGGGTGCGAGCGTTAATCGGAATTACTGGGCGTAAAGCGCATGCAGGTGGTTTGTTAAGTCAGATGTGAAAGCCCGGGGCTCAACCTCGGAATTGCATTTGAAACTGGCAGACTAGAGTACTGTAGAGGGGGGTAGAATTTCAGGTGTAGCGGTGAAATGCGTAGAGATCTGAAGGAATACCGGTGGCGAAGGCGGCCCCCTGGACAGATACTGACACTCAGATGCGAAAGCGTGGGGAGCAAACAGGATTAGATACCCCGGTAGTC
>M03053_135_000000000-ALP1V_1_1111_2428_16752	
CCTACGGGTGGCAGCAGTAAGGAATATTGGACAATGGACGAAAGTCTGATCCAGCCATGCCGCGTGCAGGATGACAGCCCTACGGGTTGTAAACTGCTTTTATACAGGAAGAAACACTCCGACGTGTCGGAGCTTGACGGTACTATAAGAATAAGGATCGGCTAACTCCGTGCCAGCAGCCGCGGTAATACGGAGGATCCAAGCGTTATCCGGAATCATTGGGTTTAAAGGGTCCGTAGGTGGATAATTAAGTCAGAGGTGAAATCTTGCAGCTCAACTGTAAAATTGCCTTTGATACTGGTTATCTTGAGTTATTATGAAGTAGTTAGAATATGTAGTGTAGCGGTGAAATGCATAGATATTACATAGAATACCAATTGCGAAGGCAGATTACTAATAAGCAACTGACACTGATGGACGAAAGCGTGGGTAGCGAACAGGATTAGATACCCGAGTAGTC
>M03053_135_000000000-ALP1V_1_1104_28126_18245	
CCTACGGGTGGCTGCAGTGGGGAATCTTGCACAATGGGGGAAACCATGATGCAGCGATGCCGCGTGAGTGAAGAAGGCCTTTGGGTTGTAAAACTCTTTCGTCGGGGAAGAAAATGACTGTACCCGAATAAGAAGGTCCGGCTAACTTCGTGCCAGCAGCCGCGGTAATACGAAGGGACCTAGCGTAGTTCGGAATTACTGGGCTTAAAGAGTTCGTAGGTGGTTGAAAAAGTTAGTGGTGAAATCCCAGAGCTTAACTCTGGAACTGCCATTAAAACTTGTCAGCTAGAGTATGATAGAGGAAAGCAGAATTTCTAGTGTAGAGGTGAAATTCGTAGATATTAGAAAGAATACCAATTGCGAAGGCAGCTTTCTGGATCATTACTGACACTGAGGAACGAAAGCATGGGTAGCGAAGAGGATTAGATACCCGAGTAGTC
>M03053_135_000000000-ALP1V_1_2110_18715_4353	
CCTACGGGAGGCTGCAGTTTCGAATCATTCACAATGGGGGCAACCCTGATGGTGCAACGCCGCGTGAGGGATGAAGGCCTTCGGGTCGTAAACCTCTGTCACCAAGGAGCAACAAGCCGGTTCATAGCCGGCCCTGAGTTAACTTGGAGAGGAAGCAGTGGCTAACTCCGTGCCAGCAGCCGCGGTAATACGGAGACTGCAAGCGTTACTCGGATTCACTGGGCGTAAAGGGTGCGTAGGCCGCTAAGCGTGTCGGGTGTGAAATCTCGGGGCTCAACCTCGAAGCGGCGCCCGAAACTGTTTAGCGAGAGTGTCGGAGAGGTAAGCGGAATTCCAGGTGTAGCGGTGAAATGCGTAGATATCTGGAGGAACACCAATGGCGAAGGCAGCTTACTGGACGACAACTGACGCTGAGGCACGAAAGCGTGGGTAGCGAAAGGGATTAGATACCCCAGTAGTC
>M03053_135_000000000-ALP1V_1_2105_16503_9614	
CCTACGGGCGGCTGCAGTGGGGAATCTTGCACAATGGAGGAAACTCTGATGCAGCGATGCCGCGTGAGTGAAGAAGGCCCTTGGGTTGTAAAGCTCTTTCGTCGGGGAAGAAAATGACTGTACCCGAATAAGAAGGTCCGGCTAACTTCGTGCCAGCAGCCGCGGTAATACGAAGGGACCTAGCGTAGTTCGGAATTACTGGGCTTAAAGAGTTCGTAGGTGGTTGAAAAAGTTGGTGGTGAAATCCCAGAGCTTAACTCTGGAACTGCCATCAAAACTTTTCAGCTAGAGTTTGATAGAGGAAAGCAGAATTTCTAGTGTAGAGGTGAAATTCGTAGATATTAGAAAGAATACCAATTGCGAAGGCAGCTTTCTGGATCATTACTGACACTGAGGAACGAAAGCAGGGGTAGCGAAGAGGATTAGATACCCTAGTAGTC
>M03053_135_000000000-ALP1V_1_1115_3993_6804	
CCTACGGGGGGCTGCAGTTTCGAATCATTCACAATGGGGGAAACCCTGATGGTGCAACGCCGCGTGAGGGATGAAGGCCTTCGGGTCGTAAACCTCTGTCACCAAGGAGCAACAAGCCGGTTCATAGCCGGCCCTGAGTTAACTTGGAGAGGAAGCAGTGGCTAACTCCGTGCCAGCAGCCGCGGTAATACGGAGACTGCAAGCGTTACTCGGATCCACTGGGCGTAAAGGGTGCGTAGGCCGCTAAGCGTGTCGGGTGTGAAATCTCGGGGCTCAACCTCGAAACTGCGCCCGAAACTGTTTAGCTAGAGTGTCGGAGAGGTAAGCGGAATTCCAGGTGTAGCGGTGAAATGCGTAGATATCCGGAGGAACACCAATGGCGAAGGCAGCTTACTGGACGACAACTGACGCTGAGGCACGAAAGCGTGGGTAGCGAAAGGGATTAGATACCCCAGTAGTC
>M03053_135_000000000-ALP1V_1_2117_13109_11466	
CCTACGGGCGGCTGCAGTGGGGAATCTTGCACAATGGAGGAAACTCTGATGCAGCGATGCCGCGTGAGTGAAGAAGGCCCTTGGGTTGTAAAGCTCTTTCGTCGGGGAAGAAAATGACTGTACCCGAATAAGAAGGTCCGGCTAACTTCGTGCCAGCAGCCGCGGTAATACGAAGGGACCTAGCGTAGTTCGGAATTACTGGGCTTAAAGAGTTCGTAGGTGGTTGAAAAAGTTAGTGATGAAATCCCAGAGCTTAACTCTGGAACTGCCATTAAAACTTTTCAGCTAGAGTATGATAGAGGAAAGCAGAATTTCTAGTGTAGAGGTGAAATTCGTAGATATGAGAAAGAACACCAAATGCGAAGGCAACTTACTGGGTCACTACTGACACTGAGGAGCGAAAGCATGGGTAGCGAAGAGGATTAGATACCCCAGTAGTC
>M03053_135_000000000-ALP1V_1_1110_5272_15573	
CCTACGGGGGGCAGCAGTGGGGAATTTTCCGCAATGGGCGAAAGCCTGACGGAGCAACGCCGCGTGAGGGATGAAGGCCTCTGGGCTGTAAACCTCTTTTATCAAGGAAGAAGATCTGACGGTACTTGATGAATAAGCCACGGCTAATTCCGTGCCAGCAGCCGCGGTAATACGGGAGTGGCAAGCGTTATGCGGAATTATTGGGCGTAAAGCGTCCGCAGGCGGCCCTTCAAGTCTGCTGTTAAAAAGTGGAGCTTAACTCCATCATGGCAGTGGAAACTGTTGGGCTTGAGTGTGGTAGGGGCAGAGGGAATTCCCGGTGTAGCGGTGAAATGCGTAGATATCGGGAAGAACACCAGTGGCGAAGGCGCTCTGCTGGGCCATCACTGACGCTCATGGACGAAAGCCAGGGGAGCGAAAGGGATTAGATACCCCAGTAGTC
>M03053_135_000000000-ALP1V_1_1103_12363_21826	
CCTACGGGTGGCAGCAGTGGGGAATCTTGCACAATGGAGGAAACTCTGATGCAGCGATGCCGCGTGAGTGAAGAAGGCCCTTGGGTTGTAAAGCTCTTTCGTCGGGGAAGAAAATGACTGTACCCGAATAAGAAGGTCCGGCTAACTTCGTGCCAGCAGCCGCGGTAATACGAAGGGACCTAGCGTAGTTCGGAATTACTGGGCTTAAAGAGTTCGTAGGTGGTTGAAAAAGTTAGTGGTGAAATCCCAGAGCTTAACTCTGGAACTGCCATTAAAACTTTTCAGCTAGAGTATGATAGAGGAAAGCAGAATTTCTAGTGTAGAGGTGAAATTCGTAGATATTAGAAAGAATACCAATTGCGAAGGCAGCTTTCTGGATCATTACTGACACTGAGGAACGAAAGCATGGGTAGCGAAGAGGATTAGATACCCGAGTAGTC
>M03053_135_000000000-ALP1V_1_1104_14502_12202	
CCTACGGGAGGCCGCAGTGGGGAATCTTAGACAATGGGGGCAACCCTGATCTAGCCATGCCGCGTGAGTGATGAAGGCCTTAGGGTCGTAAAACTCTTTCGCCTGTGATGATAATGACAGTAGCAGGTAAAGAAACCCCGGCTAACTCCGTGCCAGCAGCCGCGGTAATACGGAGGGGGTTAGCGTTGTTCGGAATTACTGGGCGTAAAGCGCACGTAGGCGGATTAGAAAGTTGGGGGTGAAATCCCGGGGCTCAACCCCGGAACTGCCTCCAAAACTGCTAGTCTAGAGTTCGAGAGAGGTGAGTGGAATTCCGAGTGTAGAGGTGAAATTCGTAGATATTCGGAGGAACACCAGTGGCGAAGGCGGCTCACTGGCTCGATACTGACGCTGAGGTGCGAAAGTGTGGGGAGCAAACAGGATTAGATACCCGGGTAGTC
>M03053_135_000000000-ALP1V_1_1114_5009_11420	
CCTACGGGTGGCTGCAGTGGGGAATCTTGCACAATGGAGGAAACTCTGATGCAGCGATGCCGCGTGAGTGAAGAAGGCCTTTGGGTTGTAAAGCTCTTTCGTCGGGGAAGAAAATGACTGTACCCGAATAAGAAGGTCCGGCTAACTTCGTGCCAGCAGCCGCGGTAATACGAAGGGACCTAGCGTAGTTCGGAATTACTGGGCTTAAAGAGTTCGTAGGTGGTTGAAAAAGTTGGTGGTGAAATCCCAGAGCTTAACTCTGGAACTGCCATTAAAACTTTTCAGCTAGAGTATGATAGAGGAAAGCAGAATTTCTAGTGTAGAGGTGAAATTCGTAGATATTAGAAAGAATACCAATTGCGAAGGCAGCTTTCTGGATCATTACTGACACTGAGGAACGAAAGCATAGGTAGCGAAGAGGATTAGATACCCCTGTAGTC
>M03053_135_000000000-ALP1V_1_1104_18204_18972	
CCTACGGGTGGCTGCAGTGGGGAATCTTAGACAATGGGGGCAACCCTGATCTAGCCATGCCGCGTGAGTGATGAAGGCCTTAGGGTCGTAAAGCTCTTTCGCCTGTGATGATAATGACAGTAGCAGGTAAAGAAACCCCGGCTAACTCCGTGCCAGCAGCCGCGGTAATACGGAGGGGGTTAGCGTTGTTCGGAATTACTGGGCGTAAAGCGCGCGTAGGCGGATTAGAAAGTTGGGGGTGAAATCCCGGGGCTCAACCTCGGAACTGCCTCCAAAACTGCTAGTCTAGAGTTCAAGAGAGGTGAGTGGAATTCCGAGTGTAGAGGTGAAATTCGTAGATATTCGGAGGAACACCAGTGGCGAAGGCGGCTCACTGGATCGATACTGACGCTGAGGTGCGAAAGTGTGGGGAGCAAACAGGATTAGATACCCGTGTAGTC
>M03053_135_000000000-ALP1V_1_1107_14017_20489	
CCTACGGGGGGCTGCAGTGAGGAATATTGGACAATGGACGCAAGTCTGATCCAGCCATGCCGCGTGCAGGAAGACTGCCCTATGGGTTGTAAACTGCTTTTATTTGGGAATAAACCCCTCTACGTGTAGAGGGCTGAAGGTACCAAACGAATAAGCACCGGCTAACTCCGTGCCAGCAGCCGCGGTAATACGGAGGGTCCAAGCGTTGTCCGGATTTATTGGGTTTAAAGGGTACGTAGGCGGGACTTTAAGTCAGTGGTGAAAGCCTCCAGCTTAACTGGAGAATTGCCATCGAAACTGAAGTTCTTGAGTATGGATGAGGTGGTTGGAATATAACATGTAGCGGTGAAATGCATAGATATGTTATAGAACACCAATTGCGAAGGCAGATCACTAAACCATTACTGACGCTGAGGTACGAAAGCGTGGGGAGCGAACAGGATTAGATACCCCAGTAGTC
>M03053_135_000000000-ALP1V_1_1103_7783_21329	
CCTACGGGCGGCAGCAGTGGGGAATCTTAGACAATGGAGGCAACTCTGATCCAGCCATGCCGCGTGCAGGAAGACTGCCCTATGGGTTGTAAACTGCTTTTATATAGGAAGAAACCTACTTACGTGTAAGTAGCTGACGGTACTATAAGAATAAGGATCGGCTAACTCCGTGCCAGCAGCCGCGGTAATACGGAGGATCCAAGCGTTATCCGGAATCATTGGGTTTAAAGGGTCCGTAGGTGGATAATTAAGTCAGAGGTGAAATCTTGCAGCTCAACTGTAAAATTGCCTTTGATACTGGTTATCTTGAGTTATTGTGAAGTAGTTAGAATGTGTGGTGTAGCGGTGAAATGCATAGATATCACACAGAATACCGATTGCGAAGGCAGATTACTAACAATATACTGACGCTGAGGGACGAAAGCGTGGGTAGCGAACAGGATTAGATACCCTAGTAGTC
>M03053_135_000000000-ALP1V_1_2107_9893_3176	
CCTACGGGAGGCAGCAGTCGGGAATATTGCGCAATGGGCGAAAGCCTGACGCAGCCATGCCGCGTGTGTGAAGAAGGCCCTAGGGTTGTAAAGCACTTTCAATTGGGAGGAAAAGCTAATGGTTAATAGCCATTAGCCCTGACGTTACCTTTAGAAGAAGCACCGGCTAACTCCGTGCCAGCAGCCGCGGTAATACGGAGGGTGCAAGCGTTAATCGGAATTACTGGGCGTAAAGCGCGCGTAGGCGGTTTTTTAAGTCGGACGTGAAAGCCCCGGGCTCAACCTGGGAATTGCATCCGATACTGGATGACTAGAATGCGGGAGAGGGAGGTAGAATTCCATGTGTAGCAGTGAAATGCGTAGATATAGGAAGGAACATCAGTGGCGAAGGCGGCCACCTGGACTGATACTGACACTGAGGTGCGAAAGCGTGGGGAGCAAACAGGATTAGATACCCCTGTAGTC
>M03053_135_000000000-ALP1V_1_2102_14957_16919	
CCTACGGGAGGCTGCAGTGGGGAATATTGCGCAATGGGCGAAAGCCTGACGCAGCCATACCGCGTGTGTGAAGAAGGCCTTCGGGTTGTAAAGCACTTTAAGCAGGGAGAAAAAGTTATAGGTTAATACCCTATGACCCTGATGTTACCTGCAGAATAAGCACCGGCTAATTCCGTGCCAGCAGCCGCGGTAATACGGAAGGTGCAAGCGTTAATCGGAATTACTGGGCGTAAAGCGCGCGTAGGTGGTTTGTTAAGTTGGATGTGAAAGCCCCGGGCTCAACCTGGGAACTGCGCTTAATACTGATGAACTAGAAAACAGGAGAGGGTAGTGGAATTTCCAGTGTAGAGGTGAAATTCGTAGATATTGGAAAGAACACCGGTGGCGAAAGCGGCTACCTGGCCTGATTTTGACGCTGAGGCTCGAAAGCGTGGGGAGCAAACAGGATTAGATACCCGTGTAGTC
>M03053_135_000000000-ALP1V_1_1105_17314_7049	
CCTACGGGAGGCTGCAGCAGGGAATATTGTGCAATGAGCGAAAGCTTGACACAGCGACACCGCGTGTGGGATGACGGTTCTAGGATTGTAAACCACTTTCAGGAGGGAAGAAAATGACGGTACCTCCACAAGAAGACCCGGCCAACTATGTGCCAGCAGCCGCGGTAATACATAGGGGTCAAGCGTTGTCCGGATTTATTGGGCGTAAAGAGCTCGTAGGCGGTTCAACAAGTCGGTCGTAAAAGTTTAGGGCTCAACCCTAAAATGTCGATCGATACTGTTGTGACTAGGATACGGTAGAGGTGAATGGAATTCCGAGTGTAGCGGTGAAATGCGTAGATATTCGGAGGAACACCAATTGCGAAGGCAGTTCACTGGACCGTGATCGACGCTGAGGAGCGAAAGCTAGGGGAGCAAACAGGATTAGATACCCCAGTAGTC
>M03053_135_000000000-ALP1V_1_1112_24751_6595	
CCTACGGGCGGCAGCAGTGAGGAATATTGGACAATGGAGGCAACTCTGATCCAGCCATGCCGCGTGCAGGAAGACTGCCCTATGGGTTGTAAACTGCTTTTATACAGGAAGAAACCTACTTACGTGTAAGTAGCTGACGGTACTGTACGAATAAGGATCGGCTAACTCCGTGCCAGCAGCCGCGGTAATACGGAGGATCCAAGCGTTATCCGGAATTATTGGGTTTAAAGGGTCCGTAGGTGGTTTGCTAAGTCAGGGGTGAAATCCTACCGCTTAACGGTAGCACTGCCTTTGATACTGGCAAACTTGAGTTATTGTGAAGTAGTTAGAATGTGTAGTGTAGCGGTGAAATGCATTGATATTACACAGAATACCGACTGCGAAGGCAGATCACTAACAATATACTGACGCTCATGGACGAAAGCGTGGGGAGCGAACAGGATTAGATACCCTAGTAGTC
>M03053_135_000000000-ALP1V_1_2106_11746_11555	
CCTACGGGGGGCTGCAGTGGGGAATCTTGCACAATGGAGGAAACTCTGATGCAGCGATGCCGCGTGAGTGAAGAAGGCCCTTGGGTTGTAAAGCTCTTTCGTCGGGGAAGAAAATGACTGTACCCGAATAAGAAGGTCCGGCTAACTTCGTGCCAGCAGCCGCGGTAATACGAAGGGACCTAGCGTAGTTCGGAATTACTGGGCTTAAAGAGTTCGTAGGTGGTTGAAAAAGTTAGTGGTGAAATCCCAGAGCTTAACTCTGGAACTGCCATTAAAACTTTTCAGCTAGAGTATGATAGAGGAAAGCAGAATTTCTAGTGTAGAGGTGAAATTCGTAGATATTAGAAAGAATACCAATTGCGAAGGCAGCTTTCTGGATCATTACTGACACTGAGGAACGAAAGCATGGGTAGCGAAGAGGATTAGATACCCCGGTAGTC
>M03053_135_000000000-ALP1V_1_2109_19529_11730	
CCTACGGGGGGCAGCAGCAGGGAATATTGTGCAATGAACGAAAGTTTGACACAGCGACACCGCGTGTGGGATGACGGATCTAGGTTTGTAAACCACTTTCAGGAGGGAAGAAAATGACTGTACCCGAATAAGAAGGTCCGGCTAACTTCGTGCCAGCAGCCGCGGTAATACGAAGGGACCTAGCGTAGTTCGGAATTACTGGGCTTAAAGAGCTCGTAGGTGGTTAAAATAGTTGATGGTGAAATCCCAAGGCTCAACCTTGGAACTGCCATCAAAACTTTTTAGCTAGAGTGTGATAGAGGTAAGTGGAATTTCTAGTGTAGAGGTGAAATTCGTAGATATTAGAAAGAACACCAAATGCGAAGGCAACTTACTGGGTCACTACTGACACTGAGGAGCGAAAGCATGGGTAGCGAAGAGGATTAGATACCCTAGTAGTC
>M03053_135_000000000-ALP1V_1_1119_12118_18162	
CCTACGGGCGGCTGCAGTGAGGAATATTGGGCAATGGAGGCAACTCTGACCCAGCCATGCCGCGTGCAGGAAGAATGCCCTATGGGTTGTAAACTGCTTTTATTTAGGAATAAACCCTTCTACGTGTAGAAGGCTGAATGTACTAAACGAATAAGCACCGGCTAACTCCGTGCCAGCAGCCGCGGTAATACGGAGGGTGCAAGCGTTATCCGGAATCATTGGGTTTAAAGGGTCCGCAGGCGGACGTATAAGTCAGTGGTGAAATCCTGCAGCTTAACTGCAGAACTGCCATTGATACTGTACGTCTTGAATTCGGTCGAAGTGGGCGGAATGTGTAGTGTAGCGGTGAAATGCATAGATATCACACAGAATACCGATTGCGAAGGCAGATCACTAACAATATACTGACGCTCATGGACGAAAGCGTGGGGAGCGAACAGGATTAGATACCCGGGTAGTC
>M03053_135_000000000-ALP1V_1_1112_15080_8716	
CCTACGGGTGGCTGCAGTGGGGAATCTTGCACAATGGAGGAAACTCTGATGCAGCGATGCCGCGTGAGTGACGAAGGCCCTTGGGTTGTAAAGCTCTTTCGTCGGGGAAGAAAATGACTGTACCCGAATAAGAAGGTCCGGCTAACTTCGTGCCAGCAGCCGCGGTAATACGAAGGGACCTAGCGTAGTTCGGAATTACTGGGCTTAAAGAGTTCGTAGGTGGTTGAAAAAGTTAGTGGTGAAATCCCAGAGCTTAACTCTGGAACTGCCATTAAAACTTTTCAGCTAGAGTATGATAGAGGAAAGCAGAATTTCTAGTGTAGAGGTGAAATTCGTAGATATTAGAAAGAATACCAATTGCGAAGGCAGCTTTCTGGATCATTACTGACACTGAGGAACGAAAGCATGGGTAGCGAAGAGGATTAGATACCCGTGTAGTC
>M03053_135_000000000-ALP1V_1_2105_25873_17307	
CCTACGGGTGGCTGCAGTGGGGAATATTGGACAATGGGGGCAACCCTGATCCAGCAATTCCGCGTGTGTGAAGAAGGCCTGCGGGTTGTAAAGCACTTTCAGTAGCCAAGATGGGATTATTCATTAATACTGGATAATCTTGACATTAACTACAGAAGAAGCACCGGCTAACTCCGTGCCAGCAGCCGCGGTAATACGGAGGGTGCAAGCGTTAATCGGAATTACTGGGCGTAAAGAGTACGTAGGCGGCTTTACAAGTCGGGTGTGAAAGCCCTGAGCTTAACTCAGGAACTGCATTCGATACTGTCAGTCTTGAGGTCGAGAGAGGTAAGTGGAATTCCAAGTGTAGAGGTGAAATTCGTAGATATTTGGAAGAACACCAGTGGCGAAGGCGACTTACTGGCTCGATTCTGACGCTGAGGTACGAAAGCGTGGGGAGCAAACAGGATTAGATACCCCTGTAGTC
>M03053_135_000000000-ALP1V_1_2102_7591_15476	
CCTACGGGCGGCTGCAGTGGGGAATCTTGCACAATGGAGGAAACTCTGATGCAGCGATGCCGCGTGAGTGAAGAAGGCCTTTGGGTTGTAAAGCTCTTTCGTCGGGGAAGAAAATGACTGTACCCGAATAAGAAGGTCCGGCTAACTTCGTGCCAGCAGCCGCGGTAATACGAAGGGACCTAGCGTAGTTCGGAATTACTGGGCTTAAAGAGTTCGTAGGTGGTTGAAAAAGTTGGTGGTGAAATCCCAGAGCTTAACTCTGGAACTGCCATCAAAACTTTTCAGCTAGAGTTTGATAGAGGAAAGCAGAATTTCTAGTGTAGAGGTGAAATTCGTAGATATTAGAAAGAATACCAATTGCGAAGGCAGCTTTCTGGATCATTACTGACACTGAGGAACGAAAGCGTGGGGAGCGAACAGGATTAGATACCCTGGTAGTC
>M03053_135_000000000-ALP1V_1_2110_9728_10732	
CCTACGGGGGGCAGCAGTAGGGAATCTTGGACAATGGGGGCAACCCTGATCCAGCCATACCGCGTGTGTGAAGAAGGCCCTAGGGTTATAAAGCACTTTAAGTTGGGAAGAAAAGTTATTGGTTAATACCCAATAGCCGTGACATTACCATCAGAATAAGGACCGGCTAATTCCGTGCCAGCAGCCGCGGTAATACGGAAGGTCCAAGCGTTAATCGGAATTACTGGGCGTAAAGCGCGCGTAGGTGGTTTGTTAAGTTGGATGTGAAAGCCCTGGGCTCAACCTAGGAACTGCATTCGATACTCCCGTGCTAGAGTAATGGAGAGGTAAGTGGAATTCCTGGTGTAGCAGTGAAATGCGTGGATATCAGGAGGAACATCAATGGCGAAGGCAACTTACTGGACATTTACTGACGCTCAGACACGAAGGCTAGGGTAGCGAAAGGGATTAGATACCCGGGTAGTC
>M03053_135_000000000-ALP1V_1_2113_20298_11607	
CCTACGGGTGGCTGCAGTTTCGAATCATTCACAATGGGGGCAACCCTGATGGTGCAACGCCGCGTGAGGGATGAAGGCCTTCGGGTCGTAAACCTCTGTCACCAAGGAGCAACAAGCCGGTTCATAGCCGGCCCTGAGTTAACTTGGAGAGGAAGCAGTGGCTAACTCCGTGCCAGCAGCCGCGGTAATACGGAGACTGCAAGCATTACTCGGATTCACTGGGCGTAAAGGGTGCGTAGGCCGCTAAGCGTGTCGGGTGTGAAATCTCGGGGCTCAACCTCGAAACTGCGCCCGAAACTGTTTAGCTAGAGTGTCGGAGAGGTAAGCGGAATTCCAGGTGTAGCGGTGAAATGCGTAGAGATCAGAAGGAACACCAATGGCGAAGGCAACACTCTGGACTAATACTGACGCTGAGGGACGAAAGCGTGGGGATCAAACAGGATTAGATACCCCTGTAGTC
>M03053_135_000000000-ALP1V_1_1102_23047_18547	
CCTACGGGGGGCTGCAGCAGGGAATATTGCGCAATGAGCGAAAGCTTGACGCAGCGACACCGCGTGTGGGATGACGGTTCTAGGATTGTAAACCACTTTCAGGAGGGAAGAAAATGACGGTACCTCCACAAGAAGACCCGGCCAACTACGTGCCAGCAGCCGCGGTAATACGTAGGGGTCAAGCGTTGTCCGGATTTATTGGGCGTAAAGAGCTCGTAGGCGGTTCAACAAGTCGGTCGCAAAAGTTTAGGGCTCAACCCTAAAATGTCGATCGATACTGTTGTGACTAGGATACGGTAGAGGTGAATGGAATTCCGAGTGTAGCGGTGAAATGCGTAGATATTCGGAGGAACACCAATTGCGAAGGCAGTTCACTGGACCGTGATCGACGCTGAGGAGCGAAAGCTAGGGGAGCAAACAGGATTAGATACCCCGGTAGTC
>M03053_135_000000000-ALP1V_1_1111_22089_19749	
CCTACGGGCGGCTGCAGTGGGGAATCTTGCACAATGGAGGAAACTCTGATGCAGCGATGCCGCGTGAGTGAAGAAGGCCCTTGGGTTGTAAAGCTCTTTCGTCGGGGAAGAAAATGACTGTACCCGAATAAGAAGGTCCGGCTAACTTCGTGCCAGCAGCCGCGGTAATACGAAGGGACCTAGCGTAGTTCGGAATTACTGGGCTTAAAGAGTTCGTAGGTGGTTGAAAAAGTTAGTGGTGAAATCCCAGAGCTTAACTCTGGAACTGCCATTAAAACTTTTCAGCTAGAGTATGATAGAGGAAAGCAGAATTTCTAGTGTAGAGGTGAAATTCGTAGATATTAGAAAGAATACCAATTGCGAAAGCAGCTTTCTGGATCATTACTGACACTGAGGAACGAAAGCATGGGTAGCGAAGAGGATTAGATACCCATGTAGTC
>M03053_135_000000000-ALP1V_1_1108_2957_15352	
CCTACGGGGGGCAGCAGTAGGGAATTTTCCGCAATGGGCGAAAGCCTGACGGAGCAATACCGCGTGAGGGATGACGGCCTCTGGACTGTAAACCTCTTTTATCAAGGAAGAAGATCTGACGGTACTTGATGAATAAGCCACGGCTAATTCCGTGCCAGCAGCCGCGGTAATACGGGAGTGGCAAGCGTTATCCGGAATTATTGGGCGTAAAGCGTCCGCAGGCGGCCCTTCAAGTCTGCTGTTAAAAAGTGGAGCTTAACTCCATCATGGCAGTGGAAACTGTTGGGCTTGAGTGTGGTAGGGGCAGAGGGAATTCCCGGTGTAGCGGTGAAATGCGTAGATATCGGGAAGAACACCAGTGGCGAAGGCGCTCTGCTGGGCCATCACTGACGCTCATGGACGAAAGCCAGGGGAGCGAAAGGGATTAGATACCCTGGTAGTC
>M03053_135_000000000-ALP1V_1_2115_7611_21036	
CCTACGGGGGGCTGCAGTGGGGAATCTTGCACAATGGAGGAAACTCTGATGCAGCGATGCCGCGTGAGTGAAGAAGGCCCTTGGGTTGTAAAGCTCTTTCGTCGGGGAAGAAAATGACTGTACCCGAATAAGAAGGTCCGGCTAACTTCGTGCCAGCAGCCGCGGTAATACGAAGGGACCTAGCGTAGTTCGGAATTACTGGGCTTAAAGAGTTCGTAGGTGGTTGAAAAAGTTAGTGGTGAAATCCCAGAGCTTAACTCTGGAACTGCCATTAAAACTTTTCAGCTAGAGTATGATAGAGGAAAGCAGAATTTCTAGTGTAGAGGTGAAATTCGTAGATATTAGAAAGAACACCAATTGCGAAGGCAGCTTTCTGGATCATTACTGACACTGAGGAACGAAAGCATGGGTAGCGAAGAGGATTAGATACCCTTGTAGTC
>M03053_135_000000000-ALP1V_1_1103_15974_10944	
CCTACGGGAGGCAGCAGTGGGGAATCTTAGACAATGGGCGCAAGCCTGATCTAGCCATGCCGCGTGAGTGATGAAGGCCTTAGGGTCGTAAAGCTCTTTCGCCTGTGATGATAATGACAGTAGCAGGTAAAGAAACCCCGGCTAACTCCGTGCCAGCAGCCGCGGTAATACGGAGGGGGTTAGCGTTGTTCGGAATTACTGGGCGTAAAGCGCACGTAGGCGGATTGGAAAGTTGGGGTGAAATCCCGGGGCTCAACCCCGGAACTGCCTCCAAAACTATCAGTCTAGAGTTCGAGAGAGGTGAGTGGAATTCCGAGTGTAGAGGTGAAATTCGTAGATATTCGGAGGAACACCAGTGGCGAAGGCGGCTCACTGGCTCGATACTGACGCTGAGGTGCGAAAGTGTGGGGAGCAAACAGGATTAGATACCCCTGTAGTC
>M03053_135_000000000-ALP1V_1_2102_28573_8469	
CCTACGGGCGGCAGCAGCAGGGAATATTGTGCAATGAGCGAAAGCTTGACACAGCGACACCGCGTGTGGGATGACGGTTCTAGGATTGTAAACCACTTTCAGGAGGGAAGAAAATGACGGTACCTCCACAAGAAGACCCGGCCAACTATGTGCCAGCAGCCGCGGTAATACATAGGGGTCAAGCGTTGTCCGGATTTATTGGGCGTAAAGAGCTCGTAGGCGGTTCAACAAGTCGGTCGTAAAAGTTTAGGGCTCAACCATAAAATGTCGATCGAGACGGTTGTGACTAGGATACGGTAGAGGTGAATGGAATTCCGAGTGTAGCGGTGAAATGCGTAGATATTCGGAGGAACACCAATTGCGAAGGCAGTTCACTGGACCGTGATCGACGCTGAGGAGCGAAAGCTAGGGGAGCAAACAGGATTAGATACCCGAGTAGTC
>M03053_135_000000000-ALP1V_1_1113_17428_7390	
CCTACGGGGGGCTGCAGTAGGGAATATTGCGCAATGGGCGAAAGCCTGACGCAGCCATGCCGCGTGTGTGAAGAAGGCCCTAGGGTTGTAAAGCACTTTCAATTGGGAGGAAAAGCTAATGGTTAATAGCCATTAGCCCTGACGTTACCTTTAGAAGAAGCACCGGCTAACTCCGTGCCAGCAGCCGCGGTAATACGGAGGGTGCAAGCGTTAATCGGAATTACTGGGCGTAAAGCGCGCGTAGGCGGCTCTTTAAGGCGGATGTGAAAGCCCCGGGCTCAACCTGGGAACTGCATCCGATACTGGAGGGCTAGAGTGTAGGAGAGGGAGGTAGAATTCCATGTGTAGCAGTGAAATGCGTAGATATATGGAGGAATACCAGTGGCGAAGGCGGCCTCCTGGCTTAACACTGACGCTGAGGTGCGAAAGCGTGGGGAGCAAACGGGATTAGATACCCGTGTAGTC
>M03053_135_000000000-ALP1V_1_1104_16280_12457	
CCTACGGGTGGCAGCAGTGGGGAATCTTGCACAATGGAGGAAACTCTGATGCAGCGATGCCGCGTGAGTGAAGAAGGCCCTTGGGTTGTAAAGCTCTTTCGTCGGGGAAGAAAATGACTGTACCCGAATAAGAAGGTCCGGCTAACTTCGTGCCAGCAGCCGCGGTAATACGAAGGGACCTAGCGTAGTTCGGAATTACTGGGCTTAAAGAGTTCGTAGGTGGTTGAAAAAGTTAGTGGTGAAATCCCAGAGCTTAACTCTGGAACTGCCATTAAAACTTTGCAGCTAGAGTATGATAGAGGAAAGCAGAATTTCTAGTGTAGAGGTGAAATTCGTAGATATTCGGAGGAACACCAGTGGCGAAGGCGGCTTACTGGCTCGATACTGACGCTGAGGTGCGAAAGTGTGGGGAGCAAACAGGATTAGATACCCCTGTAGTC
>M03053_135_000000000-ALP1V_1_2112_8148_8987	
CCTACGGGGGGCAGCAGTGAGGAATATTGGACAATGGAGGCAACTCTGATCCAGCCATGCCGCGTGCAGGAAGACTGCCCTATGGGTTGTAAACTGCTTTTATATAGGAAGAAACCTACTTACGTGTAAGTAGCTGACGGTACTATAAGAATAAGGATCGGCTAACTCCGTGCCAGCAGCCGCGGTAATACGGAGGATCCAAGCGTTATCCGGAATCATTGGGTTTAAAGGGTCCGTAGGTGGATAATTAAGTCAGAGGTGAAATCTTGCAGCTCAACTGTAAAATTGCCTTTGATACTGGTTATCTTGAGTTATTATGAAGTAGTTAGAATATGTAGTGTAGCGGTGAAATGCATAGATATTACATAGAATACCAATTGCGAAGGCAGATTACTAATAATCAACTGACACTGATGGACGAAAGCGTGGGTAGCGAACAGGATTAGATACCCCTGTAGTC
>M03053_135_000000000-ALP1V_1_1104_16699_3621	
CCTACGGGCGGCTGCAGTGGGGAATCTTGCACAATGGGGGAAACCCTGATGCAGCGATGCCGCGTGAGTGAAGAAGGCCTTTGGGTTGTAAAACTCTTTCGTCGGGGAAGAAAATGACTGTACCCGAATAAGAAGGTCCGGCTAACTTCGTGCCAGCAGCCGCGGTAATACGAAGGGACCTAGCGTAGTTCGGAATTACTGGGCTTAAAGAGCTCGTAGGTGGTTAAAATAGTTGATGGTGAAATCCCAAGGCTCAACCTTGGAACTGCCATCAAAACTTTTTAGCTAGAGTGTGATAGAGGTAAGTGGAATTTCTAGTGTAGAGGTGAAATTCGTAGATATTAGGAAGAACACCAATGGCGAAGGCACTCTACTGGGCCATAACTGACACTGAGAGACGACAGCTAGGGGAGCAAATGGGATTAGATACCCGTGTAGTC
>M03053_135_000000000-ALP1V_1_1105_11053_9031	
CCTACGGGAGGCAGCAGTGGGGAATCTTGCACAATGGAGGAAACTCTGATGCAGCGATGCCGCGTGAGTGAAGAAGGCCCTTGGGTTGTAAAGCTCTTTCGTCGGGGAAGAAAATGACTGTACCCGAATAAGAAGGTCCGGCTAACTTCGTGCCAGCAGCCGCGGTAATACGAAGGGACCTAGCGTAGTTCGGAATTACTGGGCTTAAAGAGTTCGTAGGTGGTTGAAAAAGTTAGTGGTGAAATCCCAGAGCTTAACTCTGGAACTGCCATTAAAACTTTTCAGCTAGAGTATGATAGAGGAAAGCAGAATTTCTAGTGTAGAGGTGAAATTCGTAGATATTAGAAAGAATACCAATTGCGAAGGCAGCTTTCTGGATCATTACTGACACTGAGGAACGAAAGCATGGGTAGCGAAGAGGATTAGATACCCCTGTAGTC
>M03053_135_000000000-ALP1V_1_2102_24344_17363	
CCTACGGGCGGCTGCAGTTTCGAATCATTCACAATGGGGGCAACCCTGATGGTGCAACGCCGCGTGAGGGATGAAGGCCTTCGGGTCGTAAACCTCTGTCACCAAGGAGCAACAAGTCGGTTCATAGCCGGCCCTGAGTTAACTTGGAGAGGAAGCAGTGGCTAACTCCGTGCCAGCAGCCGCGGTAATACGGAGACTGCAAGCGTTACTCGGATTCACTGGGCGTAAAGGGTGCGTAGGCCGCTAAGCGTGTCGGGTGTGAAATCTCGGGGCTCAACCTCGAAACTGCGCCCGAAACTGTTTAGCTAGAGTGTCGGAGAGGTAAGCGGAATTCCAGGTGTAGCGGTGAAATGCGTAGATATCTGGAGGAACACCAATGGCGAAGGCAGCTTACTGGACGACAACTGACGCTGAGGCACGAAAGCGTGGGTAGCGAAAGGGATTAGATACCCGGGTAGTC
>M03053_135_000000000-ALP1V_1_1107_24029_10193	
CCTACGGGTGGCAGCAGTCGAGAATCTTCCGCAATGGACGCAAGTCTGACGGAGTGACGCCGCGTGCTGGATGAAGGCCCTCGGGTTGTAAACAGCTGTCGTAGGGGAGGAAATTTTGACCGATCCTAGGAGGAAGCACAGGCTAAGTTCGTGCCAGCAGCCGCGGTAATACGGAGGGTGCAAGCGTTAATCGGAATTACTGGGCGTAAAGCGTGCGTAGGCGGTTTATTAAGTCAGATGTGAAAGCCCCGGGCTTAACCTGGGAACTGCATTTGAAACTGGTAAACTAGAGTATGGTAGAGGAAAGTGGAATTTCTGGTGTAGCGGTGAAATGCGTAGATATCAGAAGGAACATCAATGGCGAAGGCAGCTTTCTGGACCAATACTGACGCTGAGGTACGAAAGCGTGGGTAGCAAACAGGATTAGATACCCGAGTAGTC
>M03053_135_000000000-ALP1V_1_2106_10051_7704	
CCTACGGGGGGCTGCAGTGGGGAATCTTGCACAATGGAGGAAACTCTGATGCAGCGATGCCGCGTGAGTGAAGAAGGCCCTTGGGTTGTAAAGCTCTTTCGTCGGGGAAGAAAATGACTGTACCCGAATAAGAAGGTCCGGCTAACTTCGTGCCAGCAGCCGCGGTAATACGAAGGGACCTAGCGTAGTTCGGAATTACTGGGCTTAAAGAGTTCGTAGGTGGTTGAAAAAGTTAGTGGTGAAATCCCAGAGCTTAACTCTGGAACTGCCATTAAAACTTTTCAGCTAGAGTATGATAGAGGAAAGCAGAATTTCTAGTGTAGAGGTGAAATTCGTAGATATTAGAAAGAATACCAATTGCGAAGGCAGCTTTCTGGATCATTACTGACACTGAGGAACGAAAGCATGGGTAGCGAAGAGGATTAGATACCCCAGTAGTC
>M03053_135_000000000-ALP1V_1_2114_18978_4127	
CCTACGGGTGGCAGCAGTGGGGAATTTTCTGCAATGGGCGAAAGCCTGACAGAGCAATACCGCGTGAGGGATGACAGCCCTATGGGTTGTAAACCTCTTTTTTCAGGGAGGAAGTTCTGACGTTACCTGAAGAATAAGCATCGGCTAACTCCGTGCCAGCAGCCGCGGTAAGACGGAGGATGCAAGTGTTATCCGGAATCACTGGGCGTAAAGCGTCTGTAGGTGGTTTAGTATGTCTGTTGTTAAAGCTTAAGGCTTAACCTTAAACCAGCAATGGAAACTACTATGACTTGAGTGTGGTAGAGGTAGAGGGAATTTCCAGTGGAGCGGTGAAATGCGTAGATATTGGAAAGACCACCAATGGCGAAGGCACTCTACTGGGCCATTACTGACACTGAGAGACGAAAGCTAGGGGAGCAAATGGGATTAGATACCCCGGTAGTC
>M03053_135_000000000-ALP1V_1_2117_23511_21738	
CCTACGGGAGGCAGCAGTGAGGAATATTGGACAATGGAGGCAACTCTGATCCAGCCGTGCCGCGTGCAGGAAGACTGCCCTATGGGTTGTAAACTGCTTTTATATAGGAAGAAACCTACTTACGTGTAAGTAGCTGACGGTACTATAAGAATAAGGATCGGCTAACTCCGTGCCAGCAGCCGCGGTAATACGGAGGATCCAAGCGTTATCCGGAATCATTGGGTTTAAAGGGTCCGTAGGTGGATAATTAAGTCAGAGGTGAAATCTTGCAGCTCAACTGTAAAATTGCCTTTGATACTGGTTATCTTGAGTTATTATGAAGTAGTTAGAATATGTAGTGTAGCGGTGAAATGCATAGATATTACATAGAATACCAATTGCGAAGGCAGATTACTAATAATCAACTGACACTGATGGACGAAAGCGTGGGTAGCGAACAGGATTAGATACCCGAGTAGTC
>M03053_135_000000000-ALP1V_1_1108_4359_8947	
CCTACGGGGGGCAGCAGTGGGGAATCTTGCACAATGGAGGAAACTCTGATGCAGCGATGCCGCGTGAGTGAAGAAGGCCCTTGGGTTGTAAAGCTCTTTCGTCGGGGAAGAAAATGACTGTACCCGAATAAGAAGGTCCGGCTAACTTCGTGCCAGCAGCCGCGGTAATACGAAGGGACCTAGCGTAGTTCGGAATTACTGGGCTTAAAGAGTTCGTAGGTGGTTGAAAAAGTTAGTGGTGAAATCCCAGAGCTTAACTCTGGAACTGCCATTAAAACTTTTCAGCTAGAGTATGATAGAGGAAAGCAGAATTTCTAGTGTAGAGGTGAAATTCGTAGATATTAGAAAGAATACCAATTGCGAAGGCAGCTTTCTGGATCATTACTGACACTGAGGAACGAAAGCATGGGTAGCGAAGAGGATTAGATACCCCAGTAGTC
>M03053_135_000000000-ALP1V_1_1117_19300_3103	
CCTACGGGAGGCAGCAGTGAGGAATATTGGGCAATGGAGGCAACTCTGACCCAGCCATGCCGCGTGCAGGAAGACTGCCCTATGGGTTGTAAACTGCTTTTATACAGGAAGAAACACTGCTACGTGTAGCAGCTTGACGGTACTGTAAGAATAAGGACCGGCTAACTCCGTGCCAGCAGCCGCGGTAATACGGAGGGTCCGAGCGTTATCCGGAATCATTGGGTTTAAAGGGTCCGCAGGCGGTCAATTAAGTCAGAGGTGAAATCCCATAGCTTAACTATGGAACTGCCTTTGATACTGGTTGACTTGAGTCATATGGAAGTAGATAGAATGTGTAGTGTAGCGGTGAAATGCATAGATATTACACAGAATACCGATTGCGGAGGCAGTCTACTACGTATGTACTGACGCTGAGGGACGAAAGCGTGGGGAGCGAACAGGATTAGATACCCGGGTAGTC
>M03053_135_000000000-ALP1V_1_1109_27268_17870	
CCTACGGGGGGCAGCAGTGGGGAATCTTAGACAATGGGGGCAACCCTGATCTAGCCATGCCGCGTGAGTGATGAAGGCCTTAGGGTCGTAAAGCTCTTTCGCCTGTGATGATAATGACAGTAGCAGGTAAAGAAACCCCGGCTAACTCCGTGCCAGCAGCCGCGGTAATACGGAGGGGGTTAGCGTTGTTCGGAATTACTGGGCGTAAAGCGCGCGTAGGCGGATTAGAAAGTTGGGGGTGAAATCCCGGGGCTCAACCTCGGAACTGCCTCCAAAACTGCTAGTCTAGAGTTCGAGAGAGGTGAGTGGAATTCCGAGTGTAGAGGTGAAATTCGTAGATATTCGGAGGAACACCAGTGGCGAAGGCGGCTCACTGGCTCGATACTGACGCTGAGGTGCGAAAGTGTGGGGAGCAAACAGGATTAGATACCCCAGTAGTC
>M03053_135_000000000-ALP1V_1_2104_11014_16867	
CCTACGGGGGGCTGCCGTGGGGAATCTTGCACAATGGGGGAAACCCTGATGCAGCGATGCCGCGTGAGTGAAGAAGGCCCTTGGGTTGTAAAACTCTTTCGTCGGGGAAGAAAATGACTGTACCCGAATAAGAAGGTCCGGCTAACTTCGTGCCAGCAGCCGCGGTAATACGGAGGGTGCAAGCGTTGTCCGGAATCATTGGGTGTAAAGGGTACGTAGGCGGGAGCCTAAGTCTGGGGTGAAATCTTGCCGCTTAACGGTAAAATGGCCCTGGATACTGGGTTTCTTGAGTGCAGAAGAGGCAGGTGGAATTCGTGGTGTAGCGGTGAAATGCTTAGATATCACGAAGAACATCAGTGGCGAAGGCGGCCTGCTGGTCTGCAACTGACGCTGAGGTACGAAAGCGTGGGGAGCGAACAGGATTAGATACCCGAGTAGTC
>M03053_135_000000000-ALP1V_1_1110_13363_17349	
CCTACGGGTGGCTGCAGTGGGGAATATTGCACAATGGGCGCGAGCCTGATGCAGCCATGCCGCGTGTGTGAAGAAGGCCTTCGGGTTGTAAAGCACTTTCAGTCGTGAGGAAGGTGGTGTTGTTAATAGCAGCATCATTTGACGTTAGCGACAGAAGAAGCACCGGCTAACTCCGTGCCAGCAGCCGCGGTAATACGGAGACTGCAAGCGTTACTCGGATTCACTGGGCGTAAAGGGTGCGTAGGCCGCTAGGCGTGTCGGGTGTGGAAGCGCGGGGCTCAACCTCGAAACTGCGCCCGAAACTGTTTAGCTAGAGTGTCGGAGAGGTAAGCGGAATTCCAGGTGTAGCGGTGAAATGCGTAGATATCTGGAGGAACACCAATGGCGAAGGCAGCTTACTGGACGACAACTGACGCTGAGGCACGAAAGCGTGGGTAGCGAAAGGGATTAGATACCCGGGTAGTC
>M03053_135_000000000-ALP1V_1_1105_18968_18118	
CCTACGGGTGGCTGCAGTGGGGAATCTTAGACAATGGGGGCAACCCTGATCTAGCCATGCCGCGTGAGTGATGAAGGCCTTAGGGTCGTAAAGCTCTTTCGCCTGTGATGATAATGACAGTAGCAGGTAAAGAAACCCCGGCTAACTCCGTGCCAGCAGCCGCGGTAATACGGAGGGGGTTAGCGTTGTTCGGAATTACTGGGCGTAAAGCGCGCGTAGGCGGATTAGAAAGTTGGGGGTGAAATCCCGGGGCTCAACCTCGGAACTGCCTCCAAAACTGCTAGTCTAGAGTTCGAGAGAGGTGAGTGGAATTCCGAGTGTAGAGGTGAAATTCGTAGATATTCGGAGGAACACCAGTGGCGAAGGCGGCTCACTGGCTCGATACTGACGCTGAGGTGCGAAAGTGTGGGGAGCAAACAGGATTAGATACCCCAGTAGTC
>M03053_135_000000000-ALP1V_1_1103_29246_10002	
CCTACGGGGGGCTGCAGTGGGGAATATTGGACAATGGGGGCAACCCTGATCCAGCCATGCCGCGTGAATGATGAAGGCCTTAGGGTTGTAAAATTCTTTCGCTAGGGATGATAATGACAGTACCTAGTAAAGAAGCCCCGGCTAACTCCGTGCCAGCAGCCGCGGTAATACGGAGGGGGCTAGCGTTGTTCGGAATTACTGGGCGTAAAGCGTGCGTAGGCGGATTATTAAGTTAGGGGTGAAATCCCGGGGGTCAACCTCGGAACTGCCTCTAAAACTGGTAATCTAGAGATATGGAGAGGTAAGTGGAATTCCTAGTGTAGAGGTGAAATTCGTAGATATTAGGAGGAACACCAGAGGCGAAGGCGGCTTACTGGACATATACTGACGCTGAGGCACGAAAGTGTGGGTAGCAAACAGGATTAGATACCCGTGTAGTC
>M03053_135_000000000-ALP1V_1_1112_12880_17388	
CCTACGGGGGGCTGCAGTGGGGAATCTTGCACAATGGAGGAAACTCTGATGCAGCGATGCCGCGTGAGTGAAGAAGGCCCTTGGGTTGTAAAGCTCTTTCGTCGGGGAAGAAAATGACTGTACCCGAATAAGAAGGTCCGGCTAACTTCGTGCCAGCAGCCGCGGTAATACGAAGGGACCTAGCGTAGTTCGGAATTACTGGGCTTAAAGAGTTCGTAGGTGGTTGAAAAAGTTAGTGGTGAAATCCCAGAGCTTAACTCTGGAACTGCCTTTAAAACTTTTCAGCTAGAGTATGATAGAGGAAAGCAGAATTTCTAGTGTAGAGGTGAAATTCGTAGATATTAGAAAGAATACCAATTGCGAAGGCAGCTTTCTGGATCATTACTGACACTGAGGAACGAAAGCATGGGTAGCGAAGAGGATTAGATACCCCTGTAGTC
>M03053_135_000000000-ALP1V_1_2107_24891_8835	
CCTACGGGGGGCTGCAGTGGGGAATCTTGCACAATGGAGGAAACTCTGATGCAGCGATGCCGCGTGAGTGAAGAAGGCCCTTGGGTTGTAAAGCTCTTTCGTCGGGGAAGAAAATGACTGTACCCGAATAAGAAGGTCCGGCTAACTTCGTGCCAGCAGCCGCGGTAATACGAAGGGACCTAGCGTAGTTCGGAATTACTGGGCTTAAAGAGTTCGTAGGTGGTTGAAAAAGTTAGTGGTGAAATCCCATAGCTCAACTATGGAACTGCCATTGGAACTGTGTGTCTTGAATTCGGTTGAGGTAGATGGAATATAACATGTAGCGGTGAAATGCTTAGATATGTTATAGAACACCGATTGCGAAGGCAGTCTACTAAGCCGACATTGACGCTGAGGCATGAAAGCGTGGGGAGCGAACAGGATTAGATACCCTAGTAGTC
>M03053_135_000000000-ALP1V_1_1108_19855_11962	
CCTACGGGTGGCAGCAGTGGGGAATCTTAGACAATGGGGGCAACCCTGATCTAGCCATGCCGCGTGAGTGATGAAGGCCTTAGGGTCGTAAAGCTCTTTCGCCTGTGATGATAATGACAGTAGCAGGTAAAGAAACCCCGGCTAACTCCGTGCCAGCAGCCGCGGTAATACGGAGGGGGTTAGCGTTGTTCGGAATTACTGGGCGTAAAGCGCACGTAGGCGGATTGGAAAGTTGGGGGTGAAATCCCGGGGCTCAACCCCGGAACTGCCTCCAAAACTATCAGTCTAGAGTTCGAGAGAGGTGAGTGGAATTCCAAGTGTAGAGGTGAAATTCGTAGATATTTGGAGGAACACCAGTGGCGAAGGCGGCTCACTGGCTCGATACTGACGCTGAGGTGCGAAAGTGTGGGGAGCAAACAGGATTAGATACCCCTGTAGTC
>M03053_135_000000000-ALP1V_1_2105_16348_20803	
CCTACGGGAGGCAGCAGTCGGGAATATTGCGCAATGGGGGAAACCCTGACGCAGCCATGCCGCGTGTGTGAAGAAGGCCCTAGGGTTGTAAAGCACTTTCAATTGGGAGGAAAAGCTAATGGTTAATAGCCATTAGCCCTGACGTTACCTTTAGAAGAAGCACCGGCTAACTCCGTGCCAGCAGCCGCGGTAATACGGAGGGTGCAAGCGTTAATCGGAATTACTGGGCGTAAAGCGCGCGTAGGCGGCTCTTTAAGTCGGATGTGAAAGCCCCGGGCTCAACCTGGGAACTGCATCCGATACTGGAGGGCTAGAGTGTAGGAGAGGGAGGTAGAATTCCATGTGTAGCAGTGAAATGCGTAGATATGTGGAGGAATACCAGTGGCGAAGGCGGCCTCCTGGCTCGACACTGACACTGAGGTGCGAAAGCGTGGGGAGCAAACAGGATTAGATACCCCAGTAGTC
>M03053_135_000000000-ALP1V_1_2117_18287_10251	
CCTACGGGTGGCAGCAGTGGGGAATCTTAGACAATGGGCGCAAGCCTGATCTAGCCATGCCGCGTGAGTGATGAAGGCCTTAGGGTCGTAAAGCTCTTTCACCAAGGAGCAACAAGCCGGTTCATAGCCGGCCCCGAGTTAACTTGGAGAGGAAGCAGTGGCTAACTCCGTGCCAGCAGCCGCGGTAATACGGAGACTGCAAGCGTTACTCGGATTCACTGGGCGTAAAGGGTGCGTAGGCCGCTAAGCGGGTCGGGTGTGAAATCTCGGGGCTCAACCTCGAAACTGCGCCCGAAACTGTTTAGCTAGAGTGTCGGAGAGGTAAGCGGAATTCCAGGTGTAGCGGTGAAATGCGTAGATATCTGGAGGAACACCAATGGCGAAGGCAGCTTACTGGACGACAACTGACGCTGAGGCACGAAAGCGTGGGTAGCGAAAGGGATTAGATACCCCAGTAGTC
>M03053_135_000000000-ALP1V_1_2114_26426_8811	
CCTACGGGCGGCTGCAGTGGGGAATATTGGACAATGGGGGAAACCCTGATCCAGCCATGCCGCGTGTGTGAAGAAGGCCTTTTGGTTGTAAAGCACTTTAAGCAGTGAAGAAGACCTAACGGTTAATACCCGTTAGCGATGACATTAGCTGCAGAATAAGCACCGGCTAATTCCGTGCCAGCAGCCGCGGTAATACGGAAGGTGCAAGCGTTAATCGGAATTACTGGGCGTAAAGCGCGCGTAGGCGGATTAGAAAGTGGGGGGTGAAATCCCGGGGCTCAACCCCGGAACTGCCTCCAAAACTGCTAGTCTAGAGTACGATAGAGGGAGGTAGAATTCACAGTGTAGCGGTGGAATGCGTAGATATTGTGAAGAATACCAATGGCGAAGGCAGCCTCCTGGATCTGTACTGACGCTGAGGTACGAAAGCGTGGGTAGCAAACAGGATTAGATACCCGAGTAGTC
>M03053_135_000000000-ALP1V_1_2106_18763_14944	
CCTACGGGTGGCTGCAGTGGGGAATCTTGCACAATGGGGGAAACCCTGATGCAGCGATGCCGCGTGAGTGAAGAAGGCCTTTGGGTTGTAAAACTCTTTCGTCGGGGAAGAAAATGACTGTACCCGAATAAGAAGGTCCGGCTAACTTCGTGCCAGCAGCCGCGGTAATACGAAGGGACCTAGCGTAGTTCGGAATTACTGGGCTTAAAGAGTTCGTAGGTGGTTGAAAAAGTTAGTGGTGAAATCCCAGAGCTTAACTCTGGAACTGCCATTAAAACTTTTCAGCTAGAGTATGATAGAGGAAAGCAGAATTTCTAGTGTAGAGGTGAAATTCGTAGATATTAGAAAGAATACCAATTGCGAAGGCAGCTTTCTGGATCATTACTGACACTGAGGAACGAAAGCATGGGTAGCGAAGAGGATTAGATACCCTGGTAGTC
>M03053_135_000000000-ALP1V_1_2102_23187_11767	
CCTACGGAGGCTGCAGTGGGGAATATTGGACAATGGGGGCAACCCTGATCCAGCAATTCCGCGTGTGTGAAGAAGGCCTGCGGGTTGTAAAGCACTTTCAGTAGCCAAGATGGGATTATTCATTAATACTGGATAGTCTTGACATTAACTACAGAAGAAGCACCGGCTAACTCCGTGCCAGCAGCCGCGGTAATACGGAGGGTGCAAGCGTTAATCGGAATTACTGGGCGTAAAGAGTACGTAGGCGGCTTTACAAGTCGGGTGTGAAAGACCTGAGCTTAACTCAGGAACTGCATTCGATACTGTATCGCTAGAGTTTATTAGAGGATAGCGGAATTCCAGGTGTAGCGGTGAAATGCGTAGATATCTGGAGGAACACCAATGGCGAAGGCAGCTATCTGGGATACAACTGACGCTGAGGTACGAAAGCGTGGGGAGCAAACAGGATTAGATACCCCAGTAGTC
>M03053_135_000000000-ALP1V_1_2102_7943_5973	
CCTACGGGTGGCTGCAGTGGGGAATATTGGACAATGGGGGCAACCCTGATCCAGCAATTCCGCGTGTGTGAAGAAGGCCTGCGGGTTGTAAAGCACTTTCAGTAGCCAAGATGGGATTATTCATTAATCCTGGATAGTCTTGACATTAACTACAGAAGAAGCACCGGCTAACTCCGTGCCAGCAGCCGCGGTAATACGGAGGGTGCAAGCGTTATCCGGAATCATTGGGTTTAAAGGGTCCGCAGGCGGGAATGTAAGTCAGAGGTGAAATCCTACAGCGCAACTGTAGAACTGCCTTTGATACTGCGTTTCTTGAAGTCGATCGAAGTGGGCGGAATATGACATGTAGCGGTGAAATGCATAGATATGTCATAGAACACCGATAGCGAAGGCAGCTCACTAGGTCTGAATTGACGCTCATGGACGAAAGCGTGGGGAGCGAACAGGATTAGATACCCGTGTAGTC
>M03053_135_000000000-ALP1V_1_1108_20529_10166	
CCTACGGGAGGCAGCAGTGGGGAATCTTGCACAATGGAGGAAACTCTGATGCAGCGATGCCGCGTGAGTGAAGAAGGCCCTTGGGTTGTAAAGCTCTTTCGTCGGGGAAGAAAATGACTGTACCCGAATAAGAAGGTCCGGCTAACTTCGTGCCAGCAGCCGCGGTAATACGTAGGGGGCGAGCGTTGTCCGGATTTATTGGGCGTAAAGAGCTCGTAGGCGGTTCAACAAGTCGGTCGTGAAAGTTCAGGGCTCAACCCTGAAATGTCGATCGATACTGTTGTGACTAGGATACGGTAGAGGTGAGTGGAATTCCGAGTGTAGCGGTGAAATGCGTAGATATTCGGAGGAACACCAATTGCGAAGGCAGCTCACTGGACCGCTATCGACGCTGAGGAGCGAAAGCGAGGGGAGCAAACAGGATTAGATACCCTTGTAGTC
>M03053_135_000000000-ALP1V_1_1106_15449_2435	
CCTACGGGTGGCTGCAGTGGGGAATCTTGCACAATGGAGGAAACTCTGATGCAGCGATGCCGCGTGAGTGAAGAAGGCCCTTGGGTTGTAAAGCTCTTTCGTCGGGGAAGAAAATGACTGTACCCGAATAAGAAGGTCCGGCTAACTTCGTGCCAGCAGCCGCGGTAATACGAAGGGACCTAGCGTAGTTCGGAATTACTGGGCTTAAAGAGTTCGTAGGTGGTTGAAAAAGTTAGTGGTGAAATCCCAGAGCTTAACTCTGGAACTGCCATTAAAACTTTTCAGCTAGAGTATGATAGAGGAAAGCAGAATTTCTAGTGTAGAGGTGAAATTCGTAGATATTAGAAAGAATACCAATTGCGAAGGCAGCTTTCTGGATCATTACTGACACTGAGGAACGAAAGCATGGGTAGCGAAGAGGATTAGATACCCCGGTAGTC
>M03053_135_000000000-ALP1V_1_1108_21494_12434	
CCTACGGGGGGCTGCAGTGGGGAATCTTGCACAATGGAGGAAACTCTGATGCAGCGATGCCGCGTGAGTGAAGAAGGCCCTTGGGTTGTAAAGCTCTTTCGTCGGGGAAGAAAATGACTGTACCCGAATAAGAAGGTCCGGCTAACTTCGTGCCAGCAGCCGCGGTAATACGAAGGGACCTAGCGTAGTTCGGAATTACTGGGCTTAAAGAGTTCGTAGGTGGTTGAAAAAGTTAGTGGTGAAATCCCAGCTTAACTCTGGAACTGCCATTAAAACTTTTCAGCTAGAGTATGATAGAGGAAAGCAGAATTTCTAGTGTAGAGGTGAAATTCGTAGATATTAGAAAGAATACCAATTGCGAAGGCAGCTTTCTGGATCATTACTGACACTGAGGAACGAAAGCATGGGTAGCGAAGAGGATTAGATACCCGGGTAGTC
>M03053_135_000000000-ALP1V_1_1119_11431_22175	
CCTACGGGGGGCTGCAGTGGGGAATATTGGACAATGGGCGCAAGCCTGATCCAGCCATACCGCGTGTGTGAAGAAGGCCTTCGGGTTGTAAAGCACTTTAAGCAGGGAGAAAAAGTTATAAGTTAATACCTTATAACCGTGATGTTACCTGCAGAATAAGCACCGGCTAATTCCGTGCCAGCAGCCGCGGTAATACGGAAGGTGCAAGCGTTAATCGGAATTACTGGGCGTAAAGCGTATGTAGGCGGATCAAAAAGTTAGATGTGAAATCCCTGGGCTCAACCCAGGAACTGCATCCAAAACTAACTCACTAGAGTACGATAGAGGGAGGTAGAATTCATAGTGTAGCGGTGGAATGCGTAGATATTATGAAGAATACCAGTGGCGAAGGCGGCCTCCTGGATCTGTACTGACACTGAGGTGCGAAAGCGTGGGTAGCGAACAGGATTAGATACCCTAGTAGTC
>M03053_135_000000000-ALP1V_1_1119_22398_18489	
CCTACGGGGGGCAGCAGTGGGGAATCTTGCACAATGGAGGAAACTCTGATGCAGCGATGCCGCGTGAGTGAAGAAGGCCCTTGGGTTGTAAAGCTCTTTCGTCGGGGAAGAAAATGACTGTACCCGAATAAGAAGGTCCGGCTAACTTCGTGCCAGCAGCCGCGGTAATACGAAGGGACCTAGCGTAGTTCGGAATTACTGGGCTTAAAGAGTTCGTAGGTGGTTGAAAAAGTTAGTGGTGAAATCCCAGAGCTTAACTCTGGAACTGCCATTAAAACTTTTCAGCTAGAGTATGATAGAGGAAAGCAGAATTTCTAGTGTAGAGGTGAAATTCGTAGATATTAGAAAGAATACCAATTGCGAAGGCAGCTTTCTGGATCATTACTGACACTGAGGAACGAAAGCATGGGTAGCGAAGAGGATTAGATACCCGAGTAGTC
>M03053_135_000000000-ALP1V_1_1108_18693_19692	
CCTACGGGGGGCTGCAGCAGGGAATATTGTGCAATGAGCGAAAGCTTGACACAGCGACACCGCGTGTGGGATGACGGTTCTAGGATTGTAAACCACTTTCAGGAGGGAAGAAAATGACGGTACCTCCACAAGAAGACCCGGCCAACTATGTGCCAGCAGCCGCGGTAATACATAGGGGTCAAGCGTTGTCCGGATTTATTGGGCGTAAAGAGCTCGTAGGCGGTTCAACAAGTCGGTCGTAAAAGTTTAGGGCTCAACCCTAAAATGTCGATCGATACTGTTGTGACTAGGATACGGTAGAGGTGAATGGAATTCCGAGTGTAGCGGCGAAATGCGTAGATATTCGGAGGAACACCAATTGCGAAGGCAGTTCACTGGACCGTGATCGACGCTGAGGAGCGAAAGCTAGGGGAGCAAACAGGATTAGATACCCCAGTAGTC
>M03053_135_000000000-ALP1V_1_2114_16743_3063	
CCTACGGGGGGCTGCAGTTTCGAATCATTCACAATGGGGGCAACCCTGATGGTGCAGCGCCGCGTGAGGGATGAAGGCCTTCGGGTCGTAAACCTCTGTCACCAAGGAGCAACAAGTCGGTTCATAGCCGGCCCTGAGTTAACTTGGAGAGGAAGCAGTGGCTAACTCCGTGCCAGCAGCCGCGGTAATACGGAGACTGCAAGCGTTACTCGGATTCACTGGGCGTAAAGGGTGCGTAGGCCGCTAAGCGTGTCGGGTGTGAAATCTCGGGGCTCAACCTCGAAACTGCGCCAGAAACTGTTTAGCTTGAGTGTCGGAGAGGTAAGCGGAATTCCAGGTGTAGCGGTGAAATGCGTAGATATCTGGAGGAACACCAATGGCGAAGGCAGCTTACTGGACGACAACTGACGCTGAGGCACGAAAGCGTGGGTAGCGAAAGGGATTAGATACCCTTGTAGTC
>M03053_135_000000000-ALP1V_1_2102_17315_15526	
CCTACGGGAGGCAGCAGCAGGGAATATTGTGCAATGAGCGAAAGCTTGACACAGCGACACCGCGTGTGGGATGACGGTTCTAGGATTGTAAACCACTTTCAGGAGGGAAGAAAATGACGGTACCTCCACAAGAAGACCCGGCCAACTATGTGCCAGCAGCCGCGGTAATACATAGGGGTCAAGCGTTGTCCGGATTTATTGGGCGTAAAGAGCTCGTAGGCGGTTCAACAAGTCGGTCGTGAAAGTTCAGGGCTCAACCCTGAAATGTCGATCGATACTGTTGTGACTAGGATACGGTAGAGGTGAGTGGAATTCCGAGTGTAGCGGTGAAATGCGTAGATATTCGGAGGAACACCAATTGCGAAGGCAGCTCACTGGACCGCTATCGACGCTGAGGAGCGAAAGCTAGGGGAGCAAACAGGATTAGATACCCGAGTAGTC
>M03053_135_000000000-ALP1V_1_2105_23029_19209	
CCTACGGGTGGCAGCAGTAAGGAATATTGGACAATGGAGGAAACTCTGATCCAGCGATGCCGCGTGAAGGAAGACGGCCCTATGGGTTGTAAACTTCTTTTATACAGGAAGAAACCTTTCCACGTGTGGAAAGCTGACGGTACTGTAAGAATAAGGATCGGCTAACTCCGTGCCAGCAGCCGCGGTAATACGGAGGATCCAAGCGTTATCCGGAATTATTGGGTTTAAAGGGTCCGCAGGCTGTTCGTTAAGTCAGAGGTGAAATCCTACCGCTCAACGGTAGAACTGCCTTTGATACTGGCAAACTTGAGTTATTGTGAAGTAGTTAGAATGTGTAGTGTAGCGGTGAAATGCATAGATATTACACAGAATACCAATTGCGAAGGCAGATTACTAACAATTAACTGACGCTGAGGGACGAAAGCGTGGGTAGCGAACAGGATTAGATACCCGGGTAGTC
>M03053_135_000000000-ALP1V_1_1111_12283_18048	
CCTACGGGGGGCTGCAGTAGGGAATCTTGCACAATGGAGGAAACTCTGATGCAGCGATGCCGCGTGAGTGAAGAAGGCCTTTGGGTTGTAAAGCTCTTTCGTCGGGGAAGAAAATGACTGTACCCGAATAAGAAGGTCCGGCTAACTTCGTGCCAGCAGCCGCGGTAATACGAAGGGACCTAGCGTAGTTCGGAATTACTGGGCTTAAAGAGTTCGTAGGTGGTTGAAATAGTTGGTGGTGAAATCCCAGAGCTTAACTCTGGAACTGCCATCAAAACTTTTCAGCTAGAGTATGATAGAGGAAAGCAGAATTTCTAGTGTAGAGGTGAAATTCGTAGATATTAGAAAGAATACCAATTGCGAAGGCAGCTTTCTGGATCATTACTGACACTGAGGAACGAAAGCATGGGTAGCGAAGAGGATTAGATACCCGTGTAGTC
>M03053_135_000000000-ALP1V_1_1113_13036_13072	
CCTACGGGGGGCAGCAGTGAGGAATATTGGTCAATGGAGGCAACTCTGAACCAGCCATGCCGCGTGAAGGATGACGGCCCTATGGGTTGTAAACTTCTTTTATAGAGGAAGAAACTTGTCTACGTGTAGACAACTGACGGTACTCTACGAATAAGGATCGGCTAACTCCGTGCCAGCAGCCGCGGTAATACGGAGGATCCAAGCGTTATCCGGATTCATTGGGTTTAAAGGGTCCGTAGGCGGGTCTTTAAGGCAGTGGTGAAAGCCGACAGCTCAACTGTCGAACTGCCATTGATACTGGAGACCTTGAGTACAAATGAAGTAGGCGGAATGAGTCATGTAGCGGTGAAATGCATAGATATGACTCAGAACACCGATTGCGAAGGCAGCTTACTAACATGTAACTGACGCTGAGGGACGAAAGCGTGGGGAGCGAACAGGATTAGATACCCGAGTAGTC
>M03053_135_000000000-ALP1V_1_1112_11180_3180	
CCTACGGGTGGCTGCAGTTTCGAATCATTCACAATGGGGGAAACCCTGATGGTGCAACGCCGCGTGAGGGATGAAGGCCTTCGGGTCGTAAACCTCTGTCATCAAGGAGCAACAAGCAGGTTCATAGCCTGCCCTGAGTTAACTTGAAGAGGAGGCAGTGGCTAACTCCGTGCCAGCAGCCGCGGTAATACGGAGACTGCAAGCGTTACTCGGATTCACTGGGCGTAAAGGGTGCGTAGGCCGATAGATGTGTCAGGTGTGAAATCTCGGGGCTCAACCTCTAAACTGCGGCTGAAACTGTCTATCTAGAGTGTTGGAGAGGTAAGCGGAATTTCTGGTGTAGCGGTGAAATGCGTAGATATCAGAAGGAACACCAATGGCGAAGGCAGCTTACTGGACAACAACTGACGCTGAGGCACGAAAGCGTGGGTAGCGAAAGGGATTAGATACCCCGGTAGTC
>M03053_135_000000000-ALP1V_1_2113_9517_17056	
CCTACGGGAGGCAGCAGTGAGGAATATTGGGCAGTGGAGGCAACTCTGACCCAGCCATGCCGCGTGCAGGAAGACGGCCCTATGGGTTGTAAACTGCTTTTATACAGGAAGAACACCACCCACGTGTGGGTGACTGACGGTACTGTAAGAATAAGGACCGGCTAACTCCGTGCCAGCAGCCGCGGTAATACGGAGGATCCAAGCGTTATCCGGAATCATTGGGTTTAAAGGGTCCGTAGGCGGTCTGATAAGTCAGAGGTGAAATCCTGCAGCTCAACTGTAGCATTGCCTTTGATACTGTTAGACTTGAGTTATTGTGAAGTAGTTAGAATGTGTGGTGTAGCGGTGAAATGCATAGATATCACACGGAATACCGATTGCGAAGGCAGATTACTAACAATATACTGACGCTGAGGGACGAAAGCGTGGGTAGCGAACAGGATTAGATACCCTGGTAGTC
>M03053_135_000000000-ALP1V_1_1106_8137_11343	
CCTACGGGAGGCAGCAGTAGGGAATATTGGACAATGGGGGAAACCCTGATCCAGCAATGCAGCGTGAGTGACGAAGGCCTTAGGGTTGTAAAACTCTTTCATCGGTGAGGATAATGACAGTAGCCGAAGAAGAAGGACCGGCTAATTCCGTGCCAGCAGCCGCGGTAATACGGAAGGTCCTAGCGTTGTTCGGAATTACTGGGCGTAAAGCGCATGTAGGCGGAACAAAAAGTTAGAAGTGAAATCCCTGGGCTCAACCTAGGAATTGCTTTTAAAACTTTTGTTCTGGAATTCAGGAGAGGAAAATGGAATTTCCAGTGTAGAGGTGAAATTCGTAGATATTGGAAGGAACACCAGTGGCGAAGGCGATTTTCTGGACTGATATTGACGCTGAGATGCGAAGGCATGGGTAGCAAACGGGATTAGATACCCGAGTAGTC
>M03053_135_000000000-ALP1V_1_1104_9096_5223	
CCTACGGGTGGCAGCAGTGGGGAATCTTGGACAATGGGCGCAAGCCTGATCCAGCCATGCCGCGTGAGTGAAGAAGGCCTTAGGGTCGTAAAGCTCTTTCGCCTGTGATGATAATGACAGTAGCAGGTAAAGAAACCCCGGCTAACTCCGTGCCAGCAGCCGCGGTAATACGGAGGGGGTTAGCGTTGTTCGGAATTACTGGGCGTAAAGCGCACGTAGGCGGATTGGAAAGTTGGGGGTGAAATCCCGGGGCTCAACCCCGGAACTGCCTCCAAAACTATCAGTCTAGAGTTCGAGAGAGGTGAGTGGAATTCCAAGTGTAGAGGTGAAATTCGTAGATATTTGGAGGAACACCAGTGGCGAAGGCGGCTCACTGGCTCGATACTGACGCTGAGGTGCGAAAGTGTGGGGAGCAAACAGGATTAGATACCCTAGTAGTC
>M03053_135_000000000-ALP1V_1_2112_8409_7822	
CCTACGGGGGGCAGCAGTGGGGAATCTTGCACAATGGAGGAAACTCTGATGCAGCGATGCCGCGTGAGTGAAGAAGGCCCTTGGGTTGTAAAGCTCTTTCGTCGGGGAAGAAAATGACTGTACCCGAATAAGAAGGTCCGGCTAACTTCGTGCCAGCAGCCGCGGTAATACGAAGGGACCTAGCGTAGTTCGGAATTACTGGGCTTAAAGAGTTCGTAGGTGGTTGAAAAAGTTAGTGGTGAAATCCCAGAGCTTAACTCTGGAACTGCCATTAAAACTTTTCAGCTAGAGTATGATAGAGGAAAGCAGAATTTCTAGTGTAGAGGTGAAATTCGTAGATATTAGAAAGAATACCAATTGCGAAGGCAGCTTTCTGGATCATTACTGACACTGAGGAACGAAAGCATGGGTAGCGAAGAGGATTAGATACCCGTGTAGTC
>M03053_135_000000000-ALP1V_1_1107_23513_11569	
CCTACGGGGGGCTGCAGTGAGGAATATTGGGCAATGGAGGCAACTCTGACCCAGCCATGCCGCGTGCAGGAAGACTGCCCTATGGGTTGTAAACTGCTTTTATACAGGAAGAAACACTGCTACGTGTAGCAGCTTGACGGTACTGTAAGAATAAGGACCGGCTAACTCCGTGCCAGCAGCCGAGGTAATACGGAGGGTCCGAGCGTTATCCGGAATCATTGGGTTTAAAGGGTCCGCAGGCGGTCAATTAAGTCAGAGGTGAAATCCCATAGCTTAACTATGGAACTGCCTTTGATACTGGTTGACTTGAGTCATATGGAAGTAGATAGAATGTGTAGTGTAGCGGTGAAATGCATAGATATTACACAGAATACCGATTGCGAAGGCAGTCTACTACGTATGTACTGACGCTGAGGGACGAAAGCGTGGGGAGCGAACAGGATTAGATACCCGTGTAGTC
>M03053_135_000000000-ALP1V_1_1107_7825_8662	
CCTACGGGTGGCAGCAGTAAGGAATATTGGACAATGGACGAAAGTCTGATCCAGCCATGCCGCGTGCAGGATGACAGCCCTACGGGTTGTAAACTGCTTTTATACAGGAAGAAACACTCCGACGTGTCGGAGCTTGACGGTACTGTAAGAATAAGGATCGGCTAACTCCGTGCCAGCAGCCGCGGTAATACGGAGGATCCAAGCGTTATCCGGAATCATTGGGTTTAAAGGGTCCGCAGGCTGTTTTTTAAGTCAGAGGTGAAATCCTACAGCTCAACTGTAGAACTGCCTTTGATACTGGAAAACTTGAGTTATTGTGAAGTGGTTAGAATGTGTGGTGTAGCGGTGAAATGCATAGATATCACACAGAATACCGATTGCGAAGGCAGATCACTAACAATATACTGACGCTCATGGACGAAAGCGTGGGGAGCGAACAGGATTAGATACCCTTGTAGTC
>M03053_135_000000000-ALP1V_1_1103_9677_8564	
CCTACGGGTGGCTGCAGTGGGGAATCTTGCACAATGGAGGAAACTCTGATGCAGCGATGCCGCGTGAGTGAAGAAGGCCCTTGGGTTGTAAAGCTCTTTCGTCGGGGAAGAAAATGACTGTACCCGAATAAGAAGGTCCGGCTAACTTCGTGCCAGCAGCCGCGGTAATACGAAGGGACCTAGCGTAGTTCGGAATTACTGGGCTTAAAGAGTTCGTAGGTGGTTGAAAAAGTTAGTGGTGAAATCCCAGAGCTTAACTCTGGAACTGCCATTAAAACTTTTCAGCTAGAGTATGATAGAGGAAAGCAGAATTTCTAGTGTAGAGGTGAAATTCGTAGATATTAGAAAGAATACCAATTGCGAAGGCAGCTTTCTGGATCATTACTGACACTGAGGAACGAAAGCATGGGTAGCGAAGAGGATTAGATACCCGGGTAGTC
>M03053_135_000000000-ALP1V_1_1107_9085_23125	
CCTACGGGTGGCAGCAGTGGGGAATATTGGACAATGGGCGAAAGCCTGATCCAGCCACGCCGCGTGAGTGATGAAGGCCTTAGGGTTGTAAAGCTCTGTCGTGAGGGAAGAAGATCTGACGGTACCTCACAAGAAAGCACCGGCTAACTCCGTGCCAGCAGCCGCGGTAATACGGAGGGTGCAAGCGTTGCTCGGAATTACTGGGCGTAAAGCGCATGTAGGCGGAACAAAAAGTTAGAAGTGAAATCCCTGGGCTCAACCTAGGAATTGCTTTTAAAACTTTTGTTCTGGAATTCAGGAGAGGAAAATGGAATTTCCAGTGTAGAGGTGAAATTCGTAGATATTGGAAGGAACACCAGTGGCGAAGGCGATTTTCTGGACTGATATTGACGCTGAGATGCGAAGGCATGGGTAGCAAACGGGATTAGATACCCCTGTAGTC
>M03053_135_000000000-ALP1V_1_2102_5184_15730	
CCTACGGGAGGCTGCAGGGAATATTGCGCAATGAGCGAAAGCTTGACGCAGCGACACCGCGTGTGGGATGACGGTTCTAGGATTGTAAACCACTTTCAGGAGGGAAGAAAATGACGGTACCTCCACAAGAAGACCCGGCCAACTACGTGCCAGCAGCCGCGGTAATACGTAGGGGTCAAGCGTTGTCCGGATTTATTGGGCGTAAAGAGCTCGTAGGCGGTTCAACAAGTCGGTCGTAAAAGTTTAGGGCTCAACCCTAAAATGTCGATCGATACTGTTGTGACTAGGATACGGTAGAGGTGAATGGAATTCCGAGTGTAGCGGTGAAATGCGTAGATATTCGGAGGAACACCAATTGCGAAGGCAGTTCACTGGACCGTAATCGACGCTGAGGAGCGAAAGCTAGGGGAGCAAACAGGATTAGATACCCGGGTAGTC
>M03053_135_000000000-ALP1V_1_2105_12038_22724	
CCTACGGGGGGCAGCAGTGGGGAATCTTGGACAATGGGGGCAACCCTGATCCAGCCATGCCGCGTGAGTGAAGAAGGCCTTAGGGTCGTAAAGCTCTTTCGCCTGTGATGATAATGACAGTAGCAGGTAAAGAAACCCCGGCTAACTCCGTGCCAGCAGCCGCGGTAATACGGAGGGGGTTAGCGTTGTTCGGAATTACTGGGCGTAAAGCGCACGTAGGCGGATTGGAAAGTTGGGGGTGAAATCCCGGGGCTCAACCTCGGAACTGCATTCGATACTCCCGTGCTAGAGTAATGGAGAGGTAAGTGGAATTCCTGGTGTAGCAGTGAAATGCGTGGATATCAGGAGGAACATCAATGGCGAAGGCAACTTACTGGACATTTACTGACGCTCAGACACGAAGGCTAGGGTAGCGAAGAGGATTAGATACCCCTGTAGTC
>M03053_135_000000000-ALP1V_1_2105_13044_6288	
CCTACGGGGGGCAGCAGTTTCGAATCATTCACAATGGGGGCAACCCTGATGGTGCAACGCCGCGTGAGGGATGAAGGCCTTCGGGTCGTAAACCTCTGTCACCAAGGAGCAACAAGCCGGTTCATAGCCGGCCCTGAGTTAACTTGGAGAGGAAGCAGTGGCTAACTCCGTGCCAGCAGCCGCGGTAATACGGAGACTGCAAGCGTTACTCGGATTCACTGGGCGTAAAGGGTGCGTAGGCCGCTAAGCGTGTCGGGTGTGAAATCTCGGGGCTCAACCTCGAAACTGCGCCCGAAACTGCTTAGCTAGGGTGTCGGAGAGGTAAGCGGAATTCCAGGTGTAGCGGTGAAATGCGTAGATATCTGGAGGAACACCAATGGCGAAGGCAGCTTACTGGACGACAACTGACGCTGAGGCACGAAAGCGTGGGTAGCGAAAGGGATTAGATACCCCAGTAGTC
>M03053_135_000000000-ALP1V_1_1106_8835_3278	
CCTACGGGAGGCAGCAGTGAGGAATATTGGTCAATGGAGGCAACTCTGAACCAGCCATGCCGCGTGAAGGATGACGGCCCTATGGGTTGTAAACTTCTTTTGAATAGGAAGAAACTTATCTACGTGTAGATAACTGACGGTACTATTAGAATAAGGATCGGCTAACTCCGTGCCAGCAGCCGCGGTAATACGGAGGATCCAAGCGTTATCCGGATTCATTGGGTTTAAAGGGTCCGTAGGTGGATAATTAAGTCAGAGGTGAAATCTTGCAGCTCAACTGTAAAATTGCCTTTGATACTGGTTATCTTGAGTTATTATGAAGTAGTTAGAATATGTAGTGTAGCGGTGAAATGCATAGATATTACATAGAATACCAATTGCGAAGGCAGATTACTAATAATCAACTGACACTGATGGACGAAAGCGTGGGTAGCGAACAGGATTAGATACCCTTGTAGTC
>M03053_135_000000000-ALP1V_1_1104_16388_4536	
CCTACGGGGGGCAGCAGTGGGGAATCTTAGACAATGGGGGCAACCCTGATCTAGCCATGCCGCGTGAGTGATGAAGGCCTTAGGGTCGTAAAGCTCTTTCGCCTGTGATGATAATGACAGTAGCAGGTAAAGAAACCCCGGCTAACTCCGTGCCAGCAGCCGCGGTAATACGGAGGGGGTTAGCGTTGTTCGGAATCACTGGGCGTAAAGCGTATGTAGGCGGATCAAAAAGTTAGATGTGAAATCCCTGGGCTCAACCCAGGAACTGCATTTAAAACTAGTGATCTAGAATTTGGTAGGGGTTAGTAGAATTTCCAGTGTAGAGGTGAAATTCGTAGATATTTGGAGGAACACCAGTGGCGAAGGCGGCTCACTGGCTCGATACTGACGCTGAGGTACGAAAGTGTGGGGAGCAAACAGGATTAGATACCCCGGTAGTC
>M03053_135_000000000-ALP1V_1_1102_6922_21396	
CCTACGGGAGGCTGCAGTTTCGAATCATTCACAATGGGGGAAACCCTGATGCAGCGATGCCGCGTGAGTGAAGAAGGCCTTTGGGTTGTAAAGCTCTTTTGTCGGGGAAGAAAATGACTGTACCCGAATAAGAAGGTCCGGCTAACTTCGTGCCAGCAGCCGCGGTAATACGAAGGGACCTAGCGTAGTTCGGAATTACTGGGCTTAAAGAGTTCGTAGGTGGTTGAAAAAGTTGGTGGTGAAATCCCAGAGCTTAACTCTGGAACTGCCATCAAAACTTTTCAGCTAGAGTATGATAGAGGAAAGCAGAATTTCTAGTGTAGAGGTGAAATTCGTAGATATTAGAAAGAATACCAATTGCGAAGGCAGCTTTCTGGATCATTACTGACACTGAGGAACGAAAGCATGGGTAGCGAAGAGGATTAGATACCCGTGTAGTC
>M03053_135_000000000-ALP1V_1_2109_24321_20037	
CCTACGGGTGGCAGCAGTGGGGAATCTTGCACAATGGAGGAAACTCTGATGCAGCGATGCCGCGTGAGTGAAGAAGGCCCTTGGGTTGTAAAGCTCTTTCGTCGGGGAAGAAAATGACTGTACCCGAATAAGAAGGTCCGGCTAACTTCGTGCCAGCAGCCGCGGTAATACGAAGGGACCTAGCGTAGTTCGGAATTACTGGGCTTAAAGAGCTCGTAGGTGGTTAAAAAAGTTGATGGTGAAATCCCAAGGCTCAACCTTGGAACTGCCATCAAAACTTTTTAGCTAGAGTGTGATAGAGGTAAGTGGAATTTCTAGTGTAGAGGTGAAATTCGTAGATATCAGAAGGAACATCAATGGCGAAGGCAGCTTTCTGGACCAATACTGACGCTGAGGTACGAAAGCGTGGGTAGCAAACAGGATTAGATACCCTAGTAGTC
>M03053_135_000000000-ALP1V_1_1112_23473_12676	
CCTACGGGTGGCTGCAGTGGGGAATCTTGCACAATGGAGGAAACTCTGATGCAGCGATGCCGCGTGAGTGAAGAAGGCCCTTGGGTTGTAAAGCTCTTTCGTCGGGGAAGAAAATGACTGTACCCGAATAAGAAGGTCCGGCTAACTTCGTGCCAGCAGCCGCGGTAATACGAAGGGACCTAGCGTAGTTCGGAATTACTGGGCTTAAAGAGTTCGTAGGTGGTTGAAAAAGTTAGTGGTGAAATCCCAGAGCTTAACTCTGGAACTGCCATTAAAACTTTTCAGCCAGAGTATGATAGAGGAAAGCAGAATTTCTAGTGTAGAGGTGAAATGTAGATATTAGAAAGAATACCAATTGCGAAGGCAGCTTTCTGGATCATTACTGACACTGAGGAACGAAAGCATGGGTAGCGAAGAGGATTAGATACCCGAGTAGTC
>M03053_135_000000000-ALP1V_1_2105_15165_15602	
CCTACGGGTGGCAGCAGTGGGGAATATTGGACAATGGACGAAAGTCTGATCCAGCTATGCCGCGTGCAGGATGACGGCCCTATGGGTTGTAAACTGCTTTTATACAGGAAGAAAAACTCCGACGTGTCGGAACTTGACGGTACTGTAAGAATAAGGATCGGCTAACTCCGTGCCAGCAGCCGCGGTAATACGGAGGATCCAAGCGTTATCCGGAATCATTGGGTTTAAAGGGTCCGTAGGCGGTTTTTTAAGTCAGAGGTGAAATCCTGCAGCTCAACTGTAGAATTGCCTTTGATACTGATATCCTTGAGTGTGGTTGAAGTGGGCGGAACATGTCATGTAGCGGTGAAATGCATAGATATGACATAGAACACCAATTGCGAAGGCAGCTCACTAAGCCATTACTGACGCTGAGGGACGAAAGCGTGGGGAGCGAACAGGATTAGATACCCCAGTAGTC
>M03053_135_000000000-ALP1V_1_1107_22376_12775	
CCTACGGGGGGCAGCAGTGAGGAATATTGCGCAATGGACGAAAGTCTGACGCAGCCATGCCGCGTGCAGGATGACGGCGCTACGCGTTGTAAACTGCTTTTATATGCCAAGAAACCTTCGGACGTGTCCGAAGCTGACGGTAGCATATGAATAAGCACCGGCTAACTCCGTGCCAGCAGCCGCGGTAATACGGAGGGTGCAAGCGTTATCCGGATTTATTGGGTTTAAAGGGTCCGTAGGCGGATCATTAAGGCAGTGGTGAAAGCCGGCAGCTCAACTGTCGAACTGCCATTGATACTGGAGACCTTGAGTACAAATGAAGTAGGCGGAATGAGTCATGTAGCGGTGAAATGCATAGATATGACTCAGAACACCGATTGCGAAGGCAGCTTACTAACATGTAACTGACGCTGAGGGACGAAAGCGTGGGGAGCGAACAGGATTAGATACCCGTGTAGTC
>M03053_135_000000000-ALP1V_1_1109_5759_19485	
CCTACGGGCGGCAGCAGTGGGGAATATTGCACAATGGGCGCAAGCCTGATGCAGCCATGCCGCGTGTATGAAGAAGGCCTTCGGGTTGTAAAGTACTTTCAGCAGTGAGGAAGGTTTATGCGTTAATAGCGTATAGATTTGACGTTAGCTGCAGAAGAAGCACCGGCTAACTCCGTGCCAGCAGCCGCGGTAATACGGAGGGTGCGAGCGTTAATCGGAATTACTGGGCGTAAAGCGCATGCAGGTGGATGATTAAGTCAGATGTGAAAGCCCGGGGCTCAACCTGGGAATAGCATTTGAAACTGGTCATCTAGAGTACTGTAGAGGGGGGTAGAATTTCAGGTGTAGCGGTGAAGTGCGTAGAGATCTGAAGGAATACCGGTGGCGAAGGCGGCCCCCTGGACAGATACTGACACTCAGATGCGAAAGCGTGGGGAGCAAACAGGATTAGATACCCTAGTAGTC
>M03053_135_000000000-ALP1V_1_2112_6553_16918	
CCTACGGGTGGCAGCAGTGGGGAATCTTGCACAATGGGGGAAACCCTGATGCAGCGATGCCGCGTGAGTGAAGAAGGCCCTTGGGTTGTAAAACTCTTTCGTCGGGGAAGAAAATGACTGTACCCGAATAAGAAGGTCCGGCTAACTTCGTGCCAGCAGCCGCGGTAATACGAAGGGACCTAGCGTAGTTCGGAATTACTGGGCTTAAAGAGCTCGTAGGTGGTTAAAAAAGTTGATGGTGAAATCCCAAGGCTCAACCTTGGAACTGCCATCAAAACTTTTTAGCTAGAGTGTGATAGAGGTAAGTGGAATTTCTAGTGTAGAGGTGAAATTCGTAGATATTAGAAAGAACACCAAATGCGAAGGCAACTTACTGGGTCACTACTGACACTGAGGAGCGAAAGCATGGGTAGCGAAGAGGATTAGATACCCCGGTAGTC
>M03053_135_000000000-ALP1V_1_2107_19118_17905	
CCTACGGGGGGCTGCAGTGGGGAATCTTGCACAATGGAGGAAACTCTGATGCAGCGATGCCGCGTGAGTGAAGAAGGCCCTTGGGTTGTAAAGCTCTTTCGTCGGGGAAGAAAATGACTGTACCCGAATAAGAAGGTCCGGCTAACTTCGTGCCAGCAGCCGCGGTAATACGAAGGGACCTAGCGTAGTTCGGAATTACTGGGCTTAAAGAGTTCGTAGGTGGTTGAAAAAGTTAGTGGTGAAATCCCAGAGCTTAACTCTGGAACTGCCATTAAAACTTTTCAGCTAGAGTATGATAGAGGAAAGCAGAATTTCTAGTGTAGAGGTGAAATTCGTAGATATTAGAAAGAATACCAATTGCGAAGGCAGCTTTCTGGATCATTACTGACACTGAGGAACGAAAGCATGGGTAGCGAAGAGGATTAGATACCCGTGTAGTC
>M03053_135_000000000-ALP1V_1_1119_9218_1891	
CCTACGGGAGGCAGCAGTGAGGAATATTGGGCAATGGAGGCAACTCTGACCCAGCCATGCCGCGTGCAGGAAGACTGCCCTATGGGTTGTAAACTGCTTTTATACAGGAAGAAACACACCTACGTGTAGGTGCTTGACGGTACTATAAGAATAAGGATCGGCTAACTCCGTGCCAGCAGCCGCGGTAATACGGAGGATCCAAGCGTTATCCGGAATCATTGGGTTTAAAGGGTCCGTAGGTGGATAATTAAGTCAGGGGTGAAATCTTGCAGCTCAACTGTAAAATCGCCTTTGATACTGGTTATCTTGAGTTATTATGAAGTAGTTAGAATATGTAGTGTAGCGGTGAAATGCATAGATATTACATAGAATACCAATTGCGAAGGCAGATTACTAATAATCAACTGACACTGATGGACGAAAGCGTGGGTAGCGAACAGGATTAGATACCCTAGTAGTC
>M03053_135_000000000-ALP1V_1_1116_12734_23010	
CCTACGGGAGGCAGCAGTAGGGAATATTGGACAATGAGCGCAAGCTTGATCCAGCCATACCGCGTGTGTGAAGAAGGCCTTCGGGTTGTAAAGCACTTTAAGCAGGGAGAAAAAGTTATAGGTTAATACCCTATGACCGTGATGTTACCTGCAGAATAAGCACCGGCTAATTCCGTGCCAGCAGCCGCGGTAATACGGAAGGTGCAAGCGTTAATCGGAATTACTGGGCGTAAAGCGCGCGTAGGTGGTTTGTTAAGTTGGATGTGAAAGCCCTGGGCTCAACCTAGGAACTGCATCCAAAACTAACTCACTAGAGTACGATAGAGGGAGGTAGAATTCATAGTGTAGCGGTGGAATGCGTAGATATTATGAAGAATACCAGTGGCGAAGGCGGCCTCCTGGATCTGTACTGACACTGAGGTGCGAAAGCGTGGGCAGCGAACAGGATTAGATACCCCGGTAGTC
>M03053_135_000000000-ALP1V_1_2111_22560_14568	
CCTACGGGGGGCTGCAGTGGGGAATATTGGACAATGGGCGCAAGCCTGATCCAGCCATGCCGCGTGTGTGAAGAAGGCCTTAGGGTTGTAAAGCACTTTCAGTAGGGAGGAAGGCCCTGTAGTTAATAGCTGCGGGGATTGACGTTACCTACAGAAGCAGCACCGGCTAACTCCGTGCCAGCAGCCGCGGTAATACGGAGGGTGCAAGCGTTAATCGGAATTACTGGGCGTAAAGCGCGCGTAGGCGGTTTGTTAAGTGGGATGTGAAAGCCCAGGGCTCAACCTTGGAACTGCATCTCATACTGGCAGGCTAGAGTACGGTAGAGGGGGGTAGAATTCCACGTGTAGCGGTGAAATGCGTAGAGATGTGGAGGAATACCAGTGGCGAAGGCGGCCCCCTGGATCGATACTGACGCTGAGGTGCGAAAGCGTGGGGAGCAAACAGGATTAGATACCCCAGTAGTC
>M03053_135_000000000-ALP1V_1_2111_11899_10268	
CCTACGGGAGGCTGCAGTGGGGAATCTTAGACAATGGGGGCAACCCTGATCTAGCCATGCCGCGTGAGTGATGAAGGCCTTAGGGTCGTAAAGCTCTTTCGCCTGTGATGATAATGACAGTAGCAGGTAAAGAAACCCCGGCTAACTCCGTGCCAGCAGCCGCGGTAATACGGAGGGGGTTAGCGTTGTTCGGAATTACTGGGCGTAAAGCGCGCGTAGGCGGATTAGAAAGTTGGGGGTGAAATCCCGGGGCTCAACCCCGGAACTGCCTCCAAAACTGCTAGTCTAGAGTTCGAGAGAGGTGAGTGGAATTCCGAGTGTAGAGGTGAAATTCGTAGATATTCGGAGGAACACCAGTGGCGAAGGCGGCTCACTGGCTCGATACTGACGCTGAGGTGCGAAAGTGTGGGGAGCAAACAGGATTAGATACCCGAGTAGTC
>M03053_135_000000000-ALP1V_1_2119_12287_18133	
CCTACGGGGGGCTGCAGTGGGGAATATTGGACAATGGGCGCAAGCCTGATCCAGCCATACCGCGTGTGTGAAGAAGGCCCTAGGGTTGTAAAGCACTTTAAGTTGGGAAGAAAAGTTATTGGTTAATACCCAATAGCCGTGACATTACCATCAGAATAAGGACCGGCTAATTCCGTGCCAGCAGCCGCGGTAATACGGAAGGTCCAAGCGTTAATCGGAATTACTGGGCGTAAAGCGCGCGTAGGTGGTTTATTAAGTTGGATGTGAAATCCCCGGGCTCAACCTGGGAACTGCATCCAAAACTGATTCACTAGAGTACGATAGAGGGAGGTAGAATTCACAGTGTAGCGGTGGAATGCGTAGATATTGTGAAGAATACCAATGGCGAAGGCAGCCTCCTGGATCTGTACTGACACTGAGGTGCGAAAGCGTGGGTAGCGAACAGGATTAGATACCCCTGTAGTC
>M03053_135_000000000-ALP1V_1_1105_10816_16752	
CCTACGGGAGGCTGCAGTGGGGAATCTTAGACAATGGGGGCAACCCTGATCTAGCCATGCCGCGTGAGTGATGAAGGCCTTAGGGTCGTAAAGCTCTTTCGCCTGTGATGATAATGACAGTAGCAGGTAAAGAAACCCCGGCTAACTCCGTGCCAGCAGCCGCGGTAATACGGAGGGGGTTAGCGTTGTTCGGAATTACTGGGCGTAAAGCGCGCGTAGGCGGATTAGAAAGTTGGGGGTGAAATCCCGGGGCTCAACCTCGGAACTGCCTCCAAAACTGCTAGTCTAGAGCTCGAGAGAGGTGAGTGGAATTCCGAGTGTAGAGGTGAAATTCGTAGATATCTGGAGGAACACCAGTGGCGAAGGCGGCTCACTGGCTCGATACTGACGCTGAGGTGCGAAAGTGTGGGGAGCAAACAGGATTAGATACCCGGGTAGTC
>M03053_135_000000000-ALP1V_1_2119_8938_10060	
CCTACGGGGGGCTGCAGTGGGGAATATTGGACAATGGGCGCAAGCCTGATCCAGCCATACCGCGTGTGTGAAGAAGGCCTTCGGGTTGTAAAGCACTTTAAGCAGGGAGAAAAAGTTATAAGTTAATACCTTATAACCGTGATGTTACCTGCAGAATAAGCACCGGCTAATTCCGTGCCAGCAGCCGCGGTAATACGGAAGGTGCAAGCGTTAATCGGAATTACTGGGCGTAAAGCGCGCGTAGGTGGTTTGTTAAGTTGGATGTGAAAGCCCTGGGCTCAACCTAGGAACTGCATCCAAAACTAACTCACTAGAGTACGATAGAGGGAGGTAGAATTCATAGTGTAGCGGTGGAATGCGTAGATATCTGGAGGAACACCAATGGCGAAGGCAGCTATCTGGGATACAACTGACGCTGAGGTACGAAAGCGTGGGGAGCAAACAGGATTAGATACCCGTGTAGTC
>M03053_135_000000000-ALP1V_1_1102_16524_6736	
CCTACGGGAGGCAGCAGTGAGGAATATTGGACAATGGAGGCAACTCTGATCCAGCCATGCCGCGTGCAGGAAGACGGCCCTACGGGTTGTAAACTGCTTTTATACAGGAAGAAACGCCGCTACGTGTAGCGGTTTGACGGTACTGTACGAATAAGGATCGGCTAACTCCGTGCCAGCAGCCGCGGTAATACGGAGGATCCAAGCGTTATCCGGAATCATTGGGTTTAAAGGGTCCGTAGGCGGTTTTTTAAGTCAGAGGTGAAATCCTGCAGCTCAACTGTAGCATTGCCTTTGATACTGAAAGACTTGAGTTATTGTGAAGTAGTTAGAATGTGTGGTGTAGCGGTGAAATGCATAGAGATCACACAGAATACCGATTGCGAAGGCAGATTACTAACAATATACTGACGCTGAGGGACGAAAGCGTGGGTAGCGAACAGGATTAGATACCCCGGTAGTC
>M03053_135_000000000-ALP1V_1_1114_6773_14483	
CCTACGGGTGGCAGCAGTCGGGAATATTGCGCAATGGGGGAAACCCTGACGCAGCCATGCCGCGTGTGTGAAGAAGGCCCTAGGGTTGTAAAGCACTTTCAATTGGGAGGAAAAGCTAATGGTTAATAGCCATTAGCCCTGACGTTACCTTTAGAAGAAGCACCGGCTAACTCCGTGCCAGCAGCCGCGGTAATACGGAGGGTGCAAGCGTTAATCGGAATTACTGGGCGTAAAGCGCGCGTAGGCGGCTCTATAAGGCGGATGTGAAGGCCCCGGGCTCAACCTGGGAACTGCATCCGATACTGGAGGGCTAGAGTGTAGGAGAGGGAGGTAGAATGCCATGTGTAGCAGTGAAATGCGTAGATATATGGAGGAACACCAATGGCGAAGGCAGCTTACTGGACGACAACTGACGCTGAGGCACGAAAGCGTGGGTAGCGAAAGGGATTAGATACCCTGGTAGTC
>M03053_135_000000000-ALP1V_1_1113_14814_11621	
CCTACGGGGGGCAGCAGTGGGGAATCTTGCACAATGGAGGAAACTCTGATGCAGCGATGCCGCGTGAGTGAAGAAGGCCCTTGGGTTGTAAAGCTCTTTCGTCGGGGAAGAAAATGACTGTACCCGAATAAGAAGGTCCGGCTAACTTCGTGCCAGCAGCCGCGGTAATACGAAGGGACCTAGCGTAGTTCGGAATTACTGGGCTTAAAGAGTTCGTAGGTGGTTGAAAAAGTTAGTGGTGAAATCCCAGAGCTTAACTCTGGAACTGCCATTAAAACTTTTCAGCTAGAGTATGATAGAGGAAAGCAGAATTTCTAGTGTAGAGGTGAAATTCGTAGATATTAGAAAGAATACCAATTGCGAAGGCAGCTTTCTGGATCATTACTGACACTGAGGAACGAAAGCATGGGTAGCGAAGAGGATTAGATACCCGTGTAGTC
>M03053_135_000000000-ALP1V_1_1113_13027_5175	
CCTACGGGCGGCAGCAGTGAGGAATATTGGACAATGGGCGGAAGCCTGATCCAGCCATGCCGCGTGCAGGAAGACTGCCCTATGGGTTGTAAACTGCTTTTGTACAGGAAGAAGCCTTTCCACGTGTGGAGAGCTGACGGTACTGTAAGAATAAGCATCGGCTAACTCCGTGCCAGCAGCCGCGGTAATACGGAGGGTGCAAGCGTTGTCCGGAATCATTGGGTGTAAAGGGTACGTAGGCGGGAGCCTAAGTCTGGGGTGAAATCTTGCCGCTTAACGGTAAAATGGCCCTGGATACTGGGTTTCTTGAGTGCAGAAGAGGCAGGTGGAATTCGTGGTGTAGCGGTGAAATGCTTAGATATCACGAAGAACATCAGTGGCGAAGGCGGCCTGCTGGTCTGCAACTGACGCTGAGGTACGAAAGCGTGGGGAGCGAACAGGATTAGATACCCTAGTAGTC
>M03053_135_000000000-ALP1V_1_1107_10063_7682	
CCTACGGGAGGCAGCAGTGAGGAATATTGGGCAATGGAGGCAACTCTGACCCAGCCATGCCGCGTGCAGGAAGACGGTCCTATGGATTGTAAACTGCTTTTATTTGTGAATAAACTCCGGTACGTGTACCGGCCTGAATGTAGCAAATGAATGAGCACCGGCTAACTCCGTGCCAGCAGCCGCGGTAATACGGAGGGTGCAAGCGTTATCCGGAATCATTGGGTTTAAAGGGTCCGCAGGCGGATGTATAAGTCAGTGGTGAAATCCTACAGCTTAACTGTAGAACTGCCATTGATACTGTACATCTGGAATTCGGTCGAAGTGGGCGGAATATGTCATGTAGCGGTGAAATGCTTAGATATGACATAGAACACCGATAGCGAAGGCAGCTCACTAGGCCTGGATTGACGCTCAGGGACGAAAGCGTGGGTAGCGAACAGGATTAGATACCCCTGTAGTC
>M03053_135_000000000-ALP1V_1_2116_10578_12704	
CCTACGGGCGGCTGCAGTGGGGAATCTTAGACAATGGGGGCAACCCTGATCTAGCCATGCCGCGTGAGTGATGAAGGCCTTAGGGTCGAAAGCTCTTTCGCCTGTGATGATAATGACAGTAGCAGGTAAAGAAACCCCGGCTAACTCCGTGCCAGCAGCCGCGGTAATACGGAGGGGGTTAGCGTTGTTCGGAATTACTGGGCGTAAAGCGCGCGTAGGCGGATTAGAAAGTTGGGGGTGAAATCCCGGGGCTCAACCTCGGAACTGCCTCCAAAACTGCTAGTCTAGAGTTCGAGAGAGGTGAGTGGAATTCCGAGTGTAGAGGTGAAATTCGTAGATATTCGGAGGAACACCAGTGGCGAAGGCGGCTCACTGGCTCGATACTGACGCTGAGGTGCGAAAGTGTGGGGAGCAAACAGGATTAGATACCCCTGTAGTC
>M03053_135_000000000-ALP1V_1_2109_22821_7113	
CCTACGGGCGGCAGCAGTGAGGAATATTGGGCAATGGAGGCAACTCTGACCCAGCCATGCCGCGTGCAGGAAGACTGCCCTATGGGTTGTAAACTGCTTTTATACAGGAAGAAACACTGCTACGTGTAGCAGCTTGACGGTACTGTAAGAATAAGGATCGGCTAACTCCGTGCCAGCAGCCGCGGTAATACGGAGGATCCAAGCGTTATCCGGAATCATTGGGTTTAAAGGGTCCGTAGGCGGTTTTTTAAGTCAGAGGTGAAATCCTGCAGCTCAACTGTAGAATTGCCTTTGATACTGAAAGACTTGAGTTATTGTGAAGTGGTTAGAATGTGTGGTGTAGCGGTGAAATGCATAGATATCACACAGAATACCAATTGCGAAGGCAGATCACTAACAATATACTGACGCTCAGGGACGAAAGCGTGGGTAGCGAACAGGATTAGATACCCTTGTAGTC
>M03053_135_000000000-ALP1V_1_1119_4490_15605	
CCTACGGGCGGCTGCAGTGGGGAATCTTAGACAATGGGCGAAAGCCTGATCTAGCCATGCCGCGTGAGTGATGAAGGCCCTAGGGTCGCAAAGCTCTTTCGCCTGTGATGATAATGACAGTAGCAGGTAAAGAAACCCCGGCTAACTCCGTGCCAGCAGCCGCGGTAATACGGAGGGGGTTAGCGTTGTTCGGAATTACTGGGCGTAAAGCGCGCGTAGGCGGATTGGAAAGTTGGGGGTGAAATCCCGGGGCTCAACCCCGGAACTGCCTTCAAAACTCCCAGTCTAGAGTTCGAGAGAGGTGAGTGGAATTCCGAGTGTAGAGGTGAAATTCGTAGATATTCGGAAGAACACCAGTGGCGAAGGCGGCTCACTGGCTCGATACTGACGCTGAGGTGCGAAAGGGTGGGGAGCAAACAGGATTAGATACCCCGGTAGTC
>M03053_135_000000000-ALP1V_1_2105_11642_17978	
CCTACGGGGGGCTGCAGTGAGGAATATTGGTCAATGGAGGCAACTCTGAACCAGCCATGCCGCGTGAAGGATGACGGCCCTATGGGTTGTAAACTTCTTTTATAGAGGAAGAAACTTGTCTACGTGTAGACAACTGACGGTACTCTACGAATAAGGATCGGCTAACTCCGTGCCAGCAGCCGCGGTAATACGGAGGATCCAAGCGTTATCCGGATTCATTGGGTTTAAAGGGTCCGTAGGCGGGTCTTTAAGTCAGTGGTGAAAGCCGACAGCTTAACTGTCGAACTGCCATTGATACTGGAGACCTTGAGTACAAATGAAGTAGGCGGAATGAGTCATGTAGCGGTGAAATGCATAGATATGACTCAGAACACCGATTGCGAAGGCAGCTTACTAACATGTAACTGACGCTGAGGGACGAAAGCGTGGGGAGCGAACAGGATTAGATACCCCTGTAGTC
>M03053_135_000000000-ALP1V_1_1103_16042_21422	
CCTACGGGGGGCTGCAGTGGGGAATCTTGCACAATGGAGGAAACTCTGATGCAGCGATGCCGCGTGAGTGACGAAGGCCCTTGGGTTGTAAAGCTCTTTCGTCGGGGAAGAAAATGACTGTACCCGAATAAGAAGGTCCGGCTAACTTCGTGCCAGCAGCCGCGGTAATACGAAGGGACCTAGCGTAGTTCGGAATTACTGGGCTTAAAGAGTTCGTAGGTGGTTGAAAAAGTTAGTGGTGAAATCCCAGAGCTTAACTCTGGAACTGCCATTAAAACTTTTCAGCTAGAGTATGATAGAGGAAAGCAGAATTTCTAGTGTAGAGGTGAAATTCGTAGATATTAGAAAGAATACCAATTGCGAAGGCAGCTTTCTGGATCATTACTGACACTGAGGAACGAAAGCATGGGTAGCGAAGAGGATTAGATACCCCGGTAGTC
>M03053_135_000000000-ALP1V_1_1119_22505_10095	
CCTACGGGTGGCTGCAGTGGGGAATCTTAGACAATGGGGGCAACCCTGATCTAGCCATGCCGCGTGAGTGATGAAGGCCTTAGGGTCGTAAAGCTCTTTCGCCTGTGATGATAATGACAGTAGCAGGTAAAGAAACCCCGGCTAACTCCGTGCCAGCAGCCGCGGTAATACGGAGGGGGTTAGCGTTGTTCGGAATTACTGGGCGTAAAGCGCGCGTAGGCGGACTAGAAAGTTGGGGGTGAAATCCCGGGGCTCAACCTCGGAACTGCCTCCAAAACTGCTAGTCTAGAGTTCGAGAGAGGTGAGTGGAATTCCGAGTGTAGAGGTGAAATTCGTAGATATTCGGAGGAACACCAGTGGCGAAGGCGGCTCACTGGCTCGATACTGACGCTGAGGTGCGAAAGCGTGGGGAGCAAACAGGATTAGATACCCTTGTAGTC
>M03053_135_000000000-ALP1V_1_1113_21434_13765	
CCTACGGGGGGCTGCAGCAGGGAATATTGTGCAATGAACGAAAGTTTGACACAGCGACACCGCGTGTGGGATGACGGATCTAGGTTTGTAAACCACTTTCAGGAGGGAAGAAAATGACGGTACCTCCACAAGAAGCCCCGGCCAACTACGTGCCAGCAGCCGCGGTAATACGTAGGGGGCGAGCGTTGTCCGGATTTATTGGGCGTAAAGAGCTCGTAGGCGGTTCAACAAGTCGGTCGTGAAAGTTCAGGGCTCAACCCTGAAATGTCGATCGATACTGTTGTGACTAGGATACGGTAGAGGTGAGTGGAATTCCGAGTGTAGCGGTGAAATGCGTAGATATTCGGAGGAACACCAATTGCGAAGGCAGCTCACTGGACCGCTATCGACGCTGAGGAGCGAAAGCTAGGGGAGCAAACAGGATTAGATACCCCTGTAGTC
>M03053_135_000000000-ALP1V_1_1102_21163_3167	
CCTACGGGCGGCAGCAGTGGGGAGTCTTGCACAATGGAGGAAACTCTGATGCAGCGATGCCGCGTGAGTGAAGAAGGCCCTTGGGTTGTAAAGCTCTTTCGTCGGGGAAGAAAATGACTGTACCCGAATAAGAAGGTCCGGCTAACTTCGTGCCAGCAGCCGCGGTAATACGAAGGGACCTAGCGTAGTTCGGAATTACTGGGCTTAAAGAGTTCGTAGGTGGTTGAAAAAGTTAGTGGTGAAATCCCAGAGCTTAACTCTGGAACTGCCATTAAAACTTTTCAGCTAGAGTATGATAGAGGAAAGCAGAATTTCTAGTGTAGAGGTGAAATTCGTAGATATTAGAAAGAATACCAATTGCGAAGGCAGCTTTCTGGATCATTACTGACACTGAGGAACGAAAGCATGGGTAGCGAAGAGGATTAGATACCCGTGTAGTC
>M03053_135_000000000-ALP1V_1_2105_20502_2039	
CCTACGGGGGGCAGCAGGGAATATTGTGCAATGAGCGAAAGCTTGACACAGCGACACCGCGTGTGGGATGACGGTTCTAGGATTGTAAACCACTTTCAGGAGGGAAGAAAATGACGGTACCTCCACAAGAAGACCCGGCCAACTATGTGCCAGCAGCCGCGGTAATACATAGGGGTCAAGCGTTGTCCGGATTTATTGGGCGTAAAGAGCTCGTAGGCGGTTCAACAAGTCGGTCGTAAAAGTTTAGGGCTCAACCCTAAAATGTCGATCGATACTGTTGTGACTAGGATACGGTAGAGGTGAATGGAATTCCGAGTGTAGCGGTGAAATGCGTAGATATTCGGAGGAACACCAATTGCGAAGGCAGTTCACTGGACCGTGATCGACGCTGAGGAGCGAAAGCTAGGGGAGCAAACAGGATTAGATACCCTGGTAGTC
>M03053_135_000000000-ALP1V_1_2115_14425_20375	
CCTACGGGGGGCTGCAGTGAGGAATATTGGGCAATGGAGGCAACTCTGACCCAGCCATGCCGCGTGCAGGAAGAATGCCCTATGGGTTGTAAACTGCTTTTATTTAGGAATAAACCCTTCTACGTGTAGAAGGCTGAATGTACTAAACGAATAAGCACCGGCTAACTCCGTGCCAGCAGCCGCGGTAATACGGAGGGTGCAAGCGTTATCCGGAATCATTGGGTTTAAAGGGTCCGCAGGCGGACGTATAAGTCAGTGGTGAAATCCTGCAGCTTAACTGCAGAACTGCCATTGATACTGTACGTCTTGAATTCGGTCGAAGTGGGCGGAATGTGTAGTGTAGCGGTGAAATGCATAGATATTACACAGAATACCGATTGCGAAGGCAGATCACTAACAATGTACTGACGCTCATGGACGAAAGCGTGGGGAGCGAACAGGATTAGACCCGGGTAGTC
>M03053_135_000000000-ALP1V_1_2102_17707_9573	
CCTACGGGGGGCTGCAGTGGGGAATCTTGCACAATGGAGGAAACTCTGATGCAGCGATGCCGCGTGAGTGAAGAAGGCCCTTGGGTTGTAAAGCTCTTTCGTCGGGGAAGAAAATGACTGTACCCGAATAAGAAGGTCCGGCTAACTTCGTGCCAGCAGCCGCGGTAATACGAAGGGACCTAGCGTAGTTCGGAATTACTGGGCTTAAAGAGTTCGTAGGTGGTTGAAAAAGTTAGTGGTGAAATCCCAGAGCTTAACTCTGGAACTGCCATTAAAACTTTTCAGCTAGAGTATGATAGAGGAAAGCAGAATTTCTAGTGTAGAGGTGAAATTCGTAGATATTAGAAAGAATACCAATTGCGAAGGCAGCTTTCTGGATCATTACTGACACTGAGGAACGAAAGCATGGGTAGCGAAGAGGATTAGATACCCCGGTAGTC
>M03053_135_000000000-ALP1V_1_1111_7893_10299	
CCTACGGGTGGCTGCAGTGGGGAATCTTGCACAATGGAGGAAACTCTGATGCAGCGATGCCGCGTGAGTGAAGAAGGCCCTTGGGTTGTAAAGCTCTTTCGTCGGGGAAGAAAATGACTGTACCCGAATAAGAAGGTCCGGCTAACTTCGTGCCAGCAGCCGCGGTAATACGAAGGGACCTAGCGTAGTTCGGAATTACTGGGCTTAAAGAGTTCGTAGGTGGTTGAAAAAGTTGGTGGTGAAATCCCAGAGCTTAACTCTGGAACTGCCATCAAAACTTTTCAGCTAGAGTTTGATAGAGGGAAGCAGAATTTCTAGTGTAGAGGTGAAATTCGTAGATATTAGAAAGAATACCAATTGCGAAGGCAGCTTTCTGGATCATTACTGACACTGAGGAACGAAAGCATGGGTAGCGAAGAGGATTAGATACCCGGGTAGTC
>M03053_135_000000000-ALP1V_1_2115_26630_7711	
CCTACGGGGGGCTGCAGTTTCGAATCATTCACAATGGGGGAAACCCTGATGGTGCAACGCCGCGTGAGGGATGAAGGCCTTCGGGTCGTAAACCTCTGTCATCAAGGAGCGACAAGCAGGTTCATAGCCTGCCCTGAGTTAACTTGAAGAGGAAGCAGTGGCTAACTCCGTGCCAGCAGCCGCGGTAATACGGAGACTGCAAGCGTTACTCGGATTCACTGGGCGTAAAGGGTGCGTAGGCCGATAGATGTGTCAGGTGGGAAATCTCGGGGCGCAACCTCGAAACTGCGCCTGAAACTGTCTATCTAGAGTGTTGGAGAGGTAAGCGGAATTGCTGGTGTAGCGGTGAAATGCGTAGATATCAGAAGGAACACCAATGGCGAAGGCAGCGTACTGGACAACAACTGACGCTGAGGCACGAAAGCGTGGGTAGCGAAAGGGATTAGATACCCCGGTAGTC
>M03053_135_000000000-ALP1V_1_2119_13803_13841	
CCTACGGGGGGCAGCAGTGGGGAATATTGCGCAATGGGCGAAAGCCTGACGCAGCCATGCCGCGTGTGTGAAGAAGGCCTTCGGGTTGTAAAGCACTTTCAATTGGGAGGAAAGGTTCACGGTTAATAACCGTGAGCTGTGACGTTACCTTTAGAAGAAGCACCGGCTAACTCCGTGCCAGCAGCCGCGGTAATACGGAGGGTGCGAGCGTTAATCGGAATTACTGGGCGTAAAGCGCGCGTAGGTGGTCTGTTAAGTCGGATGTGAAAGCCCCGGGCTCAACCTGGGAACTGCATCCGATACTGGCAGACTAGAGTGCGGGAGAGGGAGGTAGAATTCCATGTGTAGCGGTGAAATGCGTAGATATGTGGAGGAATACCAGTGGCGAAGGCGGCCTCCTGGCTCGACACTGACACTGAGGTGCGAAAGCGTGGGGAGCAAACAGGATTAGATACCCTAGTAGTC
>M03053_135_000000000-ALP1V_1_2109_13238_2792	
CCTACGGGGGGCTGCAGTGGGGAATCTTGCACAATGGAGGAAACTCTGATGCAGCGATGCCGCGTGAGTGAAGAAGGCCTTTGGGTTGTAAAGCTCTTTCGTCGGGGAAGAAAATGACTGTACCCGAATAAGAAGGTCCGGCTAACTTCGTGCCAGCAGCCGCGGTAATACGGAAGGTCCTAGCGTTATTCGGAATTACTGGGCGTAAAGCGCATGTAGGCGGAACAAAAAGTTAGAAGTGAAATCCCTGGGCTCAACCTAGGAATTGCTTTTAAAACTTTTGTTCTGGAATTCAGGAGAGGAAAATGGAATTTCCAGTGTAGAGGTGAAATTCGTAGATATTGGAAGGAACACCAGTGGCGAAGGCGATTTTCTGGACTGATATTGACGCTGAGATGCGAAGGCATGGGTAGCAAACGGGATTAGATACCCCAGTAGTC
>M03053_135_000000000-ALP1V_1_1119_14587_12460	
CCTACGGGCGGCTGCAGTGAGGAATATTGGACAATGGACGCAAGTCTGATCCAGCCATGCCGCGTGCAGGAAGACTGCCCTATGGGTTGTAAACTGCTTTTATTTGGGAATAAACCCCTCTACGTGTAGAGGGCTGAAGGTACCAAACGAATAAGCACCGGCTAACTCCGTGCCAGCAGCCGCGGTAATACGGAGGGTCCAAGCGTTGTCCGGATTTATTGGGTTTAAAGGGTACGTAGGCGGGACTTTAAGTCAGTGGTGAAAGCCTCCAGCTTAACTGGAGAATTGCCATTGAAACTGAAGTTCTTGAGTATGGATGAGGTGGTTGGAATATAACATGTAGCGGTGAAATGCATAGATATGTTATAGAACACCAATTGCGAAGGCAGATCACTAAACCATTACTGACGCTGAGGTACGAAAGCGTGGGGAGCGAACAGGATTAGATACCCCGGTAGTC
>M03053_135_000000000-ALP1V_1_2112_15500_9290	
CCTACGGGTGGCTGCAGTTTCGAATCATTCACAATGGGGGCAACCCTGATGGTGCAACGCCGCGTGAGGGATGAAGGCCTTCGGGTCGTAAACCTCTGTCACCAAGGAGCAACAAGCCGGTTCATAGCCGGCCCTGAGTTAACTTGGAGAGGAAGCAGTGGCTAACTCCGTGCCAGCAGCCGCGGTAATACGGAGACTGCAAGCGTTACTCGGATTCACTGGGCGTAAAGGGTGCGTAGGCCGCTAAGCGTGTCGGGTGTGAAATCTCGGGGCTCAACCTCGAAACCGCGCCCGAAACTGTTTAGCTAGAGTGTCGGAGAGGTAAGCGGAATTCCAGGTGTAGCGGTGAAATGCGTAGATATCTGGAGGAACACCAATGGCGAAGGCAGTCTTCTGGGCCGGTACTGACGCTGAGGAGCGAAAGCATGGGGAGCAAACAGGATTAGATACCCTGGTAGTC
>M03053_135_000000000-ALP1V_1_2116_11165_6888	
CCTACGGGTGGCTGCAGTGAGGAATATTGGGCAATGGAGGCAACTCTGACCCAGCCATGCCGCGTGCAGGAAGACGGTCCTATGGATTGTAAACTGCTTTTATTTGTGAATAAACTCCGGTACGTGTACCGGCCTGAATGTAGCAAATGAATAAGCACCGGCTAACTCCGTGCCAGCAGCCGCGGTAATACGGAGGGTGCAAGCGTTATCCGGATTTATTGGGTTTAAAGGGTCCGTAGGCGGATCATTAAGTCAGTGGTGAAAGCCGGCAGCTCAACTGTCGAACTGCCATTGATACTGATGATCTTGAATACGGTTGAAGTTGGCGGAATAGGTCATGTAGCGGTGAAATGCTTAGATATGACCTAGAACACCGATTGCGAAGGCAGCCAACTAAACCGTTATTGACGCTGAGGGACGAAAGCGTGGGGAGCGAACAGGATTAGATACCCCGGTAGTC
>M03053_135_000000000-ALP1V_1_1111_8115_22167	
CCTACGGGGGGCTGCAGTGAGGAATATTGGACAATGGAGGCAACTCTGATCCAGCCATGCCGCGTGCAGGAAGACTGCCCTATGGGTTGTAAACTGCTTTTATATAGGAAGAAACCTACTTACGTGTAAGTAGCTGACGGTACTATAAGAATAAGGATCGGCTAACTCCGTGCCAGCAGCCGCGGTAATACGGAGGATCCAAGCGTTATCCGGAATCATTGGGTTTAAAGGGTCCGTAGGTGGATAATTAAGTCAGAGGTGAAATCTTGCAGCTCAACTGTAAAATTGCCTTTGATACTGATAGGCTTGAGTTATTGTGAAGTGGTTAGAATGTGTGGTGTAGCGGTGAAATGCTTAGATATCACACAGAATACCCATTGCGAATGCAGATCACTAACAATATACTGACGCTCATGGACGAAAGCGTGGGGAGCGAACGGGATTAGATACCCCAGTAGTC
>M03053_135_000000000-ALP1V_1_2118_24678_18172	
CCTACGGGCGGCAGCAGTGGGGAATCTTGCACAATGGAGGAAACTCTGATGCAGCGATGCCGCGTGAGTGAAGAAGGCCCTTGGGTTGTAAAGCTCTTTCGTCGGGGAAGAAAATGACTGTACCCGAATAAGAAGGTCCGGCTAACTTCGTGCCAGCAGCCGCGGTAATACGAAGGGACCTAGCGTAGTTCGGAATTACTGGGCTTAAAGAGTTCGTAGGTGGTTGAAAAAGTTAGTGGTGAAATCCCAGAGCTTAACTCTGGAACTGCCATTAAAACTTTTCAGCTAGAGTATGATAGAGGAAAGCAGAATTTCTAGTGTAGAGGTGAAATTCGTAGATATTAGAAAGAATACCAATTGCGAAGGCAGCTTTCTGGATCATTACTGACACTGAGGAACGAAAGCATGGGTAGCGAAGAGGATTAGATACCCTAGTAGTC
>M03053_135_000000000-ALP1V_1_1107_28983_11040	
CCTACGGGAGGCAGCAGTGGGGAATCTTGCACAATGGAGGAAACTCTGATGCAGCGATGCCGCGTGAGTGAAGAAGGCCCTTGGGTTGTAAAGCTCTTTCGTCGGGGAAGAAAATGACTGTACCCGAATAAGAAGGTCCGGCTAACTTCGTGCCAGCAGCCGCGGTAATACGAAGGGACCTAGCGTAGTTCGGAATTACTGGGCTTAAAGAGTTCGTAGGTGGTTGAAAAAGTTAGTGGTGAAATCCCAGAGCTTAACTCTGGTACTGCCATTAAAACTTTTCAGCTAGAGTATGATAGAGGAAAGCAGAATTTCTAGTGTAGAGGTGAAATTCGTAGATATTAGAAAGAATACCAATTGCGAAGGCAGCTTTCTGGATCATTACTGACACTGAGGAACGAAAGCATGGGTAGCGAAGAGGATTAGATACCCGGGTAGTC
>M03053_135_000000000-ALP1V_1_1115_10057_3124	
CCTACGGGGGGCAGCAGTGAGGAATATTGGACAATGGACGAAAGTCTGATCCAGCCATGCCGCGTGCAGGATGACTGCCCTATGGGTTGTAAACTGCTTTTATACAGGAAAAAACACTCCCTCGTGAGGGAGCTTGACGGTACTGTAAGAATAAGGATCGGCTAACTCCGTGCCAGCAGCCGCGGTAATACGGAGGATCCAAGCGTTATCCGGAATCATTGGGTTTAAAGGGTCCGCAGGCGGTCTTTTAAGTCAGAGGTGAAATCCCATAGCTTAACTATGGAACTGCCTTTGATACTGGTTGACTTGAGTTATACGGAAGTAGATAGAATAAGTAGTGTAGCGGTGAAATGCATAGATATTACTTAGAATACCGATTGCGAAGGCAGTCTACTACGTATATACTGACGCTCATGGACGAAAGCGTGGGGAGCGAACAGGATTAGATACCCTTGTAGTC
>M03053_135_000000000-ALP1V_1_2101_10372_3667	
CCTACGGGTGGCTGCAGTGGGGAATTTTCCGCAATGGGCGAAAGCCTGACGGAGCAACGCCGCGTGAGGGATGAAGGCCTCTGGGCTGTAAACCTCTTTTATCAAGGAAGAAGATCTGACGGTACTTGATGAATAAGCCACGGCTAATTCCGTGCCAGCAGCCGCGGTAATACGGGAGTGGCAAGCGTTATCCGGAATTATTGGGCGTAAAGCGTCCGCAGGCGGCCCTTCAAGTCTGCTGTTAAAAAGTGGAGCTTAACTCCAGCATGGCAGTGGAAACTGTTGGGCTTGAGTGTGGTAGGGGCAGAGGGAATTCCCGGTGTAGCGGTGAAATGCGTAGATATCGGGAAGAACACCAGTGGCGAAGGCGCTCTGCTGGGCCATCACTGACGCTCATGGACGAAAGCCAGGGGAGCGAAAGGGATTAGATACCCCAGTAGTC
>M03053_135_000000000-ALP1V_1_2108_20626_11122	
CCTACGGGGGGCTGCAGTGGGGAATCTTAGACAATGGGCGCAAGCCTGATCTAGCCATGCCGCGTGAGTGATGAAGGCCTTAGGGTCGTAAAGCTCTTTCGCCTGTGATGATAATGACAGTAGCAGGTAAAGAAACCCCGGCTAACTCCGTGCCAGCAGCCGCGGTAATACGGAGGGGGTTAGCGTTGTTCGGAATTACTGGGCGTAAAGCGCACGTAGGCGGATTGGAAAGTTGGGGGTGAAATCCCGGGGCTCAACCCCGGAACTGCCTCCAAAACTATCAGTCTAGAGTTCGAGAGAGGTGAGTGGAATTCCAAGTGTAGAGGTGAAATTCGTAGATATTTGGAGGAACACCAGTGGCGAAGGCGGCTCACTGGCTCGATACTGACGCTGAGGTGCGAAAGTGTGGGGAGCAAACAGGATTAGATACCCGGGTAGTC
>M03053_135_000000000-ALP1V_1_1108_3182_8960	
CCTACGGGGGGCTGCAGTGAGGAATTTTCTGCAATGGGCGCAAGCCTGACAGAGCAATACCGCGTGAGGGATGAATGCCTCCGGGTTGTAAACCTCTTTTCTCAAGGAGGAAGATATGACGTTACTTGAGGAATAAGCATCGGCTAACTCTGTGCCAGCAGCCGCGGTAATACAGGGGATGCAAGTGTTATCCGGAATTATTGGGCGTAAAGCGTCTGCAGGTTGATCTATAAGTCTTTTGTTAAATCTTTAGGCTTAACCTAAAAACAGCAAAAGAAACTAGTGATATTGAGTATGGTAGAGGTAAGGGGAATTTCGAGTGGAGCGGTGAAATGCGTAGATATCTGGAGGAACACCAATGGCGAAGGCAGCTTACTGGACGACAACTGACGCTGAGGCACGAAAGCGTGGGTAGCGAAAGGGATTAGATACCCTTGTAGTC
>M03053_135_000000000-ALP1V_1_1103_3375_14687	
CCTACGGGCGGCAGCAGTGAGGAATATTGGACAATGGAGGCAACTCTGATCCAGCCATGCCGCGTGCAGGAAGACTGCCCTACGGGTTGTAAACTGCTTTTATGTGGGAATAAACCCCTGGATTCTTCCGGGGCTGAAGGTACCACACGAATAAGGATCGGCTAACTCCGTGCCAGCAGCCGCGGTAATACGGAGGATCCAAGCGTTATCCGGATTTATTGGGTTTAAAGGGTCCGTAGGCGGGACATTAAGTCAGTGGTGAAAGCCTTCAGCTTAACTGGAGAATTGCCATTGATACTGATGTTCTTGAGTACACCTGAAGTGGGCGGAATGTGTCATGTAGCGGTGAAATGCATAGATATGACACAGAACACCGATTGCGAAGGCAGCTCACTAAAGTGTAACTGACGCTGAGGGACGAAAGCGTGGGGAGCGAACAGGATTAGATACCCTTGTAGTC
>M03053_135_000000000-ALP1V_1_2108_8814_6421	
CCTACGGGCGGCTGCAGTTTCGAATCATTCACAATGGGGGCAACCCTGATGGTGCAACGCCGCGTGAGGGATGAAGGCCTTCGGGTCGTAAACCTCTGTCACCAGGGAGCAACAAGCAGGTTCATAGCCTGCCCTGAGTTAACCTGGAGAGGAAGCAGTGGCTAACTCCGTGCCAGCAGCCGCGGTAATACGGAGACTGCAAGCGTTACTCGGATTCACTGGGCGTAAAGGGTGCGTAGGCCGATAGATGTGTCAGGTGTGAAATCTCGGGGCTCAACCTCGAAACTGCGCCTGAAACTGTCTATCTAGAGTGTTGGAGAGGTAAGCGGAATTTCTGGTGTAGCGGTGAAATGCGTAGAGATTGGAAAGAACACCGATGGCGAAGGCACTTTACTGGGCTATTACTGACACTCAGAGACGAAAGCTAGGGTAGCAAATGGGATTAGATACCCCGGTAGTC
>M03053_135_000000000-ALP1V_1_1111_22119_13909	
CCTACGGGCGGCAGCAGTGGGGAATCTTGCACAATGGAGGAAACTCTGATGCAGCGATGCCGCGTGAGTGAAGAAGGCCCTTGGGTTGTAAAGCTCTTTCGTCGGGGAAGAAAATGACTGTACCCGAATAAGAAGGTCCGGCTAACTTCGTGCCAGCAGCCGCGGTAATACGAAGGGACCTAGCGTAGTTCGGAATTACTGGGCTTAAAGAGTTCGTAGGTGGTTGAAAAAGTTAGTGGTGAAATCCCAGAGCTTAACTCTGGAACTGCCATTAAAACTTTTCAGCTAGAGTATGATAGAGGAAAGCAGAATTTCTAGTGTAGAGGTGAAATTCGTAGATATTAGAAAGAATACCAATTGCGAAGGCAGCTTTCTGGATCATTACTGACACTGAGGAACGAAAGCATGGGTAGCGAAGAGGATTAGATACCCGAGTAGTC
>M03053_135_000000000-ALP1V_1_1105_13564_4790	
CCTACGGGGGGCTGCAGTGAGGAATATTGGACAATGGAGGCAACTCTGATCCAGCCATGCCGCGTGCAGGAAGACTGCCCTATGGGTTGTAAACTGCTTTTATATAGGAAGAAACCTACTTACGTGTAAGTAGCTGACGGTACTATAAGAATAAGGATCGGCTAACTCCGTGCCAGCAGCCGCGGTAATACGGAGGATCCAAGCGTTATCCGGAATCATTGGGTTTAAAGGGTCCGTAGGTGGATAATTAAGTCAGAGGTGAAATCCTACCGCTCAACGGTAGAACTGCCTTTGATACTGGCAAACTTGAGTTATTGTGAAGTAGTTAGAATGTGTAGTGTAGCGGTGAAATGCATAGATATTACACAGAATACCGATTGCGAAAGCAGATTACTAACAATATACTGACGCTGAGGGACGAAAGCGTGGGTAGCGAACAGGATTAGATACCCCGGTAGTC
>M03053_135_000000000-ALP1V_1_2105_12720_17137	
CCTACGGGGGGCTGCAGCAGGGAATATTGTGCAATGAACGAAAGTTTGACACAGCGACACCGCGTGTGGGATGACGGATCTAGGTTTGTAAACCACTTTCAGGAGGGAAGAAAATGACGGTACCTCCACAAGAAGCCCCGGCCAACTACGTGCCAGCAGCCGCGGTAATACGTAGGGGGCGAGCGTTGTCCGGATTTATTGGGCGTAAAGAGCTCGTAGGCGGTTCAACAAGTCGGTCGTAAAAGTTCAGGGCTCAACCCTGAAATGTCGATCGATACTGTTGTGACTAGGATACGGTAGAGGTGAGTGGAATTCCGAGTGTAGCGGTGAAATGCGTAGATATTCGGAGGAACACCAATTGCGAAGGCAGCTCACTGGGCCGCTATCGACGCTGAGGAGCGAAAGCTAGGGGAGCAAACAGGATTAGATACCCGGGTAGTC
>M03053_135_000000000-ALP1V_1_1104_24056_4749	
CCTACGGGGGGCTGCAGTGGGGAATATTGGACAATGGGGGAAACCCTGATCCAGCCATGCCGCGTGTGTGACGAAGGCCTTTTGGTTGTAAAGCACTTTAAGCAGTGAAGAAGACCTAACGGTTAATACCCGTTAGCGATGACATTAGCTGCAGAATAAGCACCGGCTAACTCTGTGCCAGCAGCCGCGGTAATACAGAGGGTGCAAGCGTTAATCGGAATTACTGGGCGTAAAGCGAGCGTAGGTGGCTTGATAAGTCAGATGTGAAATCCCCGGGCTTAACCTGGGAACTGCATCTGAAACTGTTAGGCTAGAGTAGGTGAGAGGGAAGTAGAATTTCAGGTGTAGCGGTGAAATGCGTAGAGATCTGAAGGAATACCGATGGCGAAGGCAGCTTCCTGGCATCATACTGACACTGAGGCTCGAAAGCGTGGGTAGCAAACAGGATTAGATACCCGAGTAGTC
>M03053_135_000000000-ALP1V_1_2105_10637_16602	
CCTACGGGTGGCTGCAGTGGGGAATATTCCGCAATGGGCGAAAGCCTGACGGTGCGACACCTTGTGGGGGATGAAGGATCATGAAGGTTCGTAAACTCCTTTTGTTAAAGAATAAGCGCTAATGCAAGGATATGCGTTGACTGTACTTATATGGAAGGAAGCATCGGCTAACTCCGTGCCAGCAGCCGCGGTAAGACGGGGGATGCAAGCGTTGTCCAGTTGTATTGGGCGTAAAGCGTTCGTAGGTGGCCTGGTAAGTTCGTTGTTAAATGTCCAGGCTTAAACTGGAACCAGCAACAAAAACTAGCAGACTAGAGAGTGGACGGGGTAAAGGGAATTTCTAGTGTAGCGGTGAAATGCGATAATATTAGAAGGAACTCCAGCGGCGAAGGCGCTTTACTAGACCATATCTGACATTCAGGAACGAAAGCTAGGGGAGCAAAAAGGATTAGATACCCTAGTAGTC
>M03053_135_000000000-ALP1V_1_2114_13718_7791	
CCTACGGGAGGCTGCAGTGGGGAATCTTAGACAATGGGGGCAACCCTGATCTAGCCATGCCGCGTGAGTGATGAAGGCCTTAGGGTCGTAAAGCTCTTTCGCCTGTGATGATAATGACAGTAGCAGGTAAAGAAACCCCGGCTAACTCCGTGCCAGCAGCCGCGGTAATACGGAGGGGGTTAGCGTTGTTCGGAATTACTGGGCGTAAAGCGTGCGTAGGCGGATTAGAAAGTTGGGGGTGAAATCCCGGGGCTCAACCCCGGAACTGCCTCCAAAACTGCTAGTCTAGAGTTCGAGAGAGGTGAGTGGAATTCCGAGTGTAGAGGTGAAATTCGTAGATATTCGGAGGAACACCAGTGGCGAAGGCGGCTCACTGGCTCGATACTGACGCTGAGGTGCGAAAGTGTGGGGAGCAAACAGGATTAGATACCCCAGTAGTC
>M03053_135_000000000-ALP1V_1_1111_15731_14792	
CCTACGGGGGGCAGCAGTAAGGAATATTGGACAATGGAGGCAACTCTGATCCAGCCATGCCGCGTGCAGGAAGACTGCCCTATGGGTTGTAAACTGCTTTTATACAGGAAGAATAGTACCTACGTGTAGGTATTTGACGGTACTGTACGAATAAGGATCGGCTAACTCCGTGCCAGCAGCCGCGGTAATACGGAGGATCCAAGCGTTATCCGGAATTATTGGGTTTAAAGGGTCCGCAGGCGGTCTATTAAGTCAGAGGTGAAATCTTGCAGCTCAACTGTAAAATTGCCTTTGATACTGGTAGACTTGAGTCATTGCGAAGTGGTTAGAATGTGTGGTGTAGCGGTGAAATGCATAGATATCACACAGAATACCAATTGCGAAGGCAGATCACTAACAATGTACTGACGCTCATGGACGAAAGCGTGGGGAGCGAACAGGATTAGATACCCTAGTAGTC
>M03053_135_000000000-ALP1V_1_1118_13880_13108	
CCTACGGGAGGCAGCAGTGGGGAATATTCCGCAATGGGCGAAAGCCTGACGGTGCGACACCTTGTGGGGGATGAAGGATCATGAAGGTTCGTAAACTCCTTTTGTTAAAGAATAAGCGCTAATGCAAGGATATGCGTTGACTGTACTTATATGGAAGGAAGCATCGGCTAACTCCGTGCCAGCAGCCGCGGTAAGACGGGGGATGCAAGCGTTGTCCAGTTGTATTGGGCGTAAAGCGTTCGTAGGTGGCCTGGTAAGTTCGTTGTTAAATGTCCAGGCTTAACCTGGAACCAGCAACAAAAACTATCAGACTAGAGAGTGGACGGGGTAAAGGGAATTTCTAGTGTAGCGGTGAAATGCGATAATATTAGAAGGAACTCCAGCGGCGAAGGCGCTTTACTAGACCATATCTGACATTCAGGAACGAAAGCTAGGGGAGCAAAAAGGATTAGATACCCTTGTAGTC
>M03053_135_000000000-ALP1V_1_1111_9526_19960	
CCTACGGGGGGCTGCAGTCGGGAATATTGCGCAATGGGGGAAACCCTGACGCAGCCATGCCGCGTGTGTGAAGAAGGCCTTAGGGTTGTAAAGCACTTTCAATTGGGAGGAAAAGCTAATAGTTAATAGCCATTAGCCCTGACGTTACCTTTAGAAGAAGCACCGGCTAACTCCGTGCCAGCAGCCGCGGTAATACGGAGGGTGCAAGCGTTAATCGGAATTACTGGGCGTAAAGCGCGCGTAGGCGGCTCTTTAAGTCGGATGTGAAAGCCCCGGGCTCAACCTGGGAACTGCATCCGATACTGGAGGGCTAGAGTGTAGGAGAGGGAGGTAGAATTCCATGTGTAGCAGTGAAATGCGTAGATATATGGAGGAATACCAGTGGCGAAGGCGGCCTCCTGGCTTAACACTGACGCTGAGGTGCGAAAGCGTGGGGAGCAAACGGGATTAGATACCCTTGTAGTC
>M03053_135_000000000-ALP1V_1_1113_12251_18029	
CCTACGGGTGGCTGCAGTGGGGAATCTTGCACAATGGAGGAAACTCTGATGCAGCGATGCCGCGTGAGTGAAGAAGGCCCTTGGGTTGTAAAGCTCTTTCGTCGGGGAAGAAAATGACTGTACCCGAATAAGAAGGTCCGGCTAACTTCGTGCCAGCCGCGGTAATACGAAGGGACCTAGCGTAGTTCGGAATTACTGGGCTTAAAGAGTTCGTAGGTGGTTGAAAAAGTTAGTGGTGAAATCCCAGAGCTTAACTCTGGAACTGCCATTAAAACTTTTCAGCTAGAGTATGATAGAGGAAAGCAGAATTTCTAGTGTAGAGGTGAAATTCGTAGATATTAGAAAGAATACCAATTGCGAAGGCAGCTTTCTGGATCATTACTGACACTGAGGAACGAAAGCATGGGTAGCGAAGAGGATTAGATACCCCTGTAGTC
>M03053_135_000000000-ALP1V_1_2115_3270_16281	
CCTACGGGGGGCAGCAGTGAGGAATATTGGGCAATGGAGGCAACTCTGACCCAGCCATGCCGCGTGCAGGAAGACTGCCCTATGGGTTGTAAACTGCTTTTATACAGGAAGAAACGGCTTTACGTGTAGAGCTCTGACGGTACTGTAAGAATAAGGATCGGCTAACTCCGTGCCAGCAGCCGCGGTAATACGGAGGATCCAAGCGTTATCCGGAATCATTGGGTTTAAAGGGTCCGTAGGTGGATAATTAAGTCAGAGGTGAAATCCTGCAGCTCAACTGTAGAATTGCCTTTGATACTGGTTATCTTGAGTTACTATGAAGTAGTTAGAATATGTAGTGTAGCGGTGAAATGCATAGATATTACATAGAATACCAATTGCGAAGGCAGATTACTAATAGTACACTGACACTGATGGACGAAAGCGTGGGTAGCGAACGGGATTAGATACCCTAGTAGTC
>M03053_135_000000000-ALP1V_1_2119_23403_17853	
CCTACGGGGGGCAGCAGTGGGGAATCTTGCACAATGGAGGAAACTCTGATGCAGCGATGCCGCGTGAGTGACGAAGGCCCTTGGGTTGTAAAGCTCTTTCGTCGGGGAAGAAAATGACTGTACCCGAATAAGAAGGTCCGGCTAACTTCGTGCCAGCAGCCGCGGTAATACGAAGGGACCTAGCGTAGTTCGGAATTACTGGGCTTAAAGAGTTCGTAGGTGGTTGAAAAAGTTAGTGGTGAAATCCCAGAGCTTAACTCTGGAACTGCCATTAAAACTTTTCAGCTAGAGTATGATAGAGGAAAGCAGAATTTCTAGTGTAGAGGTGAAATTCGTAGATATTAGAAAGAATACCAATTGCGAAGGCAGCTTTCTGGATCATTACTGACACTGAGGAACGAAAGCATGGGTAGCGAAGAGGATTAGATACCCCGGTAGTC
>M03053_135_000000000-ALP1V_1_1110_11518_4053	
CCTACGGGGGGCTGCAGTGAGGAATATTGGGCAATGGAGGCAACTCTGACCCAGCCATGCCGCGTGCAGGAAGACTGCCCTATGGGTTGTAAACTGCTTTTATACAGGAAGAAACACTGCTACGTGTAGCAGCTTGACGGTACTGTAAGAATAAGGACCGGCTAACTCCGTGCCAGCAGCCGCGGTAATACGGAGGGTCCGAGCGTTATCCGGAATCATTGGGTTTAAAGGGTCCGCAGGCGGTCAATTAAGTCAGAGGTGAAATCCCATAGCTTAACTATGGAACTGCCTTTGATACTGGTTGACTTGAGTCATATGGAAGTAGATAGAATGTGTAGTGTAGCGGTGAAATGCATAGATATTACACAGAATACCGATTGCGAAGGCAGTCTACTACGTATGTACTGACGCTGAGGGACGAAAGCGTGGGGAGCGAACAGGATTAGATACCCCAGTAGTC
>M03053_135_000000000-ALP1V_1_2106_21087_19062	
CCTACGGGGGGCTGCAGTGAGGAATATTAGGCAATGGAGGAAACTCTGACCTGGCGATGCCGCGTGGTTGAAGAACGCTGTAAAGTTGTTAAAAAAAACGTTACCCGCGAAGATGATGACGTTAGCGGGAGAAACAGCCCCGGCAAACTGCGTGCCAGCAGCCGCGGTAATACGACGGGGGCAAGCGTTGTTCGGAATGACTGGGCGTAATGGGTGCGTAGGAGGCCATTTTAGTAAGATGTAAGCGCGTTGTGTTTAACACAAAAGCGCGTCTTATACTGCATAGCTAGACCGTGGTAGAGGAAGCTGGAATTCCTAGTGTAGGGGTGGAATCCACACAGATCAGGAGGAACATCATCAGCGAAAGCTGGCTTCTGGAACACCGGTGGCTCGAATGCACGAACGTGTGGGGAGCAAGCCGGATTAGATACCCGTGTAGTC
>M03053_135_000000000-ALP1V_1_2117_8730_6138	
CCTACGGGAGGCAGCAGTGGGGAATCTTGCACAATGGAGGAAACTCTGATGCAGCGATGCCGCGTGAGTGAAGAAGGCCCTTGGGTTGTAAAGCTCTTTCGTCGGGGAAGAAAATGACTGTACCCGAATAAGAAGGTCCGGCTAACTTCGTGCCAGCAGCCGCGGTAATACGAAGGGACCTAGCGTAGTTCGGAATTACTGGGCTTAAAGAGTTCGTAGGTGGTTGAAAAAGTTAGTGGTGAAATCCCAGAGCTTAACTCTGGAACTGCCATTAAAACTTTTCAGCTAGAGTATGATAGAGGAAAGCAGAATTTCTAGTGTAGAGGTGAAATTCGTAGATATTAGAAAGAATACCAATTGCGAAGGCAGCTTTCTGGATCATTACTGACACTGAGGAACGGAAGCATGGGTAGCGAAGAGGATTAGATACCCCGGTAGTC
>M03053_135_000000000-ALP1V_1_2110_23978_16910	
CCTACGGGAGGCTGCAGTGGGGAATACTCCGCAATGGGCGAAAGCCTGACGGTGCGACACCTTGTGGGGGATGAAGGATCATGAAGGTTCGTAAACTCCTTTTGTTAAAGAATAAGCGCTAATGCAAGGATATGCGTTGACTGTACTTATATGGAAGGAAGCATCGGCTAACTCCGTGCCAGCAGCCGCGGTAAGACGGGGGATGCAAGCGTTGTCCAGTTGTATTGGGCGTAAAGCGTTCGTAGGTGGCCTGATAAGGTCGTTGTTAAATGTCCAGGCTTAACCTGGAACCAGCAACAAAAACTATCAGACTAGAGAGTGGACGGGGTAAAGGGAATTTCTAGTGTAGCGGTGAAATGCGATAATATTAGAAGGAACTCCAGCGGCGAAGGCGCTTTACTAGACCATATCTGACATTCAGGAACGAAAGCTAGGGGAGCAAAAAGGATTAGATACCCCTGTAGTC
>M03053_135_000000000-ALP1V_1_1119_13689_3939	
CCTACGGGGGGCTGCAGTGGGGAATATTGGACAATGGGCGAAAGCCTGATCCAGCAATGCAGCGTGTGTGAAGAAGGCCTGAGGGTTGTAAAGCACTTTCAGTAGGGAAGATAATGACGGTACCTACAGAAGAAGCACCGGCTAACTCCGTGCCAGCAGCCGCGGTAATACGGAGGGTGCAAGCGTTAATCGGAATTACTGGGCGTAAAGCGTACGTAGGATGTAATGCAAGTCGGATGTGAAATCCCCGGGCTTAACCTGGGAACTGCATCCGATACTGGATGACTAGAATGCGGGAGAGGGAGGTAGAATTCCATGTGTAGCAGTGAAATGCGTAGATATATGGAGGAATACCAGTGGCGAAGGCGGCCTCCTGGCTCGACATTGACGCTGAGGTGCGAAAGCGTGGGGAGCAACCGGGATTAGATACCCCGGTAGTC
>M03053_135_000000000-ALP1V_1_1105_4636_15352	
CCTACGGGTGGCTGCAGTGGGGAATCTTAGACAATGGGCGCAAGCCTGATCTAGCCATGCCGCGTGATCGATGAAGGCCTTAGGGTTGTAAAGATCTTTCAGGTGGGAAGATAATGACGGTACCACCAGAAGAAGCCCCGGCTAACTCCGTGCCAGCAGCTGCGGTAATACGGAGGGGGCTAGCGTTATTCGGAATTACTGGGCGTAAAGCGCACGTAGGCGGATCGGAAAGTCAGAGGTGAAATCCCAGGGCTCAACCCTGGAACTGCCTTTGAAACTCCCGATCTTGAGGTCGAGAGAGGTGAGTGGAATTCCGAGTGTAGAGGTGAAATTCGTAGATATTCGGAAGAACACCAGTGGCGAAGGCGGCTCACTGGCTCGATACTGACGCTGAGGTGCGAAAGTGTGGGGAGCAAACAGGATTAGATACCCTTGTAGTC
>M03053_135_000000000-ALP1V_1_1105_10609_3023	
CCTACGGGGGGCAGCAGTGGGGAATCTTGCACAATGGGGGAAACCCTGATGCAGCGATGCCGCGTGAGTGAAGAAGGCCTTTGGGTTGTAAAACTCTTTCGTCGGGGAAGAAAATGACTGTACCCGAATAAGAAGGTCCGGCTAACTTCGTGCCAGCAGCCGCGGTAATACGAAGGGACCTAGCGTAGTTCGGAATTACTGGGCTTAAAGAGCTCGTAGGTGGTTGAAAAAGTTGGTGGTGAAATCCCAGAGCTTAACTCTGGAACTGCCATCAAAACTTTTCAGCTAGAGTTTGATAGAGGAAAGCAGAATTTCTAGTGTAGAGGTGAAATTCGTAGATATTAGAAAGAATACCAATTGCGAAGGCAGCTTTCTGGATCATTACTGACACTGAGGAACGAAAGCATGGGTAGCGAAGAGGATTAGATACCCCAGTAGTC
>M03053_135_000000000-ALP1V_1_1106_25535_6167	
CCTACGGGAGGCAGCAGTGGGGAATATTGCACAATGGGCGCAAGCCTGATGCAGCCATGCCGCGTGTATGAAGAAGGCCTTCGGGTTGTAAAGTACTTTCAGTCGTGAGGAAGGTGGTGTTGTTAATAGCAGCATCATTTGACGTTAGCGACAGAAGAAGCACCGGCTAACTCCGTGCCAGCAGCCGCGGTAATACGGAGGGTGCGAGCGTTAATCGGAATTACTGGGCGTAAAGCGTGCGTAGGCGGTTTATTAAGTCAGATGTGAAAGCCCCGGGCTTAACCTGGGAACTGCATTTGAAACTGGTAAACTAGAGTATGGTAGAGGAAAGTGGAATTTCTGGTGTAGCGGTGAAATGCGTAGATATCAGAAGGAACATCAATGGCGAAGGCAGCTTTCTGGACCAATACTGACGCTGAGGTACGAAAGCGTGGGTAGCAAACAGGATTAGATACCCCGGTAGTC
>M03053_135_000000000-ALP1V_1_1111_10886_6703	
CCTACGGGGGGCAGCAGTGAGGAGTATTGGACAATGGAGGCAACTCTGATCCAGCCATGCCGCGTGCAGGAAGACTGCCCTATGGGTTTTAAACTGCTTTTATATAGGAAGAAACCTACTTACGTGTAAGTAGCTGACGGTACTATAAGAATAAGGATCGGCTAACTCCGTGCCAGCAGCCGCGGTAATACGGAGGATCCAATCGTTATCCGGAATCATTGGGTTTAAAGGGTCCGTAGGTGGATAATTAAGTCAGAGGTGAAATCTTGCAGCTCAACTGCAAAATTGCCTTTGATACTGGTTATCTTGAGTTATTATGAAGTAGTTAGAATATGTAGTGTAGCGGTGAAATGCATAGATATTACATAGAATACCAATTGCGAAGGCAGATTACTAATAATCAACTGACACTGATGGACGAAAGCGTGGGTAGCGAACAGGATTAGATACCCTTGTAGTC
>M03053_135_000000000-ALP1V_1_2113_5383_13661	
CCTACGGGAGGCAGCAGTGGGGAATATTGGACAATGGGGGCAACCCTGATCCAGCAATGCCGCGTGTGTGAAGAAGGCCTTAGGGTTGTAAAGCACTTTCAGTCGTGACGATGATGACGGTAACGACAGAAGAAGCACCGGCTAACTCCGTGCCAGCAGCCGCGGTAATACGGAGGGTGCAAGCGTTAATCGGAATTACTGGGCGTAAAGCGTACGTAGGATGTAATGCAAGTCGGATGTGAAATCCCCGGGCTTAACCTGGGAACTGCATTCGAAACTACATTACTAGAGTGTAGTAGAGGTAAGCGGAATTTCGGGTGTAGCGGTGAAATGCGTAGATATCCGAAAGAACATCAGTGGCGAAGGCGGCTTACTGGACTAACACTGACTCTGAGGTACGAAGGCGTGGGTAGCAAACAGGATTAGATACCCCGGTAGTC
>M03053_135_000000000-ALP1V_1_1116_16351_4648	
CCTACGGGAGGCTGCAGTGGGGAATCTTGCACAATGGAGGAAACTCTGATGCAGCGATGCCGCGTGAGTGAAGAAGGCCCTTGGGTTGTAAAGCTCTTTCGTCGGGGAAGAAAATGACTGTACCCGAATAAGAAGGTCCGGCTAACTCCGTGCCAGCAGCCGCGGTAATACGAAGGGACCTAGCGTAGTTCGGAATTACTGGGCTTAAAGAGTTCGTAGGTGGTTGAAAAAGTTAGTGGTGAAATCCCAGAGCTTAACTCTGGAACTGCCATTAAAACCTTTCAGCTAGAGTATGATAGAGGAAAGCAGAATTTCTAGTGTAGAGGTGAAATTCGTAGATATTAGAAAGAATACCAATTGCGAAGGCAGCTTTCTGGATCATTACTGACACTGAGGAACGAAAGCAGGGGTAGCGAAGAGGATTAGATACCCGAGTAGTC
>M03053_135_000000000-ALP1V_1_1114_14510_3922	
CCTACGGGGGGCAGCAGTCGAGAATCATTCACAATGGAGGCAACTCTGATGGTGCAACGCCGCGTGGAGGATGACGGTCCTAGGATTGTAAACTCCTGCCATTGGGGAGTAAGACTTAAGCGTTAAGAGCGTTTAAGTTTGATAGTACCCAAAGAGGAAGGGACGGCTAACTTCGTGCCAGCAGCCGCGGTAATACGAAGGTCCCAAGCGTTGTTCGGAATCACTGGGCGTAAAGCGTGTGTAGGCTGCGCGGAAAGGCAAATGTGAAAGCCCGGGGCTCAACCTCGGAACTGCATTCGATACTCCCGTGCTAGAGTAATGGAGAGGTAAGTGGAATTCCTGGTGTAGCAGTGAAATGCGTGGATATCAGGAGGAACATCAATGGCGAAGGCAACTTACTGGACATTTACTGACGCTCAGACACGAAGGCTAGGGTAGCGAAAGGGATTAGATACCCGAGTAGTC
>M03053_135_000000000-ALP1V_1_2114_26011_10672	
CCTACGGGTGGCAGCAGTGGGGAATCTTGGACAATGGGGGCAACCCTGATCCAGCCATGCCGCGTGAGTGAAGAAGGCCCTAGGGTCGTAAAACTCTTTCGCCTGTGATGATAATGACAGTAGCAGGTAAAGAAACCCCGGCTAACTCCGTGCCAGCAGCCGCGGTAATACGAGGGGTGCTAGCGTTGTCCGGATTTACTGGGCGTAAAGGGTACGTAGGCGTTTTAATAAGTTGTATGTTAAATATCTTAGCTTAACTAAGAAGATGCATCCAAAACTGTTAAAATAGAGTTTGAGAGAGGAACGCAGAATTCATGGTGGAGCGGTGACATGCGTAGATATCATGAGGAAAGTCAACTGCGAAGGCAGCCTTCTGGCTCAAAACTGACGCTGAGGTACGAAAGCGTGGGGAGCGAACAGGATTAGATACCCGTGTAGTC
>M03053_135_000000000-ALP1V_1_2118_13039_5441	
CCTACGGGTGGCTGCAGTGGGGAATTTTCCGCAATGGGCGAAAGCCTGGCGGAGCAACGCCGCGTGAGGGATGAAGGCCTCTGGGCTGTAAACCTCTTTTATCAAGGAAGAAGATCTGACGGTACTTGATGAATAAGCCACGGCTAATTCCGTGCCAGCAGCCGCGGTAATACGGGAGTGGCAAGCGTTATCCGGAATTATTGGGCGTAAAGCGTCCGCAGGCGGCCCTTCAAGTCTGCTGTTAAAAAGTGGAGCTTAACTCCATCATGGCAGTGGAAACTGTTGGGCTTGAGTGTGGTAGGGGCAGAGGGAATTCCCGGTGTAGCGGTGAAATGCGTAGATATCGGGAAGAACACCAGTGGCGAAGGCGCTCTGCTGGGCCATCACTGACGCTCATGGACGAAAGCCAGGGGAGCGAAAGGGATTAGATACCCGGGTAGTC
>M03053_135_000000000-ALP1V_1_1105_21998_15082	
CCTACGGGTGGCTGCAGTGAGGAATATTGGGCAATGGAGGCAACTCTGACCCAGCCATGCCGCGTGCAGGAAGACTGCCCTATGGGTTGTAAACTGCTTTTATACAGGAAGAAACACTGCTACGTGTAGCAGCTTGACGGTACTGTAAGAATAAGGACCGGCTAACTCCGTGCCAGCAGCCGCGGTAATACGGAGGGTCCGAGCGTTATCCGGAATCATTGGGTTTAAAGGGTCCGCAGGCGGTCAATTAAGTCAGAGGTGAAATCCCATAGCTTAACTATGGAACTGCCTTTGATACTGGTTGACTTGAGTCATATGGAAGTAGATAGAACGTGTAGTGTAGCGGTGAAATGCATAGATATTACACAGAATACCGATTGCGAAGGCAGTCTACTACGTATGTACTGACGCTGAGGGACGAAAGCGTGGGGAGCGAACAGGATTAGATACCCGAGTAGTC
>M03053_135_000000000-ALP1V_1_1105_7713_10752	
CCTACGGGGGGCTGCAGTGGGGAATCTTGCACAATGGAGGAAACTCTGATGCAGCGATGCCGCGTGAGTGAAGAAGGCCCTTGGGTTGTAAAGCTCTTTCGTCGGGGAAGAAAATGACTGTACCCGAATAAGAAGGTCCGGCTAACTTCGTGCCAGCAGCCGCGGTAATACGAAGGGACCTAGCGTAGTTCGGAATTACTGGGCTTAAAGAGTTCGTAGGTGGTTGAAAAAGTTAGTGGTGAAATCCCAGAGCTTAACTCTGGAACTGCCATTAAAACTTTTCAGCTAGAGTATGATAGAGGAAAGCAGAATTTCTAGTGTAGAGGTGAAATTCGTAGATATTAGAAAGAATACCAATTGCGAAGGCAGCTTTCTGGATCATTACTGACACTGAGGAACGAAAGCGTAGGTAGCAAACAGGATTAGATACCCCGGTAGTC
>M03053_135_000000000-ALP1V_1_1107_22172_18363	
CCTACGGGGGGCTGCAGTGAGGAATATTGGACAATGGAGGCAACTCTGATCCAGCCATGCCGCGTGCAGGAAGACTGCCCTATGGGTTGTAAACTGCTTTTATATAGGAAGAAACCTTGGTACGTGTACCAAGCTGACGGTACTATAAGAATAAGGATCGGCTAACTCCGTGCCAGCAGCCGCGGTAATACGGAGGATCCAAGCATTATCCGGAATCATTGGGTTTAAAGGGTCCGCAGGCGGCCTGTTAAGTCAGAGGTGAAATCCTACAGCTCAACTGTAGAACTGCCTTTGATACTGATAGGCTTGAGTTATTGTGAAGTGGTTAGAATGTGTGGTGTAGCGGTGAAATGCTTAGATATCACACAGAATACCCATTGCGAAGGCAGATCACTAACAATATACTGACGCTCATGGACGAAAGCGTGGGGAGCGAACGGGATTAGATACCCGAGTAGTC
>M03053_135_000000000-ALP1V_1_1104_20790_19198	
CCTACGGGAGGCAGCAGTGGGGAATCTTGCACAATGGGGGAAACCCTGATGCAGCGATGCCGCGTGAGTGAAGAAGGCCCTTGGGTTGTAAAACTCTTTCGTCGGGGAAGAAAATGACTGTACCCGAATAAGAAGGTCCGGCTAACTTCGTGCCAGCAGCCGCGGTAATACGAAGGGACCTAGCGTAGTTCGGAATTACTGGGCTTAAAGAGTTCGTAGGTGGTTGAAAAAGTTAGTGGTGAAATCCCAGAGCTTAACTCTGGAACTGCCATTAAAACTTTTCAGCTAGAGTATGATAGAGGAAAGCAGAATTTCTAGTGTAGAGGTGAAATTCGTAGATATTAGAAAGAATACCAATTGCGAAGGCAGCTTTCTGGATCATTACTGACACTGAGGAACGAAAGCATGGGTAGCGAAGAGGATTAGATACCCTAGTAGTC
>M03053_135_000000000-ALP1V_1_2118_8929_7848	
CCTACGGGGGGCCGCAGTAGGGAATCTTGGACAATGGGGGCAACCCTGATCCAGCCATGCCGCGTGAGTGAAGAAGGCCCTAGGGTCGTAAAGCTCTTTCGCCTGTGATGATAATGACAGTAGCAGGTAAAGAAACCCCGGCTAACTCCGTGCCAGCAGCCGCGGTAATACGGAGGGGGTTAGCGTTGTTCGGAATTACTGGGCGTAAAGCGCGCGTAGGCGGATTGGAAAGTTGGGGGTGAAATCCCGGCGCTCAACCCCGGAACTGCCTTCAAAACTCCCAGTCTAGAGTTCGAGAGAGGTGAGTGGAATTCCAAGTGTAGAGGTGAAATTCGTAGATATTTGGAGGAACACCAGTGGCGAAGGCGGCTCACTGGCTCGATACTGACGCTGAGGTGCGAAAGTGGGGGGGGCAAACAGGATTAGATACCCGAGTAGTC
>M03053_135_000000000-ALP1V_1_1114_11678_11424	
CCTACGGGTGGCTGCAGTGGGGAATCTTGCACAATGGAGGAAACTCTGATGCAGCGATGCCGCGTGAGTGAAGAAGGCCTTTGGGTTGTAAAGCTCTTTCGTCGGGGAAGAAAATGACTGTACCCGAATAAGAAGGTCCGGCTAACTTCGTGCCAGCAGCCGCGGTAATACGAAGGGACCTAGCGTAGTTCGGAATTACTGGGCTTAAAGAGTTCGTAGGTGGTTGAAAAAGTTAGTGGTGAAATCCCAGAGCTTAACTCTGGAACTGCCATTAAAACTTTTTAGCTAGAGTATGATAGAGGAAAGCAGAATTTCTAGTGTAGAGGTGAAATTCGTAGATATTAGAAGGAATACCAATTGCGAAGGCAGCTTTCTGGATCATTACTGACACTGAGGAACGAAAGCATGGGTAGCGAAGAGGATTAGATACCCCTGTAGTC
>M03053_135_000000000-ALP1V_1_1102_17362_13641	
CCTACGGGTGGCAGCAGTTTCGAATCATTCACAATGGGGGCAACCCTGATGGTGCAACGCCGCGTGAGGGATGAAGGCCTTCGGGTCGTAAACCTCTGTCACCAAGGAGCAACAAGCCGGTTCATAGCCGGCCCTGAGTTAACTTGGAGAGGAAGCAGTGGCTAACTCCGTGCCAGCAGCCGCGGTAATACGGAGACTGCAAGCGTTACTCGGATTCACTGGGCGTAAAGGGTGCGTAGGCCGCTAAGCGTGTCGGGTGTGAAATCTCGGGGCTCAACCTCGAAACTGCGCCCGAAACTGTTTAGCTAGAGTGTCGGAGAGGTAAGCGGAATTCCAGGTGTAGCGGTGAAATGCGTAGATATCTGGAGGAACACCAATGGCGAAGGCAGCTTACTGGACGACAACTGACGCTGAGGCACGAAAGCGTGGGTAGCGAAAGGGATTAGATACCCGTGTAGTC
>M03053_135_000000000-ALP1V_1_1108_24280_18434	
CCTACGGGGGGCTGCAGTGGGGAATCTTGCACAATGGAGGAAACTCTGATGCAGCGATGCCGCGTGAGTGACGAAGGCCCTTGGGTTGTAAAGCTCTTTCGTCGGGGAAGAAAATGACTGTACCCGACTAAGAAGGTCCGGCTAACTTCGTGCCAGCAGCCGCGGTAATACGAAGGGACCTAGCGTAGTTCGGAATTACTGGGCTTAAAGAGCTCGTAGGTGGTTAAAAAAGTTGATGGTGAAATCCCAAGGCTCAACCTTGGAACTGCCATCAAAACTTTTTAGCTAGAGTGTGATAGAGGTAAGTGGGATTTCTAGTGTAGAGGTGAAATTCGTAGATATTAGAAAGAACACCAAATGCGAAGGCAACTTACTGGGTCACTACTGACACTGAGGAGCGAAAGCATGGGTAGCGAAGAGGATTAGATACCCGGTAGTC
>M03053_135_000000000-ALP1V_1_2104_23832_7376	
CCTACGGGGGGCTGCAGTGGGGAATATTGGACAATGGAGGCAACTCCGATCCAGCAATGCCGCGTGTGTGATGAAGGCCCTAGGGTTGTAAAGCACTTTCAACGGTGAAGATGATGACGGTAGCCGAAGAAGAAGGACCGGCTAATTCCGTGCCAGCAGCCGCGGTAATACGGAAGGTCCTAGCGTTGTTCGGAATTACTGGGCGTAAAGCGCATGTAGGCGGAACAAAAAGTTAGAAGTGAAATCCCTGAGCTCAACTTAGGAATTGCTTTTAAAACTTTTGTTCTGGAATTCAGGAGAGGAAAATGGAATTTCCAGTGTAGAGGTGAAATTCGTAGATATTGGAAGGAACACCAGTGGCGAAGGCGATTTTCTGGACTGATATTGACGCTGAGATGCGAAGGCATGGGTAGCAAACGGGATTAGATACCCTAGTAGTC
>M03053_135_000000000-ALP1V_1_1114_3337_12649	
CCTACGGGGGGCTGCAGTAGGGAATCTTGGACAATGGGGGCAACCCTGATCCAGCCATGCCGCGTGAGTGAAGAAGGCCCTAGGGTCGTAAAGCTCTTTCGCCTGTGATGATAATGACAGTAGCAGGTAAAGAAACCCCGGCTAACTCCGTGCCAGCAGCCGCGGTAATACGGAGGGGGTTAGCGTTGTTCGGAATTACTGGGCGTAAAGCGCGCGTAGGCGGATTGGAAAGTTGGGGGTGAAATCCCGGGGCTCAACCCCGGAACTGCCTTCAAAACTCCCAGTCTAGAGTTCGAGAGAGGTGAGTGGAATTCCGAGTGTAGAGGTGAAATTCGTAGATATTCGGAGGAACACCAGTGGCGAAGGCGGCTCACTGGCTCGATACTGACGCTGAGGTGCGAAAGTGTGGGGAGCAAACAGGATTAGATACCCGGGTAGTC
>M03053_135_000000000-ALP1V_1_2105_25947_6049	
CCTACGGGTGGCAGCAGTGGGGAATCTTAGACAATGGGCGCAAGCCTGATCTAGCCATGCCGCGTGAGTGATGAAGGCCTTAGGGTCGTAAAGCTCTTTCGCCAGGGATGATAATGACAGTACCTGGTAAAGAAACCCCGGCTAACTCCGGGCCCGCAGCCGCGGTAATACGGAGGGGGTTAGCGTTGTTCGGAATTACTGGGCGTAAAGCGCACGTAGGCGGACTATTAAGTCAGAGGTGAAATCCCGGGGCTCAACCCCGGAACTGCCTTTGATACTGGTAGTCTTGAGTTCGAGAGAGGTGAGTGGAATTCCGAGTGTAGAGGTGAAATTCGTAGATATTCGGAGGAACACCAGTGGCGAAGGCGGCTCACTGGCTCGATACTGACGCTGAGGTGCGAAAGTGTGGGGAGCAAACAGGATTAGATACCCGGGTAGTC
>M03053_135_000000000-ALP1V_1_1117_24726_13720	
CCTACGGGGGGCAGCAGTGAGGAATATTGGGCAATGGAGGCAACTCTGACCCAGCCATGCCGCGTGCAGGACGACTGCCCTATGGGTTGTAAACTGCTTTTATACAGGAAGAAACACTGCTACGTGTGGCAGCTTGACGGTACTGTAAGAATAAGGACCGGCTAACTCCGTGCCAGCAGCCGCGGTAATACGGAGGGTCCGAGCGTTATCCGGAATCATTGGGTTTAAAGGGTCCGTAGGCGGGCTAATAAGTCAGGGGTGAAATCCCACAGCTTAACTGTGGCACTGCCTTTGATACTGTTAGACTTGAGTCATTTGGAAGTAGATAGAATGTGTAGTGTAGCGGTGAAATGCATAGATATTACACAGAATACCGATTGCGAAGGCAGTCTACTACGAATGTACTGACGCTGATGGACGAAAGCGTGGGTAGCGAACAGGATTAGATACCCCAGTAGTC
>M03053_135_000000000-ALP1V_1_1102_11100_15082	
CCTACGGGAGGCAGCAGTGGGGAATCTTGCACAATGGAGGAAACTCTGATGCAGCGATGCCGCGTGAGTGAAGAAGGCCTTTGGGTTGTAAAGCTCTTTCGTCGGGGAAGAAAATGACTGTACCCGAATAAGAAGGTCCGGCTAACTTCGTGCCAGCAGCCGCGGTAATACGAAGGGACCTAGCGTAGTTCGGAATTACTGGGCTTAAAGAGTTCGTAGGTGGTTGAAAAAGTTGGTGGTGAAATCCCAGAGCTTAACTCTGGAACTGCCATCAAAACTTTTCAGCTAGAGTTTGATAGAGGAAAGCAGAATTTCTAGTGTAGAGGTGAAATTCGTAGATATTAGAAAGAATACCAATTGCGAAGGCAGCTTTCTGGATCATTACTGACACTGAGGAACGAAAGCATGGGTAGCGAAGAGGATTAGATACCCCGGTAGTC
>M03053_135_000000000-ALP1V_1_2119_28817_15496	
CCTACGGGCGGCAGCAGTTTCGAATCATTCACAATGGGGGCAACCCTGATGGTGCAACGCCGCGTGAGGGATGAAGGCCTTCGGGTCGTAAACCTCTGTCACCAAGGAGCAACAAGCCGGTTCATAGCCGGCCCTGAGTTAACTTGGAGAGGAAGCAGTGGCTAACTCCGTGCCAGCAGCCGCGGTAATACGGAGACTGCAAGCGTTACTCGGATTCACTGGGCGTAAAGGGTGCGTAGGCCGCTAAGCGTGTCGGGTGTGAAATCTCGGGGCTCAACCTCGAAACTGCGCCCGAAACTGTTTAGCTAGAGTGTCGGAGAGGTAAGCGGAATTCCAGGTGTAGCGGTGAAATGCGTAGATATAGGAAGGAACATCAGTGGCGAAGGCGGCCACCTGGACTGATACTGACACTGAGGTGCGAAAGCGTGGGGAGCAAACAGGATTAGATACCCGGGTAGTC
>M03053_135_000000000-ALP1V_1_1117_5379_16868	
CCTACGGGTGGCTGCAGTTTCGAATCATTCACAATGGGGGAAACCCTGATGGTGCAACGCCGCGTGAGGGATGAAGGCCTTCGGGTCGTAAACCTCTGTCATCAAGGAGCAACAAGCAGGTTCATAGCCTGCCCTGAGTTAACTTGAAGAGGAAGCAGTGGCTAACTCCGTGCCAGCAGCCGCGGTAATACGGAGACTGCAAGCGTTACTCGGATTCACTGGGCGTAAAGGGTGCGTAGGCCGATAGATGTGTCAGGTGTGAAATCTCGGGGCTCAACCTCGAAACTGCGCCTGAAACTGTCTATCTAGAGTGTTGGAGAGGTAAGCGGAATTTCTGGTGTAGCGGTGAAATGCGTAGATATCAGAAGGAACACCAATGGCGAAGGCAGCTTACTGGACAACAACTGACGCTGAGGCACGAAAGCGTGGGTAGCGAAAGGGATTAGATACCCTTGTAGTC
>M03053_135_000000000-ALP1V_1_1104_17367_17196	
CCTACGGGAGGCAGCAGTGGGGAATATTGGACAATGGGCGCAAGCCTGATCCAGCCATACCGCGTGTGTGAAGAAGGCCTTCGGGTTGTAAAGCACTTTAAGCAGGGAGAAAAAGTTATAAGTTAATACCTTATAACCGTGATGTTACCTGCAGAATAAGCACCGGCTAATTCCGTGCCAGCAGCCGCGGTAATACGGAAGGTGCAAGCGTTAATCGGAATTACTGGGCGTAAAGCGCGCGTAGGTGGTTTGTTAAGTTGGATGTGAAAGCCCTGGGCTCAACCTAGGAACTGCATCCAAAACTAACTCACTAGAGTACGATAGAGGGAGGTAGAATTTATAGTGTAGCGGTGGAATGCGTAGATATTATGAAGAATACCAGTGGCGAAGGCGGCCTCCTGGATCTGTACTGACACTGAGGTGCGAAAGCGTGGGTAGCGAACAGGATTAGATACCCCGGTAGTC
>M03053_135_000000000-ALP1V_1_1107_25004_18228	
CCTACGGGGGGCAGCAGTGGGGAATATTGCACAATGGGCGCAAGCCTGATGTAGCCATGCCGCGTGTATGAAGAAGGCCTTCGGGTTGTAAAGTACTTTCAGTCGTGAGGAAGGTGGTGTTGTTAATAGCAGCATCATTTGACGTTAGCGACAGAAGAAGCACCGGCTAACTCCGTGCCAGCAGCCGCGGTAATACGGAGGGTGCGAGCGTTAATCGGAATTACTGGGCGTAAAGCGCATGCAGGTGGTGGATTAAGTCAGATGTGAAAGCCCGGGGCTCAACCTCGGAACCGCATTTGAAACTGGTTCACTAGAGTACTGTAGAGGGGGGTAGAATTTCAGGTGTAGCGGTGAAATGCGTAGAGATCTGAAGGAATACCGGTGGCGAAGGCGGCCCCCTGGACAGATACTGACACTCAGATGCGAAAGCGTGGGGAGCAAACAGGATTAGATACCCTTGTAGTC
>M03053_135_000000000-ALP1V_1_2113_3980_13599	
CCTACGGGGGGCTGCAGTGGGGAATATTGGACAATGGGCGGAAGCCTGATCCAGCCATGCCGCGTGTGTGAAGAAGGCCTTAGGGTTGTAAAGCACTTTAAGCAGGAAAGAAAAGCGCCGGATTAATACTCCGAGCGTGTTGACGGTACCTGCAGAATAAGCACCGGCTAACTCCGTGCCAGCAGCCGCGGTAATACGGAGGGTGCAAGCGTTAATCGGAATTACTGGGCGTAAAGCGCGCGTAGGCGGCCCTTTAAGTCGAATGTGAAAGCCCCGGGCTCAACCTGGGAACTGCATCCGATACTGGAGGGCTAGAGTGTAGGAGAGGGAGGTAGAATTCCATGTGTAGCAGTGAAATGCGTAGATATATGGAGGAATACCAGTGGCGAAGGCGGCCTCCTGGCCTAACACTGACGCTGAGGTGCGAAAGCGTGGGGAGCAAACGGGATTAGATACCCGGGTAGTC
>M03053_135_000000000-ALP1V_1_1116_13832_5122	
CCTACGGGTGGCAGCAGTGGGGAATCTTGCACAATGGAGGAAACTCTGATGCAGCGATGCCGCGTGAGTGAAGAAGGCCCTTGGGTTGTAAAGCTCTTTCGTCGGGGAAGAAAATGACTGTACCCGAATAAGAAGGTCCGGCTAACTTCGTGCCAGCAGCCGCGGTAATACGAAGGGACCTAGCGTAGTTCGGAATTACTGGGCTTAAAGAGTTCGTAGGTGGTTGAAAAAGTTGGTGGTGAAATCCCAGAGCTTAACTCTGGAACTGCCATCAAAACTTTTCAGCTAGAGTATGATAGAGGAAAGCAGAATTTCTAGTGTAGAGGTGAAATTCGTAGATATTAGAAAGAATACCAATTGCGAAGGCAGCTTTCTGGATCATTACTGACACTGAGGAACGAAAGCATGGGTAGCGAAGAGGATTAGATACCCCAGTAGTC
>M03053_135_000000000-ALP1V_1_1104_15569_3284	
CCTACGGGGGGCAGCAGTAGGGAATTTTCCGCAATGGGCGAAAGCCTGACGGAGCAATACCGCGTGAGGGATGACGGCCTGTGGGTTGTAAACCTCTTTTCTCAAGGAAGAAGTTCTGACGGTACTTGAGGAATTAGCATCGGCTAACTCTGTGCCAGCAGCCGCGGTAATACAGAGGATGCAAGCGTTATCCGGAATCACTGGGCATAAAGCGTCTGTAGGTGGTTTGGTAAGTCTGCTGTTAAAGACTGGGGCTCAACCCCAGAAAAGCAGTGGAAACTGCTAGACTTGAGTGTGGTAGAGGTAGAGGGAATTCCTAGTGTAGCGGTGAAATGCGTAGATATTAGGAAGAACACCAATGGCGAAGGCACTCTACTGGGCCATAACTGACACTGAGAGACGACAGCTAGGGGAGCAAATGGGATTAGATACCCCAGTAGTC
>M03053_135_000000000-ALP1V_1_1104_20937_2569	
CCTACGGGGGGCTGCAGTTTCGAATCATTCACAATGGGGGCAACCCTGATGGTGCAACGCCGCGTGAGGGATGAAGGCCTTCGGGTCGTAAACCTCTGTCACCAAGGAGCAACAAGCCGGTTCATAGCCGGCCCTGAGTTAACTTGGAGAGGAAGCAGTGGCTAACTCCGTGCCAGCAGCCGCGGTAATACGGAGACTGCAAGCGTTACTCGGATTCACTGGGCGTAAAGGGTGCGTAGGCCGCTAAGCGTGTCGGGTGTGAAATCTCGGGGCTCAACCTCGAGACTGCGCCCGAAACTGTTTAGCTAGAGTGTCGGAGAGGTAAGCGGAATTCCAGGTGTAGCGGTGAAATGCGTAGATATCTGGAGGAACACCAATGGCGGAGGCAGCTTACTGGACGACAACTGACGCTGAGGCACGAAAGCGTGGGTAGCGAAAGGGATTAGATACCCCGGTAGTC
>M03053_135_000000000-ALP1V_1_1113_14393_6093	
CCTACGGGTGGCTGCAGTGGGGAATCTTGCACAATGGAGGAAACTCTGATGCAGCGATGCCGCGTGAGTGAAGAAGGCCCTTGGGTTGTAAAGCTCTTTCGTCGGGGAAGAAAATGACTGTACCCGAATAAGAAGGTCCGGCTAACTTCGTGCCAGCAGCCGCGGTAATACGAAGGGACCTAGCGTAGTTCGGAATTACTGGGCTTAAAGAGTTCGTAGGTGGTTGAAAAAGTTAGTGGTGAAATCCCAGAGCTTAACTCTGGAACTGCCATTAAAACTTTTCAGCTAGAGTATGATAGAGGAAAGTAGAATTTCTAGTGTAGAGGTGAAATTCGTAGATATTAGAAAGAATACCAATTGCGAAGGCAGCTTTCTGGATCATTACTGACACTGAGGAACGAAAGCATGGGTAGCGAAGAGGATTAGATACCCTGGTAGTC
>M03053_135_000000000-ALP1V_1_2118_24518_10026	
CCTACGGGGGGCAGCAGTGGGGAATCTTGCACAATGGAGGAAACTCTGATGCAGCGATGCCGCGTGAGTGAAGAAGGCCCTTGGGTTGTAAAGCTCTTTCGTCGGGGAAGAAAATGACTGTACCCGAATAAGAAGGTCCGGCTAACTTCGTGCCAGCAGCCGCGGTAATACGAAGGGACCTAGCGTAGTTCGGAATTACTGGGCTTAAAGAGTTCGTAGGTGGTTGAAAAAGTTAGTGGTGAAATCCCAGAGCTTAACTCTGGAACTGCCATTAAAACTTTTCAGCTAGAGTATGATAGAGGAAAGCAGAATTTCTAGTGTAGAGGTGAAATTCGTAGATATTAGAAAGAATACCAATTGCGAAGGCAGCTTTCTGGATCATTACTGACACTGAGGAACGAAAGCATGGGTAGCGAAGAGGATTAGATACCCTTGTAGTC
>M03053_135_000000000-ALP1V_1_2109_6502_6999	
CCTACGGGGGGCAGCAGTGGGGAATCTTGCACAATGGAGGAAACTCTGATGCAGCGATGCCGCGTGAGTGAAGAAGGCCTTTGGGTTGTAAAGCTCTTTCGTCGGGGAAGAAAATGACTGTACCCGAATAAGAAGGTCCGGCTAACTTCGTGCCAGCAGCCGCGGTAATACGAAGGGACCTAGCGTAGTTCGGAATTACTGGGCTTAAAGAGTTCGTAGGTGGTTGAAAAAGTTAGTGGTGAAATCCCAGAGCTTAACTCTGGAACTGCCATTAAAACTTTTCAGCTAGAGTATGATAGAGGAAAGCAGAATTTCTAGTGTAGAGGTGAAATTCGTAGATATTAGAAAGAATACCAATTGCGAAGGCAGCTTTCTGGATCATTACTGACACTGAGGAACGAAAGCATGGGTAGCGAAGAGGATTAGATACCCTTGTAGTC
>M03053_135_000000000-ALP1V_1_1111_9463_10436	
CCTACGGGGGGCTGCAGTTTCGAATCATTCACAATGGGGGAAACCCTGATGGTGCAACGCCGCGTGAGGGATGAAGGCCTTCGGGTCGTAAACCTCTGTCACCAAGGAGCAACAACCGGGTTCATAGCCCGGCCTGAGTTAACTTGGAGAGGAAGCAGTGGCTAACTCCGTGCCAGCAGCCGCGGTAATACGGAGACTGCAAGCGTTACTCGGATTCACTGGGCGTAAAGGGTGCGTAGGCCGCTAAGTGTGTCAGGTGTGAAATCTCGGGGCTCAACCTCGAAACTGCGCCTGAAACTACTTAGCTTGAGTTTCGGAGAGGTAAGCGGAATTTCTGGTGTAGCGGTGAAATGCGTAGATATCAGAAGGAACACCAATGGCGAAGGCAGCTTACTGGACGACAACTGACGCTGAGGCACGAAAGCGTGGGTAGCGAAAGGGATTAGATACCCGGGTAGTC
>M03053_135_000000000-ALP1V_1_1102_23429_17134	
CCTACGGGGGGCAGCAGCAGGGAATATTGCGCAATGAGCGAAAGCTTGACGCAGCGACACCGCGTGTGGGATGACGGTTCTAGGATTGTAAACCACTTTCAGGAGGGAAGAAAATGACGGTACCTCCACAAGAAGACCCGGCCAACTACGTGCCAGCAGCCGCGGTAATACGTAGGGGTCAAGCGTTGTCCGGATTTATTGGGCGTAAAGAGCTCGTAGGCGGTTCAACAAGTCGGTCGTAAAAGTTTAGGGCTCAACCCTAAAATGTCGATCGATACTGTTGTGACTAGGATACGGTAGAGGTGAATGGAATTCCGAGTGTAGCGGTGAAATGCGTAGATATTCGGAGGAACACCAATTGCGAAGGCAGTTCACTGGACCGTGATCGACGCTGAGGAGCGAAAGCTAGGGGAGCAAACAGGATTAGATACCCGGGTAGTC
>M03053_135_000000000-ALP1V_1_2117_17147_14682	
CCTACGGGTGGCAGCAGTGGGGAATCTTGCACAATGGAGGAAACTCTGATGCAGCGATGCCGCGTGAGTGAAGAAGGCCCTTGGGTTGTAAAGCTCTTTCGTCGGGGAAGAAAATGACTGTACCCGAATAAGAAGGTCCGGCTAACTTCGTGCCAGCAGCCGCGGTAATACGAAGGGACCTAGCGTAGTTCGGATTTACTGGGCTTAAAGAGTTCGTAGGTGGTTGAAAAAGTTGGTGGTGAAATCCCAGAGCTTAACTCTGGAACTGCCATCAAAACTTTTCAGCTAGAGTATGATAGAGGAAAGCAGAATTTCTAGTGTAGAGGTGAAATTCGTAGATATTAGAAAGAATACCAATTGCGAAGGCAGCTTTCTGGATCATTACTGACACTGAGGAACGAAAGCATGGGTAGCGAAGAGGATTAGATACCCCGGTAGTC
>M03053_135_000000000-ALP1V_1_2112_17530_11482	
CCTACGGGGGGCAGCAGTAGGGAATTTTCCGCAATGGGCGAAAGCCTGACGGAGCAATACCGCGTGAGGGATGACGGCCTGTGGGTTGTAAACCTCTTTTCTCAAGGAAGAAGTTCTGACGGTACTTGAGGAATAAGCATCGGCTAACTCTGTGCCAGCAGCCGCGGTAATACAGAGGATGCAAGCGTTATCCGGAATCACTGGGCATAAAGCGTCTGTAGGTTGTTTAATAAGTCTGCTGTTAAAGACTGGGGCTCAACCCCAGAAAAGCAGGGGAAACTGTTAGACTTGAGTGTGGTAGAGGTAGAGGGAATTCCTAGTGTAGCGGTGAAATGCGTAGATATTAGGAAGAACACCAATGGCGAAGGCACTCTACTGGGCCATAACTGACACTGAGAGACGACAGCTAGGGGAGCAAATGGGATTAGATACCCGTGTAGTC
>M03053_135_000000000-ALP1V_1_2108_21766_16311	
CCTACGGGAGGCAGCAGTGGGGAATTTTCCGCAATGGGCGAAAGCCTGACGGAGCAATACCGCGTGAGGGATGACGGCCTGTGGGTTGTAAACCTCTTTTCTCAAGGAAGAAGTTCTGACGGTACTTGAGGAATAAGCATCGGCTAACTCTGTGCCAGCAGCCGCGGTAATACAGAGGATGCAAGCGTTATCCGGAATCACTGGGCATAAAGCGTCTGTAGGTGGTTTGGTAAGTCTGCTGTTAAAGACTGGGGCTCAACCCCAGAAAAGCAGTGGAAACTGCTAGACTTGAGTGTGGTAGAGGTAGAGGGAATTCCTAGTGTAGCGGTGAAATGCGTAGATATTAGGAAGAACACCAATGGCGAAGGCACTCTACTGGACCATAACTGACACTGAGAGACGACAGCTAGGGGAGCAAATGGGATTAGATACCCTGGTAGTC
>M03053_135_000000000-ALP1V_1_2105_12380_16126	
CCTACGGGGGGCTGCAGTGAGGAATCTTGCGCAATGGGCGAAAGCCTGACGCAGCCACGCCGCGTGCCGGATGAAGGCCCTATGGGTTGTAAACGGCTTTTACTAGGGAAGAACGAGAGGGTTTCGATCTTCTGTGACGGTACCTAGTGAATAAGCACCGGCTAACTCCGTGCCAGCAGCCGCGGTAATACGGAGGGTGCAAGCGTTGTCCGGAATTACTGGGCGTAAAGCGCGCGTAGGCGGATTAGAAAGTTGGGAGTGAAATCCCGGGGCTCAACCTCGGAACTGCCTTCAAAACTGATCGTCTAGAGTTCGATAGAGGTGAGTGGAATTCCGAGTGTAGAGGTGAAATTCGTAGATATTCGGAGGAACACCAGTGGCGAAGGCGGCTCACTGGCTCGATACTGACGCTGAGGTGCGAAAGTGTGGGGAGCAAACAGGATTAGATACCCTAGTAGTC
>M03053_135_000000000-ALP1V_1_2111_9097_8885	
CCTACGGGCGGCTGCAGTGGGGAATCTTGCACAATGGAGGAAACTCTGATGCAGCGATGCCGCGTGAGTGAAGAAGGCCCTTGGGTTGTAAAGCTCTTTCGTCGGGGAAGAAAATGACTGTACCCGAATAAGAAGGTCCGGCTAACTTCGTGCCAGCAGCCGCGGTAATACGAAGGGACCTAGCGTAGTTCGGAATTACTGGGCTTAAAGAGTTCGTAGGTGGTTGAAAAAGTTAGTGGTGAAATCCCAGAGCTTAACTCTGGAACTGCCATTAAAACTTTTCAGCTAGAGTATGATAGAGGAAAGCAGAATTTCTAGTGTAGAGGTGAAATTCGTAGATATTAGAAAGAATACCAATTGCGAAGGCAGCTTTCTGGATCATTACTGACACTGAGGAACGAAAGCATGGGTAGCGAAGAGGATTAGATACCCTTGTAGTC
>M03053_135_000000000-ALP1V_1_1112_17008_8643	
CCTACGGGAGGCAGCAGTCGAGAATCATTCACAATGGAGGAAACTCTGATGGTGCAACGCCGCGTGGAGGATGACGGCCCTAGGGTTGTAAACTCCTGTCATTGGGGAGTAAGACTTATGCGTTAAGAGCGTGTAAGTTTGATAGTACCCAAAGAGGAAGGGACGGCTAACTTCGTGCCAGCAGCCGCGGTAATACGAAGGTCCCAAGCGTTGTTCGGAATAACTGGGCGTAAAGCGTGTGTAGGCTGCGCGGAAAGTCAAATGTGAAAGCCAAGGGCTCGACCCTTGAACTGCATTCGATACTCCCGTGCTAGAGTAATGGAGAGGTAAGTGGAATTCCTGGTGTAGCAGTGAAATGCGTGGATATCAGGAGGAACATCAATGGCGAAGGCAACTTACTGGACATTTACTGACGCTCAGACACGAAGGCTAGGGGAGCGAAAGGGATTAGATACCCCAGTAGTC
>M03053_135_000000000-ALP1V_1_1105_3630_15766	
CCTACGGGGGGCAGCAGTGAGGAATATTGGACAATGGAGGCAACTCTGATCCAGCCATGCCGCGTGCAGGAAGACTGCCCTATGGGTTGTAAACTGCTTTTATACAGGAAGAAATGTACCTACGTGTAGGTATTTGACGGTACTGTACGAATAAGGATCGGCTAACTCCGTGCCAGCAGCCGCGGTAATACGGAGGATCCAAGCGTTATCCGGAATCATTGGGTTTAAAGGGTCCGTAGGCGGTCTTTTAAGTCAGAGGTGAAATCCTACAGCTCAACTGTAGAATTGCCTTTGATACTGAAAGACTTGAGTTATTGTGAAGTAGTTAGAATGTGTGGTGTAGCGGTGAAATGCATAGAGATCACACAGAATACCGATTGCGAAGGCAGATTACTAACAATATACTGACGCTGAGGGACGAAAGCGTGGGTAGCGAACAGGATTAGATACCCGAGTAGTC
>M03053_135_000000000-ALP1V_1_2113_27815_17703	
CCTACGGGTGGCAGCAGTGAGGAATATTGGACAATGGACGAAAGTCTGATCCAGCTATGCCGCGTGCAGGATGACGGCCCTATGGGTTGTAAACTGCTTTTATACAGGAAGAAAAACTCCGACGTGTCGGAGCTTGACGGTACTGTAAGAATAAGGATCGGCTAACTCCGTGCCAGCAGCCGCGGTAATACGGAGGATCCAAGCGTTATCCGGAATCATTGGGTTTAAAGGGTCCGCAGGCGGTTTTTTAAGTCAGAGGTGAAATCCTGCAGCTCAACTGTAGAATTGCCTTTGATACTGAAAGACTTGAGTTATTGTGAAGTGGTTAGAATGTGTGGTGTAGCGGTGAAATGCATAGATATCACACAGAATACCAATTGCGAAGGCAGATTACTAATAATCAACTGACACTGATGGACGAAAGCGTGGGTAGCGAACAGGATTAGATACCCTGGTAGTC
>M03053_135_000000000-ALP1V_1_2108_15278_17165	
CCTACGGGTGGCTGCAGTGGGGAATATTGGACAATGGGGGCAACCCTGATCCAGCCATGCCGCGTGTGTGAAGAAGGCCTTAGGGTTGTAAAGCACTTTCAGTAGGGAGAAAGGGTTTAAGGTTAATAGCCTTGAACATTGATGTTACCTACAGAAGCAGCACCGGCTAACTCCGTGCCAGCAGCCGCGGTAATACGGAGGGTGCAAGCGTTAATCGGAATTACTGGGCGTAAAGCGCGCGTAGGCGGTTTGGTAAGTTGGATGTGAAAGCCCAAGGCTCAACCTTGGAACTGCATTCAAAACTGATTCACTAGAGTACGATAGAGGGAGGTAGAATTCACAGTGTAGCGGTGGAATGCGTAGATATTGTGAAGAATACCAATGGCGAAGGCAGCCTCCTGGATCTGTACTGACACTGAGGTGCGAAAGCGTGGGTAGCGAACAGGATTAGATACCCTTGTAGTC
>M03053_135_000000000-ALP1V_1_1103_25931_6897	
CCTACGGGGGGCTGCAGTGGGGAATCTTGCACAATGGAGGAAACTCTGATGCAGCGATGCCGCGTGAGTGAAGAAGGCCTTTGGGTTGTAAAGCTCTTTCGTCGGGGAAGAAAATGACTGTACCCGAATAAGAAGGTCCGGCTAACTTCGTGCCAGCAGCCGCGGTAATACGAAGGGACCTAGCGTAGTTCGGAATTACTGGGCGTAAAGCGCGCGTAGGTGGTTTGTTAAGTGGGATGTGAAAGCCCCGGGCTCAACCTGGGAATCGCATCCCAAACTGACAGACTAGAGTACAATAGAGGGGTGTGGAATTTCCTGTGTAGCGGTGAAATGCGTAGATATAGGAAGGAACACCAGTGGCGAAGGCGACACCCTGGATTGATACTGACACTGAGGTGCGAAAGCGTGGGGAGCAAACAGGATTAGATACCCGAGTAGTC
>M03053_135_000000000-ALP1V_1_2101_10799_18334	
CCTACGGGGGGCAGCAGTGGGGAATCTTGCACAATGGAGGAAACTCTGACGCAGCGATGCCGCGTGAGTGAAGAAGGCCCTTGGGTTGTAAAGCTCTTTCGTCGGGGAAGAAAATGACTGTACCCGAATAAGAAGGTCCGGCTAACTTCGTGCCAGCAGCCGCGGTAATACGAAGGGACCTAGCGTAGTTCGGAATTACTGGGCTTAAAGAGTTCGTAGGTGGTTGAAAAAGTTGGTGGTGAAATCCCAGAGCTTAACTCTGGAACTGCCATTAAAACTTTTCAGCTAGAGTATGATAGAGGAAAGCAGAATTTCTAGTGTAGAGGTGAAATTCGTAGATATTAGAAAGAATACCAATTGCGAAGGCAGCTTTCTGGATCATTACTGACACTGAGGAACGAAAGCATGGGTAGCGAAGAGGATTAGATACCCTTGTAGTC
>M03053_135_000000000-ALP1V_1_2115_11660_14894	
CCTACGGGTGGCAGCAGTGGGGAATCTTGCACAATGGAGGAAACTCTGATGCAGCGATGCCGCGTGAGTGAAGAAGGCCCTTGGGTTGTAAAGCTCTTTCGTCGGGGAAGAAAATGACTGTACCCGAATAAGAAGGTCCGGCTAACTTCGTGCCAGCAGCCGCGGTAATACGAAGGGACCTAGCGTAGTTCGGAATTACTGGGCTTAAAGAGTTCGTAGGTGGTTGAAAAAGTTAGTGGTGAAATCCCAGAGCTTAACTCTGGAACTGCCATTAAAACTTTTCAGCTAGAGTATGATAGAGGAAAGCAGAATTTCTAGTGTAGAGGTGAAATTCGTAGATATTAGAAAGAATACCAATTGCGAAGGCAGCTTTCTGGATCATTACTGACACTGAGGAACGAAAGCATGGGTAGCGAAGAGGATTAGATACCCGGGTAGTC
>M03053_135_000000000-ALP1V_1_2117_11796_21178	
CCTACGGGGGGCAGCAGTGAGGAATATTGGTCAATGGAGGCAACTCTGAACCAGCCATGCCGCGTGAAGGATGACGGCCCTATGGGTTGTAAACTTCTTTTATAGAGGAAGAAACTTGTCTACGTGTAGACAACTGACGGTACTCTACGAATAAGGATCGGCTAACTCCGTGCCAGCAGCCGCGGTAATACGGAGGATCCAAGCGTTATCCGGATTCATTGGGTTTAAAGGGTCCGTAGGCGGGTCTTTAAGTCAGTGGTGAAAGCCGACAGCTCAACTGTCGAACTGCCATTGATACTGGAGACCTTGAGTACAAATGAAGTAGGCGGAATGAGTCATGTAGCGGTGAAATGCATAGATATGACTCAGAACACCGATTGCGAAGGCAGCTTACTAACATGTAACTGACGCTGAGGGACGAAAGCGTGGGGAGCGAACAGGATTAGATACCCTTGTAGTC
>M03053_135_000000000-ALP1V_1_1109_11789_23332	
CCTACGGGGGGCAGCAGTGGGGAATCTTGCACAATGGAGGAAACTCTGATGCAGCGATGCCGCGTGAGTGAAGAAGGCCCTTGGGTTGTAAAGCTCTTTCGTCGGGGAAGAAAATGACTGTACCCGAATAAGAAGGTCCGGCTAACTTCGTGCCAGCAGCCGCGGTAATACGAAGGGACCTAGCGTAGTTCGGAATTACTGGGCTTAAAGAGTTCGTAGGTGGTTGAAAAAGTTAGTGGTGAAATCCCAGAGCTTAACTCTGGAACTGCCATTAAAACTCTTCAGCTAGAGTATGATAGAGGAAAGCAGAATTTCTAGTGTAGAGGTGAAATTCGTAGATATTAAAGAATACCAATTGCGAAGGCAGCTTTCTGGATCATTACTGACACTGAGGAACGAAAGCATGGGTAGCGAAGAGGATTAGATACCCGTGTAGTC
>M03053_135_000000000-ALP1V_1_1118_12341_6089	
CCTACGGGCGGCAGCAGTGAGGAATATTGGACAATGGAGGCAACTCTGATCCAGCCATGCCGCGTGCAGGAAGACTGCCCTATGGGTTGTAAACTGCTTTTATATAGGAAGAAACCTACTTACGTGTAAGTAGCTGACGGTACTATAAGAATAAGGATCGGCTAACTCCGTGCCAGCAGCCGCGGTAATACGGAGGATCCAAGCGTTATCCGGAATCATTGGGTTTAAAGGGTCCGTAGGTGGATAATTAAGTCAGAGGTGAAATCTTGCAGCTCAACTGTAAAATTGCCTTTGATACTGGAAAACTTGAGTTATTGTGAAGTGGTTAGAATGTGTGGTGTAGCGGTGAAATGCATAGATATCACACAGAATACCGATTGCGAAGGCAGATCACTAACAATATACTGACGCTCATGGACGAAAGCGTGGGGAGCGAACAGGATTAGATACCCTAGTAGTC
>M03053_135_000000000-ALP1V_1_1110_27270_14676
[truncated: 33,531,177 more chars]
