# Supplementary material for: Genomic analysis of red-tide water bloomed with Heterosigma akashiwo in Geoje
Source: PeerJ. 2018 May 29;6:e4854. doi: 10.7717/peerj.4854 (PMC5983014; doi:10.7717/peerj.4854)
Supplement: Supplemental Information 1 — 16S_bloom 16S_control 16S_edge 23S_bloom 23S_control 23S_edge [file peerj-06-4854-s001.zip › 23S.bloom.fasta.fasta]

>M03053_135_000000000-ALP1V_1_2112_13339_9381	
GGACAGAAAGACCCTATGAAGCTTTACTGTAACTTGAGATTGGTTTCGGGTTTTATTTGCGCAGAATAGGTGGGAGGCTATGAAAAAATACTTGTGGGTGTTTTGGAGCCATCAGTGAGATACCACTCTTGTAAAACTAGAAATCTAACTTTACACCATTATCTGGTTAAAAGACAGTCTCAGGCGGGCAGTTTGACTGGGGCGGTCGCCTCCTAAAAGGTAACGGAGGCGTACAAAGGTTTCCTCAAATCGGTCAGACATCGATTGTAGAGCGTAAAGGCATATGGAAGCTTAACTGCGAGACCTACAAGTCGAGCAGAGACGAAAGTCGGTCTTAGTGATCTGGCGGTATTACGTGGAAAAGCCGCCACTCAACGGATAAAAGTTACTCTAGGGATAACAGGCTGA
>M03053_135_000000000-ALP1V_1_1109_10152_6045	
GGACAGAAAGACCCTATGCAGCTTTACTGTAACTTGAGATTGGTTTCGGGTTTTATTTGCGCAGAATAGGTGGGAGGCTATGAAAAAATACTTGTGGGTGTTTTGGAGCCATCAGTGAGATACCACTCTTGTAAAACTAGAAATCTAACTTTACACCATTATCTGGTTAAAAGACAGTCTCAGGCGGGCAGTTTGACTGGGGCGGTCGCCTCCTAAAAGGTAACGGAGGCGTACAAAGGTTTCCTCAAATCGGTCAGACATCGATTGTAGAGCGTAAAGGCATATGGAAGCTTAACTGCGAGACCTACAAGTCGAGCAGAGACGAAAGTCGGTCTTAGTGATCTGGCGGTATTACGTGGAAAAGCCGCCACTCAACGGATAAAAGTTACTCTAGGGATAACAGGCTGA
>M03053_135_000000000-ALP1V_1_1102_26498_19377	
GGACAGAAAGACCCTATGCAGCTTTACTGTAACTTGAGATTGGTTTCGGGTTTTATTTGCGCAGTATAGGTGGGAGGCTATGAAAAAATTCTTGCGGGAATTTTGGAGCCATCAGTGAGATACCACTCTTGTAAAACTAGAAATCTAACTTTACACCATTATCTGGTTAAAAGACAGTCTCAGGCGGGCAGTTTGACTGGGGCGGTCGCCTCCCAAAAGGTAACGGAGGCGTACAAAGGTTTCCTCAAATCGGTCAGACATCGATTGTAGAGCGTAAAGGCATATGGAAGCTTAACTGCGAGACCTACAAGTCGAGCAGAGACGAAAGTCGGTCTTAGTGATCTGACGGTATTGTGTGGAAAAGCCGTCACTCAACGGATAAAAGTTACTCTAGGGATAACAGGCTGA
>M03053_135_000000000-ALP1V_1_1118_23768_23508	
GGACAGAAAGACCCTATGCAGCTTTACTGTAACCTGGAATTGCTCTCAAGCTTATCTTGCGCAGCTTAGGTGGGAGACGTTGAACTTCTTCTTCCGGGACGGAGGGAGTCATCAGTGAGATACCACTCTTGGTAAGCTAGAGCGCTCATTTCTAACCGTCAACCGGTAGAAAGACAGTTTCAGGCGGGCAGTTTGACTGGGGCAGTCACCTCCCAAAAGGTAATGGAGGTGTACAAAGGTTCGCTCAGCCTGGACGGAAATCAGCCATAGAGTGTAAAAGCATAAGCGAGCTTGACTGCGAGACTGACATGTCAAGCAGAGACGAAAGTCGGTTTTAGTGATCCGACGGTGCTGAGTGGAAAGGCCGTCGCTCAACGGATAAAAGTTACTCTAGGGATAACAGGCTGA
>M03053_135_000000000-ALP1V_1_2106_8718_15330	
GGACAGAAAGACCCTATGAAGCTTTACTGTAACCTGGAATTGCTCTCAAGCTTATCTTGCGCAGCTTAGGTGGGAGGCTATGAACCTTTTCTTCTGGGAAGAGGGGAGCCATCAGTGAGATACCACTCTTGGTAAGCTAGAGCGCTCAGTCTTCACCGTCATCCGGTAAGACGACAGTTTCAGGCGGGCAGTTTGACTGGGGCAGTCACCTCCCAAAAGGTAATGGAGGTGTGCAAAGGTTCCCTCAGGCTGGACGGAAATCAGCCATAGAGTGTAAAAGCATAAGGGAGCTTGACTGCGAGACTGACATGTCAAGCAGAGACGAAAGTCGGCTTTAGTGATCCGACGGTGCTGTGTGGAAAGGCCGTCGCTCAACGGATAAAAGTTACTCTAGGGATAACAGGCTGA
>M03053_135_000000000-ALP1V_1_1118_24240_23153	
GGACAGAAAGACCCTATGCAGCTTTACTGGAACCTGGAATTGCTCTCAAGCTTATCTTGCGCAGCTTAGGTGGGAGGCTATGAACCTTTTCTTCTGGGAAGAGGGGAGCCGTCAGTGAGATACCACTCTTGGTAAGCTAGAGCGCTCAGTCTTCACCGTCATCCGGTAAGACGACAGTTTCAGGCGGGCAGTTTGACTGGGGCAGTCACCTCCCAAAAGGTAATGGAGGTGTGCAAAGGTTCCCTCAGGCTGGACGGAAATCAGCCATAGAGTGTAAAAGCATAAGGGAGCTTGACTGCGAGACTGACATGTCAAGCAGAGACGAAAGTCGGCTTTAGTGATCCGACGGTGCTGTGTGGAAAGGCCGTCGCTCAACGGATAAAAGTTACTCTAGGGATAACAGGCTGA
>M03053_135_000000000-ALP1V_1_1102_14932_19806	
GGACAGAAAGACCCTATGAAGCTTTACTGTAGCTTGATATTGGCTCCGGGCTTTGTTTGCGCAGGATAGGTGGGAGGCGTTGAAAATTTTCTTGCGGGGAAATTGGAGCCGTTGGTGAGATACCACTCTAACAATGCTAGGATTCTAACCCTACACCGTTATCCGGTTAGGGGACAGTTTCAGGTGGTCAGTTTGACTGGGGCGGTCGCCTCCTAAAAGGTAACGGAGGCGTGCAAAGGTTTCCTCAGGCTGGTCGGAAATCAGTCGTAGAGTGTAAAGGCACAAGGAAGCTTGATTGTGAGACCTACAAGTCGAACAAAGACGAAAGTCGGCCTTAGTGATCCGACGGTTCCGAGTGGAAGGGCCGTCGCTCAACGGATAAAAGTTACTCTAGGGATAACAGGCTGA
>M03053_135_000000000-ALP1V_1_2119_16029_7203	
GGACAGAAAGACCCTATGAAGCTTTACTGTAACCTGGAATTGCTCTCAAGCTTATCTTGCGCAGCTTAGGTGGGAGGCTATGAACCTTTTCTTCTGGGAAGAGGGGAGCCATCAGTGAGATACCACTCTTGGTAAGCTAGAGCGCTCAGTCTTCACCGTCATCCGGTAAGACGACGGTTTCAGGCGGGCAGTTTGACTGGGGCAGTCACCTCCCAAAAGGTAATGGAGGTGTGCAAAGGTTCCCTCAGGCTGGACGGAAATCAGCCATAGAGTGTAAAAGCATAAGGGAGCTTGACTGCGAGACTGACATGTCAAGCAGAGACGAAAGTCGGCTTTAGTGATCCGACGGTGCTGTGTGGAAAGGCCGTCGCTCAACGGATAAAAGTTACTCTAGGGATAACAGGCTGA
>M03053_135_000000000-ALP1V_1_2105_7401_14951	
GGACAAAAAGACCCTATGCAGCTTTACTGTAACTTGAGATTGGTTTCGGGTTTTATTTGCGCAGAATAGGTGGGAGGCTATGAAAAAATACTTGTGGGTGTTTTGGAGCCATCAGTGAGATACCACTCTTGTAAAACTAGAAATCTAACTTTACACCATTATCTGGTTAAAAGACAGTCTCAGGCGGGCAGTTTGACTGGGGCGGTCGCCTCCTAAAAGGTAACGGAGGCGTACAAAGGTTTCCTCAAATCGGTCAGACATCGATTGTAGAGCGTAAAGGCATATGGAAGCTTAACTGCGAGACCTACAAGTCGAGCAGAGACGAAAGTCGGTCTTAGTGATCTGGCGGTATTACGTGGAAAAGCCGCCACTCAACGGATAAAAGTTACTCTAGGGATAACAGGCTGA
>M03053_135_000000000-ALP1V_1_2116_15189_19878	
GGACAAAAAGACCCTATGAAGCTTTACTGTAACCTGGAATTGCTCTCAAGCTTATCTTGCGCAGCTTAGGTGGGAGGCTATGAACCTTTTCTTCTGGGAAGAGGGGAGCCATCAGTGAGATACCACTCTTGGTAAGCTAGAGCGCTCAGTCTTCACCGTCATCCGGTAAGACGACAGTTTCAGGCGGGCAGTTTGACTGGGGCAGTCACCTCCCAAAAGGTAATGGAGGTGTGCAAAGGTTCCCTCAGGCTGGACGGAAATCAGCCATAGAGTGTAACAGCATAAGGGAGCTTGACTGCGAGACTGACATGTCAAGCAGAGACGAAAGTCGGCTTTAGTGATCCGACGGTGCTGTGTGGAAAGGCCGTCGCTCAACGGATAAAAGTTACTCTAGGGATAACAGGCTGA
>M03053_135_000000000-ALP1V_1_1106_19762_3516	
GGACAGAAAGACCCTATGAAGCTTTACTGTAGCTTGATATTGGCTCCGGGCTTTGTTTGCGCAGGATAGGTGGGAGGCGTTGAAAATTTTCTTGTGGGAAAATTGGAGCCGTTGGTGAGATACCACTCTAACAGTGCTAGGATTCTAACCCTACACCGTTATCCGGTTAGGGGACAGTTTCAGGTGGTCAGTTTGACTGGGGCGGTCGCCTCCTAAAAGGTAACGGAGGTGTGCAAAGGTTCCCTCAGGCTGGACGGAAATCAGCCGAAGAGTGTAAAGGCAGAAGGGAGCTTGACTGCAAGACCTACAAGTCGAGCAGGGGCGAAAGCCGGCCTTAGTGATCCGACGGTTCCGTGTGGAAGGGCCGTCGCTAAACGGATAAAAGTTACTCTAGGGATAACAGGCTGA
>M03053_135_000000000-ALP1V_1_2103_13346_10672	
GGACAAAAAGACCCTATGCAGCTTTACTGTAACTTGAGATTGGTTTCGGGTTTTATTTGCGCAGAATAGGTGGGAGGCTATGAAAAAATACTTGTGGGTGTTTTGGAGCCATCAGTGAGATACCACTCTTGTAAAACTAGAAATCTAACTTTACACCATTATCTGGTTAAAAGACAGTCTCAGGCGGGCAGTTTGACTGGGGCGGTCGCCTCCTAAAAGGTAACGGAGGCGTACAAAGGTTTCCTCAAATCGGTCAGACATCGATTGTAGAGCGTAAAGGCATATGGAAGCTTAACTGCGAGACCTACAAGTCGAGCAGAGACGAAAGTCGGTCTTAGTGATCTGGCGGTATTACGTGGAAAAGCCGCCACTCAACGGATAAAAGTTACTCTAGGGATAACAGGCTGA
>M03053_135_000000000-ALP1V_1_1113_21392_7143	
GGACAAAAAGACCCTATGCAGCTTTACTGTAACTTGAAATTGATTTCGGACCTTATTTGTGCAGGATATGTGGGAGGCTACGATAATTTCTTCTAGCCGTCCGTGAGATACCACTCTGATAATGGTTAGAAATCTAACTTTATACCATATATCTGGTTAAAAAACAGTTTCTGGTGGGCAGTTTGACTGGGGCGGTCGCCTCCCAAAAAGTAACGGAGGCGCACAAAGGTTTCCTCAAATCGGTCAGAAATCGGTTGAAGAGCGTAAAGGCATAAGGAAGCTTGACTGCGAGACCTACAAGTCGAGCAGGGACGAAAGTCGGTCTTAGTGATCTGACGATATTGTGTGGAAAAATCGTCACTCAACGGATAAAAGTTACTCTAGGGATAACAGGCTGA
>M03053_135_000000000-ALP1V_1_1109_24596_13761	
GGACAGAAAGACCCTATGAAGCTTTACTGTAACTTGAGATTGGTTTCGGGTTTTATTTGCGCAGAATAGGTGGGAGGCTATGAAAAAATACTTGTGGGTGTTTTGGAGCCATCAGTGAGATACCACTCTTGTAAAACTAGAAATCTAACTTTACACCATTATCTGGTTAAAAGACAGTCTCAGGCGGGCAGTTTGACTGGGGCGGTCGCCTCCTAAAAGGTAACGGAGGCGTACAAAGGTTTCCTCAAATCGGTCAGACATCGATTGTAGAGCGTAAAGGCATATGGAAGCTTAACTGCGAGACCTACAAGTCGAGCAGAGACGAAAGTCGGTCTTAGTGATCTGGCGGTATTACGTGGAAAAGTCGCCACTCAACGGATAAAAGTTACTCTAGGGATAACAGGCTGA
>M03053_135_000000000-ALP1V_1_2109_12358_8678	
GGACAGAAAGACCCTATGCAGCTTTACTGTAACTTGAAATTGAAATTGGACTTTATTCGCGCAGTATAGGTGGGAAGCGTTGAAAATACTCTTGCGGGAGTATTGGAGCTATCAGTGAGATACCACTCTCGTAATGTTAGATTTCTAACTTTGAACCATTATCTGGTCAGAGGACAGTTTCAGGCGGGCAGTTTGACTGGGGCGGTCGCCTCCCAAACGGTAACGGAGGCGTACAAAGGTTTCCTCTGAACGTGTAGAAATCGTATCTAGAGTGTAAAGGCATAAGGAAGCTTGGCTGTGAGACCTACAAGTCGAGCAGGGACGAAAGTCGGTCTTAGTGATCTGACGGTACTGAGTGGAAAGGCCGTCACTCAACGGATAAAAGTTACTCTAGGGATAACAGGCTGA
>M03053_135_000000000-ALP1V_1_2119_4490_15712	
GGACAGAAAGACCCTATGCAGCTTTACTGTAGCTTGATATTGGCTCCGGGCTTTGTTTGCGCAGGATAGGTGGGAGGCGTTGACGATTTTTTTGCGGAAAGATCTGAGCCATTGGTGAGATACCACTCTAACAATGCTAGGATTCTAACCCTACACCGTTATCCGGTTAGGGGACAGTTTCAGGTGGTCAGTTTGACTGGGGCGGTCGCCTCCCAAAAGGTAACGGAGGCGTGCAAAGGTTTCCTCAGGCTGGTTGGAAATCAGTCGTAGAGTGTAAAGGCATAAGGAAGCTTGATTGTGAGACTTACAAGTCGAACAAAGACGAAAGTCGGCCTTAGTGATCCGACGGTTCCGAGTGGAAGGGCCGTCGCTCAACGGATAAAAGTTACTCTAGGGATAACAGGCTGA
>M03053_135_000000000-ALP1V_1_2117_19320_9779	
GGACAAAAAGACCCTATGCAGCTTTACTGTAGCTTGGTATTGTGCCCGGGCTCTGAATGCGCAGGATAGGTGGGAGACGTTGATCTCATGGTTGCGGCTATGAGTTAGTCACTGGTGAGATACCACTCTTTCAGAGCTAGGGTTCTAACGTTCACCCGTTATCCGGGGAGCGGACAGTATCAGGCGGGCAGTTTGACTGGGGCAGTCACCTCCCAAAAGGTAATGGAGGTGTACAAAGGTTCCCTCAGGCTGGACGGAAATCAGCCATAGAGTGTAAAAGCATAAGGGAGCTTGACTGCGAGACGGACATGTCAAGCAGAGACGAAAGTCGGTTTTAGTGATCCGACGGTGCTGAGTGGAAAGGCCGTCGCTCAACGGATAAAAGTTACTCTAGGGATAACAGGCTGA
>M03053_135_000000000-ALP1V_1_2108_6235_14642	
GGACAGAAAGACCCTATGCAGCTTTACTGTAACTTGAGATTGGTTTCGGGTTTTATTTGCGCAGAATAGGTGGGAGGCTATGAAAAAATACTTGTGGGTGTTTTGGAGCCATCAGTGAGATACCACTCTTGTAAAACTAGAAATCTAACTTTACACCATTATCTGGTTAAAAGACAGTCTCAGGCGGGCAGTTTGACTGGGGCGGTCGCCTCCCAAAAGGTAACGGAGGCGTACAAAGGTTTCCTCAAATCGGTCAGACATCAATTGTAGAGCGTAAAGGCATATGGAAGCTTAACTGCGAGACCTACAAGTCGAGCAGAGACGAAAGTCGGTCTTAGTGATCTGGCGGTATTACGTGGAAAAGCCGCCACTCAACGGATAAAAGTTACTCTAGGGATAACAGGCTGA
>M03053_135_000000000-ALP1V_1_1113_7462_12225	
GGACAGAAAGACCCTATGAAGCTTTACTGTAACCTGGAATTGCTTTCAAGCTTATTTTGCGCAGCTTAGGTGGGAGGCTACGAACCTTTTCTTCCGGGAAGAGGGGAGCCATCAGTGAGATACCACTCTTGGTAAGCTAGGAAGCTCAGTCTTAACCGTTATCCGGTAAGACGACAGTTTCAGGCGGGCAGTTTGACTGGGGCAGTCACCTCCCAAAAGGTAATGGAGGTGCACAAAGGTTCCCTCAGGTTGGACGGAAATCAACCATAGAGTGTAAAAGCATAAGGGAGCTTGACTGCGAGACTGACATGTCAAGCAGAGACGAAAGTCGGTTTTAGTGATCCGACGGTGCTGCGCGGAAAGGCCGTCGCTCAACGGATAAAAGTTACTCTAGGGATAACAGGCTGA
>M03053_135_000000000-ALP1V_1_1118_17769_2875	
GGACAGAAAGACCCTATGAAGCTTTACTGTAGCTTGATATTGGCTCCGGGCTTTGTTTGCGCAGGATAGGTGGGAGGCGTTGAAAATTTTCTTGCGGGAAAATTGGAGCCATTGGTGAGATACCACTCTAACAATGCTAGGATTCTAACCCTACACCGTTATCCGGTTAGGGGACAGTTTCAGGTGGTCAGTTTGACTGGGGCGGTCGCCTCCTAAAAGGTAACGGAGGCGTGCAAAGGTTTCCTCAGGCTGGTCGGAAATCAGTCGTAGAGTGTAAAGGCATAAGGAAGCTTGATTGTGAGACCTACAAGTCGAAGAAAGACGAAAGTCGGCCTTAGTGATCCGACGGTTCCAAGTGGAAGGGCCGTCGCTCAACGGATAAAAGTTACTCTAGGGATAACAGGCTGA
>M03053_135_000000000-ALP1V_1_1111_21622_15516	
GGACAGAAAGACCCTATGCAGCTTTACTGTAGCTTGATATTGGCTCCGGGCTTTGTTTGCGCAGGATAGGTGGGAGGCGTTGAAAATTTTCTCGTGGGAAAATTGGAGCCGTTGGTGAGATACCACTCTAACAATGCTAGGATTCTAACCCTACACCGTTATCCGGTTAGGGGACAGTTTCAGGTGGTCAGTTTGACTGGGGCGGTCGCCTCCTAAAAGGTAACGGAGGCGTGCAAAGGTTTCCTCAGGCTGGTCGGAAATCAGTCGTAGAGTGTAAAGGCATAAGGAAGCTTGATTGTGAGACCTACAAGTCGAACAAAGACGAAAGTCGGCCTTAGTGATCCGACGGTTCCGAGTGGAAGGGCCGTCGCTCAACGGATAAAAGTTACTCTAGGGATAACAGGCTGA
>M03053_135_000000000-ALP1V_1_2101_8614_16906	
GGACAGAAAGACCCTATGCAGCTTTACTGTATCTTGGAATTGGGTCTGGTCTTTACTTGCGCAGGATAGGTGGGAGGCTTTGAAGATGATCTTGCGGGATCGTTGGAGCCACTGGTGAGATACCACTCTTGTAATGATAAAATCCTAACTTTGAACCGTTATCCGGTCAGAGAACAGTTTCAGGTGGGCAGTTTGACTGGGGCGGTCGCCTCCTAAAAGGTAACGGAGGCGTACAAAGGTTTCCTCAAATCGGTCAGACATCGATTGTAGAGCGTAAAGGCATATGGAAGCTTAACTGCGAGACCTACAAGTCGAGCAGAGACGAAAGTCGGTCTTAGTGATCTGGCGGTATTACGTGGAAAAGCCGCCACTCAACGGATAAAAGTTACTCTAGGGATAACAGGCTGA
>M03053_135_000000000-ALP1V_1_2103_14634_2571	
GGACAGAAAGACCCTATGCAGCTTTACTGTATCTTGGAATTGGGTTTGGTCTTTACTTGCGCAGGATAGGTGGGAGGCTTTGAAGATGATCTTGCGGGATCGTTGGAGCCACTGGTGAGATACCACTCTTGTAATGATAAAATCCTAACTTTGAACCGTTATCCGGTTAGGGGACAGTTTCAGGTGGTCAGTTTGACTGGGGCGGTCGCCTCCCAAAAGGTAACGGAGGCGTGCAAAGGTTTCCTCAGGCTGGTCGGAAATCAGTCGTAGAGTGTAAAGGCATAAGGAAGCTTGATTGTGAGACCTACAAGTCGAACAAAGACGAAAGTCGGCCTTAGTGATCCGACGGTTCCGAGTGGAAGGGCCGTCGCTCAACGGATAAAAGTTACTCTAGGGATAACAGGCTGA
>M03053_135_000000000-ALP1V_1_2108_10213_17349	
GGACAGAAAGACCCTATGAAGCTTTACTGTAGCTTGATATTGGCTCCGGGCTTTGTTTGCGCAGGATAGGTGGGAGGCGTTGAATAATTTCTTGCGGGAAATTAGGAGCCATTGGTGAGATACCACTCTAACAATGCTAGGATCCTAACCCTATACCGTTATCCGGTTAGGGAACAGTTTCAGGTGGTCAGTTTGACTGGGGCGGTCGCCTCCTAAAAGGTAACGGAGGCGTGCAAAGGTTTCCTCAGGCTGGTCGGAAATCAGTCGAAGAGTATAAAGGCATAAGGAAGCTTGATTGTGAGACTTACAAGTCGAACAAAGACGAAAGTCGGCCTTAGTGATCCGACGGTTCCAAGTGGAAGGGCCGTCGCTCAACGGATAAAAGTTACTCTAGGGATAACAGGCTGA
>M03053_135_000000000-ALP1V_1_1117_17978_2246	
GGACAAAAAGACCCTATGCAGCTTTACTGTAACCTGGAATTGCTCTCAAGCTTATCTTGCGCAGCTTAGGTGGGAGACGTTGAACTTCTTCTTCCGGGAAGGAGGGAGTCATCAGTGAGATACCACTCTTGGTAAGCTAGAGCGCTCATTTCTAACCGTCAACCGGTAGAAAGACAGTTTCAGGCGGGCAGTTTGACTGGGGCAGTCACCTCCCAAAAGGTAATGGAGGTGTACAAAGGTTCGCTCAGGCTGGACGGAAATCAGCCATAGAGTGTAAAAGCATAAGCGAGCTTGACTGCGAGACTGACATGTCAAGCAGAGACGAAAGTCGGTTTTAGTGATCCGACGGTGCTGAGTGGAAAGGCCGTCGCTCAACGGATAAAAGTTACTCTAGGGATAACAGGCTGA
>M03053_135_000000000-ALP1V_1_2103_28857_8715	
GGACAGAAAGACCCTATGCAGCTTTACTGTAGCTTGATATTGGCTCCGGGCTTTGTTTGCGCAGGATAGGTGGGAGGCGTTGAAGATTTTCTCGTGGGAAGATTGGAGCCGTTGGTGAGATACCACTCTAACAATGCTAGGATTCTAACCCTACACCGTTATCCGGTTAGGGGACAGTTTCAGGTGGTCAGTTTGACTGGGGCGGTCGCCTCCCAAAAGGTAACGGAGGCGTGCAAAGGTTTCCTCAGGCTGGTCGGAAATCAGTCGTAGAGTGTAAAGGCATAAGGAAGCTTGATTGTGAGACCTACAAGTCGAACAAAGACGAAAGTCGGCCTTAGTGATCCGACGGTTCCGAGTGGAAGGGCCGTCGCTCAACGGATAAAAGTTACTCTAGGGATAACAGGCTGA
>M03053_135_000000000-ALP1V_1_2112_10191_15775	
GGACAGAAAGACCCTATGCAGCTTTACTGTAGCTTGATATTGGCTCCGGGCTTTGTTTGCGCAGGATAGGTGGGAGGCGTTGAAAACTTTCTCGTGGGAAGGTTGGAGCCGTTGGTGAGATACCACTCTAACAATGCTAGGATTCTAACCCTACACCGTTATCCGGTTAGGGGACAGTTTCAGGTGGTCAGTTTGACTGGGGCGGTCGCCTCCTAAAAGGTAACGGAGGCGCACAAAGGTTTCCTCAGATCGGTCAGAAATCGATTGTAGAGCGTAAAGGCATATGGAAGCTTGACTGTAAGACTTACAAGTCGAACAGAGACGAAAGTCGGTCTTAGTGATCTGACGGTTCTGAGTGGAAGGGCCGTCACTCAACGGATAAAAGTTACTCTAGGGATAACAGGCTGA
>M03053_135_000000000-ALP1V_1_1116_24526_15126	
GGACAAAAAGACCCTATGCAGCTTTACTGTAGCTTGGTATTGTGCCCGGGCTCTGAATGCGCAGGATAGGTGGGAGACGTTGATCTCATGGTTGCGGCTATGAGTTAGTCACTGGTGAGATACCACTCTTTCAGAGCTAGGGTTCTAACGTTCACCCGTTATCCGGGGAGCGGACAGTATCAGGTGGGCAGTTTGACTGGGGCGGTCGCCTCCTAAAAGGTAACGGAGGCGTGCAAAGGTTCCCTCAGGCTGGTTGGAAATCAGTCGTAGAGTGTAAAGGCATAAGGGAGCTTGATTGTGAGACCTACAAGTCGAACAAAGACGAAAGTCGGCCTTAGTGATCCGGCGGTACCGAGTGGAAGGGCCGTCGCTCAACGGATAAAAGTTACTCTAGGGATAACAGGCTGA
>M03053_135_000000000-ALP1V_1_2102_14234_2669	
GGACAGAAAGACCCTATGCAGCTTTACTGTAACTTGAGATTGGTTTCGGGTTTTATTTGCGCAGAATAGGTGGGAGGCTATGAAAAAATACTTGTGGGTGTTTTGGAGCCATCAGTGAGATACCACTCTTGTAAAACTAGAAATCTAACTTTACACCATTATCTGGTTAAAAGACAGTCTCAGGCGGGCAGTTTGACTGGGGCGGTCGCCTCCTAAAAGGTAACGGAGGCGTACAAAGGTTTCCTCAAATCGGTCAGACATCGATTGTAGAGCGTAAAGGCATATGGAAGCTTAACTGCGAGACCTACAAGTCGAGCAGAGACGAAAGTCGGTCTTAGTGATCTGGCGGTATTACGTGGAAAAGCCGCCACTCAACGGATAAAAGTTACTCTAGGGATAACAGGCTGA
>M03053_135_000000000-ALP1V_1_1104_12672_20493	
GGACAGAAAGACCCTATGCAGCTTTACTGTAGCTTGGTATTGTGCCCGGGCTCTGAATGCGCAGGATAGGTGGGAGACGTTGATCTCATGCTTGCGGGTATGAGTTAGTCACTGGTGAGATACCACTCTTTCAGAGCTAGGGTTCTAACGTTCGCCCGTTATCCGGGGAGCGGACAGTATCAGGTGGGCAGTTTGACTGGGGCGGTCGCCTCCTAAAAGGTAACGGAGGCGCGCAAAGGTTTCCTCAGGCTGGTTGGAAATCAGCTGACGAGTGCAAAAGCAGAAGGAAGCTTGACTGTGAGACCTACAAGTCGAACAGGGACGAAAGTCGGCTTTAGTGATCCGACGGTTCTGAGTGGAAGGGCCGTCGCTCAACGGATAAAAGTTACTCTAGGGATAACAGGCTGA
>M03053_135_000000000-ALP1V_1_2113_27822_10473	
GGACAGAAAGACCCTATGCAGCTTTACTGTAGCTTGATATTGGCTCCGGGCTTTGTTTGCGCAGGATAGGTGGGAGGCGTTGAAAATTTTCTTGCGGGAAAGTTGGAGCCGTTGGTGAGATACCACTCTAACAATGCTAGGATTCTAACCCTATATCGTTATCCGGTTAGGGGACAGTTTCAGGTGGTCAGTTTGACTGGGGCGGTCGCCTCCTAAAAGGTAACGGAGGCGTGCAAAGGTTTCCTCAGACTGGTCGGAAATCAGTCATAGAGTGTAAAGGCATAAGGAAGCTTGATTGTGAGACCTACAAGTCGAACAAAGACGAAAGTCGGCCTTAGTGATCCGGCGGTACCGAGTGGAAGGGCCGTCGCTCAACGGATAAAAGTTACTCTAGGGATAACAGGCTGA
>M03053_135_000000000-ALP1V_1_2108_17930_16038	
GGACAGAAAGACCCTATGAAGCTTTACTGTATCTTGGAATTGGGTTTGGTCTTTACTTGCGCAGGATAGGTGGGAGGCTTTGAAGATGATCTTGCGGGATCGTTGGAGCCACTGGTGAGATACCACTCTTGTGATGATAAAATCCTAACTTTGAACCGTTATCCGGTCAGAGAACAGTTTCAGGTGGGCAGTTTGACTGGGGCGGTCGCCTCCTAAAAGGTAACGGAGGCGTGCAAAGGTTCCCTCAGGCTGGTTGGACATCAGTCGTAGAGTGTAAAGGCATAAGGGAGCTTGACTGCGAGACCAACAAGTCGAGCAGAGACGAAAGTCGGCCTTAGTGATCCGGCGCTTCCGAGTGGAAGGGGCGTCGCTCAACGGATAAAAGTTACTCTAGGGATAACAGGCTGA
>M03053_135_000000000-ALP1V_1_2119_24585_13251	
GGACAGAAAGACCCTATGAAGCTTTACTGTAGCTTGGTATTGTGCCCGGGCTCTGAATGCGCAGGATAGGTGGGAGACGTTGATCTCATGCTTGTGGGTATGAGTTAGTCACTGGTGAGATACCACTCTTTCAGAGCTAGGGTTCTAACGTTCACCCGTTATCCGGGGAGCGGACAGTATCAGGTGGGCAGTTTGACTGGGGCGGTCGCCTCCTAAAAGGTAACGGAGGCGCACAAAGGTTTCCTCAGGCTGGTTGGAAATCAGCTGACGAGTGCAAAAGCAGAAGGAAGCTTGACTGTGAGACCTACAAGTCGAACGGGGACGAAAGTCGGTTTTAGTGATCCGACGGTTCTGAGTGGAAGGGCCGTCGCTCAACGGATAAAAGTTACTCTAGGGATAACAGGCTGA
>M03053_135_000000000-ALP1V_1_1109_9179_20206	
GGACAGAAAGACCCTATGAAGCTTTACTGTAACTTGAAATTGAAATTGGACTTTATTTGCGCAGTATAGGTGGGAGGCTTTGATGATATTCTTGCGGGAATATTGGAGCTATCAGTGAGATACCACTCTTGTAATGATAAAATCCTAACTTTGAACCGTTATCCGGTCAGAGAACAGTTTCAGGTGGGCAGTTTGACTGGGGCGGTCGCCTCCTAAAAGGTAACGGAGGCGTGCAAAGGTTCCCTCAGGCTGGTTGGACATCAGTCGTAGAGTGTAAAGGCATAAGGGAGCTTGACTGCGAGACCAACAAGTCGAGCAGAGACGAAAGTCGGCCTTAGTGATCCGGCGCTTCCGAGTGGAAGGGGCGTCGCTCAACGGATAAAAGTTACTCTAGGGATAACAGGCTGA
>M03053_135_000000000-ALP1V_1_1105_27999_12974	
GGACAAAAAGACCCTATGCAGCTTTACTGTATCTTGGAATTGGGTTTGGTCTTTACTTGCGCAGGATAGGTGGGAGGCTTTGAAGATGATCTTGCGGGATCGTTGGAGCCACTGGTGAGATACCACTCTTGTAATGATAAAATCCTAACTTTGAACCGTTATCCGGTCAGAGAACAGTTTCAGGTGGGCAGTTTGACTGGGGCGGTCGCCTCCTAAAAGGTAACGGAGGCGTGCAAAGGTTCCCTCAGGCTGGTTGGAAATCAGTCGTAGAGTGTAAAGGCATAAGGGAGCTTGACTGCGAGACCAACAAGTCGAGCAGAGACGAAAGTCGGCCTTAGTGATCCGACGGTTCCGAGTGGAAGGGCCGTCGCTCAACGGATAAAAGTTACTCTAGGGATAACAGGCTGA
>M03053_135_000000000-ALP1V_1_1117_6429_15015	
GGACAGAAAGACCCTATGCAGCTTTACTGTAGCTTGATATTGGCTCCGGGTTTTATTTGCGCAGAATAGGTGGGAGGCTATGAAAAAATACTTGTGGGTGTTTTGGAGCCATCAGTGAGATACCACTCTTGTAAAACTAGAAATCTAACTTTACACCATTATCTGGTTAAAAGACAGTCTCAGGCGGGCAGTTTGACTGGGGCGGTCGCCTCCTAAAAGGTAACGGAGGCGTACAAAGGTTTCCTCAAATCGGTCAGATATCGATTGTAGAGCGTAAAGGCATATGGAAGCTTAACTGCGAGACCTACAAGTCGAGCAGAGACGAAAGTCGGTCTTAGTGATCTGGCGGTATTACGTGGAAAAGCCGCCACTCAACGGATAAAAGTTACTCTAGGGATAACAGGCTGA
>M03053_135_000000000-ALP1V_1_2109_24027_18026	
GGACAGAAAGACCCTATGCAGCTTTACTGTATCTTGGAATTGGGTTTGGTCTTTACTTGCGCAGGATAGGTGGGAGGCTTTGAAGATGATCTTGCGGGATCGTTGGAGCCACTGGTGAGATACCACTCTTGTAATGATAAAATCCTAACTTTGAACCGTTATCCGGTCAGAGAACAGTTTCAGGTGGGCAGTTTGACTGGGGCGGTCGCCTCCTAAAAGGTAACGGAGGCGTGCAAAGGTTCCCTCAGGCTGGTTGGACATCAGTCGTAGAGTGTAAAGGCATAAGGGAGCTTGACTGCGAGACCAACAAGTCGAGCAGAGACGAAAGTCGGCCTTAGTGATCCGGCGCTTCCGAGTGGAAGGGGCGTCGCTCAACGGATAAAAGTTACTCTAGGGATAACAGGCTGA
>M03053_135_000000000-ALP1V_1_2117_11102_17531	
GGACAAAAAGACCCTATGCAGCTTTACTGTAACTCGAGATTGGTTTCGGGTTTTATTTGCGCAGAATAGGTGGGAGGCTATGAAAAAATACTTGTGGGTGTTTTGGAGCCATCAGTGAGATACCACTCTTGTAAAACTAGAAATCTAACTTTACACCATTATCTGGTTAAAAGACAGTCTCAGGCGGGCAGTTTGACTGGGGCGGTCGCCTCCTAAAAGGTAACGGAGGCGTACAAAGGTTTCCTCAAATCGGTCAGACATCGATTGTAGAGCGTAAAGGCATATGGAAGCTTAACTGCGAGACCTACAAGTCGAGCAGAGACGAAAGTCGGTCTTAGTGATCTGGCGGTATTACGTGGAAAAGCCGCCACTCAACGGATAAAAGTTACTCTAGGGATAACAGGCTGA
>M03053_135_000000000-ALP1V_1_1118_25599_4378	
GGACAAAAAGACCCTATGCAGCTTTACTGTAGCTTGGTATTGTGCCCGGGCTCTGAATGCGCAGGATAGGTGGGAGACGTTGATCTCATGCTTGCGGGTATGAGTTAGTCACTGGTGAGATACCACTCTTTCAGAGCTAGGGTTCTAACGTTCACCCGTTATCCGGGGAGCGGACAGTATCAGGTGGGCAGTTTGACTGGGGCGGTCGCCTCCTAAAAGGTAACGGAGGCGCGCAAAGGTTTCCTCAGGCTGGTTGGAAATCAGCTGACGAGTGCAAAAGCAGAAGGAAGCTTGACTGTGAGACCTACAAGTCGAACAGGGACGAAAGTCGGCTTTAGTGATCCGACGGTTCTGAGTGGAAGGGCCGTCGCTCAACGGATAAAAGTTACTCTAGGGATAACAGGCTGA
>M03053_135_000000000-ALP1V_1_2119_2181_13454	
GGACAGAAAGACCCTATGCAGCTTTACTGTAACCTGGAATTGCTCTCAAGCTTATCTTGCGCAGCTTAGGTGGGAGACGTTGAACTTCTTCTTCCGGGAAGGAGGGAGTCATCAGTGAGATACCACTCTTGGTAAGCTAGAGCGCTCATTTCTAACCGTCAACCGGTAGAAAGACAGTTTCAGGCGGGCAGTTTGACTGGGGCAGTCACCTCCCAAAAGGTAATGGAGGTGTACAAAGGTTCGCTCAGGCTGGACGGAAATCAGCCATAGAGTGTAAAAGCATAAGCGAGCTTGACTGCGAGACTGACATGTCAAGCAGAGACGAAAGTCGGTTTTAGTGATCCGACGGTGCTGAGTGGAAAGGCCGTCGCTCAACGGATAAAAGTTACTCTAGGGATAACAGGCTGA
>M03053_135_000000000-ALP1V_1_2116_5293_12122	
GGACAAAAAGACCCTATGCAGCTTTACTGTAACTTGAGATTGGTTTCGGGTTTTATTTGCGCAGAATAGGTGGGAGGCTATGAAAAAATACTTGTGGGTGTTTTGGAGCCATCAGTGAGATACCACTCTTGTAAAACTAGAAATCTAACTTTACACCATTATCTGGTTAAAAGACAGTCTCAGGCGGGCAGTTTGACTGGGGCGGTCGCCTCCTAAAAGGTAACGGAGGCGTACAAAGGTTTCCTCAAATCGGTCAGACATCGATTGTAGAGCGTAAAGGCATATGGAAGCTTAACTGCGAGACCTACAAGTCGAGCAGAGACGAAAGTCGGTCTTAGTGATCTGGCGGTATTACGTGGAAAAGCCGCCACTCAACGGATAAAAGTTACTCTAGGGATAACAGGCTGA
>M03053_135_000000000-ALP1V_1_1103_24323_8959	
GGACAGAAAGACCCTATGCAGCTTTACTGTAACCTGGAATTGCTCTCAAGCTTATCTTGCGCAGCTTAGGTGGGAGGCTATGAACCTTTTCTTCTGGGAAGAGGGGAGCCATCAGTGAGATACCACTCTTGGTAAGCTAGAGCGCTCAGTCTTCACCGTCATCCGGTAAGACGACAGTTTCAGGCGGGCAGTTTGACTGGGGCAGTCACCTCCCAAAAGGTAATGGAGGTGTGCAAAGGTTCCCTCAGGCTGGACGGAAATCAGCCATAGAGTGTAAAAGCATAAGGGAGCTTGACTGCGAGACTGACATGTCAAGCAGAGACGAAAGTCGGCTTTAGTGATCCGACGGTTCCGAGTGGAAGGGCCGTCGCTCAACGGATAAAAGTTACTCTAGGGATAACAGGCTGA
>M03053_135_000000000-ALP1V_1_1104_21337_18182	
GGACAGAAAGACCCTATGCAGCTTTACTGTATCTTGGAATTGGGTTTGGTCTTTACTTGCGCAGGATAGGTGGGAGGCTTTGAAGATGATCTTGCGGGATCGTTGGAGCCACTGGTGAGATACCACTCTTGTAATGATAAAATCCTAACTTTGAACCGTTATCCGGTCAGAGAACAGTTTCAGGTGGGCAGTTTGACTGGGGCGGTCGCCTCCTAAAAGGTAACGGAGGCGTGCAAAGGTTCCCTCAGGCTGGTTGGACATCAGTCGTAGAGTGTAAAGGCATAAGGGAGCTTGACTGCGAGACCAACAAGTCGAGCAGAGACGAAAGTCGGCCTTAGTGATCCGGCGCTTCCGAGTGGAAGGGGCGTCGCTCAACGGATAAAAGTTACTCTAGGGATAACAGGCTGA
>M03053_135_000000000-ALP1V_1_2112_18757_7142	
GGACAAAAAGACCCTATGAAGCTTTACTGTAACTTGAAATTGAAATTGGACTTTATTCGCGCAGTATAGGTGGGAGGCGTTGATTATAATCTTGCGGGATTATTGGAGCCATCAGTGAGATACCACTCTTGTAATGTTAGATTTCTAACTTTGAACCATTATCTGGTCAAAGGACAGTTTCAGGCGGGCAGTTTGACTGGGGCGGTCGCCTCCCAAATGGTAACGGAGGCGTACAAAGGTTTCCTCTGAACGGGTAGAAATCGTATCTAGAGTGTAAAGGCATAAGGAAGCTTGACTGTGAGACCTACAAGTCGAACAGGGACGAAAGTCGGTCTTAGTGATCTGACGGTACTGAGTGGAAAGGCCGTCACTCAACGGATAAAAGTTACTCTAGGGATAACAGGCTTGA
>M03053_135_000000000-ALP1V_1_1101_27527_12402	
GGACAGAAAGACCCTATGCAGCTTTACTGTAACCTGAAATTGAAATTGGACTTTATTCGCGCAGTATAGGTGGGAAGCGTTGAAAATATTCTTGCGGGAATATTGGAGCTATCAGTGAGATACCACTCTTGTAATGTTAGATTTCTAACTTTGAACCATTATCTGGTCAGAGAACAGTTTCAGGCGGGCAGTTTGACTGGGGCGGTCGCCTCCCAAACGGTAACGGAGGCGTACAAAGGTTTCCTCTGAACGTGTAGAAATCGTATCTAGAGTGTAAAGGCATAAGGAAGCTTGACTGTGAGACCTACAAGTCGAGCAGGGACGAAAGTCGGTCTTAGTGATCTGACGGTGCTGAGTGGAAAGGCCGTCACTCAACGGATAAAAGTTACTCTAGGGATAACAGGCTGA
>M03053_135_000000000-ALP1V_1_2116_16261_7899	
GGACAGAAAGACCCTATGCAGCTTTACTGTAGCTTGATATTGGCTCCGGGCTTTGTTTGCGCAGGATAGGTGGGAGGCGTTGAATAATTTCTTGCGGGAAATTAGGAGCCATTGGTGAGATACCACTCTAACAATGCTAGGATTCTAACCCTAAACCGTTATCCGGTTAGGGAACAGTTTCAGGTGGTCAGTTTGACTGGGGCGGTCGCCTCCTAAAAGGTAACGGAGGCGTGCAAAGGTTTCCTCAGGCTGGTCGGAAATCAGTCGAAGAGTGTAAAGGCATAAGGAAGCTTGATTGTGAGACTTACAAGTCGAACAAAGACGAAAGTCGGCCTTAGTGATCCGACGGTTCCGAGTGGAAGGGCCGTCGCTCAACGGATAAAAGTTACTCTAGGGATAACAGGCTGA
>M03053_135_000000000-ALP1V_1_1112_23052_6731	
GGACAGAAAGACCCTATGCAGCTTTACTGTAACTTGAGATTGGTTTCGGGTTTTATTTGCGCAGAATAGGTGGGGGGCTATGAAAAAATACTTGTGGGTGTTTTGGAGCCATCAGTGAGATACCACTCTTGTAAAACTAGAAATCTAACTTTACACCATTATCTGGTTAAAAGACAGTCTCAGGCGGGCAGTTTGACTGGGGCGGTCGCCTCCTAAAAGGTAACGGAGGCGTACAAAGGTTTCCTCAAATCGGTCAGACATCGATTGTAGAGCGTAAAGGCATATGGAAGCTTAACTGCGAGACCTACAAGTCGAGCAGAGACGAAAGTCGGTCTTAGTGATCTGGCGGTATTACGTGGAAAAGCCGCCACTCAACGGATAAAAGTTACTCTAGGGATAACAGGCTGA
>M03053_135_000000000-ALP1V_1_1103_7056_7525	
GGACAGAAAGACCCTATGAAGCTTTACTGTATCTTGGAATTGGGTTTGGTCTTTACTTGCGCAGGATAGGTGGGAGGCTTTGAAGATGATCTTGCGGGATCGTTGGAGCCACTGGTGAGATACCACTCTTGTAATGATAAAATCCTAACTTTGAACCGTTATCCGGTCAGAGAACAGTTTCAGGTGGGCAGTTTGACTGGGGCGGTCGCCTCCTAAAAGGTAACGGAGGCGCGCAAAGGTTTCCTCAGGCTGGTTGGAAATCAGCCGACGAGTGCAAAAGCAGAAGGAAGCTTGACTGTGAGACCTACAAGTCGAACAGGGACGAAAGTCGGCTTTAGTGATCCGACGGTTCTGAGTGGAAGGGCCGTCGCTCAACGGATAAAAGTTACTCTAGGGATAACAGGCTGA
>M03053_135_000000000-ALP1V_1_1102_10578_6496	
GGACAGAAAGACCCTATGCAGCTTTACTGTATCTTGGAATTGGGTTTGGTCTTTACTTGCGCAGGATAGGTGGGAGGCTTTGAAGATGATCTTGCGGGATCGTTGGAGCCACTGGTGAGATACCACTCTTGTAATGATAAAATCCTAACTTTGAACCGTTATCCGGTCAGAGAACAGTTTCAGGTGGGCAGTTTGACTGGGGCGGTCGCCTCCTAAAAGGTAACGGAGGCGTGCAAAGGTTCCCTCTGGCTGGTTGGACATCAGTCGTAGAGTGTAAAGGCATAAGGGAGCTTGACTGCGAGACCAACAAGTCGAGCAGAGACGAAAGTCGGCCTTAGTGATCCGGCGCTTCCGAGTGGAAGGGGCGTCGCTCAACGGATAAAAGTTACTCTAGGGATAACAGGCTGA
>M03053_135_000000000-ALP1V_1_2103_27777_11389	
GGACAAAAAGACCCTATGCAGCTTTACTGTAACCTGAAATTGAAATTGGACTTTAGTCGCGCAGTATAGGTGGGAGGCGTTGAAAGTATTCTTGCGGGAATACCTGAGCTATCAGTGAGATACCACTCTTCTAATGTTAGATTTCTAACTTTGAACCATTATCTGGTCAAAGAACAGTTTCAGGCGGGCAGTTTGACTGGGGCGGTCGCCTCCCAAATGGTAACGGAGGCGTACAAAGGTTTCCTCTGAACGGGTAGAAATCGTATCTAGAGTGTAAAGGCATAAGGAAGCTTGACTGTGAGACCTACAAGTCGAACAGGGACGAAAGTCGGTCTTAGTGATCTGACGGTACTGAGTGGAAAGGCCGTCACTCAACGGATAAAAGTTACTCTAGGGATAACAGGCTGA
>M03053_135_000000000-ALP1V_1_2115_6852_6350	
GGACAAAAAGACCCTATGCAGCTTTACTGTAGCTTGGTATTGTGCCCGGGCTCTGAATGCGCAGGATAGGTGGGAGACGTTGATCTCATGGTTGCGGCTATGAGTTAGTCACTGGTGAGATACCACTCTTTCAGAGCTAGGGTTCTAACGTTCACCCGTTATCCGGGGAGCGGACAGTATCAGGTGGGCAGTTTGACTGGGGCGGTCGCCTCCTAAAAGGTAACGGAGGCGCACAAAGGTTTCCTCAGGCTGGTTGGAAATCAGCTGACGAGTGCAAAAGCAGAAGGAAGCTTGACTGTGAGACCTACAAGTCGAACAGGGACGAAAGTCGGTTTTAGTGATCCGACGGTTCTGAGTGGAAGGGCCGTCGCTCAACGGATAAAAGTTACTCTAGGGATAACAGGCTGA
>M03053_135_000000000-ALP1V_1_1104_12307_18728	
GGACAGAAAGACCCTATGCAGCTTTACTGTAACCTGGAATTGCTCTCAAGCTTATCTTGCGCAGCTTAGGTGGGAGACGTTGAACTTCTTCTTCCGGGAAGGAGGGAGTCATCAGTGAGATACCACTCTTGGTAAGCTAGAGCGCTCATTTCTAACCGTCAACCGGTAGAAAGACAGTTTCAGGCGGGCAGTTTGACTGGGGCAGTCACCTCCCAAAAGGTAATGGAGGTGTACAAAGGTTCGCTCAGGCTGGACGGAAATCAGCCATAGAGTGTAAAAGCATAAGCGAGCTTGACTGCGAGACTGACATGTCAAGCAGAGACGAAAGTCGGTTTTAGTGATCCGACGGTGCTGAGTGGAAAGGCCGTCGCTCAACGGATAAAAGTTACTCTAGGGATAACAGGCTGA
>M03053_135_000000000-ALP1V_1_2115_10503_24802	
GGACAGAAAGACCCTATGAAGCTTTACTGTATCTTGGAATTGGGTTTGGTCTTTGCTTGCGCAGGATAGGTGGGAGGCTTTGAAGATGGTCTTGCGGGATCATTGGAGCCACTGGTGAGATACCACTCTAGTAATGATAAAATCCTAACTTTGGACCGTTATCCGGTCAAAGAACAGTTTCAGGTGGGCAGTTTGACTGGGGCGGTCGCCTCCTAAAAGGTAACGGAGGCGTGCAAAGGTTCCCTCAGGCTGGTTGGACATCAGTCGTAGAGTGTAAAGGCATAAGGGAGCTTGACTGCGAGACCTACAAGTCGAACAAAGACTAAAGTCGGCCTTAGTGATCCGGCGGTATCGAGTGGAAGGGCCGCCGCTCAACGAATAAAAGTTACTCTAGGGATAACAGGCTGA
>M03053_135_000000000-ALP1V_1_1112_24698_7963	
GGACAGAAAGACCCTATGCAGCTTTACTGTAACCTGGAATTGCTCTCAAGCTTATCTTGCGCAGCTTAGGTGGGAGGCTATGAACCTTTTCTTCCGGGAAGAGGGGAGCCATCAGTGAGATACCACTCTTGGTAAGCTAGAGCGCTCAGTCTTCACCGTTATCCGGTAAGACGACAGTTTCAGGCGGGCAGTTTGACTGGGGCAGTCACCTCCCAAAAGGTAATGGAGGTGTGCAAAGGTTCCCTCAGGCTGGACGGAAATCAGCCATAGAGTGTAAAAGCAAAAGGGAGCTTGACTGCGAGACTGACATGTCAAGCAGAGACGAAAGTCGGCTTTAGTGATCCGACGGTGCTGTGTGGAAAGGCCGTCGCTCAACGGATAAAAGTTACTCTAGGGATAACAGGCTGA
>M03053_135_000000000-ALP1V_1_1105_2223_14642	
GGACAGAAAGACCCTATGAAGCTTTACTGTAGCTTGATATTGGCTCCGGGCTTTGTTTGCGCAGGATAGGTGGGAGGCGTTGATAATTTTCTTGCGGGAAGATTGGAGCCATTGGTGAGATACCACTCTAACAATGCTAGGATTCTAACCCTATACCGTTATCCGGTTAGGGGACAGTTTCAGGTGGTCAGTTTGACTGGGGCGGTCGCCTCCCAAAAGGTAACGGAGGCGTGCAAAGGTTTCCTCAGGCTGGTCGGAAATCAGTCGTAGAGTGTAAAGGCATAAGGAAGCTTGACTGTGAGACCTACAAGTCGAACAGGGACGAAAGTCGGTCTTAGTGATCTGACGGTACTGAGTGGAAAGGCCGTCACTCAACGGATAAAAGTTACTCTAGGGATAACAGGCTGA
>M03053_135_000000000-ALP1V_1_1108_19291_18338	
GGACAGAAAGACCCTATGCAGCTTTACTGTAACTTGAGATTGGTTTCGGGTTTTATTTGCGCAGAATAGGTGGGAGGCTATGAAAAAATACTTGTGGGTGTTTTGGAGCCATCAGTGAGATACCACTCTTGTAAAACTAGAAATCTAACTTTACACCATTATCTGGTTAAAAGACAGTCTCAGGCGGGCAGTTTGACTGGGGCGGTCGCCTCCTAAAAGGTAACGGAGGCGTACAAAGGTTTCCTCAAATCGGTCAGACATCGATTGTAGAGCGTAAAGGCATATGGAAGCTTAACTGCGAGACCTACAAGTCGAGCAGAGACGAAAGTCGGTCTTAGTGATCTGGCGGTATTACGTGGAAAAGCCGCCACCCAACGGATAAAAGTTACTCTAGGGATAACAGGCTGA
>M03053_135_000000000-ALP1V_1_1117_7511_3217	
GGACAGAAAGACCCTATGAAGCTTTACTGTAACTTGAGATTGGTTTCGGGTTTTATTTGCGCAGAATAGGTGGGAGGCTATGAAAAAATACTTGTGGGTGTTTTGGAGCCATCAGTGAGATACCACTCTTGTAAAACTAGAAATCTAACTTTACACCATTATCTGGTTAAAAGACAGTCTCAGGCGGGCAGTTTGACTGGGGCGGTCGCCTCCTAAAAGGTAACGGAGGCGTACAAAGGTTTCCTCAAATCGGTCAGACATCGATTGTAGAGCGTAAAGGCATATGGAAGCTTAACTGCGAGACCTACAAGTCGAGCAGAGACGAAAGTCGGTCTTAGTGATCTGGCGGTATTACGTGGAAAAGCCGCCACTCAACGGATAAAAGTTACTCTAGGGATAACAGGCTGA
>M03053_135_000000000-ALP1V_1_2116_17840_16762	
GGACAGAAAGACCCTATGCAGCTTTACTGTAGCTTGATATTGGCTCCGGGCTTTGTTTGCGCAGGATAGGTGGGAGGCGTTGAAAATTCTCTTGCGGGAGGATTCGAGCCGTTGGTGAGATACCACTCTAACAATGCTAGGATTCTAACCCTATACCGTTATCCGGTTAGGGGACAGTTTCAGGTGGTCAGTTTGACTGGGGCGGTCGCCTCCCAAAAGGTAACGGAGGCGTGCAAAGGTTTCCTCAGGCTGGTCGGAAATCAGTCATAGAGTGTAAAGGCATAAGGAAGCTTGATTGTTAGACCTACAAGTCGAACAAAGACGAAAGTCGGCCTTAGTGATCCGACGGTTCCGAGTGGAAGGGCCGTCGCTCAACGGATAAAAGTTACTCTAGGGATAACAGGCTGA
>M03053_135_000000000-ALP1V_1_1105_8915_24874	
GGACAGAAAGACCCTATGCAGCTTTACTGTAGCTTGATATTGGCTCCGGGCTTTGTTTGCGCAGGATAGGTGGGAGGCGTTGAAAATTTTCTCGTGGGAAAATTGGAGCCGTTGGTGAGATACCACTCTAACAATGCTAGGTTTCTAACCCTACACCGTNATCCGGTTAGGGGACAGTTTCAGGTGGTCAGTTTGACTGGGGCGGTCGCCTCCTAAAAGGTAACGGAGGCGTGCAAAGGTTTCCTCAGGCTGGGCGGAAATCAGTCGTAGAGTGTAAAGGCATAAGGAAGCTTGATTGTGAGACCTACAAGTNNAGCAAAGACGAAAGTCGGCCTTAGTGATCCGACGGTTCCGAGTGGAAGGGCCGTCGCTCAACGGATAAAAGTTACTCTAGGGATAACAGGCTGA
>M03053_135_000000000-ALP1V_1_1107_25524_13592	
GGACAGAAAGACCCTATGCAGCTTTACTGTAGCTTGGTATTGTGCCCGGGCTCTGAATGCGCAGGATAGGTGGGAGACGTTGATCTCATGGTTGCGGCTATGAGTTAGTCACTGGTGAGATACCACTCTTTCAGAGCTAGGGTTCTAACGTTCACCCGTTATCCGGGGAGCGGACAGTATCAGGTGGGCAGTTTGACTGGGGCGGTCGCCTCCTAAAAGGTAACGGAGGCGCACAAAGGTTTCCTCAGGCTGCTTGGAAATCAGCTGACGAGTGCAAAAGCAGAAGGAAGCTTGACTGTGAGACCTACAAGTCGAACAGGGACGAAAGTCGGTTTTAGTGATCCGACGGTTCTGAGTGGAAGGGCCGTCGCTCAACGGATAAAAGTTACTCTAGGGATAACAGGCTGA
>M03053_135_000000000-ALP1V_1_2111_12315_16574	
GGACAAAAAGACCCTATGCAGCTTTACTGTATCTTGGAATTGGGTTTGGTCTTTACTTGCGCAGGATAGGTGGGAGGCTTTGAAGATGATCTTGCGGGATCGTTGGAACCACTGGTGAGATACCACTCTTGTAATGATAAAATCCTAACTTTGAACCGTTATCCGGTCAGAGAACAGTTTCAGGTGGGCAGTTTGACTGGGGCGGTCGCCTCCTAAAAGGTAACGGAGGCGTGCAAAGGTTCCCTCAGGCTGGTTGGACATCAGTCGTAGAGTGTAAAGGCATAAGGGAGCTTGACTGCGAGACCAACAAGTCGAGCAGAGACGAAAGTCGGCCTTAGTGATCCGGCGCTTCCGAGTGGAAGGGGCGTCGCTCAACGGATAAAAGTTACTCTAGGGATAACAGGCTGA
>M03053_135_000000000-ALP1V_1_2111_24040_11308	
GGACAGAAAGACCCTATGAAGCTTTACTGTAACTTGAGATTGGTTTCGGGTTTTATTTGCGCAGAATAGGTGGGAGGCTATGAAAAAATACTTGTGGGTGTTTTGGAGCCATCAGTGAGATACCACTCTTGTAAAACTAGAAATCTAACTTTACACCATTATCTGGTTAAAAGACAGTCTCAGGCGGGCAGTTTGACTGGGGCGGTCGCCTCCTAAAAGGTAACGGAGGCGTACAAAGGTTTCCTCAAATCGGTCAGACATCGATTGTAGAGCGTAAAGGCATATGGAAGCTTAACTGCGAGACCTACAAGTCGAGCAGAGACGAAAGTCGGTCTTAGTGATCTGGCGGTATTACGTGGAAAAGCCGCCACTCAACGGATAAAAGTTACTCTAGGGATAACAGGCTGA
>M03053_135_000000000-ALP1V_1_2107_20529_23446	
GGACAGAAAGACCCTATGAAGCTTTACTGTAACTTGAGATTGGTTTCGGGTTTTATTTGCGCAGAATAGGTGGGAGGCTATGAAAAAATACTTGTGGGTGTTTTGGAGCCATCAGTGAGATACCACTCTTGTAAAACTAGAAATCTAACTTTACACCATTATCTGGTTAAAAGACAGTCTCAGGCGGGCAGTTTGACTGGGGCGGTCGCCTCCTAAAAGGTAACGGAGGCGTACAAAGGTTTCCTCAAATCGGTCAGACATCGATTGTAGAGCGTAAAGGCATATGGAAGCTTAACTGCGAGACCTACAAGTCGAGCAGAGACGAAAGTCGGTCTTAGTGATCTGGCGGTATTACGTGGAAAAGCCGCCACTCAACGGATAAAGGTTACTCTAGGGATAACAGGCTGA
>M03053_135_000000000-ALP1V_1_2108_8489_3469	
GGACAGAAAGACCCTATGCAGCTTTACTGTAACCTGGAATTGCTCTCAAGCTTATCTTGCGCAGCTTAGGTGGGAGGCTATGAACCTTTTCTTCTGGGAAGAGGGGAGCCATCAGTGAGATACCACTCTTGGTAAGCTAGAGCGCTCAGTCTTCACCGTCATCCGGTAAGACGACAGTTTCAGGCGGGCAGTTTGACTGGGGCAGTCACCTCCCAAAAGGTAATGGAGGTGTGCAAAGGTTCCCTCAGGCTGGACGGAAATCAGCCATAGAGTGTAAAAGCATAAGGGAGCTTGACTGCGAGACTGACATGTCAAGCAGGGACGAAAGTCGGCTTTAGTGATCCGACGGTGCTGTGTGGAAAGGCCGTCGCTCAACGGATAAAAGTTACTCTAGGGATAACAGGCTGA
>M03053_135_000000000-ALP1V_1_1118_18876_14713	
GGACAGAAAGACCCTATGAAGCTTTACTGTAACTTGAGATTGGTTTCGGGTTTTATTTGCGCAGAATAGGTGGGAGGCTATGAAAAAATACTTGTGGGTGTTTTGGAGCCATCAGTGAGATACCACTCTTGTAAAACTAGAAATCTAACTTTACACCATTATCTGGTTAAAAGACAGTCTCAGGCGGGCAGTTTGACTGGGGCGGTCGCCTCCTAAAAGGTAACGGAGGCGTACAAAGGTTTCCTCAAATCGGTCAGACATCGATTGTAGAGCGTAAAGGCATATGGAAGCTTAACTGCGAGACCTACAAGTCGAGCAGAGACGAAAGTCGGTCTTAGTGATCTGGCGGTATTACGTGGAAAAGCCGCCACTCAACGGATAAAAGTTACTCTAGGGATAACAGGCTGA
>M03053_135_000000000-ALP1V_1_1103_15733_6393	
GGACAGAAAGACCCTATGCAGCTTTACTGTAGCTTGGTATTGTGTTCGGTCTCTGAATGCGCAGGATAGGTGGGAGGCATTGATGATTAGCTCGTGGGTTAATCGGAGCCACTGGTGAGATACCACTCTTTCAGAGATAGAATTCTAACTTTCACCCGTTATCCGGGGAGAGGACAGTATCAGGTGGGCAGTTTGACTGGGGCGGTCGCCTCCTAAAAGGTAACGGAGGCGTACAAAGGTTCCCTCAGATCGGTCAGAAATCGATCTTAGAGTGTAAAGGCAAAAGGGAGCTTAACTGTGAGACAAACAAGTCGAGCAGAGACGAAAGTCGGTCTTAGTGATCTGACGATGCTGTGTGGAAAGGTCGTCACTCAACGGATAAAAGTTACTCTAGGGATAACAGGCTGA
>M03053_135_000000000-ALP1V_1_2106_10294_11192	
GGACAGAAAGACCCTATGAAGCTTTACTGTAACTTGAAATTGAAATTGGACTTTATTCGCGCAGTATAGGTGGGAGGTGTTGATTGTAATCTTGCGGGATTATTGGAGCCATCAGTGAGATACCACTCTTGTAATGTTAGATTTCTAACTTTGAATCATTATCTGGTCAAAGGACAGTTTCAGGCGGGCAGTTTGACTGGGGCGGTCGCCTCCCAAACGGTAACGGAGGCGTACAAAGGTTTCCTCTGAACGGTTAGAAATCGTATCTAGAGTGTAAAGGCATAAGGAAGCTTGACTGTGAGACCTACAAGTCGAGCAGGGACGAAAGTCGGTCTTAGTGATCTGACGGTACTGAGTGGAAAGGCCGTCACTCAACGGATAAAAGTTACTCTAGGGATAACAGGCTGA
>M03053_135_000000000-ALP1V_1_2116_19287_18245	
GGACAAAAAGACCCTATGAAGCTTTACTGTATCCTGATATTGAATTTTGATTATATTTGCGCAGTATAGGTGGGAGACTATGATAGTGTTCTTGCGGGGACAAAGGAGTCATCAGTGAGATACCACTCTTGTATAATTGAACTTCTAACTTCATACCGTTAGCCGGTTGAAAGACAGTTTCAGGTGGGCAGTTTGACTGGGGCGGTCGCCTCCCAAAAGGTAACGGAGGCGTACAAAGGTTCCCTCAGATCGGTCAGAAATCGATCGTAGAGTGTAAAAGCAAAAGGGAGCTTAACTGTGAGACAAACAAGTCGAGCAGAGACGAAAGTCGGTCTTAGTGATCTGACGATGCTGTGTGGAAAGGTCGTCACTCAACGGATAAAAGTTACTCTAGGGATAACAGGCTGA
>M03053_135_000000000-ALP1V_1_1111_26817_11171	
GGACAAAAAGACCCTATGCAGCTTTACTGTATCTTGGAATTGGGTTTGGTCTTTACTTGCGCAGGATAGGTGGGAGGCTTTGAAGATGATCTTGCGGGATCGTTGGAGCCACTGGTGAGATACCACTCTTGTAATGATAAAATCCTAACTTTGAACCGTTATCCGGTCAGAGAACAGTTTCAGGTGGGCAGTTTGACTGGGGCGGTCGCCTCCTAAAAGGTAACGGAGGCGTGCAAAGGTTCCCTCAGGCTGGTTGGACATCAGTCGTAGAGTGTAAAGGCATAAGGGAGCTTGACTGCGAGACCAACAAGTCGAGCAGAGACGAAAGTCGGCCTTAGTGATCCGGCGCTTCCGAGTGGAAGGGGCGTCGCTCAACGGATAAAAGTTACTCTAGGGATAACAGGCTGA
>M03053_135_000000000-ALP1V_1_2112_22137_8495	
GGACAGAAAGACCCTATGAAGCTTTACTGTAGCTTGAAATTGAAATTGGACTTTGCATGCGCAGCATAGGTGGGAAGCTTTGATGATAATCTTGCGGGATTATTTGAGCTATCAGTGAGATACCACTCTTGTAATGTTAGATTTCTAACTTTATATCATTATCTGGTTAAAGAACAGTTTCAGGCGGGCAGTTTGACTGGGGCGGTCGCCTCCTAAAAGGTAACGGAGGCGTACAAAGGTTTCCTCAAATCGGTCAGACATCGATTGTAGAGCGTAAAGGCATATGGAAGCTTAACTGCGAGACCTACAAGTCGAGCAGAGACGAAAGTCGGTCTTAGTGATCTGGCGGTATTACGTGGAAAAGCCGCCACTCAACGGATAAAAGTTACTCTAGGGATAACAGGCTGA
>M03053_135_000000000-ALP1V_1_2115_9372_14209	
GGACAGAAAGACCCTATGCAGCTTTACTGTAACTTGAGATTGGTTTCGGGTTTTATTTGCGCAGAATAGGTGGGAGGCTATGAAAAAATACTTGTGGGTGTTTTGGAGCCATCAGTGAGATACCACTCTTGTAAAACTAGAAATCTAACTTTACACCATTATCTGGTTAAAAGACAGTCTCAGGCGGGCAGTTTGACTGGGGCGGTCGCCTCCTAAAAGGTAACGGAGGCGTACAAAGGTTTCCTCAAATCGGTCAGACATCGATTGTAGAGCGTAAAGGCATATGGAAGCTTAACTGCGAGACCTACAAGTCGAGCAGAGACGAAAGTCGGTCTTAGTGATCTGGCGGTATTACGTGGAAAAGCCGCCACTCAACGGATAAAAGTTACTCTAGGGATAACAGGCTGA
>M03053_135_000000000-ALP1V_1_1104_5744_10776	
GGACAAAAAGACCCTATGCAGCTTTACTGTATCCTGATATTGAATTTTGATTATATTTGCGCAGTATAGGTGGGAGACTATGATAGTGTTCTTGCGGGGACAAAGGAGTCATCAGTGAGATACCACTCTTGTATAATTGAACTTCTAACTTCATACCGTTAGCCGGTTGAAAGACAGTTTCAGGTGGGCAGTTTGACTGGGGCGGTCGCCTCCCAAAAGGTAACGGAGGCGTACAAAGGTTCCCTCAGATCGGTCAGAAATCGATCTTAGAGTGTAAAGGCAAAAGGGAGCTTAACTGTGAGACAAACAAGTCGAGCAGAGACGAAAGTCGGTCTTAGTGATCTGACGATGCTGTGTGGAAAGGTCGTCACTCAACGGATAAAAGTTACTCTAGGGATAACAGGCTGA
>M03053_135_000000000-ALP1V_1_2115_4781_21826	
GGACAAAAAGACCCTATGCAGCTTTACTGTAGCTTGATATTGGCTCCGGGCTTTATTTGCGCAGGATAGGTGGGAGGCGTTGAAAGTTTTTTTGCGGAAAAGCTGGAGCCACTGGTGAGATACCACTCTGATAAAGCTAGGATTCTAACCCTACACCGTTATCCGGTTAGGGGACAGTTTCAGGTGGTCAGTTTGACTGGGGCGGTCGCCTCCTAAAAGGTAACGGAGGCATGCAAAGGTTTCCTCAGACTGGTCGGAAATCAGTCGTAGAGTGTAAAGGCATAAGGAAGCTTGATTGTGAGACTTACAAGTCGAACAAAGACAAAAGTCGGCCTTAGTGATCCGGCGGTACCAAGTGGAAGGGCCGTCGCTCAACGGATAAAAGTTACTCTAGGGATAACAGGCTGA
>M03053_135_000000000-ALP1V_1_2107_23947_21057	
GGACAGAAAGACCCTATGCAGCTTTACTGTAACTTGAGATTGGTTTCGGGTTTTATTTGCGCAGAATAGGTGGGAGGCTATGAAAAAATACTTGTGGGTGTTTTGGAGCCATCAGTGAGATACCACTCTTGTAAAACTAGAAATCTAACTTTACAGCATTATCTGGTTAAAAGACAGTCTCAGGCGGGCAGTTTGACTGGGGCGGTCGCCTCCTAAAAGGTAACGGAGGCGTACAAAGGTTTCCTCAAATCGGTCAGACATCGATTGTAGAGCGTAAAGGCATATGGAAGCTTAACTGCGAGACCTACAAGTCGAGCAGAGACGAAAGTCGGTCTTAGTGATCTGGCGGTATTACGTGGAAAAGCCGCCACTCAACGGATAAAAGTTACTCTAGGGATAACAGGCTGA
>M03053_135_000000000-ALP1V_1_2102_27290_13241	
GGACAGAAAGACCCTATGAAGCTTTACTGTAGCTTGATATTGGCTCCGGGCTTTGTTTGCGCAGGATAGGTGGGAGGCGTTGAAGATTTTCTTGCGGGAAAGTCAGAGCCGTTGGTGAGATACCACTCTAACAATGCTAGGATTCTAACCCTATACCGTTATCCGGTTAGGGGACAGTTTCAGGTGGTCAGTTTGACTGGGGCGGTCGCCTCCCAAAAGGTAACGGAGGCGTGCAAAGGTTTCCTCAGGCTGGTTGGAAATCAGTCGTAGAGTGTAAAGGCATAAGGAAGCTTGATTGTGAGACCTACAAGTCGAACAAAGACGAAAGTCGGCCTTAGTGATCCGACGGTTCCGAGTGGAAGGGCCGTCGCTCAACGGATAAAAGTTACTCTAGGGATAACAGGCTGA
>M03053_135_000000000-ALP1V_1_1113_13576_3488	
GGACAAAAAGACCCTATGCAGCTTTACTGTAGCTTGGTATTGTGCTCGGGCTCGCAATGCGCAGGATAGGTGGGAGGCTTTGATCCATTGCTTGTGGGTGATGGTGAGCCACTGGTGAGATACCACTCTTTGCGAGCTAGGGTTCTAACGGTCACCCGTTATCCGGGGACCGGACAGTATCTGGTGGGCAGTTTGACTGGGGCGGTCGCCTCCTAGAAGGTAACGGAGGTGTGCAAAGGTTCCCTCAATCTGGACGGAAATCATATGTTGAGTGTAAAGGCAGAAGGGAGCTTGACTGCAAGACCTACAAGTCGAGCAGGGGCGAAAGCCGGCCTTAGTGATCCGACGGTGCCGCGTGGAAGGGCCGTCGCTCAACGGATAAAAGTTACTCTAGGGATAACAGGCTGA
>M03053_135_000000000-ALP1V_1_2102_12273_4747	
GGACAAAAAGACCCTATGAAGCTTTACTGTAACCTGAAATTGAAATTGGACTTTATTCGCGCAGTATAGGTGGGAAGCGTTGAAAATATTCTTGCGGGAATATTGGAGCTATCAGTGAGATACCACTCTTGTAATGTTAGATTTCTAACTTTGAACCATTATCTGGTCAAAGAACAGTTTCAGGCGGGCAGTTTGACTGGGGCGGTCGCCTCCCAAACGGTAACGGAGGCGTACAAAGGTTTCCTCAAATCGGTCAGACATTGATTGTAGAGCGTAAAGGCATATGGAAGCTTAACTGCGAGACCTACAAGTCGAGCAGAGACGAAAGTCGGTCTTAGTGATCTGGCGGTATTACGTGGAAAAGCCGCCACTCAACGGATAAAAGTTACTCTAGGGATAACAGGCTGA
>M03053_135_000000000-ALP1V_1_1102_25897_12213	
GGACAAAAAGACCCTATGCAGCTTTACTGTATCTTGGAATTGGGTTTGGTCTTTACTTGCGCAGGATAGGTGGGAGGCTTTGAAGATGATCTTGCGGGATCGTTGGAGCCACTGGTGAGATACCACTCTTGTAATGATAAAATCCTAACTTTGAACCGTTATCCGGTCAGAGAACAGTTTCAGGTGGGCAGTTTGACTGGGGCGGTCGCCTCCTAAAAGGTAACGGAGGCGTGCAAAGGTTCCCTCAGGCTGGTTGGACATCAGTCGTAGAGTGTAAAGGCATAAGGGAGCTTGACTGCGAGACCAACAAGTCGAGCAGAGACGAAAGTCGGCCTTAGTGATCCGGCGCTTCCGAGTGGAAGGGGCGTCGCTCAACGGATAAAAGTTACTCTAGGGATAACAGGCTGA
>M03053_135_000000000-ALP1V_1_1109_7383_17222	
GGACAAAAAGACCCTATGCAGCTTTACTGTAACTTGAGATTGGTTTCGGGTTTTATTTGCGCAGAATAGGTGGGAGGCTATGAAAAAATACTTGTGGGTGTTTTGGAGCCATCAGTGAGATACCACTCTTGTAAAACTAGAAATCTAACTTTACACCATTATCTGGTTAAAAGACAGTCTCAGGCGGGCAGTTTGACTGGGGCGGTCGCCTCCTAAAAGGTAACGGAGGCGTACAAAGGTTTCCTCAAATCGGTCAGACATCGATTGTAGAGCGTAAAGGCATATGGAAGCTTAACTGCGAGACCTACAAGTCGAGCAGAGACGAAAGTCGGTCTTAGTGATCTGGCGGTATTACGTGGAAAAGCCGCCACTCAACGGATAAAAGTTACTCTAGGGATAACAGGCTGA
>M03053_135_000000000-ALP1V_1_1101_14950_21282	
GGACAAAAAGACCCTATGAAGCTTTACTGTAACTTGAAATTGAAATTGGACTTTAGTCGCGCAGTATAGGTGGGAGGCGTTGAAAATAATCTTGCGGGAATATTTGAGCCATCAGTGAGATACCACTCTTCTAATGTTAGATTTCTAACTTTGAACCATTATCTGGTCAAAGGACAGTTTCAGGCGGGCAGTTTGACTGGGGCGGTCGCCTCCCAAATGGTAACGGAGGCGTACAAAGGTTTCCTCTGAACGGGTAGAAATCGTATCTAGAGTGTAAAGGCATAAGGAAGCTTGACTGTGAGACCTACAAGTCGAGCAGGGACGAAAGTCGGTCTTAGTGATCTGACGGTACTGAGTGGAAAGGCCGTCACTCAACGGATAAAAGTTACTCTAGGGATAACAGGCTGA
>M03053_135_000000000-ALP1V_1_1117_7414_21275	
GGACAGAAAGACCCTATGCAGCTTTACTGTAGCTTGAGATTGGTTTCGGGTTTTATTTGCGCAGAATAGGTGGGAGGCTATGAAAAAATACTTGTGGGTGTTTTGGAGCCATCAGTGAGATACCACTCTTGTAAAACTAGAAATCTAACTTTACACCATTATCTGGTTAAAAGACAGTCTCAGGCGGGCAGTTTGACTGGGGCGGTCGCCTCCTAAAAGGTAACGGAGGCGTACAAAGGTTTCCTCAAATCGGTCAGACATCGATTGTAGAGCGTAAAGGCATATGGAAGCTTAACTGCGAGACCTACAAGTCGAGCAGAGACGAAAGTCGGTCTTAGTGATCTGGCGGTATTACGTGGAAAAGCCGCCACTCAACGGATAAAAGTTACTCTAGGGATAACAGGCTGA
>M03053_135_000000000-ALP1V_1_2108_4381_16994	
GGACAGAAAGACCCTATGCAGCTTTACTGTAACCTGGAATTGCTTTCAAGCTTATTTTGCGCAGCTTAGGTGGGAGGCTACGAACCTTTTCTTCCGGGAAGAGGGGAGCCATCAGTGAGATACCACTCTTGGTAAGCTAGAAAGCTCAGTCTTAACCGTTATCCGGTAAGATGACAGTTTCAGGCGGGCAGTTTGACTGGGGCAGTCACCTCCCAAAAGGTAATGGAGGTGCACAAAGGTTCCCTCAGGTTGGACGGAAATCAACCATAGAGTGTAAAAGCATAAGCGAGCTTGACTGCGAGACTGACATGTCAAGCAGAGACGAAAGTCGGTTTTAGTGATCCGACGGTGCTGAGTGGAAAGGCCGTCGCTCAACGGATAAAAGTTACTCTAGGGATAACAGGCTGA
>M03053_135_000000000-ALP1V_1_2109_6096_3679	
GGACAGAAAGACCCTATGAAGCTTTACTGTAACCTGGAATTGCTCTCAAGCTTATCTTGCGCAGCTTAGGTGGGAGGCTATGAACCTTTTCTTCTGGGAAGAGGGGAGCCATCAGTGAGATACCACTCTTGGTAAGCTAGAGCGCTCAGTCTTCACCGTCATCCGGTAAGACGACAGTTTCAGGCGGGCAGTTTGACTGGGGCAGTCACCTCCCAAAAGGTAATGGAGGTGTGCAAAGGTTCCCTCAGGCTGGACGGAAATCAGCCATAGAGTGTAAAAGCATAAGGGAGCTTGACTGCGAGACTGACATGTCAAGCAGAGACGAAAGTCGGCTTTAGTGATCCGACGGTGCTGTGTGGAAAGGCCGTCGCTCAACGGATAAAAGTTACTCTAGGGATAACAGGCTGA
>M03053_135_000000000-ALP1V_1_1101_21065_4504	
GGACAGAAAGACCCTATGAAGCTTTACTGTAACCTGAAATTGAAATTGGACTTTATTCGCGCAGTATAGGTGGGAAGCGTTGAAAATATTCTTGCGGGAATATTGGAGCTATCAGTGAGATACCACTCTTGTAATGTTAGATTTCTAACTTTGAACCATTATCCGGTCAGAGTACAGTTTCAGGTGGGCAGTTTGACTGGGGCGGTCGCCTCCTAAAAGGTAACGGAGGCGTGCAAAGGTTCCCTCAGGCTGGTTGGACATCAGTCGTAGAGTGTAAAGGCATAAGGGAGCTTGACTGCGAGACCAACAAGTCGAGCAGAGACGAAAGTCGGCCTTAGTGATCCGGCGCTTCCGAGTGGAAGGGGCGTCGCTCAACGGATAAAAGTTACTCTAGGGATAACAGGCTGA
>M03053_135_000000000-ALP1V_1_1110_25638_22971	
GGACAGAAAGACCCTATGAAGCTTTACTGTAACTTGAGATTGGTTTCGGGTTTTATTTGCGCAGAATAGGTGGGAGGCTATGAAAAAATACTTGTGGGTGTTTTGGAGCCATCAGTGAGATACCACTCTTGTAAAACTAGAAATCTAACTTTACACCATTATCTGGTTAAAAGACAGTCTCAGGCGGGCAGTTTGACTGGGGCGGTCGCCTCCTAAAAGGTAACGGAGGCGTACAAAGGTTTCCTCAAATCGGTCAGACATCGATTGTAGAGCGTAAAGGCATATGGAAGCTTAACTGCGAGACCTACAAGTCGAGCAGAGACGAAAGTCGGTCTTAGTGATCTGGCGGTAGTACGTGGAAAAGCCGCCACTCAACGGATAAAAGTTACTCTAGGGATAACAGGCTGA
>M03053_135_000000000-ALP1V_1_1112_7814_20240	
GGACAAAAAGACCCTATGAAGCTTTACTGTAGCTTGATATTGGCTCTGAGCTTTGTTTGCGCAGGATAGGTGGGAGGTGTTGAAAATTTTCTTGCGGGGAAATTCGAGCCGTTGGTGAGATACCACTCTAACAATGCTAGGATTCTAACTTTAAACCGTTATCCGGTTAGGGAACAGTTTCAGGTGGTCAGTTTGACTGGGGCGGTCACCTCCCAAAAGGTAACGGAGGCGTGCAAAGGTTTCCTCAGGCTGGTCGGAAATCAGTCGTTGAGTGTAAAGGCATAAGGAAGCTTGATTGTGAGACCTACAAGTCAAACAAAGACGAAAGTCGGCCTTAGTGATCCGACGGTTCCGAGTGGAAGGGCCGTCGCTCAACGGATAAAAGTTACTCTAGGGATAACAGGCTGA
>M03053_135_000000000-ALP1V_1_1105_22817_10310	
GGACAGAAAGACCCTATGCAGCTTTACTGTAACCTGGAATTGCTCTCAAGCTTATCTTGCGCAGCTTAGGTGGGAGACGTTGAACTTCTTCTTCCGGGAAGGAGGGAGTCATCAGTGAGATACCACTCTTGGTAAGCTAGAGCGCTCATTTCTAACCGTCAACCGGTAGAAAGACAGTTTCAGGCGGGCAGTTTGACTGGGGCAGTCACCTCCCAAAAGGTAATGGAGGTGTACAAAGGTTCGCTCAGGCTGGACGGAAATCAGCCATAGAGTGTAAAAGCATAAGCGAGCTTGACTGCGAGACTGACATGTCAAGCAGAGACGAAAGTCGGTTTTAGTGATCCGACGGTGCTGAGTGGAAAGGCCGTCGCTCAACGGATAAAAGTTACTCTAGGGATAACAGGCTGA
>M03053_135_000000000-ALP1V_1_2104_16039_11948	
GGACAGAAAGACCCTATGCAGCTTTACTGTAGCTTGGTATTGTGCCCGGGCTCTGAATGCGCAGGATAGGTGGGAGACGTTGATCTCATGGTTGCGGCTATGAGTTAGTCACTGGTGAGATACCACTCTTTCAGAGCTAGGGTTCTAACGTTCACCCGTTATCCGGGGAGCGGACAGTATCAGGTGGGCAGTTTGACTGGGGCGGTCGCCTCCTAAAAGGTAACGGAGGCGCACAAAGGTTTCCTCAGGCTGGTTGGAAATCAGCTGACGAGTGCAAAAGCAGAAGGAAGCTTGACTGTGAGACCTACAAGTCGAGCAGGGACGAAAGTCGGTTTTAGTGATCCGACGGTTCTGAGTGGAAGGGCCGTCGCTCAACGGATAAAAGTTACTCTAGGGATAACAGGCTGA
>M03053_135_000000000-ALP1V_1_1105_10426_15676	
GGACAGAAAGACCCTATGCAGCTTTACTGTAACTTGAGATTGGTTTCGGGTTTTATTTGCGCAGAATAGGTGGGAGGCTATGAAAAAATACTTGTGGGTGTTTTGGAGCCATCAGTGAGATACCACTCTTGTAAAACTAGAAATCTAACTTTACACCATTATCTGGTTAAAAGACAGTCTCAGGCGGGCAGTTTGACTGGGGCGGTCGCCTCCTAAAAGGTAACGGAGGCGTACAAAGGTTTCCTCAAATCGGTCAGACATCGATTGTAGAGCGTAAAGGCATATGGAAGCTTAACTGCGAGACCTACAAGTCGAGCAGAGACGAAAGTCGGTCTTAGTGATCTGGCGGTATTACGTGGAAAAGCCGCCACTCAACGGATAAAAGTTACTCTAGGGATAACAGGCTGA
>M03053_135_000000000-ALP1V_1_1118_22108_5627	
GGACAGAAAGACCCTATGCAGCTTTACTGTAACCTGGAATTGCTCTCAAGCTTATCTTGCGCAGCTTAGGTGGGAGACGTTGAACTTCTTCTTCCGGGAAGGAGGGAGTCATCAGTGAGATACCACTCTTGGTAAGCTAGAGCGCTCATTTCTAACCGTCAACCGGTAGAAAGACAGTTTCAGGCGGGCAGTTTGACTGGGGCAGTCACCTCCCAAAAGGTAATGGAGGTGTACAAAGGTTCGCTCAGGCTGGACGGAAATCAGCCATAGAGTGTAAAAGCATAAGCGAGCTTGACTGCGAGACTGACATGTCAAGCAGAGACGAAAGTCGGTTTTAGTGATCCGACGGTGCTGAGTGGAAAGGCCGCCACTCAACGGATAAAAGTTACTCTAGGGATAACAGGCTGA
>M03053_135_000000000-ALP1V_1_1113_19538_10099	
GGACAGAAAGACCCTATGCAGCTTTACTGTAGCTTGATATTGGCTTCGAGCTTTGTTTGTGCAGTATAAGTGGGAGGCATTAACAATTTTCTTGTGGGAAAAATAGGGCCATTAGTGAGATACCACTCTAACAAGGCTAGAATTCTAACCTTAGGTCGTTATCCGATTAAGGGACAGTTTTAGGTGGGCAGTTTGACTGGGGCGGTCGCCTCCTAAAAGGTAACGGAGGTGTGCAAGGGTTTCCTCAGGCTGGTTGGAAACCAACCGTAGAATGCAAAGGTATAAGGAGACTTGATTGTGAGACATACCGGCCAAGCAAAGATGAAAGTCGGTCTTAGTGATCCGACGGTTCCGAGCGGAAGGACCGTCGCTCAACGGATAAAAGTTACTCTAGGGATAACAGGCTGA
>M03053_135_000000000-ALP1V_1_1102_15937_2219	
GGACAAAAAGACCCTATGCAGCTTTACTGTAGCTTGAAATTGAAATTGGACTTCGCATGCGCAGCATAGGTGGGAAGCTTTGATGATAATCTTGCGGGATTATTTGAGCTATCAGTGAGATACCACTCTTGTAATGTTAGATTTCTAACTTTATATCATTATCTGGTTAAAGAACAGTTTCAGGCGGGCAGTTTGACTGGGGCGGTCGCCTCCCAAATGGTAACGGAGGCGTACAAAGGTTTCCTCAGGTCGGTCAGAAATCGATCGTAGAGTGTAAAGGCATAAGGAAGCTTGACTGTGAGACCTACAAGTCGAACAGGGACGAAAGTCGGTCTTAGTGATCTGACGGTACTGAGTGAAAAGGCCGTCACTCAACGGATAAAAGTTACTCTAGGGATAACAGGCTGA
>M03053_135_000000000-ALP1V_1_1104_6145_10548	
GGACAGAAAGACCCTATGAAGCTTTACTGTAACTTGAGATTGGTTTCGGGTTTTATTTGCGCAGAATAGGTGGGAGGCTATGAAAAAATACTTGTGGGTGTTTTGGAGCCATCAGTGAGATACCACTCTTGTAAAACTAGAAATTTAACTTTACACCATTATCTGGTTAAAAGACAGTCTCAGGCGGGCAGTTTGACTGGGGCGGTCGCCTCCTAAAAGGTAACGGAGGCGTACAAAGGTTTCCTCAAATCGGTCAGACATCGATTGTAGAGCGTAAAGGCATATGGAAGCTTAACTGCGAGACCTACAAGTCGAGCAGAGACGAAAGTCGGTCTTAGTGATCTGGCGGTATTACGTGGAAAAGCCGCCACTCAACGGATAAAAGTTACTCTAGGGATAACAGGCTGA
>M03053_135_000000000-ALP1V_1_1114_17031_18579	
GGACAGAAAGACCCTATGAAGCTTTACTGTATCTTGGAATTGGGTTTGGTCTTTACTTGCGCAGGATAGGTGGGAGGCTTTGAAGATGATCTTGCGGGATCGTTGGAGCCACTGGTGAGATACCACTCTTGTAATGATAAAATCCTAACTTTGAACCGTTATCCGGTCAGAGAACAGTTTCAGGTGGGCAGTTTGACTGGGGCGGTCGCCTCCTAAAAGGTAACGGAGGCGTGCAAAGGTTCCCTCAGGCTGGTTGGACATCAGTCGTAGAGTGTAAAGGCATAAGGGAGCTTGACTGCGAGACCAACAAGTCGAGCAGAGACGAAAGTCGGCCTTAGTGATCCGGCGCTTCCGAGTGGAAGGGGCGTCGCTCAACGGATAAAAGTTACTCTAGGGATAACAGGCTGA
>M03053_135_000000000-ALP1V_1_2117_4054_11957	
GGACAGAAAGACCCTATGCAGCTTTACTGTAGCTTGGTATTGTGCCCGGGCTCTGAATGCGCAGGATAGGTGGGAGACGTTGATCTAATGCTCGTGGGTATTAGGGAGTCAATGGTGAGATACCACTCTTTCAGAGCTAGGGTTCTAACGTTCACCCGTTATCCGGGGAGCGGACAGTATCAGGTGGGCAGTTTGACTGGGGCGGTCGCCTCCTAAAAGGTAACGGAGGCGCGCAAAGGTTTCCTCAGGCTGGTTGGAAATCAGCTGACGAGTGCAAAAGCAGAAGGAAGCTTGACTGTGAGACCTACAAGTCGAACAGGGACGAAAGTCGGCTTTAGTGATCCGACGGTTCTGAGTGGAAGGGCCGTCGCTCAACGGATAAAAGTTACTCTAGGGATAACAGGCTGA
>M03053_135_000000000-ALP1V_1_1103_24362_10711	
GGACAGAAAGACCCTATGCAGCTTTACTGTAGCTTGGTATTGTGCCCGGGCTCTGAATGCGCAGGATAGGTGGGAGACGTTGATCTCATGGTTGCGGCTATGAGTTAGTCACTGGTGAGATACCACTCTTTCAGAGCTAGGGTTCTAACGTTCACCCGTTATCCGGGGAGCGGACAGTATCAGGTGGGCAGTTTGACTGGGGCGGTCGCCTCCTAAAAGGTAACGGAGGCGCACAAAGGTTTCCTCAGGCTGGTTGGAAATCAGCTGACGAGTGCAAAAGCAGAAGGAAGCTTGACTGTGAGACCTACAAGTCGAACAGGGACGAAAGTCGGTTTTAGTGATCCGACGGTTCTGAGTGGAAGGGCCGTCGCTCAACGGATAAAAGTTACTCTAGGGATAACAGGCTGA
>M03053_135_000000000-ALP1V_1_1109_12852_8563	
GGACAAAAAGACCCTATGCAGCTTTACTGTAACCTGAAATTGAAATTGGACTTTAGTCGCGCAGCATAGGTGGGAAGCGTTGAGAATATTCTTGCGGGAATATTGGAGCTATCAGTGAGATACCACTCTTCTAGTGTTAGATTTCTAACTTCGAACCATTATCTGGTCAAAGAACAGTTTCAGGCGGGCAGTTTGACTGGGGCGGTCGCCTCCTAAATGGTAACGGAGGCGTACAAAGGTTTCCTCTGAACGGGTAGAAATCGTATCTAGAGTGTAAAGGCATAAGGAAGCTTGACTGTGAGACCTACAAGTCGAGCAGGGACGAAAGTCGGTCTTAGTGATCTGACGGTACTGAGTGGAAAGGCCGTCACTCAACGGATAAAAGTTACTCTAGGGATAACAGGCTGA
>M03053_135_000000000-ALP1V_1_1114_9150_17723	
GGACAGAAAGACCCTATGCAGCTTTACTGTAGCTTGGTATTGTGCCCGGGCTCTGAATGCGCAGGATAGGTGGGAGACGTTGATCTAGTGCTCGTGGGTACTAGGGAGTCAATGGTGAGATACCACTCTTTCAGAGCTAGGGTTCTAACGTTCACCCGTTATCCGGGGAGCGGACAGTATCAGGTGGGCAGTTTGACTGGGGCGGTCGCCTCCTAAAAGGTAACGGAGGCGCGCAAAGGTTTCCTCAGGCTGGTTGGAAATCAGCCGACGAGTGCAAAAGCAGAAGGAAGCTTGACTGTGAGACCTACAAGTCGAACAGGGACGAAAGTCGGCTTTAGTGATCCGACGGTTCTGAGTGGAAGGGCCGTCGCTCAACGGATAAAAGTTACTCTAGGGATAACAGGCTGA
>M03053_135_000000000-ALP1V_1_1115_9008_18879	
GGACAGAAAGACCCTATGAAGCTTTACTGTAACTTGAGATTGGTTTCGGGTTTTATTTGCGCAGAATAGGTGGGAGGCTATGAAAAAATACTTGTGGGTGTTTTGGAGCCATCAGTGAGATACCACTCTTGTAAAACTAGAAATCTAACTTTACACCATTATCTGGTTAAAAGACAGTCTCAGGCGGGCAGTTTGACTGGGGCGGTCGCCTCCTAAAAGGTAACGGAGGCGTACAAAGGTTTCCTCAAATCGGTCAGACATCGATTGTAGAGCGTAAAGGCATATGGAAGCTTAACTGCGAGACCTACAAGTCGAGCAGAGACGAAAGTCGGTCTTAGTGATCTGGCGGTATTACGTGGAAAAGCCGCCACTCAACGGATAAAAGTTACTCTAGGGATAACAGGCTGA
>M03053_135_000000000-ALP1V_1_1115_27729_9954	
GGACAGAAAGACCCTATGAAGCCTTACTGTAGCTTGATATTGGCTCCGGGCTTTGTTTGCGCAGGATAGGTGGGAGGCGTTGAAAGTTTTCTTGTGGGAAGGCTGGAGCCGTTGGTGAGATACCACTCTAACAATGCTAGGATTCTAACCCTACACCGTTATCCGGTTAGGGGACAGTTTCAGGTGGTCAGTTTGACTGGGGCGGTCGCCTCCCAAAAGGTAACGGAGGCGTGCAAAGGTTTCCTCAGACTGGTCGGAAATCAGTCGTAGAGTGTAAAGGCATAAGGAAGCTTGATTGTGAGACTTACAAGTCGAACAAAGACGAAAGTCGGCCTTAGTGATCCGACGGTTCCGAGTGGAAGGGCCGTCGCTCAACGGATAAAAGTTACTCTAGGGATAACAGGCTGA
>M03053_135_000000000-ALP1V_1_2116_21083_8206	
GGACAGAAAGACCCTATGCAGCTTTACTGTAACTTGAGATTGGTTTCGGGTTTTATTTGCGCAGAATAGGTGGGAGGCTATGAAAAAATACTTGTGGGTGTTTTGGAGCCATCAGTGAGATACCACTCTTGTAAAACTAGAAATCTAACTTTACACCATTATCTGGTTAAAAGACAGTCTCAGGCGGGCAGTTTGACTGGGGCGGTCGCCTCCTAAAAGGTAACGGAGGCGTACAAAGGTTTCCTCAAATCGGTCAGACATCGATTGTAGAGCGTAAAGGCATATGGAAGCTTAACTGCGAGACCTACAAGTCGAGCAGAGACGAAAGTCGGTCTTAGTGATCTGGCGGTATTACGTGGAAAAGCCGCCACTCAACGGATAAAAGTTACTCTAGGGATAACAGGCTGA
>M03053_135_000000000-ALP1V_1_2112_21956_14041	
GGACAAAAAGACCCTATGCAGCTTTACTGTAGCTTGATATTGGCTTCGAGCTTTGTTTGTGCAGTATAAGTGGGAGGCATTAACAATTTTCTTGTGGGAAAAATAGGGCCATTAGTGAGATACCACTCTAACAAGGCTAGAATTCTAACCTTAGGTCGTTATCCGATTAAGGGACAGTTTTAGGTGGGCAGTTTGACTGGGGCGGTCGCCTCCTAAAAGGTAACGGAGGTGTGCAAAGGTTTCCTCAGGCTGGTTGGAAACCAACCGTAGAATGCAAAGGTATAAGGAGACTTGATTGTGAGACATACCGGTCAAGCAAAGATGAAAGTCGGTCTTAGTGATCCGACGGTTCCGAGTGGAAGGACCGTCGCTCAACGGATAAAAGTTACTCTAGGGATAACAGGCTGA
>M03053_135_000000000-ALP1V_1_1115_4135_14468	
GGACAAAAAGACCCTATGAAGCTTTACTGTAACTTGAAATTGAAATTGGACTTTATTCGCGCAGTATAGGTGGGAGGTGTTGATTGTAATCTTGCGGGATTATTGGAGCCATCAGTGAGATTCCACTCTTGTAATGTTAGATTTCTAACTTTGAATCATTATCTGGTCAAAGGACAGTTTCAGGCGGGCAGTTTGACTGGGGCGGTCGCCTCCCAAACGGTAACGGAGGCGTACAAAGGTTTCCTCTGAACGGTTAGAAATCGTATCTAGAGTGTAAAGGCATAAGGAAGCTCGACTGTGAGACCTACAAGTCGAGCAGGGACGAAAGTCGGTCTTAGTGATCTGACGGTACTGAGTGGAAAGGCCGTCACTCAACGGATAAAAGTTACTCTAGGGATAACAGGCTGA
>M03053_135_000000000-ALP1V_1_1101_24333_13972	
GGACAGAAAGACCCTATGCAGCTTTACTGTAACTTGAGATTGGTTTCGGGTTTTATTTGCGCAGAATAGGTGGGAGGCTATGAAAAAATACTTGTGGGTGTTTTGGAGCCATCAGTGAGATACCACTCTTGTAAAACTAGAAATCTAACTTTACACCATTATCTGGTTAAAAGACAGTCTCAGGCGGGCAGTTTGACTGGGGCGGTCGCCTCCTAAAAGGTAACGGAGGCGTACAAAGGTTTCCTCAAATCGGTCAGACATCGATTGTAGAGCGTAAAGGCATATGGAAGCTTAACTGCGAGACCTACAAGTCGAGCAGAGACGAAAGTCGGTCTTAGTGATCTGACGGTACTGAGTGGAAAGGCCGTCACTCAACGGATAAAAGTTACTCTAGGGATAACAGGCTGA
>M03053_135_000000000-ALP1V_1_1119_14565_4971	
GGACAGAAAGACCCTATGCAGCTTTACTGTAACCTGGAATTGCTCTCAAGCTTATCTTGCGCAGCTTAGGTGGGAGACGTTGAACTTCTTCTTCCGGGAAGGAGGGAGTCATCAGTGAGATACCACTCTTGGTAAGCTAGAGCGCTCATTTCTAACCGTCAACCGGTAGAAAGACAGTTTCAGGCGGGCAGTTTGACTGGGGCAGTCACCTCCCAAAAGGTAATGGAGGTGTACAAAGGTTCGCTCAGGCTGGACGGAAATCAGCCATAGAGTGTAAAAGCATAAGCGAGCTTGACTGCGAGACTGACATGTCAAGCAGAGACGAAAGTCGGTTTTAGTGATCCGACGGTGCTGAGTGGAAAGGCCGTCGCTCAACGGATAAAAGTTACTCTAGGGATAACAGGCTGA
>M03053_135_000000000-ALP1V_1_1109_9524_10972	
GGACAAAAAGACCCTATGAAGCTTTACTGTATCTTGGAATTGGGTTTGGTCTTTGCTTGCGCAGGATAGGTGGGAGGCTTTGAAGATGGTCTTGCGGGATCATTGGAGCCACTGGTGAGATACCACTCTAGTAATGATAAAATCCTAACTTTGAATCGTTATCCGGTCAAAGAACAGTTTCAGGTGGGCAGTTTGACTGGGGCGGTCGCCTCCTAAAAGGTAACGGAGGCGTGCAAAGGTTCCCTCAGGCTGGTTGGACATCAGTCGTAGAGTGTAAAGGCATAAGGGAGCTTGACTGCGAGACCTACAAGTCGAGCAGAGACGAAAGTCGGCCTTAGTGATCCGACGGTTCCGAGTGGAAGGGCCGTCGCTCAACGGATAAAAGTTACTCTAGGGATAACAGGCTGA
>M03053_135_000000000-ALP1V_1_2112_26122_9146	
GGACAGAAAGACCCTATGCAGCTTTACTGTAACCTTGAATTGCTCTCAAGCTTATCTTGCGCAGCTTAGGTGGGAGACGTTGAACTTCTTCTTCCGGGAAGGAGGGAGTCATCAGTGAGATACCACTCTTGGTAAGCTAGAGCGCTCATTTCTAACCGTCAACCGGTAGAAAGACAGTTTCAGGCGGGCAGTTTGACTGGGGCAGTCACCTCCCAAAAGGTAATGGAGGTGTACAAAGGTTCGCTCAGGCTGGACGGAAATCAGCCATAGAGTGTAAAAGCATAAGCGAGCTTGACTGCGAGACTGACATGTCAAGCAGAGACGAAAGTCGGTTTTAGTGATCCGACGGTGCTGAGTGGAAAGGCCGTCGCTCAACGGATAAAAGTTACTCTAGGGATAACAGGCTGA
>M03053_135_000000000-ALP1V_1_2116_4587_8048	
GGACAGAAAGACCCTATGCAGCTTTACTGTATCTTGGAATTGGGTTTGGTCTTTACTTGCGCAGGATAGGTGGGAGGCTTTGAAGATGATCTTGCGGGATCGTTGGAGCCACTGGTGAGATACCACTCTTGTAATGATAAAATCCTAACTTTGAACCGTTATCCGGTCAGAGAACAGTTTCAGGTGGGCAGTTTGACTGGGGCGGTCGCCTCCTAAAAGGTAACGGAGGCGTGCAAAGGTTCCCTCAGGCTGGTTGGACATCAGTCGTAGAGTGTAAAGGCATAAGGGAGCTTGACTGCGAGACCAACAAGTCGAGCAGAGACGAAAGTCGGCCTTAGTGATCCGGCGCTTCCGAGTGGAAGGGGCGTCGCTCAACGGATAAAAGTTACTCTAGGGATAACAGGCTGA
>M03053_135_000000000-ALP1V_1_1117_15070_15962	
GGACAAAAAGACCCTATGAAGCTTTACTGTATCCTGATATTGATTTTGGGTTTTGTTTGTATAGAATAGGCGGGAGGCAACGATAATTTTTCTATGAAAGGTTTGAGCCAACAGTGAAATACCACTCTTGCAAAACACAAAGTCTAACTTTATACTGTGAATCAGGTTAGAGGACAGTGTTTGGTGGTCAGTTTGACTGGGGCGGTCGCCTCCTAAAGAGTAACGGAGGTGTGCAAAGGTTTTCTCAAACTGGTTGGAAATCAGAGTTAGAGTATAAAGGCATAAGAAAGCTTGATTGTGAGACATACAAGTCAAACAAAGACGAAAGTCGGCCTTAGTGATCCGACAATACTTAGTGGGAGGGTTGTCGCTCAACGGATAAAAGTTACTCTAGGGATAACAGGCTGA
>M03053_135_000000000-ALP1V_1_1108_8356_8016	
GGACAGAAAGACCCTATGCAGCTTTACTTTAACCTCGAGTTGTAACCTTTTTTTATCTGTGCAAAATAGGTGGGAGGGAGAAATGTAATCCCCCAAGTGAGATACCACTCTTTTGAAATTAGGATTGCTTACAATAACATAGTTCTTAAACTCTATTGGACCGCTCGTGGGGGCCAGTTTGACTGGGGCGGTCGCCTCCTAAAGTGTAACGGAGGCGTGCAAAGGTCTCCTCAAATTGGTCGGAAATCAATTGTGGAGTGGAAAGACATATGGAGGCTTGATTGCAAAGTTGACTGGCTGCGCAAAGATGAGAATCGGCCTTAATGATCCTATATGGCTGAGTGGAAGGTGTATCGCTAAACGGATAAAAGTTACTCTAGGGATAACAGGCTGA
>M03053_135_000000000-ALP1V_1_2117_18481_11468	
GGACAGAAAGACCCTATGCAGCTTTACTGTAGCTTGATATTGGCTCCGGGCTTTGTTTGCGCAGGATAGGTGGGAGGCGTTGAAAATTTTCTTGCGGGAAGATTGGAGCCGTTGGTGAGATACCACTCTAACAATGCTAGGATTCTAACCCTACACCGTTATCCGGTTAGGGGACAGTTTCAGGTGGTCAGTTTGACTGGGGCGGTCGCCTCCCAAAAGGTAACGGAGGCGTGCAAAGGTTTCCTCAGGCTGGTCGGAAATCAGTCGTAGAGTGTAAAGGCATAAGGAAGCTTGATTGTGAGACCTACAAGTCGAACAAAGACGAAAGTCGGCCTTAGTGATCCGACGGTTCCGAGTGGAAGGGCCGTCGCTCAACGGATAAAAGTTACTCTAGGGATAACAGGCTGA
>M03053_135_000000000-ALP1V_1_1113_16487_6934	
GGACAGAAAGACCCTATGCAGCTTTACTGTAACTTGAGATTGGTTTCGGGTTTTATTTGCGCAGAATAGGTGGGAGGCTATGAAAAAATACTTGTGGGTGTTTTGGAGCCATCAGTGAGATACCACTCTTGTAAAACTAGAAATCCAACTTTACACCATTATCTGGTTAAAAGACAGTCTCAGGCGGGCAGTTTGACTGGGGCGGTCGCCTCCTAAAAGGTAACGGAGGCGTACAAAGGTTTCCTCAAATCGGTCAGACATCGATTGTAGAGCGTAAAGGCATATGGAAGCTTAACTGCGAGACCTACAAGTCGAGCAGAGACGAAAGTCGGTCTTAGTGATCTGGCGGTATTACGTGGAAAAGCCGCCACTCAACGGATAAAAGTTACTCTAGGGATAACAGGCTGA
>M03053_135_000000000-ALP1V_1_2115_24379_15779	
GGACAGAAAGACCCTATGCAGCTTTACTGTAACCTGGAATTGCTCTCAAGCTTATCTTGCGCAGCTTAGGTGGGAGGCTATGAACCTTTTCTTCTGGGAAGAGGGGAGCTATCAGTGAGATACCACTCTTGGTAAGCTAGAGCGCTCAGTCTTCACCGTCATCCGGTAAGACGACAGTTTCAGGCGGGCAGTTTGACTGGGGCAGTCACCTCCCAAAAGGTAATGGAGGTGTGCAAAGGTTCCCTCAGGCTGGACGGAAATCAGCCATAGAGTGTAAAAGCATAAGGGAGCTTGACTGCGAGACTGACATGTCAAGCAGAGACGAAAGTCGGCTTTAGTGATCCGACGGTGCTGTGTGGAAAGGCCGTCGCTCAACGGATAAAAGTTACTCTAGGGATAACAGGCTGA
>M03053_135_000000000-ALP1V_1_2114_18618_8577	
GGACAAAAAGACCCTATGCAGCTTTACTGTAGCTTGGTATTGTGCCCGGGCTCTGAATGCGCAGGATAGGTGGGAGACGTTGATCTCATGCTTGTGGGTATGAGTTAGTCACTGGTGAGATACCACTCTTTCAGAGCTAGGGTTCTAACGTTCACCCGTTATCCGGGGAGCGGACAGTATCAGGTGGGCAGTTTGACTGGGGCGGTCGCCTCCTAAAAGGTAACGGAGGCGTGCAGAGGTTCCCTCAGGCTGGTTGGACATCAGTCGTAGAGTGTAAAGGCATAAGGGAGCTTGACTGCGAGACCAACAAGTCGAGCAGAGACGAAAGTCGGCCTTAGTGATCCGGCGCTTCCGAGTGGAAGGGGCGTCGCTCAACGGATAAAAGTTACTCTAGGGATAACAGGCTGA
>M03053_135_000000000-ALP1V_1_1107_4685_16911	
GGCAAAAAGACCCTATGCAGCTTTACTGTAGCTTGATATTGGCTCCGGGCTTTGTTTGCGCAGGATAGGTGGGAGGCGTTGAAAATTTTCTTGTGGGAAGATTGGAGCCGTTGGTGAGATACCACTCTAACAATGCTAGGATTCTAACCCTACACCGTTATCCGGTTAGGGGACAGTTTCAGGTGGTCAGTTTGACTGGGGCGGTCGCCTCCCAAAAGGTAACGGAGGCGTGCAAAGGTTTCCTCAGGCTGGTCGGAAATCAGTCGTAGAGTGTAAAGGCATAAGGAAGCTTGATTGTGAGACCTACAAGTCGAGCAAAGACGAAAGTCGGCCTTAGTGATCCGACGGTTCCGAGTGGAAGGGCCGTCGCTCAACGGATAAAAGTTACTCTAGGGATAACAGGCTGA
>M03053_135_000000000-ALP1V_1_2109_7097_19214	
GGACAAAAAGACCCTATGCAACCTTACTGTAGCTTGATATTGGCTCCGGGCTTTGTTTGCGCAGGATAGGTGGGAGGCGTTGAAAATTTTCTTGCGGGAAAGTTGGAGCCGTTGGTGAGATACCACTCTAACAATGCTAGGATTCTAACCCTATATCGTTATCCGGTTAGGGGACAGTTTCAGGTGGTCAGTTTGACTGGGGCGGTCGCCTCCTAAAAGGTAACGGAGGCGTGCAAAGGTTTCCTCAGACTGGTCGGAAATCAGTCATAGAGTGTAAAGGCATAAGGAAGCTTGATTGTGAGACCTACAAGTTGAACAAAGACGAAAGTCGGCCTTAGTGATCCGGCGGTACCGAGTGGAAGGGCCGTCGCTCAACGGATAAAAGTTACTCTAGGGATAACAGGCTGA
>M03053_135_000000000-ALP1V_1_1116_20271_3746	
GGACAAAAAGACCCTATGCAGCTTTACTGCAACCTGGAATTGCTCTCAAGCTTATCTTGCGCAGCTTAGGTGGGAGACGTTGAACTTCTTCTTCCGGGAAGGAGGGAGTCATCAGTGAGATACCACTCTTGGTAAGCTAGAGCGCTCATTTCTAACCGTCAACCGGTAGAAAGACAGTTTCAGGCGGGCAGTTTGACTGGGGCAGTCACCTCCCAAAAGGTAATGGAGGTGTACAAAGGTTCGCTCAGGCTGGACGGAAATCAGCCATAGAGTGTAAAAGCATAAGCGAGCTTGACTGCGAGACTGACATGTCAAGCAGAGACGAAAGTCGGTTTTAGTGATCCGACGGTGCTGAGTGGAAAGGCCGTCGCTCAACGGATAAAAGTTACTCTAGGGATAACAGGCTGA
>M03053_135_000000000-ALP1V_1_2115_6935_7396	
GGACAAAAAGACCCTATGCAGCTTTACTGTAACTTGAGATTGGTTTCGGGTTTTATTTGCGCAGAATAGGTGGGAGGCTATGAAAAAATACTTGTGGGTGTTTTGGAGCCATCAGTGAGATACCACTCTTGTAAAACTAGAAATCTAACTTTACACCATTATCTGGTTAAAAGACAGTCTCGGGCGGGCAGTTTGACTGGGGCGGTCGCCTCCTAAAAGGTAACGGAGGCGTACAAAGGTTTCCTCAAATCGGTCAGACATCGATTGTAGAGCGTAATGGCATATGGAAGCTTAACTGCGAGACCTACAAGTCGAGCAGAGACGAAAGTCGGTCTTAGTGATCTGGCGGTATTACGTGGAAAAGCCGCCACTCAACGGATAAAAGTTACTCTAGGGATAACAGGCTGA
>M03053_135_000000000-ALP1V_1_1111_26119_6970	
GGACAGAAAGACCCTATGCAGCTTTACTGTAACTTGAAATTGAAATTGGACTTTAGTCGCGCAGTATAGGTGGGAGGCGTTGAAAATAATCTTGCGGGAATATTGGAGCCATCAGTGAGATACCACTCTTCTAATGTTAGATTTCTAACTTTGAACCATTATCTGGTCAAAGGACAGTTTCAGGCGGGCAGTTTGACTGGGGCGGTCGCCTCCTAAAAGGTAACGGAGGCGTACAAAGGTTTCCTCAAATCGGTCAGACATCGATTGTAGAGCGTAAAGGCATATGGAAGCTTAACTGCGAGACCTACAAGTCGAGCAGAGACGAAAGTCGGTCTTAGTGATCTGGCGGTATTACGTGGAAAAGCCGCCACTCAACGGATAAAAGTTACTCTAGGGATAACAGGCTGA
>M03053_135_000000000-ALP1V_1_1104_18999_22545	
GGACAAAAAGACCCTATGAAGCTTTACTGTAACTTGAGATTGGTTTCGGGTTTTATTTGCGCAGTATAGGTGGGAGGCTATGAAAAAATTCTTGCGGGAATTTTGGAGCCATCAGTGAGATACCACTCTTGTAAAACTAGAAATCTAACTTTACACCATTATCTGGTTAAAAGACAGTCTCAGGCGGGCAGTTTGACTGGGGCGGTCGCCTCCCAAAAGGTAACGGAGGCGTACAAAGGTTTCCTCAAATCGGTCAGACATCGATTGTAGAGCGTAAAGGCATATGGAAGCTTAACTGCGAGACCTACAAGTCGAGCAGAGACGAAAGTCGGTCTTAGTGATCTGACGGTATTGTGTGGAAAAGCCGTCACTCAACGGATAAAAGTTACTCTAGGGATAACAGGCTGA
>M03053_135_000000000-ALP1V_1_1107_23181_9450	
GGACAGAAAGACCCTATGCAGCTTTACTGTAACTTGAGATTGGTTTCGGGTTTTATTTGCGCAGAATAGGTGGGAGGCTATGAAAAAATACTTGTGGGTGTTTTGGAGCCATCAGTGAGATACCACTCTTGTAAAACTAGAATTCTAACTTTACACCATTATCTGGTTAAAAGACAGTCTCAGGCGGGCAGTTTGACTGGGGCGGTCGCCTCCTAAAAGGTAACGGAGGCGTACAAAGGTTTCCTCAAATCGGTCAGACATCGATTGTAGAGCGTAAAGGCATATGGAAGCTTAACTGCGAGACCTACAAGTCGAGCAGAGACGAAAGTCGGTCTTAGTGATCTGGCGGTATTACGTGGAAAAGCCGCCACTCAACGGATAAAAGTTACTCTAGGGATAACAGGCTGA
>M03053_135_000000000-ALP1V_1_1112_24275_22105	
GGACAGAAAGACCCTATGAAGCTTTACTGTAACTTGAAATTGAAATTGGACTTTATTCGCGCAGCATAGGTGGGAAGCGTTGAAAATACTCTTGCGGGAGTATTGGAGCTATCAGTGAGATACCACTCTTGTAATGTTAGATTTCTAACTTTGAACCATTATCTGGTCAGAGGACAGTTTCAGGCGGGCAGTTTGACTGGGGCGGTCGCCTCCCAAACGGTAACGGAGGCGTACAAAGGTTTCCTCTGAACGTGTAGAAATCGTATCTAGAGTGTAAAGGCATAAGGAAGCTTGACTGTGAGACCTACAAGTCGAGCAGGGACGAAAGTCGGTCTTAGTGATCTGACGGTACTGAGTGGAAAGGCCGTCACTCAACGGATAAAAGTTACTCTAGGGATAACAGGCTGA
>M03053_135_000000000-ALP1V_1_1117_23666_8395	
GGACAAAAAGACCCTATGAAGCTTTACTGTAACTTGAAATTGAAATTGGACTTTAGTCGCGCAGTATAGGTGGGAGGCGTTGAAAATAATCTTGCGGGAATATTGGAGCCATCAGTGAGATACCACTCTTCTAATGTTAGATTTCTAACTTTGAACCATTATCTGGTCAAAGGACAGTTTCAGGCGGGCAGTTTGACTGGGGCGGTCGCCTCCCAAATGGTAACGGAGGCGTACAAAGGTTTCCTCTGAACGGGTAGAAATCGTATCTAGAGTGTAAAGGCATAAGGAAGCTTGACTGTGAGACCTACAAGTCGAACAGGGACGAAAGTCGGTCTTAGTGATCTGACGGTACTGAGTGGAAAGGCCGTCACTCAACGGATAAAAGTTACTCTAGGGATAACAGGCTGA
>M03053_135_000000000-ALP1V_1_2103_20561_3633	
GGACAGAAAGACCCTATGCAGCTTTACTGTAACTTGAGATTGGTTTCGGGTTTTATTTGCGCAGAATAGGTGGGAGGCTATGAAAAAATACTTGTGGGTGTTTTGGAGCCATCAGTGAGATACCACTCTTGTAAAACTAGAAATCTAACTTTACACCATTATCTGGTTAAAAGACAGTCTCAGGCGGGCAGTTTGACTGGGGCGGTCGCCTCCTAAAAGGTAACGGAGGCGTACAAAGGTTTCCTCAAATCGGTCAGACATCGATTGTAGAGCGTAAAGGCATATGGAAGCTTAACTGCGAGACCTACAAGTCGAGCAGAGACGAAAGTCGGTCTTAGTGATCTGGCGGTATTACGTGGAAAAGCCGCCACTCAACGGATAAAAGTTACTCTAGGGATAACAGGCTGA
>M03053_135_000000000-ALP1V_1_1109_9104_7291	
GGACAGAAAGACCCTATGCAGCTTTACTGTAACTTGAGATTGGTTTCGGGTTTTATTTGCGCAGAATAGGTGGGAGGCTATGAAAAAATACTTGTGGGTGTTTTGGAGCCATCAGTGAGATACCACTCTTGCAAAACTAGAAATCTAACTTTACACCATTATCTGGTTAAAAGACAGTCTCAGGCGGGCAGTTTGACTGGGGCGGTCGCCTCCTAAAAGGTAACGGAGGCGTACAAAGGTTTCCTCAAATCGGTCAGACATCGATTGTAGAGCGTAAAGGCATATGGAAGCTTAACTGCGAGACCTACAAGTCGAGCAGAGACGAAAGTCGGTCTTAGTGATCTGGCGGTATTACGTGGAAAAGCCGCCACTCAACGGATAAAAGTTACTCTAGGGATAACAGGCTGA
>M03053_135_000000000-ALP1V_1_1101_20911_19144	
GGACAGAAAGACCCTATGCAGCTTTACTGTAACTTGAGATTGGTTTCGGGTTTTATTTACGCAGAATAGGTGGGAGGCTATGAAAAAATACTTGTGGGTGTTTTGGAGCCATCAGTGAGATACCACTCTTGTAAAACTAGAAATCTAACTTTACACCATTATCTGGTTAAAAGACAGTCTCAGGCGGGCAGTTTGACTGGGGCGGTCGCCTCCTAAAAGGTAACGGAGGCGTACAAAGGTTTCCTCAAATCGGTCAGAAATCGATCGTAGAGCGTAAAGGCATATGGAGGCTTAACTGCGAGACCTACAAGTCGAGCAGAGACGAAAGTCGGTCTTAGTGATCTGGCGGTATCACGTGGAAAAGCCGCCACTCAACGGATAAAAGTTACTCTAGGGATAACAGGCTGA
>M03053_135_000000000-ALP1V_1_1105_22741_10738	
GGACAGAAAGACCCTATGCAGCTTTACTGTAGCTTGATATTGGCTCCGGGCTTTGTTTGCGCAGGATAGGTGGGAGGCGTTGAAAGCTTTCTTGTGGGAAAGTTGGAGCCATTGGTGAGATACCACTCTAACAATGCTAGGATTCTAACCCTATACCGTCATCCGGTTAGGGGACAGTTTCAGGTGGTCAGTTTGACTGGGGCGGTCGCCTCCTAAAAGGTAACGGAGGCGTGCAAAGGTTTCCTCAGACTGGTTGGAAATCAGTCGAAGAGTGTAAAGGCATAAGGGAGCTTGATTGTGAGACCTACAAGTCGAACAAAGACGAAAGTCGGCCTTAGTGATCCGACGGTTCCGAGTGGAAGGGCCGTCGCTCAACGGATAAAAGTTACTCTAGGGATAACAGGCTGA
>M03053_135_000000000-ALP1V_1_1116_23539_3981	
GGACAGAAAGACCCTATGCAGCTTTACTGTAGCTTGATATTGGCTTCGAGCTTTGTTTGTGCAGTATAAGTGGGAGGCATTAACAATTTTCTTGTGGGAAAAATAGGGCCATTAGTGAGATACCACTCTAACAAGGCTAGAATTCTAACCTTAGGTCGTTATCCGATTAAGGGACAGTTTTAGGTGGGCAGTTTGACTGGGGCGGTCGCCTCCTAAAAGGTAACGGAGGTGTGCAAAGGTTTCCTCAGGCTGGTTGGAAACCAACCGTAGAATGCAAAGGTATAAGGAGACTTGATTGTGAGACATACCGGTCAAGCAAAGATGAAAGTCGGTCTTAGTGATCCGACGGTTCCGAGTGGAAGGACCGTCGCTCAACGGATAAAAGTTACTCTAGGGATAACAGGCTGA
>M03053_135_000000000-ALP1V_1_2106_10676_3254	
GGACAGAAAGACCCTATGAAGCTTTACTGTAACTTGAGATTGGTTTCGGGTTTTATTTGCGCAGAATAGGTGGGAGGCTATGAAAAAATACTTGTGGGTGTTTTGGAGCCATCAGTGAGATACCACTCTTGTAAAACTAGAAATCTAACTTTACACCATTATCTGGTTAAAAGACAGTCTCAGGCGGGCAGTTTGACTGGGGCGGTCGCCTCCTAAAAGGTAACGGAGGCGTACAAAGGTTTCCTCAAATCGGTCAGACATCGATTGTAGAGCGTAAAGGCATATGGAAGCTTAACTGCGAGACCTACAAGTCGAGCAGAGACGAAAGTCGGTCTTAGTGATCTGGCGGTATTACGTGGAAAAGCCGCCACTCAACGGATAAAAGTTACTCTAGGGATAACAGGCTGA
>M03053_135_000000000-ALP1V_1_1112_18464_10054	
GGACAGAAAGACCCTATGAAGCTTTACTGTAACCTGGAATTGCTCTCAAGCTTATCTTGCGCAGCTTAGGTGGGAGACGTTGAACTTCTTCTTCCGGGAAGGAGGGAGTCATCAGTGAGATACCACTCTTGGTAAGCTAGAGCGCTCATTTCTAACCGTCAACCGGTAGAAAGACAGTTTCAGGCGGGCAGTTTGACTGGGGCAGTCACCTCCCAAAAGGTAATGGAGGTGTACAAAGGTTTCCTCAAATCGGTCAGACATCGATTGTAGAGCGTAAAGGCATATGGAAGCTTAACTGCGAGACCTACAAGTCGAGCAGAGACGAAAGTCGGTCTTAGTGATCTGGCGGTATTACGTGGAAAAGCCGCCACTCAACGGATAGAAGTTACTCTAGGGATAACAGGCTGA
>M03053_135_000000000-ALP1V_1_2106_18236_18489	
GGACAAAAAGACCCTATGAAGCTTTACTGTAACTTGAGATTGGTTTCGGGTTTTATTTGCGCAGAATAGGTGGGAGGCTATGAAAAAATACTTGTGGGTGTTTTGGAGCCATCAGTGAGATACCACTCTTGTAAAACTAGAAATCTAACTTTACACCATTATCTGGTTAAAAGACAGTCTCAGGCGGGCAGTTTGACTGGGGCGGTCGCCTCCTAAAAGGTAACGGAGGCGTACAAAGGTTTCCTCAAATCGGTCAGACATCGATTGTAGAGCGTAAAGGCATATGGAAGCTTAACTGCGAGACCTACAAGTCGAGCAGAGACGAAAGTCGGTCTTAGTGATCTGGCGGTATTACGTGGAAAAGCCGCCACTCAACGGATAAAAGTTACTCTAGGGATAACAGGCTGA
>M03053_135_000000000-ALP1V_1_1110_27778_16320	
GGACAGAAAGACCCTATGCAGCTTTACTGTATCTTGGAATTGGGTTTGGTCTTTACTTGCGCAGGATAGGTGGGAGGCTTTGAAGATGATCTTGCGGGATCGTTGGAGCCACTGGTGAGATACCACTCTTGTAATGATAAAATCCTAACTTTGAACCGTTATCCGGTCAGAGAACAGTTTCAGGTGGGCAGTTTGACTGGGGCGGTCGCCTCCTAAAAGGTAACGGAGGCGTGCAAAGGTTCCCTCAGGCTGGTTGGACATCAGTCGTAGAGTGTAAAAGCATAAGCGAGCTTGACTGCGAGACTGACATGTCAAGCAGAGACGAAAGTCGGTTTTAGTGATCCGACGGCGCTGAGTGGAAAGGCCGTCGCTCAACGGATAAAAGTTACTCTAGGGATAACAGGCTGA
>M03053_135_000000000-ALP1V_1_1102_16314_4118	
GGACAAAAAGACCCTATGCAGCTTTACTGTATCTTGGAATTGGGTTTGGTCTTTACTTGCGCAGGATAGGTGGGAGGCTTTGAAGATGATCTTGCGGGATCGTTGGAGCCACTGGTGAGATACCACTCTTGTAATGATAAAATCCTAACTTTGAACCGTTATCCGGTCAGAGAACAGTTTCAGGTGGGCAGTTTGACTGGGGCGGTCGCCTCCTAAAAGGTAACGGAGGCGTGCAAAGGTTCCCTCAGGCTGGTTGGACATCAGTCGTAGAGTGTAGAGGCATAAGGGAGCTTGACTGCGAGACCAACAAGTCGAGCAGAGACGAAAGTCGGCCTTAGTGATCCGGCGCTTCCGAGTGGAAGGGGCGTCGCTCAACGGATAAAAGTTACTCTAAGGATAACAGGCTGA
>M03053_135_000000000-ALP1V_1_2108_17522_16267	
GGACAGAAAGACCCTATGCAGCTTTACTGTAGCTTGGTATTGTGCCCGGGCTCTGAATGCGCAGGATAGGTGGGAGACGTTGATCTCATGCTTGCGGGTATGAGTTAGTCACTGGTGAGATACCACTCTTTCAGAGCTAGGGTTCTAACGTTCACCCGTTATCCGGGGAGCGGACAGTATCAGGTGGGCAGTTTGACTGGGGCGGTCGCCTCCTAAAAGGTAACGGAGGCGCGCAAAGGTTTCCTCAGGCTGGTTGGAAATCAGCTGACGAGTGCAAAAGCAGAAGGAAGCTTGACTGTGAGACCTACAAGTCGAACAGGGACGAAAGTCGGTTTTAGTGATCCGACGGTTCTGAGTGGAAGGGCCGTCGCTCAACGGATAAAAGTTACTCTAGGGATAACAGGCTGA
>M03053_135_000000000-ALP1V_1_1119_4284_12493	
GGACAGAAAGACCCTATGCAGCTTTACTGTAACCTGGAATTGCTCTCAAGCTTATTTCGCGCAGCTTAGGTGGGAGACGTTGAACCTTTTCTTCCGGGAAAGGGGGAGTCATCAGTGAGATACCACTCTTGGTAAGCTAGAGCGCTCATTTTTAACCGTTATCCGGTAAAAAGACAGTTTCAGGCGGGCAGTTTGACTGGGGCAGTCACCTCCCAAAAGGTAATGGAGGTGTACAAAGGTTCCCTCAGGCTGGACGGAAATCAGCCATAGAGTGTAAAAGCATAAGGGAGCTTGACTGCGAGACGGACATGTCAAGCAGAGACGAAAGTCGGTTTTAGTGATCCGACGGTGCTGAGTGGAAAGGCCGTCGCTCAACGGATAAAAGTTACTCTAGGGATAACAGGCTGA
>M03053_135_000000000-ALP1V_1_1102_15662_14679	
GGACAAAAAGACCCTATGCAGCTTTACTGTAACTTGAGATTGGTTTCGGGTTTTATTTGCGCAGAATAGGTGGGAGGCTATGAAAAAATACTTGTGGGTGTTTTGGAGCCATCAGTGAGATACCACTCTTGTAAAACTAGAAATCTAACTTTACACCATTATCTGGTTAAAAGACAGTCTCAGGCGGGCAGTTTGACCGGGGCGGTCGCCTCCTAAAAGGTAACGGAGGCGTACAAAGGTTTCCTCAAATCGGTCAGACATCGATTGTAGAGCGCAAAGGCATATGGAAGCTTAACTGCGAGACCTACAAGTCGAGCAGAGACGAAAGTCGGTCTTAGTGATCTGGCGGTATTACGTGGAAAAGCCGCCACTCAACGGATAAAAGTTACTCTAGGGATAACAGGCTGA
>M03053_135_000000000-ALP1V_1_1110_16401_19875	
GGACAGAAAGACCCTATGCAGCTTTACTGTAACTTGAGATTGGTTTCGGGTTTTATTTGCGCAGAATAGGTGGGAGGCTATGAAAAAATACTTGTGGGTGTTTTGGAGCCATCAGTGAGATACCACTCTTGTAAAACTAGAAATCTAACTTTACACCATTATCTGGTTAAAAGACAGTCTCAGGCGGGCAGTTTGACTGGGGCGGTCGCCTCCTAAAAGGTAACGGAGGCGTACAAAGGTTTCCTCAAATCGGTCAGACATCGATTGTAGAGCGTAAAGGCATATGGAAGCTTAACTGCGAGACCTACAAGTCGAGCAGAGACGAAAGTCGGTCTTAGTGATCTGGCGGTATTACGTGGAAAAGCCGCCACTCAACGGATAAAAGTTACTCCAGGGATAACAGGCTGA
>M03053_135_000000000-ALP1V_1_1119_17083_10796	
GGACAGAAAGACCCTATGAAGCTTTACTGTAACTTGAGATTGGTTTCGGGTTTTATTTGCGCAGAATAGGTGGGAGGCTATGAAAAAATACTTGTGGGTGTTTTGGAGCCATCAGTGAGATACCACTCTTGTAAAACTAGAAATCTAACTTTACACCATTATCTGGTTAAAAGACAGTCTCAGGCGGGCAGTTTGACTGGGGCGGTCGCCTCCTAAAAGGTAACGGAGGCGTACAAAGGTTTCCTCAAATCGGTCAGACATCGATTGTAGAGCGTAAAGGCATATGGAAGCTTAACTGCGAGACCTACAAGTCGAGCAGAGACGAAAGTCGGTCTTAGTGATCTGGCGGTATTACGTGGAAAAGCCGCCACTCAACGGATAAAAGTTACTCTAGGGATAACAGGCTGA
>M03053_135_000000000-ALP1V_1_2106_8005_11961	
GGACAGAAAGACCCTATGCAGCTTTACTGTAGCTTGAAATTGGCTCCGGGCTTTATTTGCGCAGGATAGGTGGGAGGCGTTGAAGATCTTCTTGCGGGGAGATTGGAGCCATTGGTGAGATACCACTCTAATAAAGCTAGGATTCTAACCCTATACCGTTATCCGGTTAGGGAACAGTTTCAGGTGGTCAGTTTGACTGGGGCGGTCGCCTCCCAAAAGGTAACGGAGGCGTGCAAAGGTTTCCTCAGACTGGTCGGAAATCAGTCGTAGAGTGTAAAGGCATAAGGAAGCTTGATTGTGAGACCTACAAGTCGAACAAAGACGAAAGTCGGCCTTAGTGATCCGGCGGTACCAAGTGGAAGGGCCGTCGCTCAACGGATAAAAGTTACTCTAGGGATAACAGGCTGA
>M03053_135_000000000-ALP1V_1_1116_25583_10240	
GGACAAAAAGACCCTATGCAGCTTTACTGTAACTTGAGATTGGTTTCGGGTTTTATTTGCGCAGAATAGGTGGGAGGCTATGAAAAAATACTTGTGGGTGTTTTGGAGCCATCAGTGAGATACCACTCTTGTAAAACTAGAAATCTAACTTTACACCATTATCTGGTTAAAAGACAGTCTCAGGCGGGCAGTTTGACTGGGGCGGTCGCCTCCTAAAAGGTAACGGAGGCGTACAAAGGTTTCCTCAAATCGGTCAGACATCGATTGTAGAGCGTAAAGGCATATGGAAGCTTAACTGCGAGACCTACAAGTCGAGCAGAGACGAAAGTCGGTCTTAGTGATCTGGCGGTATTACGTGGAAAAGCCGCCACTCAACGGATAAAAGTTACTCTAGGGATAACAGGCTGA
>M03053_135_000000000-ALP1V_1_1109_11590_21221	
GGACAAAAAGACCCTATGCAGCTTTACTGTATCTTGGAATTGGGTTTGGTCTTTGCTTGCGCAGGATAGGTGGGAGGCTTTGAAGATGGTCTTGCGGGATCATTGGAGCCACTGGTGAGATACCACTCTAGTAATGATAAAATCCTAACTTTGAACCGTTATCCGGTCAAAGAACAGTTTCAGGTGGGCAGTTTGACTGGGGCGGTCGCCTCCTAAAAGGTAACGGAGGCGTGCAAAGGTTCCCTCAGGCTGGTTGGACATCAGTCGTAGAGTGTAAAGGCATAAGGGAGCTTGACTGCGAGACCTACAAGTCGAGCAGAGACGAAAGTCGGCCTTAGTGATCCGACGGTTCCGAGTGGAAGGGCCGTCGCTCAACGGATAAAAGTTACTCTAGGGATAACAGGCTGA
>M03053_135_000000000-ALP1V_1_2114_21221_20380	
GGACAAAAAGACCCTATGAAGCTTTACTGTATCTTGGAATTGGGTTTGGTCTTTACTTGCGCAGGATAGGTGGGAGGCTATGAACCTTTTCTTCTGGGAAGAGGGGAGCCATCAGTGAGATACCACTCTTGGTAAGCTAGAGCGCTCAGTCTTCACCGTCATCCGGTAAGACGACAGTTTCAGGCGGGCAGTTTGACTGGGGCAGTCACCTCCCAAAAGGTAATGGAGGTGTGCAAAGGTTCCCTCAGGCTGGACGGAAATCAGCCATAGAGTGTAAAAGCATAAGGGAGCTTGACTGCGAGACTGACATGTCAAGCAGAGACGAAAGTCGGCTTTAGTGATCCGACGGTGCTGTGTGGAAAGGCCGTCGCTCAACGGATAAAAGTTACTCTAGGGATAACAGGCTGA
>M03053_135_000000000-ALP1V_1_2110_12328_21524	
GGACAGAAAGACCCTATGCAGCTTTACTGTAGCTTGATATTGGCTTCGAGCTTTGTTTGTGCAGTATAAGTGGGAGGCATTAACAATTTTCTTGTGGGAAAAATAGGGCCATTAGTGAGATACCACTCTAACAAGGCTAGAATTCTAACCTTAGGTCGTTATCCGATTAAGGGACAGTTTTAGGTGGGCAGTTTGACTGGGGCGGTCGCCTCCTAAAAGGTAACGGAGGTGTGCAAAGGTTTCCTCAGGCTGGTTGGAAACCAACCGTAGAATGCAAAGGTATAAGGAGACTTGATTGTGAGACATACCGGTCAAGCAAAGATGAAAGTCGGTCTTAGTGATCCGACGGTTCCGAGTGGAAGGACCGTCGCTCAACGGATAAAAGTTACTCTAGGGATAACAGGCTGA
>M03053_135_000000000-ALP1V_1_2108_17633_13580	
GGACAGAAAGACCCTATGCAGCTTTACTGTAGCTTGATATTGGCTCCGGGCTTTGTTTGCGCAGGATAGGTGGGAGGCGTTGAAAATTTTCTTGCGGGAAGATTGGAGCCGTTGGTGAGATACCACTCTAACAATGCTAGGATTCTAACCCTACACCGTTATCCGGTTAGGGGACAGTTTCAGGTGGTCAGTTTGACTGGGGCGGTCGCCTCCCAAAAGGTAACGGAGGCGTGCAAAGGTTTCCTCAGGCTGGTCGGAAATCAGTCGTAGAGTGTAAAGGCATAAGGAAGCTTGATTGTGAGACCTACAAGTCGAACAAAGACGAAAGTCGGCCTTAGTGATCCGACGGTTCCGAGTGGAAGGGCCGTCGCTCAACGGATAAAAGTTACTCTAGGGATAACAGGCTGA
>M03053_135_000000000-ALP1V_1_2110_14479_8255	
GGACAGAAAGACCCTATGCAGCTTTACTGTATCTTGGAATTGGGTTTGGTCTTTACTTGCGCAGGATAGGTGGGAGGCTTTGAAGATGATCTTGCGGGATCGTTGGAGCCACTGGTGAGATACCACTCTTGTAATGATAAAATCCTAACTTTGAACCGTTATCCGGTCAGAGAACAGTTTCAGGTGGGCAGTTTGACTGGGGCGGTCGCCTCCTAAAAGGTAACGGAGGCGTGCAAAGGTTCCCTCAGGCTGGTTGGACATCAGTCGTAGAGTGTAAAGGCATAAGGGAGCTTGACTGCGAGACCAACAAGTCGAGCAGAGACGAAAGTCGGCCTTAGTGATCCGGCGCTTCCGAGTGGAAGGGGCGTCGCTCAACGGATAAAAGTTACTCTAGGGATAACAGGCTGA
>M03053_135_000000000-ALP1V_1_2101_5917_9248	
GGACAGAAAGACCCTATGAAGCTTTACTGTAACTTGAGATTGGTTTCGGGTTTTATTTGCGCAGAATAGGTGGGAGGCTATGAAAAAATACTTGTGGGTGTTTTGGAGCCATCAGTGAGATACCACTCTTGTAAAACTAGAAATCTAACTTTACACCATTATCTGGTTAAAAGACAGTCTCAGGCGGGCAGTTTGACTGGGGCGGTCGCCTCCTAAAAGGTAACGGAGGCGTACAAAGGTTTCCTCAAATCGGTCAGACATCGATTGTAGAGCGTAAAGGCATATGGAAGCTTAACTGCGAGACCTACAAGTCGAGCAGAGACGAAAGTCGGTCTTAGTGATCTGGCGGTATTACGTGGAAAAGCCGCCACTCAACGGATAAAAGTTACTCTAGGGATAACAGGCTGA
>M03053_135_000000000-ALP1V_1_1103_5836_7929	
GGACAGAAAGACCCTATGAAGCTTTACTGTAACTTGAGATTGGTTTCGGGTTTTATTTGCGCAGAATAGGTGGGAGGCTATGAAAAAATACTTGTGGGTGTTTTGGAGCCATCAGTGAGATACCACTCTTGTAAAACTAGAAATCTAACTTTACACCATTATCTGGTTAAAAGACAGTCTCAGGCGGGCAGTTTGACTGGGGCGGTCGCCTCCTAAAAGGTAACGGAGGCGTACAAAGGTTTCCTCAAATCGGTCAGACATCGATTGTAGAGCGTAAAGGCATATGGAAGCTTAACTGCGAGACCTACAAGTCGAGCAGAGACGAAAGTCGGTCTTAGTGATCTGGCGGTATTACGTGGAAAAGCCGCCACTCAACGGATAAAAGTTACTCTAGGGATAACAGGCTGA
>M03053_135_000000000-ALP1V_1_1111_24203_21599	
GGACAGAAAGACCCTATGCAGCTTTACTGTAACTTGAAATTGAAATTGGACTTTATTCGCGCAGTATAGGTGGGAAGCGTTGAAAATACTCTTGCGGGAGTATTGGAGCTATCAGTGAGATACCACTCTTGTAATGTTAGATTTCTAACTTTGAACCATTATCTGGTCAGAGGACAGTTTCAGGCGGGCAGTTTGACTGGGGCGGTCGCCTCCCAAACGGTAACGGAGGCGTACAAAGGTTTCCTCTGAACGTGTAGAAATCGTATCTAGAGTGTAAAGGCATAAGGAAGCTTGACTGTGAGACCTACAAGTCGAGCAGGGACGAAAGTCGGTCTTAGTGATCTGACGGTACTGAGTGGAAAGGCCGTCACTCAACGGATAAAAGTTACTCTAGGGATAACAGGCTGA
>M03053_135_000000000-ALP1V_1_2103_25862_10574	
GGACAGAAAGACCCTATGAAGCTTTGCTGTAGCTTGATATTGGCTCCGGGCTTTGTTTGCGCAGGATAGGTGGGAGGCGTTGAAAGTTTTCTTGCGGGAAGATTTGAGCCATTGGTGAGATACCACTCTAACAATGCTAGGATTCTAACCCTATGTCGTTATCCGGCTAGGGGACAGTTTCAGGTGGTCAGTTTGACTGGGGCGGTCGCCTCCTAAAAGGTAACGGAGGCGTGCAAAGGTTCCCTCAGGCTGGTTGGAAATCAGTCGTAGAGTGTAAAGGCATAAGGGAGCTTGATTGTGAGACCTACAAGTCGAACAAAGACGAAAGTCGGCCTTAGTGATCCGGCGGTACCGAGTGGAAGGGCCGTCGCTCAACGGATAAAAGTTACTCTAGGGATAACAGGCTGA
>M03053_135_000000000-ALP1V_1_2115_12237_14399	
GGACAGAAAGACCCTATGCAGCTTTACTGTATCTTGGAATTGGGTTTGGTCTTTACTTGCGCAGGATAGGTGGGAGGCTTTGAAGATGATCTTGCGGGATCGTTGGAGCCACTGGTGAGATACCACTCTTGTAATGATAAAATCCTAACTTTGAACCGTTATCCGGTCAGAGAACAGTTTCAGGTGGGCAGTTTGACTGGGGCGGTCGCCTCCTAAAGGGTAACGGAGGCGTGCAAAGGTTCCCTCAGGCTGGTTGGACATCAGTCGTAGAGTGTAAAGGCATAAGGGAGCTTGACTGCGAGACCAACAAGTCGAGCAGAGACGAAAGCCGGCCTTAGTGATCCGGCGCTTCCGAGTGGAAGGGGCGTCGCTCAACGGATAAAAGTTACTCTAGGGATAACAGGCTGA
>M03053_135_000000000-ALP1V_1_1105_15956_14134	
GGACAGAAAGACCCTATGCAGCTTTACTGTAACTTGAGATTGACTTCGGGCTTTATTTGCGCAGGATAGGTGGGAGGCGTTGATGGTGTCCTTGCGGGGATGTCGGAGCCATTGGTGAGATACCACTCTTGTAAAGCTAGAATTCTAACCTTATACCGTTATCCGGTTAGGGAACAGTCTCAGGTGGGCAGTTTGACTGGGGCGGTCGCCTCCTAAAAGGTAACGGAGGCGTACAAAGGTTTCCTCAAATCGGTCAGACATCGATTGTAGAGCGTAAAGGCATATGGAAGCTTAACTGCGAGACCTACAAGTCGAGCAGAGACGAAAGTCGGTCTTAGTGATCTGGCGGTATTACGTGGAAAAGCCGCCACTCAACGGATAAAAGTTACTCTAGGGATAACAGGCTGA
>M03053_135_000000000-ALP1V_1_1111_13275_14377	
GGACAGAAAGACCCTATGCAGCTTTACTGTAGCTTGATATTGGCTCCGGGCTTTGTTTGCGCAGGATAGGTGGGAGGCGTTGAAAATTTTCTTGCGGGAAGATTGGAGCCGTTGGTGAGATACCACTCTAACAATGCTAGGATTCTAACCCTACACCGTTATCCGGTTAGGGGACAGTTTCAGGTGGTCAGTTTGACTGGGGCGGTCGCCTCCCAAAAGGTAACGGAGGCGTGCAAAGGTTTCCTCAGGCTGGTCGGAAGTCAGTCGTAGAGTGTAAAGGCATAAGGAAGCTTGATTGTGAGACCTACAAGTCGAACAAAGACGAAAGTCGGCCTTAGTGATCCGACGGTTCCGAGTGGAAGGGCCGTCGCTCAACGGATAAAAGTTACTCTAGGGATAACAGGCTGA
>M03053_135_000000000-ALP1V_1_2115_17940_9002	
GGACAAAAAGACCCTATGAAGCTTTACTGTAACTTGAGATTGGTTTCGGGTTTTATTTGCGCAGAATAGGTGGGAGGCTATGAAAAAATACTTGTGGGTGTTTTGGAGCCATCAGTGAGATACCACTCTTGTAAAACTAGAAATCTAACTTTACACCATTATCTGGTTAAAAGACAGTCTCAGGCGGGCAGTTTGACTGGGGCGGTCGCCTCCTAAAAGGTAACGGAGGCGTACAAAGGTTTCCTCAAATCGGTCAGACATCGATTGTAGAGCGTAAAGGCATATGGAAGCTTAACTGCGAGACCTACAAGTCGAGCAGAGACGAAAGTCGGTCTTAGTGATCTGGCGGTATTACGTGGAAAAGCCGCCACTCAACGGATAAAAGTTACTCTAGGGATAACAGGCTGA
>M03053_135_000000000-ALP1V_1_2110_20969_14197	
GGACAAAAAGACCCTATGCAGCTTTACTGTAACCTGGAATTGCTCTCAAGCTTATCTTGCGCAGCTTAGGTGGGAGGCTATGAACCTTTTCTTCTGGGAAGAGGGGAGCCATCAGTGAGATACCACTCTTGGTAAGCTAGAGCGCTCAGTCTTCACCGTCATCCGGTAAGACGACAGTTTCAGGCGGGCAGTTTGACTGGGGCAGTCACCTCCCAAAAGGTAATGGAGGTGTGCAAAGGTTCCCTCAGGCTGGACGGAAATCAGCCATAGAGTGTAAAAGCATAAGGGAGCTTGACTGCGAGACTGACATGTCAAGCAGAGACGAAAGTCGGCTTTAGTGATCCGACGGTGCTGTGTGGAAAGGCCGTCGCTCAACGGATAAAAGTTACTCTAGGGATAACAGGCTGA
>M03053_135_000000000-ALP1V_1_1102_25098_16917	
GGACAGAAAGACCCTATGAAGCTTTACTGTAACTTGAGATTGGTTTCGGGTTTTATTTGCGCAGTATAGGTGGGAGGCTATGAAAAAATTCTTGCGGGAATTTTGGAGCCATCAGTGAGATACCACTCTTGTAAAACTAGAAATCTAACTTTACACCATTATCTGGTTAAAAGACAGTCTCAGGCGGGCAGTTTGACTGGGGCGGTCGCCTCCCAAAAGGTAACGGAGGCGTACAAAGGTTTCCTCAAATCGGTCAGACATCGATTGTAGAGCGTAAAGGCATATGGAAGCTTAACTGCGAGACCTACAAGTCGAGCAGAGACGAAAGTCGGTCTTAGTGATCTGGCGGTATTACGTGGAAAAGCCGCCACTCAACGGATAAAAGTTACTCTAGGGATAACAGGCTGA
>M03053_135_000000000-ALP1V_1_2114_13525_4130	
GGACAGAAAGACCCTATGCAGCTTTACTGTATCTTGGAATTGGGTTTGGTCTTTACTTGCGCAGGATAGGTGGGAGGCTTTGAAGATGATCTTGCGGGATCGTTGGAGCCACTGGTGAGATACCACTCTTGTAATGATAAAATCCTAACTTTGAACCGTTATCCGGTCAGAGAACAGTTTCAGGTGGGCAGTTTGACTGGGGCGGTCGCCTCCTAAAAGGTAACGGAGGCGTACAGAGGTTTCCTCAAATCGGTCAGACATCGATTGTAGAGCGTAAAGGCATATGGAAGCTTAACTGCGAGACCTACAAGTCGAGCAGAGACGAAAGTCGGTCTTAGTGATCTGGCGGTATTACGTGGAAAAGCCGCCACTCAACGGATAAAAGTTACTCTAGGGATAACAGGCTGA
>M03053_135_000000000-ALP1V_1_1114_19716_3692	
GGACAGAAAGACCCTATGCAGCTTTACTGTATCTTGGAATTGGGTTTGGTCTTTACTTGCGCAGGATAGGTGGGAGGCTTTGAAGATGATCTTGCGGGATCGTTGGAGCCACTGGTGAGATACCACTCTTGTAATGATAAAATCCTAACTTTGAACCGTTATCCGGTCAGAGAACAGTTTCAGGTGGGCAGTTTGACTGGGGCGGTCGCCTCCTAAAAGGTAACGGAGGCGTGCAAAGGTTCCCTCAGGCTGGTTGGACATCAGTCGTAGAGTGTAAAGGCATAAGGGAGCTTGACTGCGAGACCAACAAGTCGAGCAGAGACGAAAGTCGGCCTTAGTGATCCGGCGCTTCCGAGTGGAAGGGGCGTCGCTCAACGGATAAAAGTTACTCTAGGGATAACAGGCTGA
>M03053_135_000000000-ALP1V_1_2116_19751_20008	
GGACAGAAAGACCCTATGCAGCTTTACTGTAACTTGAAATTGAAATTGGACTTTATTTGCGCAGCATAGGTGGGAGGCGTTGAGTTTATTCTTGCGGGAATTTAGGAGCCATCAGTGAGATACCACTCTGGTAATGTTAGATTTCTAACTTTGTATCATGATCTGGTCAAAGGACAGTTTCAGGCGGGCAGTTTGACTGGGGCGGTCGCCTCCCAAATGGTAACGGAGGCGTACAAAGGTTTCCTCTGAACGTGTAGAAATCGTATCTAGAGTGTAAAGGCATAAGGAAGCTTGACTATGAGACCTACAAGTCGAGCAGGGACGAAAGTCGGTCTTAGTGATCTGACGGTGCTGAGTGGAAAGGCCGTCACTCAACGGATAAAAGTTACTCTAGGGATAACAGGCTGA
>M03053_135_000000000-ALP1V_1_1107_15533_4721	
GGACAGAAAGACCCTATGAAGCTTTACTGTAACTTGAGATTGGTTTCGGGTTTTATTTGCGCAGAATAGGTGGGAGGCTATGAAAAAATACTTGTGGGTGTTTTGGAGCCATCAGTGAGATACCACTCTTGTAAAACTAGAAATCTAACTTTACACCATTATCTGGTTAAAAGACAGTCTCAGGCGGGCAGTTTGACTGGGGCGGTCGCCTCCTAAAAGGTAACGGAGGCGTACAAAGGTTTCCTCAAATCGGTCAGACATCGATTGTAGAGCGTAAAGGCATATGGAAGCTTAACTGCGAGACCTACAAGTCGAGCAGAGACGAAAGTCGGTCTTAGTGATCTGGCGGTAGTACGTGGAAAAGCCGCCACTCAACGGATAAAAGTTACTCTAGGGATAACAGGCTGA
>M03053_135_000000000-ALP1V_1_1111_10656_18397	
GGACAGAAAGACCCTATGCAGCTTTACTGTAGCTTGGTATTGTGCCCGGGCTCTGAATGCGCAGGATAGGTGGGAGACGTTGATCTCATGCTTGCGGGTATGAGTTAGTCACTGGTGAGATACCACTCTTTCAGAGCTAGGGTTCTAACGTTCACCCGTTATCCGGGGAGCGGACAGTATCAGGTGGGCAGTTTGACTGGGGCGGTCGCCTCCTAAAAGGTAACGGAGGCGCGCAAAGGTTTCCTCAGGCTGGTTGGAAATCAGCTGACGAGTGCAAAAGCAGAAGGAAGCTTGACTGTGAGACCTACAAGTCGAACAGGGACGAAAGTCGGCTTTAGTGATCCGACGGTTCTGAGTGGAAGGGCCGTCGCTCAACGGATAAAAGTTACTCTAGGGATAACAGGCTGA
>M03053_135_000000000-ALP1V_1_1103_18406_9850	
GGACAGAAAGACCCTATGCAGCTTTACTGTATCTTGGAATTGGGTTTGGTCTTTACTTGCGCAGGATAGGTGGGAGGCTTTGAAGATGATCTTGCGGGATCGTTGGAGCCACTGGTGAGATACCACTCTTGTAATGATAAAATCCTAACTTTGAACCGTTATCCGGTCAGAGAACAGTTTCAGGTGGGCAGTTTGACTGGGGCGGTCGCCTCCTAAAAGGTAACGGAGGCGTGCAAAGGTTCCCTCAGGCTGGTTGGACATCAGTCGTAGAGTGTAAAGGCATAAGGGAGCTTGACTGCGAGACCAACAAGTCGAGCAGAGACGAAAGTCGGCCTTAGTGATCCGGCGCTTCCGAGTGGAAGGGGCGTCGCTCAACGGATAAAAGTTACTCTAGGGATAACAGGCTGA
>M03053_135_000000000-ALP1V_1_1110_2772_14500	
GGACAAAAAGACCCTATGAAGCTTTACTGTAGCTTGAAATTGAAATTGGACTTTGCATGCGCAGCATAGGTGGGAAGCTTTGATGATAATCTTGCGGGATTATTTGAGCTATCAGTGAGATACCACTCTTGTAATGTTAGATTTCTAACTTTATATCATTATCTGGTTAAAGAACAGTTTCAGGCGGGCAGTTTGACTGGGGCGGTCGCCTCCCAAATGGTAACGGAGGCGTACAAAGGTTTCCTCAGGTCGGTCAGAAATCGATCGTAGAGTGTAAAGGCATAAGGAAGCTTGACTGTGAGACCTACAAGTCGAACAGGGACGAAAGTCGGTCTTAGTGATCTGACGGTACTGAGTGGAAAGGCCGTCACTCAACGGATAAAAGTTACTCTAGGGATAACAGGCTGA
>M03053_135_000000000-ALP1V_1_1108_23484_14362	
GGACAAAAAGACCCTATGAAGCTTTACTGTAGCTTGATATTGGCTCCGGGCTTTGTTTGCGCAGGATAGGTGGGAGGCGTTGAAAATTTTCTTGCGGGAAGATTGGAGCCGTTGGTGAGATACCACACTAACAATGCTAGGATTCTAACCCTACACCGTTATCCGGTTAGGGGACAGTTTCAGGTGGTCAGTTTGACTGGGGCGGTCGCCTCCCAAAAGGTAACGGAGGCGTGCAAAGGTTTCCTCAGGCTGGTCGGAAATCAGTCGTAGAGTGTAAAGGCATAAGGAAGCTTGATTGTGAGACCTACAAGTCGAACAAAGACGAAAGTCGGCCTTAGTGATCCGACGGTTCCGAGTGGAAGGGCCGTCGCTCAACGGATAAAAGTTACTCTAGGGATAACAGGCTGA
>M03053_135_000000000-ALP1V_1_1117_29160_13499	
GGACAGAAAGACCCTATGCAGCTTTACTGTAGCTTGGTATTGTGTCCGGGCTCTGAATGCGCAGGATAGGTGGGAGATGTTGATCTCGTGCTCGTGGGTACGAGGGAGTCAATGGTGAGATACCACTCTTTCAGAGCTAGGATTCTAACGTTCACCCGTTATCCGGGGAGCGGACAGTATCAGGTGGGCAGTTTGACTGGGGCGGTCGCCTCCTAAAAGGTAACGGAGGCGCGCAAAGGTTTCCTCAGGCTGGTTGGAAATCAGCTGACGAGTGCAAAAGCAGAAGGAAGCTTGACTGTGAGACCTACAAGTCGAACAGGGACGAAAGTCGGCTTTAGTGATCCGACGGTTCTGAGTGGAAGGGCCGTCGCTCAACGGATAAAAGTTACTCTAGGGATAACAGGCTGA
>M03053_135_000000000-ALP1V_1_2116_15845_2596	
GGACAGAAAGACCCTATGCAGCTTTACTGTAACTTGAGATTGGTTTCGGGTTTTATTTGCGCAGAATAGGTGGGAGGCTATGAAAAAATACTTGTGGGTGTTTTGGAGCCATCAGTGAGATACCACTCTTGTAAAACTAGAAATCTAACTTTACACCATTATCTGGTTAAAAGACAGTCTCAGGCGGGCAGTTTGACTGGGGCGGTCGCCTCCTAAAAGGTAACGGAGGCGTACAAAGGTTTCCTCAAATCGGTCAGACATCGATTGTAGAGCGTAAAGGCATATGGAAGCTTAACTGCGAGACCTACAAGTCGAGCAGAGACGAAAGTCGGTCTTAGTGATCTGGCGGTATTACGTGGAAAAGCCGCCACTCAACGGATAAAAGTTACTCTAGGGATAACAGGCTGA
>M03053_135_000000000-ALP1V_1_1113_14512_14048	
GGACAGAAAGACCCTATGCAGCTTTACTGTAACTTGAGATTGGTTTCGGGTTTTATTTGCGCAGAATAGGTGGGAGGCTATGAAAAAATACTTGTGGGTGTTTTGGAGCCATCAGTGAGATACCACTCTTGTAAAACTAGAAATCTAACTTTACACCATTATCTGGTTAAAAGACAGTCTCAGGCGGGCAGTTTGACTGGGGCGGTCGCCTCCTAAAAGATAACGGAGGCGTACAAAGGTTTCCTCAAATCGGTCAGAAATCGATTGTAGAGCGTAAAGGCATATGGAAGCTTAACTGCGAGACCTACAAGTCGAGCAGAGACGAAAGTCGGTCTTAGTGATCTGGCGGCATTACGTGGAAAGGCCGCCACTCAACGGATAAAAGTTACTCTAGGGATAACAGGCTGA
>M03053_135_000000000-ALP1V_1_1109_11070_14054	
GGACAGAAAGACCCTATGCAGCTTTACTGTATCTTGGAATTGGGTTTGGTCTTTACTTGCGCAGGATAGGTGGGAGGCTTTGAAGATGATCTTGCGGGATCGTTGGAGCCACTGGTGAGATACCACTCTTGTAATGATAAAATCCTAACTTTGAACCGTTATCCGGTCAGAGAACAGTTTCAGGTGGGCAGTTTGACTGGGGCGGTCGCCTCCTAAAAGGTAACGGAGGCGTGCAAAGGTTCCCTCAGGCTGGTTGGACATCAGTCGTAGAGTGTAAAGGCATAAGGGAGCTTGACTGCGAGACCAACAAGTCGAGCAGAGACGAAAGTCGGCCTTAGTGATCCGGCGCTTCCGAGTGGAAGGGGCGTCGCTCAACGGATAAAAGTTACTCTAGGGATAACAGGCTGA
>M03053_135_000000000-ALP1V_1_2106_3682_12119	
GGACAGAAAGACCCTATGAAGCTTTACTGTAACTTGAGATTGGTTTCGGGTTTTATTTGCGCAGAATAGGTGGGAGGCTATGAAAAAATACTTGTGGGTGTTTTGGAGCCATCAGTGAGATACCACTCTTGTAAAACTAGAAATCTAACTTTACACCATTATCTGGTTAAAAGACAGTCTCAGGCGGGCAGTTTGACTGGGGCGGTCGCCTCCTAAAAGGTAACGGAGGCGTACAAAGGTTTCCTCAAATCGGTCAGACATCGATTGTAGAGCGTAAAGGCGTATGGAAGCTTAACTGCGAGACCTACAAGTCGAGCAGAGACGAAAGTCGGTCTTAGTGATCTGGCGGTATTACGTGGAAAAGCCGCCACTCAACGGATAAAAGTTACTCTAGGGATAACAGGCTGA
>M03053_135_000000000-ALP1V_1_1106_14264_14793	
GGACAGAAAGACCCTATGCAGCTTTACTGTAACTTGAGATTGGTTTCGGGTTTTATTTGCGCAGAATAGGTGGGAGGCTATGAAAAAATACTTGTGGGTGTTTTGGAGCCATCAGTGAGATACCACTCTTGTAAAACTAGAAATCTAACTTTACACCATTATCTGGTTAAAAGACAGTCTCAGGCGGGCAGTTTGACTGGGGCGGTCGCCTCCTAAAAGGTAACGGAGGCGTACAAAGGTTTCCTCAAATCGGTCAGACATCGATTGTAGAGCGTAAAGGCATATGGAAGCTTAACTGCGAGACCTACAAGTCGAGCAGAGACGAAAGTCGGTCTTAGTGATCTGGCGGTATTACGTGGAAAAGCCGCCACTCAACGGATAAAAGTTACTCTAGGGATAACAGGCTGA
>M03053_135_000000000-ALP1V_1_1113_13700_3634	
GGACAAAAAGACCCTATGCAGCTTTACTGTAGCTTGGTATTGTGCCCGGGCTCTGAATGCGCAGGATAGGTGGGAGACGTTGATCTCATGGTTGCGGCTATGAGTTAGTCACTGGTGAGATACCACTCTTTCAGAGCTAGGGTTCTAACGTTCACCCGTTATCCGGGGAGCGGACAGTATCAGGTGGGCAGTTTGACTGGGGCGGTCGCCTCCTAAAAGGTAACGGAGGCGCACAAAGGTTTCCTCAGGCTGGTTGGAAATCAGCTGACGAGTGCAAAAGCAGAAGGAAGCTTGACTGTGAGACCTACAAGTCGAACAGGGACGAAAGTCGGTTTTAGTGATCCGACGGTTCTGAGTGGAGGGGCCGTCGCTCAACGGATAAAAGTTACTCTAGGGATAACAGGCTGA
>M03053_135_000000000-ALP1V_1_1102_22685_17159	
GAACAGAAAGACCCTATGCAGCTTTACTGTAACCTGGAATTGCTTTCAAGCTTATTTTGCGCAGCTTAGGTGGGAGGCTACGAACCTTTTCTTCCGGGAAGAGGGGAGCCATCAGTGAGATACCACTCTTGGTAAGCTAGAAAGCTCAGTCTTAACCGTTATCCGGTAAGACGACAGTTTCAGGCGGGCAGTTTGACTGGGGCAGTCACCTCCCAAAAGGTAATGGAGGTGCACAAAGGTTCCCTCAGGTTGGACGGAAATCAACCATAGAGTGTAAAAGCATAAGGGAGCTTGACTGCGAGACCAACAAGTCGAGCAGAGACGAAAGTCGGCCTTAGTGATCCGGCGCTTCCGAGTGGAAGGGGCGTCGCTCAACGGATAAAAGTTACTCTAGGGATAACAGGCTGA
>M03053_135_000000000-ALP1V_1_2116_14295_19410	
GGACAGAAAGACCCTATGCAGCTTTACTGTAACCTGGAATTGCTCTCAAGCTTATCTTGCGCAGCTTAGGTGGGAGACGTTGAACTTCTTCTTCCGGGAAGGAGGGAGTCATCAGTGAGATACCACTCTTGGTAAGCTAGAGCGCTCATTTCTAACCGTCAACCGGTAGAAAGACAGTTTCAGGCGGGCAGTTTGACTGGGGCAGTCACCTCCCAAAAGGTAATGGAGGTGTACAAAGGTTCGCTCAGGCTGGACGGAAATCAGCCATAGAGTGTAAAAGCATAAGCGAGCTTGACTGCGAGACTGACATGTCAAGCAGAGACGAAAGTCGGTTTTAGTGATCCGACGGTGCTGTGTGGAAAGGCCGTCGCTCAACGGATAAAAGTTACTCTAGGGATAACAGGCTGA
>M03053_135_000000000-ALP1V_1_1101_15350_8018	
GGACAGAAAGACCCTATGCAGCTTTACTGTAACCTGGAATTGCTCTCAAGCTTATCTTGCGCAGCTTAGGTGGGAGACGTTGAACTTCTTCTTCCGGGAAGGAGGGAGTCATCAGTGAGATACCACTCTTGGTAAGCTAGAGCGCTCATTTCTAACCGTCAACCGGTAGAAAGACAGTTTCAGGCGGGCAGTTTGACTGGGGCAGTCACCTCCCAAAAGGTAATGGAGGTGTACAAAGGTTCGCTCAGGCTGGACGGAAATCAGCCATAGAGTGTAAAAGCATAAGCGAGCTTGACTGCGAGACTGACATGTCAAGCAGAGACGAAAGTCGGTTTTAGTGATCCGACGGTGCTGAGTGGAAAGGCCGCCACTCAACGGATAAAAGTTACTCTAGGGATAACAGGCTGA
>M03053_135_000000000-ALP1V_1_1102_21165_3376	
GGACAGAAAGACCCTATGAAGCTTTACTGTAGCTTGGTATTGTGCCCGGGCTCTGAATGCGCAGGGTAGGTGGGAGACGTTGATCTCATGGTTGCGGCTATGAGTTAGTCACTGGTGAGATACCACTCTTTCAGAGCTAGGGTTCTAACGTTCACCCGTTATCCGGGGAGCGGACAGTATCAGGTGGGCAGTTTGACTGGGGCGGTCGCCTCCTAAAAGGTAACGGAGGCGCACAAAGGTTTCCTCAGGCTGGTCGGAAATCAGTCGTAGAGTGTAAAGGCATAAGGAAGCTTGATTGTGAGACCTACAAGTCGAACAAAGACGAAAGTCGGCCTTAGTGATCCGACGGTTCCGAGTGGAAGGGCCGTCGCTCAACGGATAAAAGTTACTCTAGGGATAACAGGCTGA
>M03053_135_000000000-ALP1V_1_1104_6219_18050	
GGACAGAAAGACCCTATGAAGCTTTACTGTAACTTGAGATTGGTTTCGGGTTTTATTTGCGCAGAATAGGTGGGAGGCTATGAAAAAATACTTGTGGGTGTTTTGGAGCCATCAGTGAGATACCACTCTTGTAAAACTAGAAATCTAACTTTACACCATTATCTGGTTAAAAGACAGTCTCAGGCGGGCAGTTTGACTGGGGCGGTCGCCTCCTAAAAGGTAACGGAGGCGTACAAAGGTTTCCTCAAATCGGTCAGACATCGATTGTAGAGCGTAAAGGCATATGGAAGCTTAACTGCGAGACCTACAAGTCGAGCAGAGACGAAAGTCGGTCTTAGTGATCTGGCGGTATTACGTGGAAAAGCTGCCACTCAACGGATAAAAGTTACTCTAGGGATAACAGGCTGA
>M03053_135_000000000-ALP1V_1_1116_21066_11090	
GGACAGAAAGACCCTATGAAGCTTTACTGTAACTTGAGATTGGTTTCGGGTTTTATTTGCGCAGAATAGGTGGGAGGCTATGAAAAAATACTTGTGGGTGTTTTGGAGCCATCAGTGAGATACCACTCTTGTAAAACTAGAAATCTAACTTTACACCATTATCTGGTTAAAAGACAGTCTCAGGCGGGCAGTTTGACTGGGGCGGTCGCCTCCTAAAAGGTAACGGAGGCGTACAAAGGTTTCCTCAAATCGGTCAGACATCGATTGTAGAGCGTGAAGGCATATGGAAGCTTAACTGCGAGACCTACAAGTCGAGCAGAGACGAAAGTCGGTCTTAGTGATCTGGCGGTATTACGTGGAAAAGCCGCCACTCAACGGATAAAAGTTACTCTAGGGATAACAGGCTGA
>M03053_135_000000000-ALP1V_1_2114_17906_14393	
GGACAGAAAGACCCTATGCAGCTTTACTGTAACTTGAGATTGGTTTCGGGTTTTATTTGCGCAGAATAGGTGGGAGGCTATGAAAAAATACTTGTGGGTGTTTTGGAGCCATCAGTGAGATACCACTCTTGTAAAACTAGAAATCTAACTTTACACCATTATCTGGTTAAAAGACAGTCTCAGGCGGGCAGTTTGACTGGGGCGGTCGCCTCCTAAAAGGTAACGGAGGCGTACAAAGGTTTCCTCAAATCGGTCAGACATCGATTGTAGAGCGTAAAGGCATATGGAAGCTTAACTGCGAGACCTACAAGTCGAGCAGAGACGAAAGTCGGTCTTAGTGATCTGGCGGTATTACGTGGAAAAGCCGCCACTCAACGGATAAAAGTTACTCTAGGGATAACAGGCTGA
>M03053_135_000000000-ALP1V_1_2116_12986_2893	
GGACAGAAAGACCCTATGCAGCTTTACTGTAGCTTGGTATTGTGCCCGGGCTCTGAATGCGCAGGATAGGTGGGAGACGTTGATCTCATGCTTGCGGGTATGAGTTAGTCACTGGTGAGATACCACTCTTTCAGAGCTAGGGTTCTAACGTTCACCCGTTATCCGGGGAGCGGACAGTATCAGGTGGGCAGTTTGACTGGGGCGGTCGCCTCCTAAAAGGTAACGGAGGCGCACAAAGGTTTCCTCAGGCTGGTTGGAAATCAGCTGACGAGTGCAAAAGCAGAAGGAAGCTTGACTGTGAGACCTACAAGTCGAACAGGGACGAAAGTCGGTTTTAGTGATCCGACGGTTCTGAGTGGAAGGGCCGTCGCTCAACGGATAAAAGTTACTCTAGGGATAACAGGCTGA
>M03053_135_000000000-ALP1V_1_1115_28489_11717	
GGACAGAAAGACCCTATGCAGCTTTACTTTAACCTAGAGTTGTAACCTTTTTTTATCTGTGCAAAATAGGTGGGAGGGAGAAATGTAATCCCCCAAGTGAGATACCACTCTTTTGAAATTAGGATTGCTTACAATAACATAGTTCTTAAACTCTATTGGACCGCTCGTGGGGGTCAGTTTGACTGGGGCGGTCGCCTCCTAAAGTGTAACGGAGGCGTGCAAAGGTCTCATCAAATTGGTCGGAAATCAATTGTGGAGTGGAAAGACATATGGAGGCTTGATTGCAAAGTTGACTGGCTGCGCAAAGATGAGAATCGGCCTTAATGATCCGATATGGCTGAGTGGAAGGTATATCGCTAAACGGATAAAAGTTACTCTAGGGATAACAGGCTGA
>M03053_135_000000000-ALP1V_1_1113_3083_7260	
GGACAAAAAGACCCTATGAAGCTTTACTGTAACTTGAGATTGGTTTCGGGTTTTATTTGCGCAGAATAGGTGGGAGGCTATGAAAAAATACTTGTGGGTGTTTTGGAGCCATCAGTGAGATACCACTCTTGTAAAACTAGAAATCTAACTTTACACCATTATCTGGTTAAAAGACAGTCTCAGGCGGGCAGTTTGACTGGGGCGGTCGCCTCCTAAAAGGTAACGGAGGCGTACAAAGGTTTCCTCAAATCGGTCAGACATCGATTGTAGAGCGTAAAGGCATATGGAAGCTTAACTGCGAGACCTACAAGTCGAGCAGAGACGAAAGTCGGTCTTAGTGATCTGGCGGTATTACGTGGAAAAGCCGCCACTCAACGGATAAAAGTTACTCTAGGGATAACAGGCTGA
>M03053_135_000000000-ALP1V_1_1102_9656_9377	
GGACAGAAAGACCCTATGAAGCTTTACTGTAACCTGGAATTGCTCTCAAGCTTATCTTGCGCAGCTTAGGTGGGAGGCTATGAACCTTTTCTTCTGGGAAGAGGGGAGCCATCAGTGAGATACCACTCTTGGTAAGCTAGAGCGCTCAGTCTTCACCGTCATCCGGTAAGACGACAGTTTCAGGCGGGCAGTTTGACTGGGGCAGTCACCTCCCAAAAGGTAATGGAGGTGTGCAAAGGTTCCCTCAGGCTGGACGGAAATCAGCCATAGAGTGTAAAAGCATAAGGGAGCTTGACTGCGAGACTGACATGTCAAGCAGAGACGAAAGTCGGCTTTAGTGATCCGACGGTGCTGTGTGGAAAGGCCGTCGCTCAACGGATAAAAGTTACTCTAGGGATAACAGGCTGA
>M03053_135_000000000-ALP1V_1_1110_18991_11308	
GGACAGAAAGACCCTATGAAGCTTTACTGTAACCTGAAATTGAAATTGGACTTTAGTCGCGCAGTATAGGTGGGAGGCGTTGAAAGTATTCTTGCGGGAATACCTGAGCTATCAGTGAGATACCACTCTTCTAATGTTAGATTTCTAACTTTGAACCATTATCTGGTCAAAGAACAGTTTCAGGCGGGCAGTTTGACTGGGGCGGTCGCCTCCCAAATGGTAACGGAGGCGTACAAAGGTTTCCTCTGAACGGGTAGAAATCGTATCTAGAGTGTAAAGGCATAAGGAAGCTTGACTGTGAGACCTACAAGTCGAACAGGGACGAAAGTCGGTCTTAGTGATCTGACGGTACTGAGTGGAAAGGCCGTCACTCAACGGATAAAAGTTACTCTAGGGATAACAGGCTGA
>M03053_135_000000000-ALP1V_1_1109_3516_18345	
GGACAGAAAGACCCTATGCAGCTTTACTGTAACTTGAGATTGGTTTCGGGTTTTATTTGCGCAGAATAGGTGGGAGGCTATGAAAAAATACTTGTGGGTGTTTTGGAGCCATCAGTGAGATACCACTCTTGTAAAACTAGAAATCTAACTTTACACCATTATCTGGTTAAAAGACAGTCTCAGGCGGGCAGTTTGACTGGGGCGGTCGCCTCCTAAAAGGTAACGGAGGCGTACAAAGGTTTCCTCAAATCGGTCAGACATCGATTGTAGAGCGTAAAGGCATATGGAAGCTTAACTGCGAGACCTACAAGTCGAGCAGAGACGAAAGTCGGTCTTAGTGATTTGGCGGTATTACGTGGAAAAGCCGCCACTCAACGGATAAAAGTTACTCTAGGGATAACAGGCTGA
>M03053_135_000000000-ALP1V_1_1106_6974_8713	
GGACAGAAAGACCCTATGAAGCTTTACTGTAACTTGAAATTGAAATTGGACTTTATTCGCGCAGTATAGGTGGGAGGTGTTGATTGTAATCTTGCGGGATTATTGGAGCCATCAGTGAGATACCACTCTTGTAATGTTAGATTTCTAACTTTGAATCATTATCTGGTCAAAGGACAGTTTCAGGCGGGCAGTTTGACTGGGGCGGTCGCCTCCCAAATGGTAACGGAGGCGTACAAAGGTTTCCTCTGAACGGGTAGAAATCGTATCTAGAGTGTAAAGGCATAAGGAAGCTTGACTGTGAGACCTACAAGTCGAACAGGGACGAAAGTCGGTCTTAGTGATCTGACGGTACTGAGTGGAAAGGCCGTCACTCAACGGATAAAAGTTACTCTAGGGATAACAGGCTGA
>M03053_135_000000000-ALP1V_1_1114_2475_14028	
GGACAAAAAGACCCTATGCAGCTTTACTGTAGCTTGATATTGGCTCCGGGCTTTGTTTGCGCAGGATAGGTGGGAGGCGTTGAAGGTTTTCTTGCGGGAAAATTAGAGCCATTGGTGAGATACCACTCTAACAATGCTAGGATTCTAACCCTATACCGTTATCCGGTTAGGGGACAGTTTCAGGTGGTCAGTTTGACTGGGGCGGTCGCCTCCCAAAAGGTAACGGAGGCGTGCAAAGGTTTCCTCAGACTGGTCGGAAATCAGTCGTAGAGTGTAAAGGCATAAGGAAGCTTGATTGTGAGACCTACAAGTCGAACAAAGACGAAAGTCGGCCTTAGTGATCCGACGGTTCCGAGTGGAAGGGCCGTCGCTCAACGGATAAAAGTTACTCTAGGGATAACAGGCTGA
>M03053_135_000000000-ALP1V_1_2118_14543_15919	
GGACAGAAAGACCCTATGCAGCTTTACTGTAGCTTGGTATTGTGCCCGGGCTCTGAATGCGCAGGATAGGTGGGAGACGTTGAAGCAGTGCTTGCGGGTGCTGCTGAGTCAATGGTGAGATACCACTCTTTCAGAGCTAGGGTTCTAACGTTCACCCGTTATCCGGGGAGCGGACAGTATCAGGTGGGCAGTTTGACTGGGGCGGTCGCCTCCTAAAAGGTAACGGAGGCGCGCAAAGGTTCCCTCAGGCTGGTTGGAAATCAGCTGACGAGTGCAAAAGCAGAAGGGAGCTTGACTGTGAGACCCACAAGTCGAACAGGGACGAAAGTCGGCTTTAGTGATCCGACGGTTCTGAGTGGAAGGGCCGTCGCTCAACGGATAAAAGTTACTCTAGGGATAACAGGCTGA
>M03053_135_000000000-ALP1V_1_2113_22913_15166	
GGACAGAAAGACCCTATGCAGCTTTACTGTAACTTGAGATTGGTTTCGGGTTTTATCTGCGCAGAATAGGTGGGAGGCTATGAAAAAATACTTGTAGGTGTTTTGGAGCCATCAGTGAGATACCACTCTTGTAAAACTAGAAATCTAACTTTACACCATTATCTGGTTAAAAGACAGTCTCAGGCGGGCAGTTTGACTGGGGCGGTCGCCTCCTAAAAGGTAACGGAGGCGTACAAAGGTTTCCTCAAATCGGTCAGACATCGATTGTAGAGCGTAAAGGCATATGGAAGCTTAACTGCGAGACCTACAAGTCGAGCAGAGACGAAAGTCGGTCTTAGTGATCTGGCGGTATTACGTGGAAAAGCCGCCACTCAACGGATAAAAGTTACTCTAGGGATAACAGGCTGA
>M03053_135_000000000-ALP1V_1_2108_8872_21910	
GGACAGAAAGACCCTATGAAGCTTTACTGTATCTTGAAATTGAATTTTGATTTTATTTGCGCAGAATAGGTGGGAGACGTTGAATATATCCTTATGGGGGTATAGGAGTCATCAGTGAGATACCACTTTGATAAAATTGAACTTCTAACTTTATACCGTAAACCGGTTAAAAGACAGTTTCAGGTGGGCAGTTTGACTGGGGCGGTCGCCTCCTAAAAGGTAACGGAGGCGTACAAAGGTTTCCTCAGATCGGTCAGAAATCGATCTTAGAGTGCAAAGGCAAAAGGAAGCTTGACTGTGAGACAAACGAGTCGAGCAGAGACGAAAGTCGGTCTTAGTGATCTGACGCTACTGTGTGGAAAGGGCGTCACTCAACGGATAAAAGTTACTCTAGGGATAACAGGCTGA
>M03053_135_000000000-ALP1V_1_1103_5413_18825	
GGACAGAAAGACCCTATGAAGCTTTACTGTAACTTGAGATTGGTTTCGGGTTTTATTTGCGCAGAATAGGTGGGAGGCTATGAAAAAATACTTGTGGGTGTTTTGGAGCCATCAGTGAGATACCACTCTTGTAAAACTAGAAATCTAACCTTACACCATTATCTGGTTAAAAGACAGTCTCAGGCGGGCAGTTTGACTGGGGCGGTCGCCTCCTAAAAGGTAACGGAGGCGTACAAAGGTTTCCTCAAATCGGTCAGACATCGATTGTAGAGCGTAAAGGCATATGGAAGCTTAACTGCGAGACCTACAAGTCGAGTAGAGACGAAAGTCGGTCTTAGTGATCTGGCGGTATTACGTGGAAAAGCCGCCACTCAACGGATAAAAGTTACTCTAGGGATAACAGGCTGA
>M03053_135_000000000-ALP1V_1_1111_27946_13128	
GGACAGAAAGACCCTATGAAGCTTTACTGTATCTTGAAATTGAGTTTTGATTTTATTTGCGCAGAATAGGTGGGAGACGTTGATCTCATGGTTGCGGCTATGAGTTAGTCACTGGTGAGATACCACTCTTTCAGAGCTAGGGTTCTAACGTTCACCCGTTATCCGGGGAGCGGACAGTATCAGGTGGGCAGTTTGACTGGGGCGGTCGCCTCCTAAAAGGTAACGGAGGCGCACAAAGGTTTCCCCAGGCTGGTTGGAAATCAGCTGACGAGTGCAAAAGCAGAAGGAAGCTTGACTGTGAGACCTACAAGTCGAACAGGGACGAAAGTCGGTTTTAGTGATCCGACGGTTCTGAGTGGAAGGGCCGTCGCTCAACGGATAAAAGTTACTCTAGGGATAACAGGCTGA
>M03053_135_000000000-ALP1V_1_1107_10693_18960	
GGACAGAAAGACCCTATGCAGCTTTACTGTATCTTGGAATTGGGTTTGGTCTTTGCTTGCGCAGGATAGGTGGGAGGCTTTGAAGATGGTCTTGCGGGATCATTGGAGCCACTGGTGAGATACCACTCTAGTAATGATAAAATCCTAACTTTGAACCGTTATCCGGTCAAAGAACAGTTTCAGGTGGGCAGTTTGACTGGGGCGGTCGCCTCCTAAAAGGTAACGGAGGCGTGCAAAGGTTCCCTCAGGCTGGTTGGACATCAGTCGTAGAGTGTAAAGGCATAAGGGAGCTTGACTGCGAGACCTACAAGTCGAGCAGAGACGAGAGTCGGCCTTAGTGATCCGACGGTTCCGAGTGGAAGGGCCGTTGCTCAACGGATAAAAGTTACTCTAGGGATAACAGGCTGA
>M03053_135_000000000-ALP1V_1_1114_18496_18208	
GGACAAAAAGACCCTATGCAGCTTTACTGTAGCTTGGTATTGTGCCCGGGCTCTGAATGCGCAGGATAGGTGGGAGACGTTGATCTCATGGTTGCGGCTATGAGTTAGTCACTGGTGAGATACCACTCTTTCAGAGCTAGGGTTCTAACGTTCACCCGTTATCCGGGGAGCGGACAGTATCAGGTGGGCAGTTTGACTGGGGCGGTCGCCTCCTAAAAGGTAACGGAGGCGTACAAAGGTTTCCTCAAATCGGTCAGACATCGATTGTAGAGCGTAAAGGCATATGGAAGCTTAACTGCGAGACCTACAAGTCGAGCAGAGACGAAAGTCGGTCTTAGTGATCTGGCGGTATTACGTGGAAAAGCCGCCACTCAACGGATAAAAGTTACTCTAGGGATAACAGGCTGA
>M03053_135_000000000-ALP1V_1_1107_23817_17930	
GGACAAAAAGACCCTATGCAGCTTTACTGTAACTTGAGATTGGTTTCGGGTTTTATTTGCGCAGAATAGGTGGGAGGCTATGAAAAAATACTTGTGGGTGTTTTGGAGCCATCAGTGAGATACCACTCTTGTAAAACTAGAAATCTAACTTTACACCATTATCTGGTTAAAAGACAGTCTCAGGCGGGCAGTTTGACTGGGGCGGTCGCCTCCTAAAAGGTAACGGAGGCGTACAAAGGTTTCCTCAAATCGGTCAGACATCGATTGTAGAGCGTAAAGGCATATGGAAGCTTAACTGCGAGACCTACAAGTCGAGCAGAGACGAAAGTCGGTCTTAGTGATCTGGCGGTATTACGTGGAAAAGCCGCCACTCAACGGATAAAAGTTACTCTAGGGATAACAGGCTGA
>M03053_135_000000000-ALP1V_1_1115_4004_9533	
GGACAGAAAGACCCTATGCAGCTTTACTGTAGCTTGGTATTGTGTTCGGTCTCTGAATGCGCAGGATAGGTGGGAGGCATTGATGATTAGCTCGTGGGTTAATCGGAGCCACTGGTGAGATACCACTCTTTCAGAGATAGAATTCTAACTTTCACCCGTTATCCGGGGAGAGGACAGTATCAGGTGGGCAGTTTGACTGGGGCGGTCGCCTCCTAAAAGGTAACGGAGGCGTGCAAAGGTTCCCTCAAATCGGTCAGACATCGATTGTAGAGCGTAAAGGCATATGGAAGCTTAACTGCGAGACCTACAAGTCGAGCAGAGACGAAAGTCGGTCTTAGTGATCTGGCGGTATTACGTGGAAAAGCCGCCACTCAACGGATAAAAGTTACTCTAGGGATAACAGGCTGA
>M03053_135_000000000-ALP1V_1_2107_29168_11646	
GGACAGAAAGACCCTATGAAGCTTTACTGTAGCTTGATATTGGCTCCGGGCTTTGTTTGCGCAGGATAGGTGGGAGGCGTTGAAAATTTTCTTGCGGGAAGATTGGAGCCGTTGGTGAGATACCACTCTAACAATGCTAGGATTCTAACCCTATACCGTTATCCGGTTAGGGGACAGTTTCAGGTGGTCAGTTTGACTGGGGCGGTCGCCTCCCAAAAGGTAACGGAGGCGTGCAAAGGTTTCCTCAGGCTGGGCGGAAATCAGTCGTAGAGTGTAAAGGCATAAGGAAGCTTGATTGTGAGACCTACAAGTCGAACAAAGACGGAAGTCGGCCTTAGTGATCCGACGGTTCCGAGTGGAAGGGCCGTCGCTCAACGGATAAAAGTTACTCTAGGGATAACAGGCTGA
>M03053_135_000000000-ALP1V_1_1119_15727_14588	
GGACAAAAAGACCCTATGAAGCTTTACTGTAACTTGAGATTGGTTTCGGGTTTTATTTGCGCAGAATAGGTGGGAGGCTATGAAAAAATACTTGTGGGTGTTTTGGAGCCATCAGTGAGATACCACTCTTGTAAAACTAGAAATCTAACTTTACACCATTATCTGGTTAAAAGACAGTCTCAGGCGGGCAGTTTGACTGGGGCGGTCGCCTCCTAAAAGGTAACGGAGGCGTACAAAGGTTTCCTCAAATCGGTCAGACATCGATTGTAGAGCGTAAAGGCATATGGAAGCTTAACTGCGAGACCTACAAGTCGAGCAGAGACGAAAGTCGGTCTTAGTGGTCTGGCGGTATTACGTGGAAAAGCCGCCACTCAACGGATAAAAGTTACTCTAGGGATAACAGGCTGA
>M03053_135_000000000-ALP1V_1_1107_23331_7653	
GGACAGAAAGACCCTATGCAGCTTTACTGTAACTTGAGATTGGTTTCGGGTTTTATTTGCGCAGAATAGGTGGGAGGCTATGAAAAAATACTTGTGGGTGTTTTGGAGCCATCAGTGAGATACCACTCTTGTAAAACTAGAAATCTAACTTTACACCATTATCTGGTTAAAAGACAGTCTCAGGCGGGCAGTTTGACAGGGGCGGTCGCCTCCTAAAAGGTAACGGAGGCGTACAAAGGTTTCCTCAAATCGGTCAGACATCGATTGTAGAGCGTAAAGGCATATGGAAGCTTAACTGCGAGACCTACAAGTCGAGCAGAGACGAAAGTCGGTCTTAGTGATCTGGCGGTAGTACGTGGAAAAGCCGCCACTCAACGGATAAAAGTTACTCTAGGGATAACAGGCTGA
>M03053_135_000000000-ALP1V_1_2108_14953_14555	
GGACAGAAAGACCCTATGAAGCTTTACTGTATCTTGGAATTGGGTTTGGTCTTTACTTGCGCAGGATAGGTGGGAGGCTTTGAAGATGATCTTGCGGGATCGTTGGAGCCACTGGTGAGATACCACTCTTGTAATGATAAAATCCTAACTTTGAACCGTTATCCGGTCAAAGAACAGTTTCAGGTGGGCAGTTTGACTGGGGCGGTCGCCTCCTAAAAGGTAACGGAGGCGTGCAAAGGTTCCCTCAGGCTGGTTGGACATCAGTCGCAGAGTGTAAAGGCATAAGGGAGCTTGGCTGCGAGACCTACAAGTCGAGCAGAGACGAAAGTCGGCCTTAGTGATCCGACGGTTCCGAGTGGAAGGGCCGTCGCTCAACGGATAAAGTTACTCTAGGGATAACAGGCTGA
>M03053_135_000000000-ALP1V_1_2102_20043_11874	
GGACAAAAAGACCCTATGCAGCTTTACTGTAGCTTGGTATTGTGCCCGGGCTCTGAATGCGCAGGATAGGTGGGAGACGTTGATCTAATGCTCGTGGGTATTAGGGAGTCAATGGTGAGATACCACTCTTTCAGAGCTAGGGTTCTAACGTTCACCCGTTATCCGGGGAGCGGACAGTATCAGGTGGGCAGTTTGACTGGGGCGGTCGCCTCCTAAAAGGTAACGGAGGCGCGCAAAGGTTTCCTCAGGCTGGTTGGAAATCAGCTGACGAGTGCAAAAGCAGAAGGAAGCTTGACTGTGAGACCTACAAGTCGAACAGGGACGAAAGTCGGCTTTAGTGATCCGACGGTTCTGAGTGGAAGGGCCGTCGCTCAACGGATAAAAGTTACTCTAGGGATAACAGGCTGA
>M03053_135_000000000-ALP1V_1_2113_15281_6624	
GGACAGAAAGACCCTATGCAGCTTTACTGTATCTTGAAATTGAGTTTTGATTTTATTTGCGCAGCATAGGTGGGAGACGTTGAAATTGTTCTTACGGGAGTAATGGAGTCATTAGTGAGATACCACTCTGATAAAATTGAACCTCTAACTTTATACCGTAAACCGGTTAAAAGACAGTTTCAGGTGGGCAGTTTGACTGGGGCGGTCGCCTCCTAAAAGGTAACGGAGGCGTACAAAGGTTTCCTCAGATCGGTCAGAAATCGATCTTAGAGTGCAAAGGCAAAAGGAAGTTTAACTGTGAGACCTACAAGTCGAGCAGAGACGAAAGTCGGTCTTAGCGATCTGGCGGTATTACGTGGAAAAGCCGCCACTCAACGGATAAAAGTTACTCTAGGGATAACAGGCTGA
>M03053_135_000000000-ALP1V_1_2104_16887_16062	
GGACAGAAAGACCCTATGCAGCTTTACTGTAGCTTGGTATTGTGCCCGGGCTCTGAATGCGCAGGATAGGTGGGAGACGTTGATCTCATGCTTGCGGGTATGAGTTAGTCACTGGTGAGATACCACTCTTTCAGAGCTAGGGTTCTAACGTTCACCCGTTATCCGGGGAGCGGACAGTATCAGGTGGGCAGTTTGACTGGGGCGGTCGCCTCCTAAAAGGTAACGGAGGCGCACAAAGGTCTCCTCAGGCTGGTCGGAAATCAGTCGTAGAGTGTAAAGGCATAAGGAAGCTTGATTGTTAGACCTACAAGTCGAACAAAGACGAAAGTCGGCCTTAGTGATCCGACGGTTCCGAGTGGAAGGGCCGTCGCTCAACGGATAAAAGTTACTCTAGGGATAACAGGCTGA
>M03053_135_000000000-ALP1V_1_1112_19978_15084	
GGACAGAAAGACCCTATGCAGCTTTACTGTAGCTTGATATTGGCTCCGGGCTTTGTTTGCGCAGGATAGGTGGGAGGCGTTGAAGATTTTCTTGCGGGAAAGTCAGAGCCGTTGGTGAGATACCACTCTAACAATGCTAGGATTCTAACCCTATACCGTTATCCGGTTAGGGGACAGTTTCAGGTGGTCAGTTTGACTGGGGCGGTCGCCTCCCAAAAGGTAACGGAGGCGTGCAAAGGTTTCCTCAGGCTGGTTGGAAATCAGTCGTAGAGTGTAAAGGCATAAGGAAGCTTGATTGTGAGACCTACAAGTCGAACAAAGACGAAAGTCGGCCTTAGTGATCCGACGGTTCCGAGTGGAAGGGCCGTCGCTCAACGGATAAAAGTTACTCTAGGGATAACAGGCTGA
>M03053_135_000000000-ALP1V_1_1118_10855_7810	
GGACAAAAAGACCCTATGCAGCTTTACTGTATCTTGGAATTGGGTTTGGTCTTTGCTTGCGCAGGATAGGTGGGAGGCTTTGAAGATGGTCTTGCGGGATCATTGGAGCCACTGGTGAGATACCACTCTAGTAATGATAAAATCCTAACTTTGAACCGTTATCCGGTCAAAGAACAGTTTCAGGTGGGCAGTTTGACTGGGGCGGTCGCCTCCTAAAAGGTAACGGAGGCGTACAAAGGTTTCCTCAAATCGGTCAGACATCGATTGTAGAGCGTAAAGGCATATGGAAGCTTAACTGCGAGACCTACAAGTCGAGCAGAGACGAAAGTCGGTCTTAGTGATCTGGCGGTATTACGTGGAAAAGCCGCCACTCAACGGATAAAAGTTACTCTAGGGATAACAGGCTGA
>M03053_135_000000000-ALP1V_1_1117_21106_16133	
GGACAGAAAGACCCTATACAGCTTTACTGTAACCTGGAATTGCTCTCAAGCTTATTTTGCGCAGCTTAGGTGGGAGGCTATGAACCTTTTCTTCTGGGAAGAGGGGAGCCATCAGTGAGATACCACTCTTGGTAAGCTAGAGCGCTCAGTCTTCACCGTCATCCGGTAAGACGACAGTTTCAGGCGGGCAGTTTGACTGGGGCAGTCACCTCCCAAAAGGTAATGGAGGTGTGCAAAGGTTCCCTCAGGCTGGACGGAAATCAGCCATAGAGTGTAAAAGCATAAGGGAGCTTGACTGCGAGACTGACATGTCAAGCAGAGACGAAAGTCGGCTTTAGTGATCCGACGGTGCTGTGTGGAAAGGCCGTCGCTCAACGGATAAAAGTTACTCTAGGGATAACAGGCTGA
>M03053_135_000000000-ALP1V_1_1119_4786_7387	
GGACAGAAAGACCCTATGCAGCTTTACTGTATCCTGATATTGAATTTTGATTATATTTGCGCAGTATAGGTGGGAGACTATGATAGTGTTCTTGCGGGGACAAAGGAGTCATCAGTGAGATACCACTCTTGTATAATTGAACTTCTAACTTTATACCGTTAGCCGGTTGAAAGACAGTTTCAGGTGGGCAGTTTGACTGGGGCGGTCGCCTCCCAAAAGGTAACGGAGGCGTACAAAGGTTCCCTCAGATCGGTCAGAAATCGATCTTAGAGTGTAAAGGCAAAAGGGAGCTTAACTGTGAGACAAACAAGTCGAGCAGAGACGAAAGTCGGTCTTAGTGATCTGACGATGCTGTGTGGAAAGGTCGTCACTCAACGGATAAAAGTTACTCTAGGGATAACAGGCTGA
>M03053_135_000000000-ALP1V_1_1112_10854_11116	
GGACAGAAAGACCCTATGCAGCTTTACTGTAACTTGAGATTGGTTTCGGGTTTTATTTGCGCAGAATAGGTGGGAGGCTATGAAAAAATACTTGTGGGTGTTTTGGAGCCATCAGTGAGATACCACTCTTGTAAAACTAGAAATCTAACTTTACACCATTATCTGGTTAAAAGACAGTCTCAGGCGGGCAGTTTGACTGGGGCGGTCGCCTCCTAAAAGGTAACGGAGGCGTACAAAGGTTTCCTCAAATCGGTCAGACATCGATTGTAGAGCGTAAAGGCATATGGAAGCTTAACTGCGAGACCTACAAGTCGAGCAGAGACGAAAGTCGGTCTTAGTGATCTGGCGGTATTACGTGGAAAAGCCGCCACTCAACGGATAAAAGTTACTCTAGGGATAACAGGCTGA
>M03053_135_000000000-ALP1V_1_1113_23576_22389	
GGACAGAAAGACCCTATGAAGCTTTACTGTAGCTTGGTATTGTGTTCGGTCTCTGAATGCGCAGGATAGGTGGGAGGCATTGATGATTAGCTCGTGGGTTAATCGGAGCCACTGGTGAGATACCACTCTTTCAGAGATAGAATTCTAACTTTCACCCGTTATCCGGGGAGAGGACAGTATCAGGTGGGCAGTTTGACTGGGGCGGTCGCCTCCTAAAAGGTAACGGAGGCGTGCAAAGGTTCCCTCAGGCTGGTTGGAAATCAGCCGACGAGTGCAAAGGCAGAAGGGAGCTTGACTGTGAGACCTACAAGTCGAACAGGGACGAAAGTCGGCCTTAGTGATCCGACGGTTCTGTGTGGAAGGGCCGTCGCTCAACGGATAAAAGTTACTCTAGGGATAACAGGCTGA
>M03053_135_000000000-ALP1V_1_1119_2803_8436	
GGACAAAAAGACCCTATGCAGCTTTACTGTAGCTTGATATTGGCTCCGGGCTTTGTTTGCGCAGGATAGGTGGGAGGCGTTGAAAATTTTCTTGCGGGAAGATTGGAGCCGTTGGTGAGATACCACTCTAACAATGCTAGGATTCTAACCCTACACCGTTATCCGGTTAGGGGACAGTTTCAGGTGGTCAGTTTGACTGGGGCGGTCGCCTCCCAAAAGGTAACGGAGGCGTGCAAAGGTTTCCTCAAATCGGTCAGACATCGATTGTAGAGCGTAAAGGCATATGGAAGCTTAACTGCGAGACCTACAAGTCGAGCAGAGACGAAAGTCGGTCTTAGTGATCTGACGGTATTGTGTGGAAAAGCCGTCACTCAACGGATAAAAGTTACTCTAGGGATAACAGGCTGA
>M03053_135_000000000-ALP1V_1_2106_25229_6357	
GGACAGAAAGACCCTATGCAGCTTTACTGTAGCTTGGTATTGTGCTCGGGCTCGCAATGCGCAGGATAGGTGGGAGGCTTTGATCCATTGCTTGTGGGTGATGGTGAGCCACTGGTGAGATACCACTCTTTGCGAGCTAGGGTTCTAACGGTTACCCGTTATCCGGGAACCGGACAGTATCTGGTGGGCAGTTTGACTGGGGCGGTCGCCTCCTAAAAGGTAACGGAGGCGCGCAAAGGTTCCCTCAGGCTGGTTGGAAATCAGCCGACGAGTGCAAAAGCAGAAGGGAGCTTGACTGTGAGACCTACAAGTCGAACAGGTACGAAAGTAGGCTTTAGTGATCCGACGGTGCTGAGTGGAAAGGCCGTCGCTCAACGGATAAAAGTTACTCTAGGGATAACAGGCTGA
>M03053_135_000000000-ALP1V_1_1111_5091_13487	
GGACAGAAAGACCCTATGAAGCTTTACTGTAACTTGAGATTGGTTTCGGGTTTTATTTGCGCAGAATAGGTGGGAGGCTATGAAAAAATACTTGTGGGTGTTTTGGAGCCATCAGTGAGATACCACTCTTGTAAAACTAGAAATCTAACTTTACACCATTATCTGGTTAAAAGACAGTCTCAGGCGGGCAGTTTGACTGGGGCGGTCGCCTCCTAAAAGGTAACGGAGGCGTACAAAGGTTTCCTCAAATCGGTCAGACATCGATTGTAGAGCGTAAAGGCATATGGAAGCTTAACTGCGAGACCTACAAGTCGAGCAGAGACGAAAGTCGGTCTTAGTGATCTGGCGGTATTACGTGGAAAAGCCGCCACTCAACGGATAAAAGTTACTCTAGGGATAACAGGCTGA
>M03053_135_000000000-ALP1V_1_1101_7283_19195	
GGACAAAAAGACCCTATGCAGCTTTACTGTATCTTGGAATTGGGTTTGGTCTTTACTTGCGCAGGATAGGTGGGAGGCTTTGAAGATGATCTTGCGGGATCGTTGGAGCCACTGGTGAGATACCACTCTTGTAATGATAAAATCCTAACTTTGAACCGTTATCCGGTCAGAGAACAGTTTCAGGTGGGCAGTTTGACTGGGGCGGTCGCCTCCTAAAAGGTAACGGAGGCGTGCAAAGGTTCCCTCAGGCTGGTTGGACATCAGTCGTAGAGTGTAAAGGCATAAGGGAGCTTGACTGCGAGACCAACAAGTCGAGCAGAGACGAAAGTCGGCCTTAGTGATCCGGCGCTTCCGAGTGGAAGGGGCGTCGCTCAACGGATAAAAGTTACTCTAGGGATAACAGGCTGA
>M03053_135_000000000-ALP1V_1_1108_24616_6990	
GGACAGAAAGACCCTATGCAGCTTTACTGTAACCTGAAATTGAAATTGGACTTTATTCGCGCAGTATAGGTGGGAAGCGTTGAAAATATTCTTGCGGGAATATTGGAGCTATCAGTGAGATACCACTCTTGTAATGTTAGATTTCTAACTTTGAACCATTATCTGGTCAGAGAACAGTTTCAGGCGGGCAGTTTGACTGGGGCGGTCGCCTCCCAAACGGTAACGGAGGCGTACAAAGGTTTCCTCAAATCGGTCAGACATCGATTGTAGAGCGTAAAGGCATATGGAAGCTTAACTGCGAGACCTACAAGTCGAGCAGAGACGAAAGTCGGTCTTAGTGATCTGGCGGTATTACGTGGAAAAGCCGCCACTCAACGGATAAAAGTTACTCTAGGGATAACAGGCTGA
>M03053_135_000000000-ALP1V_1_2116_7875_21618	
GGACAGAAAGACCCTATGAAGCTTTACTGTAACCTGGAATTGCTTTCAAGCTTATTTTGCGCAGCTTAGGTGGGAGGCTACGAACCTTTTCTTCCGGGAAGAGGGGAGCCATCAGTGAGATACCACTCTTGGTAAGCTAGAAAGCTCAGTCTTAACCGTTATCCGGTAAGACGACAGTTTCAGGCGGGCAGTTTGACTGGGGCAGTCACCTCCCAAAAGGTAATGGAGGTGCACAAAGGTTCCCTCAGGTTGGACGGAAATCAACCATAGAGTGTAAAAGCATAAGGGAGCTTGACTGCGAGACTGACATGTCAAGCAGAGACGAAAGTCGGTTTTAGTGATCCGACGGTGCTGCGTGGAAAGGCCGTCGCTCAACGGATAAAAGTTACTCTAGGGATAACAGGCTGA
>M03053_135_000000000-ALP1V_1_1107_22388_9624	
GGACAAAAAGACCCTATGCAGCTTTACTGTAACTTGAGATTGGTTTCGGGTTTTATTTGCGCAGAATAGGTGGGAGGCTATGAAAAAATACTTGTGGGTGTTTTGGAGCCATCAGTGAGATACCACTCTTGTAAAACTAGGAATCTAACTTTACACCATTATCTGGTTAAAAGACAGTCTCAGGCGGGCAGTTTGACTGGGGCGGTCGCCTCCTAAAAGGTAACGGAGGCGTACAAAGGTTTCCTCAAATCGGTCAGACATCGATTGTAGAGCGTAAAGGCATATGGAAGCTTAACTGCGAGACCTACAAGTCGAGCAGAGACGAAAGTCGGTCTTAGTGATCTGGCGGTAGTACGTGGAAAAGCCGCCACTCAACGGATAAAAGTTACTCTAGGGATAACAGGCTGA
>M03053_135_000000000-ALP1V_1_1117_21061_6871	
GGACAGAAAGACCCTATGCAGCTTTACTGTAACCTGGAATTGCTCTCAAGCTTATCTTGCGCAGCTTAGGTGGGAGACGTTGAACTTCTTCTTCCGGGAAGGAGGGAGTCATCAGTGAGATACCACTCTTGGTAAGCTAGAGCGCTCATTTCTAACCGTCAACCGGTAGAAAGACAGTTTCAGGCGGGCAGTTTGACTGGGGCAGTCACCTCCCAAAAGGTAATGGAGGTGTACAAAGGTTCGCTCAGGCTGGACGGAAATCAGCCATAGAGTGTAAAAGCATAAGGGAGCTTGACTGCGAGACTGACATGTCAAGCAGAGACGAAAGTCGGCTTTAGTGATCCGACGGTGCTGTGTGGAAAGGCCGTCGCTCAACGGATAAAAGTTACTCTAGGGATAACAGGCTGA
>M03053_135_000000000-ALP1V_1_1103_10546_10588	
GGACAGAAAGACCCTATGCAGCTTTACTGTAACCTGGAATTGCTCTCAAGCTTATCTTGCGCAGCTTAGGTGGGAGGCTATGAACCTTTTCTTCTGGGAAGAGGGGAGCCATCAGTGAGATACCACTCTTGGTAAGCTAGAGCGCTCAGTCTTCACCGTCATCCGGTAAGACGACAGTTTCAGGCGGGCAGTTTGACTGGGGCAGTCACCTCCCAAAAGGTAATGGAGGTGTGCAAAGGTTCCCTCAGGCTGGACGGAAATCAGCCATAGAGTGTAAAAGCATAAGGGAGCTTGACTGCGAGACTGACATGTCAAGCAGAGACGAAAGTCGGCTTTAGTGATCCGACGGTGCTGTGTGGAAAGGCCGTCGCTCAACGGATAAAAGTTACTCTAGGGATAACAGGCTGA
>M03053_135_000000000-ALP1V_1_1107_14787_18775	
GGACAGAAAGACCCTATGAAGCTTTACTGTATCTTGGAATTGGGTTTGGTCTTTACTTGCGCAGGATAGGTGGGAGGCTTTGAAGATGATCTTGCGGGATCGTTGGAGCCACTGGTGAGATACCACTCTTTTAATGATAAAATCCTAACTTTGAACCGTTATCCGGTCAGAGAACAGTTTCAGGTGGGCAGTTTGACTGGGGCGGTCGCCTCCTAAAAGGTAACGGAGGCGTACAAAGGTTTCCTCAAATCGGTCAGACATCGATTGTAGAGCGTAAAGGCATATGGAAGCTTAACTGCGAGACCTACAAGTCGAGCAGAGACGAAAGTCGGTCTTAGTGATCTGGCGGTATTACGTGGAAAAGCCGCCACTCAACGGATAAAAGTTGCTCTAGGGATAACAGGCTGA
>M03053_135_000000000-ALP1V_1_2116_17359_13738	
GGACAAAAAGACCCTATGCAGCTTTACTGTAGCTTGATATTGGCTCCGGGCTTTGTTTGCGCAGGATAGGTGGGAGGCGATGAAGATGTTCTTGCGGGGATATTGGAGCCGTTGGTGAGATACCACTCTAACGATGCTAGGATTCTAACCCCATATCGTTATCCGGTTAGGGGACAGTTTCAGGTGGTCAGTTTGACTGGGGCGGTCGCCTCCCAAAAGGTAACGGAGGCGTGCAAAGGTTTTCTCAGGCTGGTTGGAAATCAGTCGTAGAGTGTAAAGGCATAAGAAAGCTTGATTGTGAGACCTACAAGTCGAACAAAGATGAAAGTCGGCCTTAGTGATCCGACGGTTCCAAGTGGAAGGGCCGTCGCTCAACGGATAAAAGTTACTCTAGGGATAACAGGCTGA
>M03053_135_000000000-ALP1V_1_2114_7697_6683	
GGACAGAAAGACCCTATGAAGCTTTACTGTAACCTGAAATTGAAATTGGACTTTATTCGCGCAGTATAGGTGGGAAGCGTTGAAAATATTCTTGCGGGAATATTGGAGCTATCAGTGAGATACCACTCTTGTAATGTTAGATTTCTAACTTTGAACCATTATCTGGTCAGAGAACAGTTTCAGGCGGGCAGTTTGACTGGGGCGGTCGCCTCCCAAACGGTAACGGAGGCGTACAAAGGTTTCCTCTGAACGTGTAGAAATCGTATCTAGAGCGTAAAGGCATAAGGAAGCTTGACTGTGAGACCTACAAGTCGAGCAGGGACGAAAGTCGGTCTTAGTGATCTGACGGTACTGAGTGGAAAGGCCGTCACTCAACGGATAAAAGTTACTCTAGGGATAACAGGCTGA
>M03053_135_000000000-ALP1V_1_2102_17478_17473	
GGACAGAAAGACCCTATGCAGCTTTACTGTAGCTTGGTATTGTGCCCGGGCTCTGAATGCGCAGGATAGGTGGGAGACGTTGATCTCATGGTTGCGGCTATGAGTTAGTCACTGGTGAGATACCACTCTTTCAGAGCTAGGGTTCTAACGTTCACCCGTTATCCGGGGAGCGGACAGTATCAGGTGGGCAGTTTGACTGGGGCGGTCGCCTCCTAAAAGGTAACGGAGGCGCACAAAGGTTTCCTCAGGCTGGTTGGAAATCAGCTGACGAGTGCAAAAGCAGAAGGAAGCTTGACTGTGAGACCTACAAGTCGAACAGGGACGAAAGTCGGTTTTAGTGATCCGACGGTTCTGAGTGGAAGGGCCGTCGCTCAACGGATAAAAGTTACTCTAGGGATAACAGGCTGA
>M03053_135_000000000-ALP1V_1_2105_28716_13477	
GGACAAAAAGACCCTATGCAGCTTTACTGTATCTTGGAATTGGGTTTGGTCTTTACTTGCGCAGGATAGGTGGGAGGCTTTGAAGATGATCTTGCGGGATCGTTGGAGCCACTGGTGAGATACCACTCTTGTAATGATAAAATCCTAACTTTGAACCGTTATCCGGTCAGAGAACAGTTTCAGGTGGGCAGTTTGACTGGGGCGGTCGCCTCCTAAAAGGTAACGGAGGCGTGCAAAGGTTCCCTCAGGCTGGTTGGACATCAGTCGTAGAGTGTAAAGGCATAAGGGAGCTTGACTGCGAGACCAACAAGTCGAGCAGAGACGAAAGTCGGCCTTAGTGATCCGGCGCTTCCGAGTGGAAGGGGCGTCGCTCAACGGATAAAAGTTACTCTGGGATAACAGGCTGA
>M03053_135_000000000-ALP1V_1_1118_9302_10793	
GGACAGAAAGACCCTATGCAGCTTTACTGTAACCTGAAATTGAAATTGGACTTTATTCGCGCAGTATAGGTGGGAAGCGTTGAAAATATTCTTGCGGGAATATTGGAGCTATCAGTGAGATACCACTCTTGTAATGTTAGATTTCTAACTTTGAACCATTATCTGGTCAGAGAACAGTTTCAGGCGGGCAGTTTGACTGGGGCGGTCGCCTCCCAAACGGTAACGGAGGCGTACAAAGGTTTCCTCTGAACGGGTAGAAATCGTATCTAGAGTGTAAAGGCATAAGGAAGCTTGACTGTGAGACCTACAAGTCGAACAGGGACGAAAGTCGGTCTTAGTGATCCGACGGTTCCGAGTGGAAGGGCCGTCGCTCAACGGATAAAAGTTACTCTAGGGATAACAGGCTGA
>M03053_135_000000000-ALP1V_1_1116_14187_17431	
GGACAAAAAGACCCTATGCAGCTTTACTGTAACCTGGAATTGCTCTCAAGCTTATCTTGCGCAGCTTAGGTGGGAGACGTTGAACTTCTTCTTCCGGGAAGGAGGGAGTCATCAGTGAGATACCACTCTTGGTAAGCTAGAGCGCTCATTTCTAACCGTCAACCGGTAGAAAGACAGTTTCAGGCGGGCAGTTTGACTGGGGCAGTCACCTCCCAAAAGGTAATGGAGGTGTACAAAGGTTCGCTCAGGCTGGACGGAAATCAGCCATAGAGTGTAAAAGCATAAGCGAGCTTGACTGCGAGACTGACATGTCAAGCAGAGACGAAAGTCGGTTTTAGTGATCCGACGGTGCTGAGTGGAAAGGCCGTCGCTCAACGGATAAAAGTTACTCTAGGGATAACAGGCTGA
>M03053_135_000000000-ALP1V_1_2114_9774_24090	
GGACAGAAAGACCCTATGAAGCTTTACTGTAACCTGGAATTGCTCTCAAGCTTATTTCGCGCAGCTTAGGTGGGAGACGTTGAACCTTTTCTTCCGGGAAAGGGGGAGTCATCAGTGAGATACCACTCTTGGTAAGCTAGAGCGCTCATTTTTAACCGTTATCCGGTAAAAAGACAGTTTCAGGCGGGCAGTTTGACTGGGGCAGTCACCTCCCAAAAGGTAATGGAGGTGTGCAAAGGTTCCCTCAGGCTGGACGGAAATCAGCCATAGAGTGTAAAAGCATAAGGGAGCTTGACTGCGAGACTGACATGTCAAGCAGAGACGAAAGTCGGCTTTAGTGATCCGACGGTGCTGTGTGGAAAGGCCGTCGCTCAACGGATAAAAGTTACTCTAGGGATAACAGGCTGA
>M03053_135_000000000-ALP1V_1_2102_3588_11531	
GGACAGAAAGACCCTATGCAGCTTTACTGTAACTTGAGATTGGTTTCGGGTTTTATTTGCGCAGAATAGGTGGGAGGCTATGAAAAAATACTTGTGGGTGTTTTGGAGCCATCAGTGAGATACCACTCTTGTAAAACTAGAAATCTAACTTTACACCATTATCTGGTTAAAAGACAGTCTCAGGCGGGCAGTTTGACTGGGGCGGTCGCCTCCTAAAAGGTAACGGAGGCGTACAAAGGTTTCCTCAAATCGGTCAGACATCGATTGTAGAGCGTAAAGGCATATGGAAGCTTAACTGCGGGACCTACAAGTCGAGCAGAGACGAAAGTCGGTCTTAGTGATCTGGCGGTATTACGTGGAAAAGCCGCCACTCAACGGATAAAAGTTACTCTAGGGATAACAGGCTGA
>M03053_135_000000000-ALP1V_1_2104_23426_16048	
GGACAGAAAGACCCTATGAAGCTTTACTGTAGCTTGGTATTGTGCCCGGGCTCTGAATGCGCAGGATAGGTGGGAGACGTTGATCTCATGGTTGCGGCTATGAGTTAGTCACTGGTGAGATACCACTCTTTCAGAGCTAGGGTTCTAACGTTCACCCGTTATCCGGGGAGCGGACAGTATCAGGTGGGCAGTTTGACTGGGGCGGTCGCCTCCTAAAAGGTAACGGAGGCGCACAAAGGTTTCCTCAGGCTGGTTGGAAATCAGCTGACGAGTGCAAAAGCAGAAGGAAGCCTGACTGTGAGACCTACAAGTCGAACAGGGACGAAAGTCGGTTTTAGTGATCCGACGGTTCTGAGTGGAAGGGCCGTCGCTCAACGGATAAAAGTTACTCTAGGGATAACAGGCTGA
>M03053_135_000000000-ALP1V_1_1118_25595_19900	
GGACAGAAAGACCCTATGCAGCTTTACTGTAACTTGAGATTGGTTTCGGGTTTTATTTGCGCAGAATAGGTGGGAGGCTATGAAAAAATACTTGTGGGTGTTTTGGAGCCATCAGTGAGATACCACTCTTGTAAAACTAGAAATCTAACTTTACACCATTATCTGGTTAAAAGACAGTCTCAGGCGGGCAGTTTGACTGGGGCGGTCGCCTCCTAAAAGGTAACGGAGGCGTACAAAGGTTTCCTCAAATCGGTCAGACATCGATTGTAGAGCGTAAAGGCATATGGAAGCTTAACTGCGAGACCTACAAGTCGAGTAGAGACGAAAGTCGGTCTTAGTGATCTGGCGGTATTACGTGGAAAAGCCGCCACTCAACGGATAAAAGTTACTCTAGGGATAACAGGCTGA
>M03053_135_000000000-ALP1V_1_2103_12295_22940	
GGACAAAAAGACCCTATGAAGCTTTACTGTATCTTGGAATTGGGTTTGGTCTTTACTTGCGCAGGATAGGTGGGAGGCTTTGAAGATGATCTTGCGGGATCGTTGGAGCCACTGGTGAGATACCACTCTTGTAATGATAAAATCCTAACTTTGAACCGTTATCCGGTCAGAGAACAGTTTCAGGTGGGCAGTTTGACTGGGGCGGTCGCCTCCTAAAAGGTAACGGAGGCGTGCAAGGGTTCCCTCAGGCTGGTTGGACATCAGTCGTAGAGTGTAAAGGCATAAGGGAGCTTGACTGCGAGACCAACAAGTCGAGCAGAGACGAAAGTCGGCCTTAGTGATCCGGCGCTTCCGAGTGGAAGGGGCGTCGCTCAACGGATAAAAGTTACTCTAGGGATAACAGGCTGA
>M03053_135_000000000-ALP1V_1_1101_7012_8064	
GGACAGAAAGACCCTATGCAGCTTTACTGTAGCTTGGTATTGTGCCCGGGCTCTGAATGCGCAGGATAGGTGGGAGACGTTGATCTCATGCTTGCGGGTATGAGTTAGTCACTGGTGAGATACCACTCTTTCAGAGCTAGGGTTCTAACGTTCACCCGTTATCCGGGGAGCGGACAGTTTCAGGTGGGCAGTTTGACTGGGGCGGTCGCCTCCTAAAAGGTAACGGAGGCGTGCAAAGGTTCCCTCAGGCTGGTTGGACATCAGTCGTAGAGTGTAAAGGCATAAGGGAGCTTGACTGCGAGACCAACAAGTCGAGCAGAGACGAAAGTCGGCCTTAGTGATCCGGCGCTTCCGAGTGGAAGGGGCGTCGCTCAACGGATAAAAGTTACTCTAGGGATAACAGGCTGA
>M03053_135_000000000-ALP1V_1_1118_13874_6324	
GGACAAAAAGACCCTATGAAGCTTTACTGTATCTTGGAATTGGGTTTGGTCTTTACTTGCGCAGGATAGGTGGGAGGCTTTGAAGATGATCTTGCGGGATCGTTGGAGCCACTGGTGAGATACCACTCTTGTAATGATAAAATCCTAACTTTGAACCGTTATCCGGTCAGAGAACAGTTTCAGGTGGGCAGTTTGACTGGGGCGGTCGCCTCCTAAAAGGTAACGGAGGCGTGCAAAGGTTCCCTCAGGCTGGTTGGACATCAGTCGTAGAGTGTAAAGGCATAAGGGAGCTTGACTGCGAGACCAACAAGTCGAGCAGAGACGAAAGTCGGCCTTAGTGATCCGGCGCTTCCGAGTGGAAGGGGCGTCGCTCAACGGATAAAAGTTACTCTAGGGATAACAGGCTGA
>M03053_135_000000000-ALP1V_1_1108_21724_4000	
GGACAGAAAGACCCTATGCAGCTTTACTGTAACCTGGAATTGCTCTCAAGCTTATCTTGCGCAGCTTAGGTGGGAGGCTATGAACCTTTTCTTCTGGGAAGAGGGGAGCCATCAGTGAGATACCACTCTTGGTAAGTTAGAGCGCTCAGTCTTCACCGTCATCCGGTAAGACGACAGTTTCAGGCGGGCAGTTTGACTGGGGCAGTCACCTCCCAAAAGGTAATGGAGGTGTGCAAAGGTTCCCTCAGGCTGGACGGAAATCAGCCATAGAGTGTAAAAGCATAAGGGAGCTTGACTGCGAGACTGACATGTCAAGCAGAGACGAAAGTCGGCTTTAGTGATCCGACGGTGCTGTGTGGAAAGGCCGTCGCTCAACGGATAAAAGTTACTCTAGGGATAACAGGCTGA
>M03053_135_000000000-ALP1V_1_1110_11660_3306	
GGACAAAAAGACCCTATGCAGCTTTACTGTAACTTGAGATTGGTTTCGGGTTTTATTTGCGCAGAATAGGTGGGAGGCTATGAAAAAATACTTGTGGGTGTTTTGGAGCCATCAGCGAGATACCACTCTTGTAAAACTAGAAATCTAACTTTACACCATTATCTGGTTAAAAGACAGTCTCAGGCGGGCAGTTTGACTGGGGCGGTCGCCTCCTAAAAGGTAACGGAGGCGTACAAAGGTTTCCTCAAATCGGTCAGACATCGATTGTAGAGCGTAAAGGCATATGGAAGCTTAACTGCGAGACCTACAAGTCGAGCAGAGACGAAAGTCGGTCTTAGTGATCTGGCGGTATTACGTGGAAAAGCCGCCACTCAACGGATAAAAGTTACTCTAGGGATAACAGGCTGA
>M03053_135_000000000-ALP1V_1_1105_6315_15501	
GGACAGAAAGACCCTATGCAGCTTTACTGTAACTTGAGATTGGTTTCGGGTTTTATTTGCGCAGAATAGGTGGGAGGCTATGAAAAAATACTTGTGGGTGTTTTGGAGCCATCAGTGAGATACCACTCTTGTAAAACTAGAAATCTAACTTTACACCATTATCTGGTTAAAAGACAGTCTCAGGCGGGCAGTTTGACTGGGGCGGTCGCCTCCTAAAAGGTAACGGAGGCGTACAAAGGTTTCCTCAAATCGGTCAGACATCGATTGTAGAGCGTAAAGGCATATGGAAGCTTAACTGCGAGACCTACAAGTCGAGCAGAGACGAAAGTCGGTCTTAGTGATCTGGCGGTATTACGTGGAAAAGCCGCCACTCAACGGATAAAAGTTACTCTAGGGATAACAGGCTGA
>M03053_135_000000000-ALP1V_1_1108_23703_18275	
GGACAGAAAGACCCTATGCAGCTTTACTGTATCCTGATATTGAAGTTTGATTATATTTGCGCAGTATAGGTGGGAGACTTTGATAGCATTCTTGCGGGAATGAAGGAGTCATCAGTGAGATACCACTCTTGTATAATTGGCCTTCTAACTTCATACCGTAAGCCGGTTGAAAGACAGTTTCAGGTGGGCAGTTTGACTGGGGCGGTCGCCTCCCAAAAGGTAACGGAGGCGCACAAAGGTTCCCTCAGATCGGTCAGAAATCGATCGTAGAGTGTAAAGGCAAAAGGGAGCTTAACTGTGAGACAAACAAGTCGAGCAGAGACGAAAGTCGGTCTTAGTGATCTGACGCTGCTGTGTGGAAAGGGCGTCACTCAACGGATAAAAGTTACTCTAGGGATAACAGGCTGA
>M03053_135_000000000-ALP1V_1_1110_11828_10882	
GGACAGAAAGACCCTATGCAGCTTTACTGTAGCTTGATATTGGCTCCGGGCTTTGTTTGCGCAGGATAGGTGGGAGGCGTTGAAAGTTTTCTTGCGGGAAAATTGGAGCCATTGGTGAGATACCACTCTAACAATGCTAGGATTCTAACCCTATACCGTTATCCGGTTAGGGGACAGTTTCAGGTGGTCAGTTTGACTGGGGCGGTCGCCTCCTAAAAGGTAACGGAGGCGTGCAAAGGTTCCCTCAGGCTGGTTGGACATCAGTCGTAGAGTGTAAAGGCATAAGGGAGCTTGACTGCGAGACCAACAAGTCGAGCAGAGACGAAAGTCGGCCTTAGTGATCCGGCGCTTCCGAGTGGAAGGGGCGTCGCTCAACGGATAAAAGTTACTCTAGGGATAACAGGCTGA
>M03053_135_000000000-ALP1V_1_1117_21503_8037	
GGACAAAAAGACCCTATGCAGCTTTACTGTAACTTGAGATTGGTTTCGGGTTTTATTTGCGCAGAATAGGTGGGAGGCTATGAAAAAATACTTGTGGGTGTTTTGGAGCCATCAGTGAGATACCACTCTTGTAAAACTAGATATCTAACTTTACACCATTATCTGGTTAAAAGACAGTCTCAGGCGGGCAGTTTGACTGGGGCGGTCGCCTCCTAAAAGGTAACGGAGGCGTACAAAGGTTTCCTCAAATCGGTCAGACATCGATTGTAGAGCGTAAAGGCATATGGAAGCTTAACTGCGAGACCTACAAGTCGAGCAGAGACGAAAGTCGGTCTTAGTGATCTGGCGGTATTACGTGGAAAAGCCGCCACTCAACGGATAAAAGTTACTCTAGGGATAACAGGCTGA
>M03053_135_000000000-ALP1V_1_2119_9733_14178	
GGACAGAAAGACCCTATGAAGCTTTACTGTAACTTGAAATTGAGATTGGACTTTATTTGCGCAGCATAGGTGGGAGGCGTTGAGTTTATTCTTGCGGGAATTTAGGAGCCATCAGTGAGATACCACTCTGGTAATGTTAGATTTCTAACTTTGTATCATGATCTGGTCAAAGGACAGTTTCAGGCGGGCAGTTTGACTGGGGCGGTCGCCTCCCAAATGGTAACGGAGGCGTACAAAGGTTCCCTCAGGCTGGACGGAAATCAGCTGTAGAGTGCAAAGGCAGAAGGGAGCTTGACTGCAAGACCTACAAGTCGAGCAGGGACGAAAGTCGGCCTTAGTGATCCGACGATGCCGTGTGGAAGGGTCGTCGCTCAACGGATAAAAGTTACTCTAGGGATAACAGGCTGA
>M03053_135_000000000-ALP1V_1_1104_24348_2660	
GGACAGAAAGACCCTATGAAGCTTTACTGTAACTTGAGATTGGTTTCGGGTTTTATTTGCGCAGAATAGGTGGGAGGCTATGAAAAAATACTTGTGGGTGTTTTGGAGCCATCAGTGAGATACCACTCTTGTAAAACTAGAAATCTAACTTTACACCATTATCTGGTTAAAAGACAGTCTCAGGCGGGCAGTTTGACTGGGGCGGTCGCCTCCTAAAAGGTAACGGAGGCGTACAAAGGTTTCCTCAAATCGGTCAGACATCGATTGTAGAGCGTAAAGGCATATGGAAGCTTAACTGCGAGACCTACAAGTCGAGCAGAGACGAAAGTCGGTCTTAGTGATCTGGCGGTATTACGTGGAAAAGCCGCCACTCAACGGATAAAAGTTACTCTAGGGATAACAGGCTGA
>M03053_135_000000000-ALP1V_1_1105_25542_16214	
GGACAGAAAGACCCTATGCAGCTTTACTGTAACTTGAAATTGAAATTGGACTTTATTTGCGCAGCATAGGTGGGAGGCGTTGAGTTTATTCTTGCGGGAATTTAGGAGCCATCAGTGAGATACCACTCTGGTAATGTTAGATTTCTAACTTTGTATCATGATCTGGTCAAAGGACAGTTTCAGGCGGGCAGTTTGACTGGGGCGGTCGCCTCCCAAATGGTAACGGAGGCGTACAAAGGTTTCCTCTGAACGTGTAGAAATCGTATCTAGAGTGTAAAGGCATAAGGAAGCTTGGCTGTGAGACCTACAAGTCGAGCAGGGACGAAAGTCGGTCTTAGTGATCTGACGGTGCTGAGTGGAAAGGCCGTCACTCAACGGATAAAAGTTACTCTAGGGATAACAGGCTGA
>M03053_135_000000000-ALP1V_1_1112_22058_21545	
GGACAAAAAGACCCTATGCAGCTTTACTGTAACTTGAAATTGAAATTGGACTTTAGTCGCGCAGCATAGGTGGGAGGCTTTGAAGCTACTCTTGCGGGAGAAGCTGAGCTATCAGTGAGATACCACTCTTCTAATGTTAGATTTCTAACTTTGAACCATCATCTGGTCAGAGAACAGTTTCAGGTGGGCAGTTTGACTGGGGCGGTCGCCTCCTAAAAGGTAACGGAGGCGTGCAAAGGTTCCCTCAGGCTGGTTGGACATCAGTCGTAGAGTGTAAAGGCATAAGGGAGCTTGACTGCGAGACCAACAAGTCGAGCAGAGACGAAAGTCGGCCTTAGTGATCCGGCGCTTCCGAGTGGAAGGGGCGTCGCTCAACGGATAAAAGTTACTCTAGGGATAACAGGCTGA
>M03053_135_000000000-ALP1V_1_2106_16097_11430	
GGACAGAAAGACCCTATGAAGCTTTACTGTATCTTGGAATTGGGTTTGGTCTTTACTTGCGCAGGATAGGTGGGAGGCTTTGAAGATGATCTTGCGGGATCGTTGGAGCCACTGGTGAGATACCACTCTTGTAATGATAAAATCCTAACTTTGAACCGTTATCCGGTCAGAGAACAGTTTCAGGTGGGCAGTTTGACTGGGGCGGTCGCCTCCTAAAAGGTAACGGAGGCGTGCAAAGGTTCCCTCGGGCTGGTTGGACATCAGTCGTAGAGTGTAAAGGCATAAGGGAGCTTGACTGCGAGACCAACAAGTCGAGCAGAGACGAAAGTCGGCCTTAGTGATCCGGCGCTTCCGAGTGGAAGGGGCGTCGCTCAACGGATAAAAGTTACTCTAGGGATAACAGGCTGA
>M03053_135_000000000-ALP1V_1_1118_14507_13667	
GGACAAAAAGACCCTATGCAGCTTTACTGTATCTTGGAATTGGGTTTGGTCTTTACTTGCGCAGGATAGGTGGGAGGCTTTGAAGATGATCTTGCGGGATCGTTGGAGCCACTGGTGAGATACCACTCTTGTAATGATAAAATCCTAACTTTGAACCGTTATCCGGTCAGAGAACAGTTTCAGGTGGGCAGTTTGACTGGGGCGGTCGCCTCCTAAAAGGTAACGGAGGCGTGCAAAGGTTCCCTCAGGCTGGTTGGACATCAGTCGTAGAGTGTAAAGGCATAAGGGAGCTTGACTGCGAGACCAACAAGTCGAGCAGAGACGAAAGTCGGCCTTAGTGATCCGGCGCTTCCGAGTGGAAGGGGCGTCGCTCAACGGATAAAAGTTACTCTAGGGATAACAGGCTGA
>M03053_135_000000000-ALP1V_1_1111_10472_4819	
GGACAAAAAGACCCTATGCAGCTTTACTGTAACTTGAGATTGGTTCCGGGTTTTATTTGCGCAGAATAGGTGGGAGGCTATGAAAAAATACTTGTGGGTGTTTTGGAGCCATCAGTGAGATACCACTCTTGTAAAACTAGAAATCTAACTTTACACCATTATCTGGTTAAAAGACAGTCTCAGGCGGGCAGTTTGACTGGGGCGGTCGCCTCCTAAAAGGTAACGGAGGCGTACAAAGGTTTCCTCAAATCGGTCAGACATCGATTGTAGAGCGTAAAGGCGTATGGAAGCTTAACTGCGAGACCTACAAGTCGAGCAGAGACGAAAGTCGGTCTTAGTGATCTGGCGGTATTACGTGGAAAAGCCGCCACTCAACGGATAAAAGTTACTCTAGGGATAACAGGCTGA
>M03053_135_000000000-ALP1V_1_1113_25428_19361	
GGACAGAAAGACCCTATGCAGCTTTACTGTAGCTTGGTATTGTGCCCGGGCTCTGAATGCGCAGGATAGGTGGGAGACGTTGATCTCATGGTTGCGGCTATGAGTTAGTCACTGGTGAGATACCACTCTTTCAGAGCTAGGGTTCTAACGTTCACCCGTTATCCGGGGAGCGGACAGTATCTGGTGGGCAGTTTGACTGGGGCGGTCGCCTCCTAAAAGGTAACGGAGGCGCGCAAAGGTTTCCTCAGGCTGGTTGGAAATCAGCCAACGAGTGCAAAAGCAGAAGGAAGCTTGACTGTGAGACCTACAAGTCGAACAGGGACGAAAGTCGGCTTTAGTGATCCGACGGTTCTGAGTGGAAGGGCCGTCGCTCAACGGATAAAAGTTACTCTAGGGATAACAGGCTGA
>M03053_135_000000000-ALP1V_1_2115_26773_14699	
GGACAAAAAGACCCTATGCAGCTTTACTGTATCTTGGAATTGGGTTTGGTCTTTACTTGCGCAGGATAGGTGGGAGGCTTTGAAGATGATCTTGCGGGATCGTTGGAGCCACTGGTGAGATACCACTCTTGTAATGATAAAATCCTAACTTTGAACCGTTATCCGGTCAGAGAACAGTTTCAGGTGGGCAGTTTGACTGGGGCGGTCGCCTCCTAAAAGGTAACGGAGGCGTGCAAAGGTTCCCTCAGGCTGGTTGGACATCAGTCGTAGAGTGTAAAGGCATAAGGGAGCTTGACTGCGAGACCAACAAGTCGAGCAGAGACGAAAGTCGGCCTTAGTGATCCGGCGCTTCCGAGTGGAAGGGGCGTCGCTCAACGGATAAAAGTTACTCTAGGGATAACAGGCTGA
>M03053_135_000000000-ALP1V_1_1119_18303_5936	
GGACAAAAAGACCCTATGAAGCTTTACTGTAACTTGAGATTGGTTTCGGGTTTTATTTGCGCAGTATAGGTGGGAGGCTATGAAAAAATTCTTGCGGGAATTTTGGAGCCATCAGTGAGATACCACTCTTGTAAAACTAGAAATCTAACTTTACACCATTATCTGGTTAAAAGACAGTCTCAGGCGGGCAGTTCGACTGGGGCGGTCGCCTCCCAAAAGGTAACGGAGGCGTACAAAGGTTTCCTCAAATCGGTCAGACATCGATTGTAGAGCGTAAAGGCATATGGAAGCTTAACTGCGAGACCTACAAGTCGAGCAGAGACGAAAGTCGGTCTTAGTGATCTGACGGTATTGTGTGGAAAAGCCGTCACTCAACGGATAAAAGTTACTCTAGGGATAACAGGCTGA
>M03053_135_000000000-ALP1V_1_1113_26171_10702	
GGACAGAAAGACCCTATGCAGCTTTACTGTAGCTTGGTATTGTGCCCGGGCTCTGAATGCGCAGGATAGGTGGGAGACGTTGAAGTAGTGCTTGCGGGTGCTACTGAGTCAATGGTGAGATACCACTCTTTCAGAGCTAGGGTTCTAACGTTCACCCGTTATCCGGGGAGCGGACAGTATCAGGTGGGCAGTTTGACTGGGGCGGTCGCCTCCTAAAAGGTAACGGAGGCGCGCAAAGGTTCCCTCAGGCTGGTTGGAAATCAGCTGACGAGTGCAAAAGCAGAAGGGAGCTTGACTGTGAGACCCACAAGTCGAACAGGGACGAAAGTCGGCTTTAGTGATCCGACGGTTCTGAGTGGAAGGGCCGTCGCTCAACGGATAAAAGTTACTCTAGGGATAACAGGCTGA
>M03053_135_000000000-ALP1V_1_1118_20343_2782	
GGACAGAAAGACCCTATGCAGCTTTACTGTAGCTTGATATTGGCTCCGGGCTTTGTTTGCGCAGGATAGGTGGGAGGCGTTGAAAATTTTCTTGCGGGGAAATTGGAGCCGTTGGTGAGATACCACTCTAACAATGCTAGGATTCTAACCCTATACCGTTATCCGGTTAGGGGACAGTTTCAGGTGGTCAGTTTGACTGGGGCGGTCGCCTCCCAAAAGGTAACGGAGGCGTGCAAAGGTTTCCTCAGGCTGGTCGGAAATCAGTCGTAGAGTGTAAAGGCATAAGGAAGCTTGATTGTGAGACCTACAAGTCGAACAAAGACGAAAGTCGGCCTTAGTGATCCGACGGTTCCGAGTGGAAGGGCCGTCGCTCAACGGATAAAAGTTACTCTAGGGATAACAGGCTGA
>M03053_135_000000000-ALP1V_1_1108_3614_9637	
GGACAAAAAGACCCTATGAAGCTTTACTGTATCTTGGAATTGGGTTTGGTCTTTACTTGCGCAGGATAGGTGGGAGGCTTTGAAGATGATCTTGCGGGATCGTTGGAGCCACTGGTGAGATACCACTCTTGTAATGATAAAATCCTAACTTTGAACCGTTATCCGGTCAGAGAACAGTTTCAGGTAGGCAGTTTGACTGGGGCGGTCGCCTCCTAAAGGGTAACGGAGGCGTGCAAAGGTTCCCTCAGGCTGGTTGGACATCAGTCGTAGAGTGTAAAGGCATAAGGGAGCTTGACTGCGAGACCAACAAGTCGAGCAGAGACGAAAGTCGGCCTTAGTGATCCGGCGCTTCCGAGTGGAAGGGGCGTCGCTCAACGGATAAAAGTTACTCTAGGGATAACAGGCTGA
>M03053_135_000000000-ALP1V_1_1107_17748_10936	
GGACAAAAAGACCCTATGAAGCTTTACTGTAACCTGGAATTGCTCTCAAGCTTATCTTGCGCAGCTTAGGTGGGAGGCTATGAACCTTTTCCTCCGGGAAGAGGGGAGCCATCAGTGAGATACCACTCTTGGTAAGCTAGAGCGCTCAGTCTTCACCGTTATCCGGTAAGACGACAGTTTCAGGCGGGCAGTTTGACTGGGGCAGTCACCTCCCAAAAGGTAATGGAGGTGTGCAAAGGTTCCCTCAGGCTGGACGGAAATCAGCCATAGAGTGTAAAAGCAAAAGGGAGCTTGACTGCGAGACTGACATGTCAAGCAGAGACGAAAGTCGGCTTTAGTGATCCGACGGTGCTGTGTGGAAAGGCCGTCGCTCAACGGATAAAAGTTACTCTAGGGATAACAGGCTGA
>M03053_135_000000000-ALP1V_1_1119_21877_12704	
GGACAAAAAGACCCTATGAAGCTTTACTGTAGCTTGAAATTGGCTCCGGGCTTTATTTGCGCAGGATAAGTGGGAGGCCTTGATAATTTTCTTGTGGGAAAATTTGAGCCGTTGGTGAGATACCACTCTAATAATGCTAGGATTCTAACCCTATGTCGTTATCCGGCTAGGGGACAGTTTCAGGTGGTCAGTTTGACTGGGGCGGTCGCCTCCTAAAAGGTAACGGAGGCGTGCAAAGGTTTCCTCAGGCTGGTTGGAAATCAGTCGTAGAGTGTAAAGGCATAAGGGAGCTTGATTGTGAGACCTACAAGTCGAACAAAGACGAAAGTCGGCCTTAGTGATCCGGCAGTACCGAGTGGAAGGGCCGTCGCTCAACGGATAAAAGTTACTCTAGGGATAACAGGCTGA
>M03053_135_000000000-ALP1V_1_1118_26031_11435	
GGACAGAAAGACCCTATGCAGCTTTACTGTAGCTTGGTATTGTGCCCGGGCTCTGAATGCGCAGGATAGGTGGGAGACGTTGATCTCATGGTTGCGGCTATGAGTTAGTCACTGGTGAGATACCACTCTTTCAGAGCTAGGGTTCTAACGTTCACCCGTTATCCGGGGAGCGGACAGTATCAGGTGGGCAGTTTGACTGGGGCGGTCGCCTCCTAAAAGGTAACGGAGGCGTGCAAAGGTTCCCTCAGGCTGGTTGGACATCAGTCGTAGAGTGTAAAGGCATAAGGGAGCTTGACTGCGAGACCAACAAGTCGAGCAGAGACGAAAGTCGGCCTTAGTGATCCGGCGCTTCCGAGTGGAAGGGGCGTCGCTCAACGGATAAAAGTTACTCTAGGGATAACAGGCTGA
>M03053_135_000000000-ALP1V_1_1107_13518_19071	
GGACAAAAAGACCCTATGAAGCTTTACTGTAGCTTGATATTGGCTCCGGGCTTTGTTTGCGCAGGATAGGTGGGAGGCGTTGAAAATTTTCTTGCGGGAAAGTTGGAGCCATTGGTGAGATACCACTCTAACAATGCTAGGATTCTAACCCTATACCGTTATCCGGTTAGGGGACAGTTTCAGGTGGTCAGTTTGACTGGGGCGGTCGCCTCCCAAAAGGTAACGGAGGCGTGCAAAGGTTTCCTCAGACTGGTCGGAAATCAGTCGTAGAGTGTAAAGGCATAAGGAAGCTTGATTGTGAGACCTACAAGTCGAACAAAGACGAAAGTCGGCCTTAGTGATCCGACGGTTCCGAGTGGAAGGGCCGTCGCTCAACGGATAAAAGTTACTCTAGGGATAACAGGCTGA
>M03053_135_000000000-ALP1V_1_1117_21851_5998	
GGACAGAAAGACCCTATGCAGCTTTACTGTAGCTTGGTATTGTGCCCGGGCTCTGAATGCGCAGGATAGGTGGGAGACGTTGATCTAATGCTCGTGGGTATTAGGGAGTCAATGGTGAGATACCACTCTTTCAGAGCTAGGGTTCTAACGTTCACCCGTTATCCGGGGAGCGGACAGTATCAGGTGGGCAGTTTGACTGGGGCGGTCGCCTCCTAAAAGGTAACGGAGGCGCGCAAAGGTTTCCTCAGGCTGGTTGGAAATCAGCTGACGAGTGCAAAAGCAGAAGGAAGCTTGACTGTGAGACCTACAAGTCGAACAGGGACGAAAGTCGGCTTTAGTGATCCGACGGTTCTGAGTGGAAGGGCCGTCGCTCAACGGATAAAAGTTACTCTAGGGATAACAGGCTGA
>M03053_135_000000000-ALP1V_1_1106_20606_13800	
GGACAAAAAGACCCTATGCAGCTTTACTGTATCTTGGAATTGGGTTTGGTCTTTACTTGCGCAGGATAGGTGGGAGGCTTTGAAGATGATCTTGCGGGATCGTTGGAGCCACTGGTGAGATACCACTCTTGTAATGATAAAATCCTAACTTTGAACCGTTATCCGGTCAAAGAACAGTTTCAGGTGGGCAGTTTGACTGGGGCGGTCGCCTCCTAAAAGGTAACGGAGGCGTGCAAAGGTTCCCTCAGGCTGGTTGGACATCAGTCGTAGAGTGTAAAGGCATAAGGGAGCTTGACTGCGAGACCTACAAGTCGAGCAGAGACGAAAGTCGGTCTTAGTGATCTGGCGGTAGTACGTGGAAAAGCCGCCGCTCAACGGATAAAAGTTACTCTAGGGATAACAGGCTGA
>M03053_135_000000000-ALP1V_1_1107_23765_13544	
GGACAGAAAGACCCTATGCAGCTTTACTGTATCTTGGAATTGGGTTTGGTCTTTACTTGCGCAGGATAGGTGGGAGGCTTTGAAGATGATCTTGCGGGATCGTTGGAGCCACTGGTGAGATACCACTCTTGTAATGATAAAATCCTAACTTTGAACCGTTATCCGGTCAGAGAACAGTTTCAGGTGGGCAGTTTGACTGGGGCGGTCGCCTCCTAAAAGGTAACGGAGGCGTGCAAAGGTTCCCTCAGGCTGGTTGGACATCAGTCGTAGAGTGTAAAGGCATAAGGGAGCTTGACTGCGAGACTGACATGTCAAGCAGAGACGAAAGTCGGCTTTAGTGATCCGACGGTGCTGTGTGGAAAGGCCGTCGCTCAACGGATAAAAGTTACTCTAGGGATAACAGGCTGA
>M03053_135_000000000-ALP1V_1_1105_4930_20113	
GGACAGAAAGACCCTATGCAGCTTTACTGTAACTTGAGATTGGTTTCGGGTTTTATTTGCGCAGTATAGGTGGGAGGCTATGAAAAAATTCTTGCGGGAATTTTGGAGCCATCAGTGAGATACCACTCTTGTAAAACTAGAAACCTAACTTTACACCATTATCTGGTTAAAAGACAGTCTCAGGCGGGCAGTTTGACTGGGGCGGTCGCCTCCCAAAAGGTAACGGAGGCGTACAAAGGTTTCCTCAAATCGGTCAGACATCGATTGTAGAGCGTAAAGGCATATGGAAGCTTAACTGCGAGACCTACAAGTCGAGCAGAGACGAAAGTCGGTCTTAGTGATCTGACGGTATTGTGTGGAAAAGCCGTCACTCAACGGATAAAAGTTACTCTAGGGATAACAGGCTGA
>M03053_135_000000000-ALP1V_1_1116_19576_23159	
GGACAAAAAGACCCTATGCAGCTTTACCGTAACTTGAGATTGGTTTCGGGTTTTATTTGCGCAGAATAGGTGGGAGGCTATGAAAAAATACTTGTGGGTGTTTTGGAGCCATCAGTGAGATACCACTCTTGTAAAACTAGAAATCTAACTTTACACCATTATCTGGTTAAAAGACAGTCTCAGGCGGGCAGTTTGACTGGGGCGGTCGCCTCCTAAAAGGTAACGGAGGCGTACAAAGGTTTCCTCAAATCGGTCAGACATCGATTGTAGAGCGTAAAGGCATATGGAAGCTTAACTGCGAGACCTACAAGTCGAGCAGAGACGAAAGTCGGTCTTAGTGATCTGGCGGTATTACGTGGAAAAGCCGCCACTCAACGGATAAAAGTTACTCTAGGGATAACAGGCTGA
>M03053_135_000000000-ALP1V_1_2116_25554_5356	
GGACAGAAAGACCCTATGCAGCTTTACTGTAACCTGAAATTGAAATTGGACTTTAGTCGCGCAGTATAGGTGGGAGGCTTTGACGATACTCTTGCGGGAGTATTTGAGCCATCAGTGAGATACCACTCTTCTAATGTTAGATTTCTAACTTTGAATCATTATCTGGTCAAAGAACAGTTTCAGGCGGGCAGTTTGACTGGGGCGGTCGCCTCCCAAATGGTAACGGAGGCGTACAAAGGTTTCCTCAAATCGGTCAGACATCGATTGTAGAGCGTAAAGGCATATGGAAGCTTAACTGCGAGACCTACAAGTCGAGCAGAGACGAAAGTCGGTCTTAGTGATCTGACGGTATTGTGTGGAAAAGCCGTCACTCAACGGATAAAAGTTACTCTAGGGATAACAGGCTGA
>M03053_135_000000000-ALP1V_1_2101_13531_15404	
GGACAAAAAGACCCTATGCAGCTTTACTGTAACTTGAAATTGAAATTGGACTTTATTTGCGCAGTATAGGTGGGAGGCGTTGAGTTAATTCTTGCGGGAATTGAGGAGCCATCAGTGAGATACCACTCCTGTAAAACTAGAAATCTAACTTTACACCATTATCTGGTTAAAAGACAGTCTCAGGCGGGCAGTTTGACTGGGGCGGTCGCCTCCTAAAAGGTAACGGAGGCGTACAAAGGTTTCCTCAAATCGGTCAGACATCGATTGTAGAGCGTAAAGGCATATGGAAGCTTAACTGCGAGACCTACAAGTCGAGCAGAGACGAAAGTCGGTCTTAGTGATCTGGCGGTATTACGTGGAAAAGCCGCCACTCAACGGATAAAAGTTACTCTAGGGATAACAGGCTGA
>M03053_135_000000000-ALP1V_1_2104_26128_5297	
GGACAAAAAGACCCTATGCAGCTTTACTGTAACTTGAGATTGGTTTCGGGTTTTATTTGCGCAGAATAGGTGGGAGGCTATGAAAAAATACTTGTGGGTGTTTTGGAGCCATCAGTGAGATACCACTCTTGTAAAACTAGAAATCTAACTTTACACCATTATCTGGTTAAAAGACAGTCTCAGGCGGGCAGTTTGACTGGGGCGGTCGCCTCCTAAAAGGTAACGGAGGCGTACAAAGGTTTCCTCAAATCGGTCAGACATCGATTGTAGAGCGTAAAGGCATATGGAAGCTTAACTGCGAGACCTACAAGTCGAGCAGAGACGAAAGTCGGTTTTAGTGATCTGGCGGTATTACGTGGAAAAGCCGCCACTCAACGGATAAAAGTTACTCTAGGGATAACAGGCTGA
>M03053_135_000000000-ALP1V_1_2103_24396_15188	
GGACAAAAAGACCCTATGCAGCTTTACTGTAACTTGAGATTGGTTTCGGGTTTTATTTGCGCAGAATAGGTGGGAGGCTATGAAAAAATACTTGTGGGTGTTTTGGAGCCATCAGTGAGATACCACTCTTGTAAAACTAGAAATCTAACTTTACACCATTATCTGGTTAAAAGACAGTCTCAGGCGGGCAGTTTGACTGGGGCGGTCGCCTCCTAAAAGGTAACGGAGGCGTACAAAGGTTTCCTCAAATCGGTCAGACATCGATTGTAGAGCGTAAAGGCATATGGAAGCTTAACTGCGAGACCTACAAGTCGAGCAGAGACGAAAGTCGGTCTTAGTGATCTGGCGGTATTACGTGGAAAAGCCGCCACTCAACGGATAAAAGTTACTCTAGGGATAACAGGCTGA
>M03053_135_000000000-ALP1V_1_1106_6669_6074	
GGACAGAAAGACCCTATGCAGCTTTACTGTATCTTGGAATTGGGTTTGGTCTTTACTTGCGCAGGATAGGTGGGAGGCTTTGAAGATGATCTTGCGGGATCGTTGGAGCCACTGGTGAGATACCACTCTTTGCGAGCTAGGGTTCTAACGGTTACCCGTTATCCGGGAACCGGACAGTATCTGGTGGGCAGTTTGACTGGGGCGGTCGCCTCCTAAAAGGTAACGGAGGCGTACAAAGGTTTCCTCAAATCGGTCAGACATCGATTGTAGAGCGTAAAGGCATATGGAAGCTTAACTGCGAGACCTACAAGTCGAGCAGAGACGAAAGTCGGTCTTAGTGATCTGGCGGTATTACGTGGAAAAGCCGCCACTCAACGGATAAAAGTTACTCTAGGGATAACAGGCTGA
>M03053_135_000000000-ALP1V_1_2107_12241_10231	
GGACAGAAAGACCCTATGAAGCTTTACTGTAACTTGAAATTGAAATTGGACTTTAGTCGCGCAGTATAGGTGGGAGGCGTTGAAAATAATCTTGCGGGAATATTGGAGCCATCAGTGAGATACCACTCTTCTAATGTTAGATTTCTAACTTTGAACCATTATCTGGTCAAAGGACAGTTTCAGGCGGGCAGTTTGACTGGGGCGGTCGCCTCCCAAATGGTAACGGAGGCGTACAAAGGTTTCCTCAAATCGGTCAGACATCGATTGTAGAGCGTAAAGGCATATGGAAGCTTAACTGCGAGACCTACAAGTCGAGCAGAGACGAAAGTCGGTCTTAGTGATCTGGCGGTATTACGTGGAAAAGCCGCCACTCAACGGATAAAAGTTACTCTAGGGATAACAGGCTGA
>M03053_135_000000000-ALP1V_1_1102_6645_8504	
GGACAAAAAGACCCTATGCAGCTTTACTGTAGCTTGGTATTGTGCCCGGGCTCTGAATGCGCAGGATAGGTGGGAGACGTTGAAGCAGTGCTTGCGGGTGCTGCTGAGTCAATGGTGAGATACCACTCTTTCAGAGCTAGGGTTCTAACGTTCACCCGTTATCCGGGGAGCGGACAGTATCTGGTGGGCAGTTTGACTGGGGCGGTCGCCTCCTAAAAGGTAACGGAGGCGCGCAAAGGTTTCCTCAGGCTGGTTGGAAATCAGCCGACGAGTGCAAAAGCAGAAGGAAGCTTGACTGTGAGACCTACAAGTCGAACAGGGACGAAAGTCGGCTTTAGTGATCCGACGGTTCTGAGTGGAAGGGCCGTCGCTCAACGGATAAAAGTTACTCTAGGGATAACAGGCTGA
>M03053_135_000000000-ALP1V_1_2111_14295_11309	
GGACAAAAAGACCCTATGAAGCTTTACTGTATCCTGATATTGAAGTTTGATTATATTTGCGCAGTATAGGTGGGAGACTTTGATAGCATTCTTGCGGGAATGAAGGAGTCATCAGTGAGATACCACTCTTGTATAATTGGCCTTCTAACTTCATACCGTAAGCCGGTTGAAAGACAGTTTCAGGTGGGCAGTTTGACTGGGGCGGTCGCCTCCCAAAAGGTAACGGAGGCGCACAAAGGTTCCCTCAGATCGGTCAGAAATCGATCGTAGAGTGTAAAGGCAAAAGGGAGCTTAACTGTGAGACAAACAAGTCGAGCAGAGACGAAAGTCGGTCTTAGTGATCTGACGCTGCTGTGTGGAAAGGGCGTCACTCAACGGATAAAAGTTACTCTAGGGATAACAGGCTGA
>M03053_135_000000000-ALP1V_1_1114_13472_7553	
GGACAGAAAGACCCTATGCAGCTTTACTGTAACTTGAGATTGGTTTCGGGTTTTATTTGCGCAGAATAGGTGGGAGGCTATGAAAAAATACTTGTGGGTGTTTTGGAGCCATCAGTGAGATACCACTCTTGTAAAACTAGAAATCTAACTTTACACCATTATCTGGTTAAAAGACAGTCTCAGGCGGGCAGTTTGACTGGGGCGGTCGCCTCCTAAAAGGTAACGGAGGCGTACAAAGGTTTCCTCAAATCGGTCAGACATCGATTGTAGAGCGTAAAGGCATATGGAAGCTTAACTGCGAGACCTACAAGTCGAGCAGAGACGAAAGTCGGTCTTAGTGATCTGGCGGTATTACGTGGAAAAACCGCCACTCAACGGATAAAAGTTACTCTAGGGATAACAGGCTGA
>M03053_135_000000000-ALP1V_1_1105_27388_9367	
GGACAAAAAGACCCTATGAAGCTTTACTGTAACTTGAGATTGGTTTCGGGTTTTATTTGCGCAGAATAGGTGGGAGGCTATGAAAAAATACTTGTGGGTGTTTTGGAGCCATCAGTGAGATACCACTCTTGTAAAACTAGAAATCTAACTTTACACCATTATCTGGTTAAAAGACAGTCTCAGGCGGGCAGTTTGACTGGGGCGGTCGCCTCCTAAAAGGTAACGGAGGCGTACAAAGGTTTCCTCAAATCGGTCAGACATCGATTGTAGAGCGTAAAGGCATATGGAAGCTTAACTGCGAGACCTACAAGTCGAGCAGAGACGAAAGTCGGTCTTAGTGATCTGGCGGTATTACGTGAAAAAGCCGCCACTCAACGGATAAAAGTTACTCTAGGGATAACAGGCTGA
>M03053_135_000000000-ALP1V_1_1104_7554_4041	
GGACAGAAAGACCCTATGCAGCTTTACTGTAGCTTGATATTGGCTCCGGGCTTTGTTTGCGCAGGATAGGTGGGAGGCGTTGAAGATTTTCTTGCGGGAAAGTCAGAGCCGTTGGTGAGATACCACTCTAACAATGCTAGGATTCTAACCCTATACCGTTATCCGGTTAGGGGACAGTTTCAGGTGGTCAGTTTGACTGGGGCGGTCGCCTCCCAAAAGGTAACGGAGGCGTGCAAAGGTTTCCTCAGGCTGGTTGGAAAGCAGTCGTAGAGTGTAAAGGCATAAGGAAGCTTGAGTGTGAGACCTACAAGTCGAACAAAGACGAAAGTCGGCCTTAGTGATCCGACGGTTCCGAGTGGAAGGGCCGTCGCTCAACGGATAAAAGTTACTCTAGGGATAACAGGCTGA
>M03053_135_000000000-ALP1V_1_1112_2671_14135	
GGACAGAAAGACCCTATGCAGCTTTACTGTAGCTTGGTATTGTGCCCGGGCTCTGAATGCGCAGGATAGGTGGGAGACGTTGATCTCATGGTTGCGGCTATGAGTTAGTCACTGGTGAGGTACCACTCTTTCAGAGCTAGGGTTCTAACGTTCACCCGTTATCCGGGGAGCGGACAGTATCAGGTGGGCAGTTTGACTGGGGCGGTCGCCTCCTAAAAGGTAACGGAGGCGCACAAAGGTTTCCTCAGGCTGGTTGGAAATCAGCTGACGAGTGCAAAAGCAGAAGGAAGCTTGACTGTGAGACCTACAAGTCGAACAGGGACGAAAGTCGGTTTTAGTGATCCGACGGTTCTGAGTGGAAGGGCCGTCGCTCAACGGATAAAAGTTACTCTAGGGATAACAGGCTGA
>M03053_135_000000000-ALP1V_1_1107_6250_9556	
GGACAGAAAGACCCTATGCAGCTTTACTGTAGCTTGAAATTGGCTCCGGGCTTTATTTGCGCAGGATAAGTGGGAGGCATTGAAAATTTTCTTGCGGGGAAATTTGAGCCATTGGTGAGATACCACTCTAATAATGCTAGGATTCTAACCTTATATCGTTATCCGGTTAAGGAACAGTTTCAGGTGGTCAGTTTGACTGGGGCGGTCGCCTCCTAAAAGGTAACGGAGGCGTGCAAAGGTTTCCTCAGGCTGGTCGGAAATCAGTCGTAGAGTGTAAAGGCATAAGGAAGCTTGATTGTGAGACCTACAAGTCGAACAAAGACGAAAGTCGGCCTTAGTGATCCGGCGGTACCAAATGGAAGGGCCGTCGCTCAACGGATAAAAGTTACTCTAGGGATAACAGGCTGA
>M03053_135_000000000-ALP1V_1_1107_13438_13830	
GGACAAAAAGACCCTATGCAGCTTTACTGTAGCTTGGTATTGTGCCCGGGCTCTGAATGCGCAGGATAGGTGGGAGACGTTGATCTAATGCTCGTGGGTATTAGGGAGTCAATGGTGAGATACCACTCTTTCAGAGCTAGGGTTCTAACGTTCACCCGTTATCCGGGGAGCGGACAGTATCAGGTGGGCAGTTTGACTGGGGCGGTCGCCTCCTAAAAGGTAACGGAGGCGTGCAAAGGTTTCCTCAGGCTGGTCGGAAATCAGTCGTAGAGTGTAAAGGCATAAGGAAGCTTGATTGTGAGACCTACAAGTCGAACAAAGACGAAAGTCGGCCTTAGTGATCCGACGGTTCCGAGTGGAAGGGCCGTCGCTCAACGGATAAAAGTTACTCTAGGGATAACAGGCTGA
>M03053_135_000000000-ALP1V_1_1116_27574_14090	
GGACAGAAAGACCCTATGCAGCTTTACTGTAACTTGAGATTGGTTTCGGGTTTTATTTGCGCAGAATAGGTGGGAGGCTATGAAAAAATACTTGTGGGTGTTTTGGAGCCATCAGTGAGATACCACTCTTGTAAAACTAGAAATCTAACTTTACACCATTATCTGGTTAAAAGACAGTCTCAGGCGGGCAGTTTGACCGGGGCGGCCGCCTCCTAAAAGGTAACGGAGGCGTACAAAGGTTTCCTCAAATCGGTCAGACATCGATTGTAGAGCGTAAAGGCATATGGAAGCTTAACTGCGAGACCTACAAGTCGAGCAGAGACGAAAGTCGGTCTTAGTGATCTGGCGGTATTACGTGGAAAAGCCGCCACTCAACGGATAAAAGTTACTCTAGGGATAACAGGCTGA
>M03053_135_000000000-ALP1V_1_1115_7577_13024	
GGACAAAAAGACCCTATGAAGCTTTACTGTAGCTTGGTATTGTGTTCGGTCTCTGAATGCGCAGGATAGGTGGGAGGCTATGAAAAAATACTTGTGGGTGTTTTGGAGCCATCAGTGAGATACCACTCTTGTAAAACTAGAAATCTAACTTTACACCATTATCTGGTTAAAAGACAGTCTCAGGCGGGCAGTTTGACTGGGGCGGTCGCCTCCTAAAAGGTAACGGAGGCGTACAAAGGTTTCCTCAAATCGGTCAGACATCGATTGTAGAGCGTAAAGGCATATGGAAGCTTAACTGCGAGACCTACAAGTCGAGCAGGGACGAAAGTCGGTCTTAGTGATCTGGCGGTATTACGTGGAAAAGCCGCCACTCAACGGATAAAAGTTACTCTAGGGATAACAGGCTGA
>M03053_135_000000000-ALP1V_1_1111_8857_2494	
GGACAAAAAGACCCTATGCAGCTTTACTGTAGCTTGAAATTGAAATTGGACTTTGCATGCGCAGCATAGGTGGGAAGCTTTGATGATAATCTTGCGGGATTATTTGAGCTATCAGTGAGATACCACTCTTGTAATGTTAGATTTCTAACTTTATATCATTATCTGGTTAAAGAACAGTTTCAGGCGGGCAGTTTGACTGGGGCGGTCGCCTCCCAAATGGTAACGGAGGCGTACAAAGGTTTCCTCAGGTCGGTCAGAAATCGATCGTAGAGTGTAAAGGCATAAGGAAGCTTGACTGCGAGACCTACAAGTCGAGCAGAGACGAAAGTCGGTCTTAGTGATCTGACGGTATTGTGTGGAAAAGCCGTCACTCAACGGATAAAAGTTACTCTAGGGATAACAGGCTGA
>M03053_135_000000000-ALP1V_1_1114_16540_5178	
GGACAGAAAGACCCTATGCAGCTTTATAGGGATACAATTTAGTACAGGTTCTTGAGCTTCGCTCTTCAATTGAGCTATAAGCTTATAGCTCTTCTTCATTTCAAGGTAAAACAGTGAGATACCATTCATTGAGAATACAATAATTTAAATGCAGCAGAGTGTACACCACTCTTTAGAGAACAGATAACCTTTCTTCTTGAATATAATGTTAGATGGGCTGCTTCATTGGGGAGATAACCTTCTTTAATCAAACCAAAGGTTCACTAAGCTATTGATATGGGCTTTGATAAAGGACTAGTAAGTACAAAGATAGATGTGTGGCTTAATGGTAAAGCGTTTAATCCAGTATTTAAATGGTATCGTAATGACCTTCTAATGAATCTACCAAATAAAAGCTACTCTAGGGATAACAGGCTGA
>M03053_135_000000000-ALP1V_1_2114_9734_16442	
GGACAGAAAGACCCTATGCAGCTTTACTGTAGCTTGATATTGGCTCCGGGCTTTGTTTGCGCAGGATAGGTGGGAGGCGTTGAAAATTTTCTTGCGGGGAAATTGGAGCCGTTGGTGAGATACCACTCTAACAATGCTAGGATTCTAACCCTATACCGTTATCCGGTTAGGGGACAGTTTCAGGTGGTCAGTTTGACTGGGGCGGTCGCCTCCCAAAAGGTAACGGAGGCGTGCAAAGGTTTCCTCAGGCTGGTCGGAAATCAGTCGTAGAGTGTAAAGGCATAAGGAAGCTTGATTGTTAGACCTACAAGTCGAACAAAGACGAAAGTCGGCCTTAGTGATCCGACGGTTCCGAGTGGAAGGGCCGTCGCTCAACGGATAAAAGTTACTCTAGGGATAACAGGCTGA
>M03053_135_000000000-ALP1V_1_1116_17682_20152	
GGACAGAAAGACCCTATGCAGCTTTACTGTAGCTTGAAATTGAAATTGGACTTTGCATGCGCAGCATAGGTGGGAAGCTTTGATGATAATCTTGCGGGATTATTTGAGCTATCAGTGGGATACCACTCTTGTAATGTTAGATTTCTAACTTTATATCATTATCTGGTTAAAGAACAGTTTCAGGCGGGCAGTTTGACTGGGGCGGTCGCCTCCCAAATGGTAACGGAGGCGTACAAAGGTTTCCTCAGGTCGGTCAGAAATCGATCGTAGAGTGTAAAGGCATAAGGAAGCTTGACTGTGAGACCTACAAGTCGAGCAGGGACGAAAGTCGGTCTTAGTGATCTGACGGTGCTGAGTGGAAAGGCCGTCACTCAACGGATAAAAGTTACTCTAGGGATAACAGGCTGA
>M03053_135_000000000-ALP1V_1_1113_24209_8460	
GGACAAAAAGACCCTATGAAGCTTTACTGTAACTTGAAATTGAAATTGGACTTTATTCGCGCAGTATAGGTGGGAGGTGTTGATTATAATCTTGCGGGATTATTGGAGCCATCAGTGAGATACCACTCTTGTAATGTTAGATTTCTAACTTTGAATCATTATCTGGTCAGAACAGCTTCAGGCGGGCAGTTTGACTGGGGCGGTCGCCTCCCAAATGGTAACGGAGGCGTACAAAGGTTTCCTCTGAACGGGTAGAAATCGTATCTAGAGTGTAAAGGCATAAGGAAGCTTGACTGTGAGACCTACAAGTCGAGCAGGGACGAAAGTCGGTCTTAGTGATCTGACGGTACTGAGTGGAAAGGCCGTCACTCAACGGATAAAAGTTACTCTAGGGATAACAGGCTGA
>M03053_135_000000000-ALP1V_1_1105_22995_11720	
GGACAGAAAGACCCTATGCAGCTTTACTGTAGCCTGATATTGGCTTCAAACTTTGTTTGCGCAGAATAGGTGGGAGGCCTTGAAGACTCCTTTGTGGGGGAGTTAGAGCCGCCTGTGAGATACCACCCTAATACTGTTAGGACTCTAACCCTACACCGTTATCCGGTTAGGGAACAGTTTCAGGTAGGCAGTCTGACTGGGGCGGTCGCCTCCTAAAAGGTAACGGAGGCGTGCAAAGGTTTCCTCAGACTGGTCGGAAATCAGTTGTAGAGTGTAAAGGCATAAGGGAGCTTGACTGCGAGACCAACAAGTCGAGCAGAGACGAAAGTCGGCCTTAGTGATCCGGCGCTTCCGAGTGGAAGGGGCGTCGCTCAACGGATAAAAGTTACTCTAGGGATAACAGGCTGA
>M03053_135_000000000-ALP1V_1_2107_21817_7405	
GGACAGAAAGACCCTATGCAGCTTTACTGTAACTTGAGATTGAAATTGGACTTTATTTGCGCAGCATAGGTGGGAAGCTTTGACGGTATCCTTGCGGGGATATCTGAGCTATCAGTGAGATACCACTCTTGTAATGTTAGATTTCTAACTTTGTACCATTAGCTGGTCAAAGAACAGTCTCAGGCGGGCAGTTTGACTGGGGCGGTCGCCTCCTAAAAGGTAACGGAGGCGTACAAAGGTTTCCTCAAATCGGTCAGACATCGATTGTAGAGCGTAAAGGCATATGGAAGCTTAACTGCGAGACCTACAAGTCGAGCAGAGACGAAAGTCGGTCTTAGTGATCTGGCGGTATTACGTGGAAAAGCCGCCACTCAACGGATAAAAGTTACTCTAGGGATAACAGGCTGA
>M03053_135_000000000-ALP1V_1_1119_21311_10340	
GGACAGAAAGACCCTATGCAGCTTTACTGTAACTTGAAATTGAAATTGGACTTTAGTCGCGCAGTATAGGTGGGAGGCGTTGAAAATAATCTTGCGGGAATATTGGAGCCATCAGTGAGATACCACTCTTCTAATGTTAGATTTCTAACTTTGAACCATTATCTGGTCAAAGGACAGTTTCAGGCGGGCAGTTTGACTGGGGCGGTCGCCTCCCAAATGGTAACGGAGGCGTACAAAGGTTTCCTCTGAACGGGTAGAAATCGTATCTAGAGTGTAGAGGCATAAGGAAGCTTGACTGTGAGACCTACAAGTCGAACAGGGACGAAAGTCGGTCTTAGTGATCTGACGGTACTGAGTGGAAAGGCCGTCACTCAACGGATAAAAGTTACTCTAGGGATAACAGGCTGA
>M03053_135_000000000-ALP1V_1_2107_9596_18756	
GGACAAAAAGACCCTATGAAGCTTCACTATAACTTGAAATAGTATTTGGGTTTTGCTTGCGCAGCATAGGTGGGAGGCAAAGAGTACTTCATTCGGGTGAAGTAGGAGCCGACTTTGAGATACCACTCTGGTAAAACTAAAGTACTAACCATGATCCTTATATTCAGGACATGAGACAGTTTCAGGTGGGTAGTTTGACTGGGGCGGTCGCCTCTTAAAAAGTATCGGAGGCGTACTAAGGTTCTCTCAGACTGGACGGAAATCAGTTAAGGAATGCAAAGGTAAAGGAGAGCTTGACTGTGAGACCTACAAGTCGATCAGAAGCGAAAGCTGGTCTTAGTGATCCGACGATGCTGTGTGGAAAGGTCGTCGCTCAACGGATAAAAGTTACTCTAGGGATAACAGGCTGA
>M03053_135_000000000-ALP1V_1_2109_6824_9050	
GGACAAAAAGACCCTATGAAGCTTTACTGTATCTTGGAATTGGGTTTGGTCTTTACTTGCGCAGGATAGGTGGGAGGCTTTGAAGATGATCTTGCGGGATCGTTGGAGCCACTGGTGAGATACCACTCTTGTAATGATAAAATCCTAACTTTGAACCGTTATCCGGTCAGAGAACAGTTTCAGGTGGGCAGTTTGACTGGGGCGGTCGCCTCCTAAAAGGTAACGGAGGCGTGCAAAGGTTCCCTCAGGCTGGTTGGACATCAGTCGTAGAGTGTAAAGGCATAAGGGAGCTTGACTGCGAGACCAACAAGTCGAGCAGAGACGAAAGTCGGCCTTAGTGATCCGGCACTTCCGAGTGGAAGGGGCGTCGCTCAACGGATAAAAGTTACTCTAGGGATAACAGGCTGA
>M03053_135_000000000-ALP1V_1_2119_17525_13781	
GGACAAAAAGACCCTATGCAGCTTTACTGTAACTTGAGATTGGTTTCGGGTTTTATTTGCGCAGTATAGGTGGGAGGCTATGAAAAAATTCTTGCGGGAATTTTGGAGCCATCAGTGAGATACCACTCTTGTAAAACTAGAAATCTAACTTTACACCATTATCTGGTTAAAAGACAGTCTCAGGCGGGCAGTTTGACTGGGGCGGTCGCCTCCCAAAAGGTAACGGAGGCGTACAAAGGTTTCCTCAAATCGGTCAGACATCGATTGTAGAGCGTAAAGGCATATGGAAGCTTAACTGCGAGACCTACAAGTCGAGCAGAGACGAAAGTCGGTCTTAGTGATCTGGCGGTATTACGTGGAAAAGCCGCCACTCAACGGATAAAAGTTACTCTAGGGATAACAGGCTGA
>M03053_135_000000000-ALP1V_1_1109_19711_4182	
GGACAAAAAGACCCTATGCAGCTTTACTGTAACTTGAGATTGGTTTCGGGTTTTATTTGCGCAGTATAGGTGGGAGGCTATGAAAAAATACTTGTGGGTGTTTTGGAGCCATCAGTGAGATACCACTCTTGTAAAACTAGAAATCTAACTTTACACCATTATCTGGTTAAAAGACAGTCTCAGGCGGGCAGTTTGACTGGGGCGGTCGCCTCCTAAAAGGTAACGGAGGCGTACAAAGGTTTCCTCAAATCGGTCAGACATCGATTGTAGAGCGTAAAGGCATATGGAAGCTTAACTGCGAGACCTACAAGTCGAGCAGAGACGAAAGTCGGTCTTAGTGATCTGGCGGTATTACGTGGAAAAGCCGCCACTCAACGGATAAAAGTTACTCTAGGGATAACAGGCTGA
>M03053_135_000000000-ALP1V_1_1116_15245_19353	
GGACAAAAAGACCCTATGCAGCTTTACTGTAACTTGAGATTGGTTTCGGGTTTTATTTGCGCAGAATAGGTGGGAGGCTATGAAAAAATACTTGTGGGTGTTTTGGAGCCATCAGTGAGATACCACTCTTGTAAAACTAGAAATCTAACTTTACACCATTATCTGGTTAAAAGACAGTCTCAGGCGGGCAGTTTGACTGGGGCGGTCGCCTCCTAAAAGGTAACGGAGGCGTACAAAGGTTTCCTCAAATCGGTCAGACATCGATTGTAGAGCGTAAAGGCATATGGAAGCTTAACTGCGAGACCTACAAGTCGAGCAGAGACGAAAGTCGGTCTTAGTGATCTGGCGGTATTACGTGGAAAAGCCGCCACTCAACGGATAAAAGTTACTCTAGGGATAACAGGCTGA
>M03053_135_000000000-ALP1V_1_2115_23196_15261	
GGACAGAAAGACCCTATGCAGCTTTACTGTAGCTTGATATTGGCTCCGGGCTTTGTTTGCGCAGGATAGGTGGGAGGCGTTGAAAATTTTCTTGCGGGGAAATTGGAGCCGTTGGTGAGATACCACTCTAACAATGCTAGGATTCTAACCCTACACCGTTATCCGGTTAGGGGACAGTTTCAGGTGGTCAGTTTGACTGGGGCGGTCGCCTCCTAAAAGGTAACGGAGGCGTGCAAAGGTTTCCTCAGGCTGGTCGGAAATCAGTCGTAGAGTGTAAAGGCATAAGGAAGCTTGATTGTGAGACCTACAAGTCGAACAAAGACGAAAGTCGGCCTTAGTGATCCGACGGTTCCGAGTGGAAGGGCCGTCGCTCAACGGATAAAAGTTACTCTAGGGATAACAGGCTGA
>M03053_135_000000000-ALP1V_1_1112_9648_15618	
GGACAGAAAGACCCTATGCAGCTTTACTGTAACCTGGAATTGCTCTCAAGCTTATCTTGCGCAGCTTAGGTGGGAGGCTATGAACCTTTTCTTCTGGGAAGAGGGGAGCCATCAGTGAGATACCACTCTTGGTAAGCTAGAGCGCTCAGTCTTCACCGTCATCCGGTAAGACGACAGTTTCAGGCGGGCAGTTTGACTGGGGCAGTCACCTCCCAAAAGGTAATGGAGGTGTGCAAAGGTTCCCTCAGGCTGGACGGAAATCAGCCATAGAGTGTAAAAGCATAAGGGAGCTTGACTGCGAGACTGACATGTCAAGCAGAGACGAAAGTCGGCTTTAGTGATCCGACGGTGCTGTGTGGAAAGGCCGTCGCTCAACGGATAAAAGTTACTCTAGGGATAACAGGCTGA
>M03053_135_000000000-ALP1V_1_1117_25855_18366	
GGACAAAAAGACCCTATGCAGCTTTACTGTAGCTTGAAATTGAAATTGGACTTTATTCGCGCAGCATAGGTGGGAAGCTTTGACGATAATCTTGCGGGAATATCTGAGCTATCAGTGAGATACCACTCTTGTAATGTTAGATTTCTAACTTTGTACCATGATCTGGTCAAAGAACAGTTTCAGGTGGGCAGTTTGACTGGGGCGGTCGCCTCCCAAATGGTAACGGAGGCGTACAAAGGTTTCCTCAGATCGGTCAGAAATCGATCGTAGAGTGTAAAGGCAGAAGGAAGCTTGACTGTGAGACCTACAAGTCGAACAGGGACGAGAGTCGGTCTTAGTGATCTGACGGTACTGAGTGGAAAGGCCGTCACTCAACGGATAAAAGTTACTCTAGGGATAACAGGCTGA
>M03053_135_000000000-ALP1V_1_1115_22439_20402	
GGACAGAAAGACCCTATGCAGCTTTACTGTATCCTGATATTGAATTTTGATTATATTTGCGCAGTATAGGTGGGAGACTATGATAGTATTCTTGCGGGGATAAAGGAGTCATCAGTGAGATACCACTCTTGTATAATTGAACTTCTAACTTCATACCGTTAGCCGGTTGAAAGACAGTTTCAGGTGGGCAGTTTGACTGGGGCGGTCGCCTCCCAAAAGGTAACGGAGGCGTACAAAGGTTCCCTCAGATCGGTCAGAAATCGATCTTAGAGTGTAAAGGCATAAGGAAGCTCGACTGTGAGACCTACAAGTCGAGCAGGGACGAAAGTCGGTCTTAGTGATCTGACGGTACTGAGTGGAAAGGCCGTCACTCAACGGATAAAAGTTACTCTAGGGATAACAGGCTGA
>M03053_135_000000000-ALP1V_1_1117_22462_5864	
GGACAGAAAGACCCTATGCAGCTTTACTGTAACCTGGAATTGCTCTCAAGCTTATCTTGCGCAGCTTAGGTGGGAGACGTTGAACTTCTTCTTCCGGGAAGGAGGGAGTCATCAGTGAGATACCACTCTTGGTAAGCTAGAGCGCTCATTTCTAACCGTCAACCGGTAGAAAGACAGTCTCAGGCGGGCAGTTTGACTGGGGCGGTCGCCTCCTAAAAGGTAACGGAGGCGTACAAAGGTTTCCTCAAATCGGTCAGACATCGATTGTAGAGCGTAAAGGCATATGGAAGCTTAACTGCGAGACCTACAAGTCGAGCAGAGACGAAAGTCGGTCTTAGTGATCTGGCGGTATTACGTGGAAAAGCCGCCACTCAACGGATAAAAGTTACTCTAGGGATAACAGGCTGA
>M03053_135_000000000-ALP1V_1_1108_21095_12872	
GGACAGAAAGACCCTATGCAGCTTTACTGTAGCTTGGTATTGTGCCCGGGCTCTGAATGCGCAGGATAGGTGGGAGACGTTGATCTCATGGTTGCGGCTATGAGTTAGTCACTGGTGAGATACCACTCTTTCAGAGCTAGGGTTCTAACGTTCACCCGTTATCCGGGGAGCGGACAGTATCAGGTGGGCAGTTTGACTGGGGCGGTCGCCTCCTAAAAGGTAACGGAGGCGCACAAAAGTTTCCTCAGGCTGGTTGGAAATCAGCTGACGAGTGCAAAAGCAGAAGGAAGCTTGACTGTGAGACCTACAAGTCGAACAGGGACGAAAGTCGGTTTTAGTGATCCGACGGTTCTGAGTGGAAGGGCCGTCGCTCAACGGATAAAAGTTACTCTAGGGATAACAGGCTGA
>M03053_135_000000000-ALP1V_1_1109_23592_12834	
GGACAGAAAGACCCTATGCAGCTTTACTGTAACTTGAGATTGGTTTCGGGTTTTATTTGCGCAGAATAGGTGGGAGGCTATGAAAAAATACTTGTGGGTGTTTTGGAGCCATCAGTGAGATACCACTCTTGTAAAACTAGAAATCTAACTTTACACCATTATCTGGTTAAAAGACAGTCTCAGGCGGGCAGTTTGACTGGGGCGGTCGCCTCCTAAAAGGTAACGGAGGCGTACAAAGGTTTCCTCAAATCGGTCAGACATCGATTGTAGAGCGTAAAGGCATATGGAAGCTTAACTGCGAGACCTACAGGTCGAGCAGAGACGAAAGTCGGTCTTAGTGATCTGGCGGTATTACGTGGAAAAGCCGCCACTCAACGGATAAAAGTTACTCTAGGGATAACAGGCTGA
>M03053_135_000000000-ALP1V_1_1103_17858_8024	
GGACAGAAAGACCCTATGAAGCTTTACTGTAACCTGGAATTGCTCTCAAGCTTATCTTGCGCAGCTTAGGTGGGAGACGTTGAACTTCTTCTTCCGGGAAGGAGGGAGTCATCAGTGAGATACCACTCTTGGTAAGCTAGAGCGCTCATTTCTAACCGTCAACCGGTAGAAAGACAGTTTCAGGCGGGCAGTTTGACTGGGGCAGTCACCTCCCAAAAGGTAATGGAGGTGTACAAAGGTTCGCTCAGGCTGGACGGAAATCAGCCATAGAGTGTAAAAGCATAAGCGAGCTTGACTGCGAGACTGACATGTCAAGCAGAGACGAAAGTCGGTTTTAGTGATCCGACGGTGCTGAGTGGAAAGGCCGTCGCTCAACGGATAAAAGTTACTCTAGGGATAACAGGCTGA
>M03053_135_000000000-ALP1V_1_1102_6520_19114	
GGACAAAAAGACCCTATGCAGCTTTACTGTAACCTGGAATTGCTCTCAAGCTTATTTTGCGCAGCTTAGGTGGGAGGCTATGAACCTTTTCTTCTGGGAAGAGGGGAGCCATCAGTGAGATACCACTCTTGGTAAGCTAGAGCGCTCAGTCTTCACCGTCATCCGGTAAGACGACAGTTTCAGGCGGGCAGTTTGACTGGGGCAGTCACCTCCCAAAAGGTAATGGAGGTGTGCAAAGGTTCCCTCAGGCTGGACGGAAATCAGCCATAGAGTGTAAAAGCATAAGGGAGCTTGACTGCGAGACTGACATGTCAAGCAGAGACGAAAGTCGGCTTTAGTGATCCGACGGTGCTGTGTGGAAAGGCCGTCGCTCAACGGATAAAAGTTACTCTAGGGATAACAGGCTGA
>M03053_135_000000000-ALP1V_1_1107_18590_12385	
GGACAAAAAGACCCTATGAAGCTTTACTGTAGCTTGGAATTGACTTCAAACTTTATTTGCGTAGGATAGGTGGGAGGCTATGAAGATGATCTTCTGGGATTATTGGAGCCATCCTTGAAATACCACCCTAATAATGTGAGAATTCTAACTTTTCGCTGTGAATCCAGCTGAAGGACATTTTCAGGTGGTCAGTTTGACTGGGGCGGTCGCCTCCCAAAAGGTAACGGAGGCGTACAAAGGTTTCCTCAAATCGGTCAGAAATCGATTGTAGAGCGCAAAGGCAAAAGGAAGCTTACTGTGAGACCTACAAGTCGAACAGGGACGAAAGTCGGTCTTAGTGATCTGACGGTACCAAGTGGAAGGGCCGTCACTCAACGGATAAAAGTTACTCTAGGGATAACAGGCTGA
>M03053_135_000000000-ALP1V_1_2104_27548_18471	
GGACAGAAAGACCCTATGCAGCTTTACTGTAACCTGAAATTGAAATTGGACTTTATTCGCGCAGTATAGGTGGGAAGCGTTGAAAATATTCTTGCGGGAATATTGGAGCTATCAGTGAGATACCACTCTTGTAATGTTAGATTTCTAACTTTGAACCATTATCTGGTTAAAAGACAGTCTCAGGCGGGCAGTTTGACTGGGGCGGTCGCCTCCTAAAAGGTAACGGAGGCGTACAAAGGTTTCCTCAAATCGGTCGGACATCGATTGTAGAGCGTAAAGGCAAATGGAAGCTTAACTGCGAGACCTACAAGTCGAGCAGAGACGAAAGTCGGTCTTAGGGATCTGGCGGTATTACGTGGAAAAGCCGCCACTCAACGGATAAAAGTTACTCTAGGGATAACAGGCTGA
>M03053_135_000000000-ALP1V_1_2109_14744_24831	
GGACAAAAAGACCCTATGCAGCTTTACTGTAACCTGGAATTGCTCTCAAGCTTATTTTGCGCAGCTTAGGTGGGAGGCTATGAACCTTTTCTTCTGGGAAGAGGGGAGCCATCAGTGAGATACCACTCTTGGTAAGCTAGAGCGCTCAGTCTTCACCGTCATCCGGTAAGACGACAGTTTCAGGCGGGCAGTTTGACTGGGGCAGTCACCTCCCAAAAGGTAATGGAGGTGTACAAAGGTTCCCTCAGGCTGGACGGAAATCAGCCATAGAGTGTAAAAGCAAAAGGGAGCTTGACTGCGAGACTGACATGTCAAGCAGAGACGAAAGTCGGCTTTAGTGATCCGACGGTGCTGTGTGGAAAGGCCGTCGCTCAACGGATAAAAGTTACTCTAGGGATAACAGGCTGA
>M03053_135_000000000-ALP1V_1_2111_4975_6249	
GGACAAAAAGACCCTATGCAGCTTTACTGTAACTTGAGATTGGTTTCGGGTTTTATTTGCGCAGAATAGGTGGGAGGCTATGAAAAAATACTTGTGGGTGTTTTGGAGCCATCAGTGAGATACCACTCTTGTAAAACTAGAAATCTAACTTTACACCATTATCTGGTTAAAAGACAGTCTCAGGCGGGCAGTTTGACTGGGGCGGTCGCCTCCTAAAAGGTAATGGAGGTGTGCAAAGGTTCCCTCAGGCTGGACGGAAATCAGCCATAGAGTGTAAAAGCATAAGGGAGCTTGACTGCGAGACTGACATGTCAAGCAGAGACGAAAGTCGGCTTTAGTGATCCGACGGTGCTGTGTGGAAAGGCCGTCGCTCAACGGATAAAAGTTACTCTAGGGATAACAGGCTGA
>M03053_135_000000000-ALP1V_1_2114_21583_21599	
GGACAGAAAGACCCTATGCAGCTTTACTGTATCTTGGAATTGGGTTTGGTCTTTACTTGCGCAGGATAGGTGGGAGGCTTTGAAGATGATCTTGCGGGATCGTTGGAGCCACTGGTGAGATACCACTCTTGTAATGATAAAATCCTAACTTTGAACCGTTATCCGGTCAGAGAACAGTTTCAGGTGGGCAGTTTGACTGGGGCGGTCGCCTCCTAAAAGGTAACGGAGGCGTGCAAAGGTTCCCTCAGGCTGGTTGGACATCAGTCGTAGAGTGTAAAGGCATAAGGGAGCTTGACTGCGAGACCTACAAGTCGAGCAGAGACGAAAGTCGGCCTTAGTGATCCGACGGTTCCGAGTGGAAGGGCCGTCGCTCAACGGATAAAAGTTACTCTAGGGATAACAGGCTGA
>M03053_135_000000000-ALP1V_1_2114_5003_10060	
GGACAGAAAGACCCTATGCAGCTTTACTGTATCTTGGAATTGGGTTTGGTCTTTACTTGCGCAGGATAGGTGGGAGGCTTTGAAGACGATCTTGCGGGATCGTTGGAGCCACTGGTGAGATACCACTCTTGTAATGATAAAATCCTAACTTTGAACCGTTATCCGGTCAGAGAACAGTTTCAGGTGGGCAGTTTGACTGGGGCGGTCGCCTCCTAAAAGGTAACGGAGGCGTGCAAAGGTTCCCTCAGGCTGGTTGGACATCAGTCGTAGAGTGTAAAGGCATAAGGGAGCTTGACTGCGAGACCAACAAGTCGAGCAGAGACGAAAGTCGGCCTTAGTGATCCGGCGCTTCCGAGTGGAAGGGGCGTCGCTCAACGGATAAAAGTTACTCTAGGGATAACAGGCTGA
>M03053_135_000000000-ALP1V_1_2111_21245_16411	
GGACAAAAAGACCCTATGAAGCTTTACTGTAACCTGGAATTGCTTTCAAGCTTATTTTGCGCAGCTTAGGTGGGAGGCTACGAACCTTTTCTTCCGGGAAGAGGGGAGCCATCAGTGAGATACCACTCTTGGTAAGCTAGAAAGCTCAGTCTTAACCGTTATCCGGTAAGATGACAGTTTCAGGCGGGCAGTTTGACTGGGGCAGTCACCTCCCAAAAGGTAATGGAGGTGCACAAAGGTTCCCTCAGGTTGGACGGAAATCAACCATAGAGTGTAAAAGCATAAGGGAGCTTGACTGCGAGACTGACATGTCAAGCAGAGACGAAAGTCGGTTTTAGTGATCCGACGGTGCTGCGTGGAAAGGCCGTCACTCAACGGATAAAAGTTACTCTAGGGATAACAGGCTGA
>M03053_135_000000000-ALP1V_1_2111_24785_9026	
GGACAGAAAGACCCTATGAAGCTTTACTGTAGCTTGATATTGGCTCCGGGCTTTGTTTGCGCAGGATAGGTGGGAGGCGTTGAAAATCTTCTCGTGGGAAGATGGGAGCCGTTGGTGAGATACCACTCTAACAATGCTAGGATTCTAACCCTACACCGTTATCCGGTTAGGGGACAGTTTCAGGTGGTCAGTTTGACTGGGGCGGTCGCCTCCCAAAAAGTAACGGAGGCGTGCAAAGGTTTCCTCAGGCTGGTCGGAAATCAGTCGTAGAGTGTAAAGGCATAAGGAAGCTTGATTGTGAGACCTACAAGTCGAACAAAGACGAAAGTCGGCCTTAGTGATCCGACGGTTCCGAGTGGAAGGGCCGTCGCTCAACGGATAAAAGTTACTCTAGGGATAACAGGCTGA
>M03053_135_000000000-ALP1V_1_1106_13428_23590	
GGACAAAAAGACCCTATGAAGCTTTACTGTAGCTTGATATTGGCTCCGGGCTTTGTTTGCGCAGGATAGGTGGGAGGCGTTGAATAATTTCTTGCGGGAAATTAGGAGCCATTGGTGAGATACCACTCTAACAATGCTAGGATTCTAACCCTACACCGTTATCCGGTTAGGGGACAGTTTCAGGTGGTCAGTTTGACTGGGGCGGTCGCCTCCCAAAAGGTAACGGAGGCGTGCAAAGGTTTCCTCAGGCTGGTCGGAAATCAGTCGTAGAGTGTAAAGGCATAAGGAAGCTTGATTGTGAGACCTACAAGTCGAACAAAGACGAAAGTCGGCCTTAGTGATCCGACGGTTCCGAGTGGAAGGGCCGTCGCTCAACGGATAAAAGTTACTCTAGGGATAACAGGCTGA
>M03053_135_000000000-ALP1V_1_2110_27844_17184	
GGACAAAAAGACCCTATGCAGCTTTACTGTAACTTGAGATTGGTTTCGGGTTTTATTTGCGCAGAATAGGTGGGAGGCTATGAAAAAATACTTGTGGGTGTTTTGGAGCCATCAGTGAGATACCACTCTTGTAAAACTAGAAATCTAACTTTACACCATTATCTGGTTAAAAGACAGTCTCAGGCGGGCAGTTTGACTGGGGCGGTCGCCTCCTAAAAGGTAACGGAGGCGTACAAAGGTTTCCTCAAATCGGTCAGACATCGATTGTAGAGCGTAAAGGCATATGGAAGCTTAACTGCGAGACCTACAAGTCGAGCAGAGACGAAAGTCGGTCTTAGTGATCTGGCGGTATTACGTGGAAAAGCCGCCACTCAACGGATAAAAGTTACTCTAGGGATAACAGGCTGA
>M03053_135_000000000-ALP1V_1_1106_24332_9016	
GGACAAAAAGACCCTATGCAGCTTTACTGTAACTTGAGATTGGTTTCGGGTTTTATTTGCGCAGAATAGGTGGGAGGCTATGAAAAAATACTTGTGGGTGTTTTGGAGCCATCAGTGAGATACCACTCTTGTAAAACTAGAAATCTAACTTTACACCATTATCTGGTTAAAAGACAGTCTCAGGCGGGCAGTTTGACTGGGGCGGTCGCCTCCTAAAAGGTAACGGAGGCGTACAAAGGTTTCCTCAAATCGGTCAGACATCGATTGTAGAGCGTAAAGGCATATGGAAGCTTAACTGCGAGACCTACAAGTCGAGCAGAGACGAAAGTCGGTCTTAGTGATCTGGCGGTATTACGTGGAAAAGCCGCCACTCAACGGATAAAAGTTACTCTAGGGATAACAGGCTGA
>M03053_135_000000000-ALP1V_1_1118_6558_4960	
GGACAGAAAGACCCTATGAAGCTTTACTGTAACCTGGAATTGCTCTCAAGCTTATTTCGCGCAGCTTAGGTGGGAGACGTTGAACCTTTTCTTCCGGGAAAGGGGGAGTCATCAGTGAGATACCACTCTTGGTAAGCTAGAGCGCTCATTTTTAACCGTTATCCGGTAAAAAGACAGTTTCAGGCGGGCAGTTTGACTGGGGCAGTCACCTCCCAAAAGGTAATGGAGGTGTACAAAGGTTCTCTCAGGCTGGACGGAAATCAGCCATAGAGTGTAAAAGCATAAGAGAGCTTGACTGCGAGACGGACATGTCAAGCAGAGACGAAAGTCGGTCTTAGTGATCTGACGGTACTGAGTGGAAAGGCCGTCACTCAACGGATAAAAGTTACTCTAGGGATAACAGGCTGA
>M03053_135_000000000-ALP1V_1_2102_28663_8827	
GGACAAAAAGACCCTATGAAGCTTTACTGTAACCTGGAATTGCTCTCAAGCTTATCTTGCGCAGCTTAGGTGGGAGGCTATGAACCTTTTCTTCTGGGAAGAGGGGAGCCATCAGTGAGATACCACTCTTGGTAAGCTAGAGCGCTCAGTCTTCACCGTCATCCGGTAAGACGACAGTTTCAGGCGGGCAGTTTGACTGGGGCAGTCACCTCCCAAAAGGTAATGGAGGTGTGCAAAGGTTCCCTCAGGCTGGACGGAAATCAGCCATAGAGTGTAAAAGCATAAGGGAGCTTGACTGCGAGACTGACATGTCAAGCAGAGACGAAAGTCGGCTTTAGTGATCCGACGGTGCTGGGTGGAAAGGCCGTCGCTCAACGGATAAAAGTTACTCTAGGGATAACAGGCTGA
>M03053_135_000000000-ALP1V_1_1117_18600_9551	
GGACAGAAAGACCCTATGCAGCTTTACTGTAACCTGGAATTGCTCTCAAGCTTATTTTGCGCAGCTTAGGTGGGAGGCTATGAACCTTTTCTTCTGGGAAGAGGGGAGCCATCAGTGAGATACCACTCTTGGTAAGCTAGAGCGCTCAGTCTTCACCGTCATCCGGTAAGACGACAGTTTCAGGCGGGCAGTTTGACTGGGGCAGTCACCTCCCAAAAGGTAATGGAGGTGTGCAAAGGTTCCCTCAGGCTGGACGGAAATCAGCCATAGAGTGTAAAAGCATAAGGGAGCTTGACTGCGAGACTGACATGTCAAGCAGAGACGAAAGTCGGCTTTAGTGATCCGACGGTGCTGTGTGGAAAGGTCGTCGCTCAACGGATAAAAGTTACTCTAGGGATAACAGGCTGA
>M03053_135_000000000-ALP1V_1_1117_24787_2634	
GGACAGAAAGACCCTATGCAGCTTTACTGTAACCTGAAATTGAAATTGGACTTTAGTCGCGCAGTATAGGTGGGAGGCGTTGAAAGTATTCTTGCGGGAATACCGGAGCTATCAGTGAGATACCACTCTTCTAATGTTAGATTTCTAACTTTGAACCATTATCTGGTCAAAGAACAGTTTCAGGCGGGCAGTTTGACTGGGGCGGTCGCCTCCCAAATGGTAACGGAGGCGTACAAAGGTTTCCTCTGAACGGGTAGAAATCGTATCTAGAGTGTAAAGGCATAAGGAAGCTTGACTGTGAGACCTACAAGTCGAGCAGGGACGAAAGTCGGTCTTAGTGATCTGACGGTACTGAGTGGAAAGGCCGTCACTCAACGGATAAAAGTTACTCTAGGGATAACAGGCTGA
>M03053_135_000000000-ALP1V_1_1110_8785_3911	
GGACAGAAAGACCCTATGCAGCTTTACTGTAACTTGAGATTGGTTTCGGGTTTTATTTGCGCAGAATAGGTGGGAGGCTATGAAAAAATACTTGTGGGTGTTTTGGAGCCATCAGTGAGATACCACTCTTGTAAAACTAGAAATCTAACTTTACACCATTATCTGGTTAAAAGACAGTCTCAGGCGGGCAGTTTGACTGGGGCGGTCGCCTCCTAAAAGGTAACGGAGGCGTACAAAGGTTTCCTCAAATCGGTCAGACATCGATTGTAGAGCGTAAAGGCATATGGAAGCTTAACTGCGAGACCTACAAGTCGAGCAGAGACGAAAGTCGGTCTTAGTGATCTGGCGGTATTACGTGGAAAAGCCGCCACTCAACGGATAAAAGTTACTCTAGGGATAACAGGCTGA
>M03053_135_000000000-ALP1V_1_1118_17089_19107	
GGACAAAAAGACCCTATGCAGCTTTACTGTATCTTGGAATTGGGTTTGGTCTTTACTTGCGCAGGATAGGTGGGAGGCTTTGAAGATGATCTTGCGGGATCGTTGGAGCCACTGGTGAGATACCACTCTTGTAATGATAAAATCCTAACTTTGAACCGTTATCCGGTCAGAGAACAGTTTCAGGTGGGCAGTTTGACTGGGGCGGTCGCCTCCTAAAAGGTAACGGAGGCGTGCAAAGGTTCCCTCAGGCTGGTTGGACATCAGTCGTAGAGTGTAAAGGCATAAGGGAGCTTGACTGCAAGACTTACAAGTCGAGCAGAGACGAAAGTCGGCCTTAGTGATCCGACGGTTCCGAGTGGAAGGGCCGTCGCTCAACGGATAAAAGTTACGCTAGGGATAACAGGCTGA
>M03053_135_000000000-ALP1V_1_1108_2168_13246	
GGACAGAAAGACCCTATGCAGCTTTACTGTAACCTGAAATTGAAATTGGACTTTATTCGCGCAGTATAGGTGGGAAGCGTTGAAAATATTCTTGCGGGAATATTGGAGCTATCAGTGAGATACCACTCTTGTAATGTTAGATTTCTAACTTTGAACCATTATCTGGTCAGAGAACAGTTTCAGGCGGGCAGTTTGACTGGGGCGGTCGCCTCCCAAACGGTAACGGAGGCGTACAAAGGTTTCCTCTGAACGTGTAGAAATCGTATCTAGAGTGTAAAGGCATAAGGAAGCTTGACTGTGAGACCTACAAGTCGAGCAGGGACGAAAGTCGGTCTTAGTGATCTGACGGTACTGAGTGGAAAGGCCGTCACTCAACGGATAAAAGTTACTCTAGGGATAACAGGCTGA
>M03053_135_000000000-ALP1V_1_2119_17572_10631	
GGACAGAAAGACCCTATGCAGCTTTACTGTAACCTGAAATTGAAATTGGACTTTATTCGCGCAGTATAGGTGGGAAGCGTTGAAAATATTCTTGCGGGAATATTGGAGCTATCAGTGAGATACCACTCTTGTAATGTTAGATTTCTAACTTTGAACCATTATCTGGTCAGAGAACAGTTTCAGGCGGGCAGTTTGACTGGGGCGGTCGCCTCCCAAACGGTAACGGAGGCGTACAAAGGTTTCCTCTGAACGTGTAGAAATCGTATCTAGAGTGTAAAGGCATAAGGGAGCTTGATTGTGAGACCTACAAGTCGAACAAAGACGAAAGTCGGCCTTAGTGATCCGGCGGTACTGAGTGGAAAGGCCGTCACTCAACGGATAAAAGTTACTCTAGGGATAACAGGCTGA
>M03053_135_000000000-ALP1V_1_1111_16717_14743	
GGACAGAAAGACCCTATGAAGCTTTACTGTAACCTGGAATTGCTCTCAAGCTTATCTTGCGCAGCTTAGGTGGGAGGCTATGAACCTTTTCTTCTGGGAAGAGGGGAGCCATCAGTGAGATACCACTCTTGGTAAGCTCGAGCGCTCAGTCTTCACCGTCATCCGGTAAGACGACAGTTTCAGGCGGGCAGTTTGACTGGGGCAGTCACCTCCCAAAAGGTAATGGAGGTGTGCAAAGGTTCCCTCAGGCTGGACGGAAATCAGCCATAGAGTGTAAAAGCATAAGGAAGCTTGACTGTGAGACCTACAAGTCGAACAGGGACGAAAGTCGGTCTTAGTGATCTGACGGTACTGAGTGGAAAGGCCGTCACTCAACGGATAAAAGTTACTCTAGGGATAACAGGCTGA
>M03053_135_000000000-ALP1V_1_1119_27548_13719	
GGACAGAAAGACCCTATGCAGCTTTACTGTAACTTGAAATTGAAATTGGACTTTATTTGCGCAGCATAGGTGGGAGGCGTTGAGTTTATTCTTGCGGGAATTTAGGAGCCATCAGTGAGATACCACTCTGGTAATGTTAGATTTCTAACTTTGTATCATGATCTGGTCAAAGGACAGTTTCAGGCGGGCAGTTTGACTGGGGCAGTCACCTCCCAAAAGGTAATGGAGGTGTGCAAAGGTTCCCTCAGGCTGGACGGAAATCAGCCATAGAGTGTAAAAGCATAAGGGAGCTTGACTGCGAGACTGACATGTCAAGCAGAGACGAAAGTCGGCTTTAGTGATCCGACGGTGCTGTGTGGAAAGGCCGTCGCTCAACGGATAAAAGTTACTCTAGGGATAACAGGCTGA
>M03053_135_000000000-ALP1V_1_2113_19954_16660	
GGACAAAAAGACCCTATGCAGCTTTACTGTAACCTGAAATTGAAATTGGACTTTATTCGCGCAGTATAGGTGGGAAGCGTTGAAAATATTCTTGCGGGAATATTGGAGCTATCAGTGGGATACCACTCTTGTAATGTTAGATTTCTAACTTTGAACCATTATCTGGTCAGAGAACAGTTTCAGGCGGGCAGTTTGACTGGGGCGGTCGCCTCCCAAACGGTAACGGAGGCGTACAAAGGTTTCCTCTGAACGTGTAGAAATCGTATCTAGAGTGTAAAGGCATAAGGAAGCTTGACTGTGAGACCTACAAGTCGAGCAGGGACGAAAGTCGGTCTTAGTGATCTGACGGTACTGAGTGGAAAGGCCGTCACTCAACGGATAAAAGTTACTCTAGGGATAACAGGCTGA
>M03053_135_000000000-ALP1V_1_1104_5977_11545	
GGACAGAAAGACCCTATGCAGCTTCACTGTAACTTGAAATTGAAATTGGACTTTATTCGCGCAGTATAGGTGGGAAGCGTTGAAAATACTCTTGCGGGAGTATTGGAGCTATCAGTGAGATACCACTCTTGTAATGTTAGATTTCTAACTTTGAACCATTATCTGGTCAGAGGACAGTTTCAGGCGGGCAGTTTGACTGGGGCGGTCGCCTCCCAAACGGTAACGGAGGCGTACAAAGGTTTCCTCTGAACGTGTAGAAATCGTATCTAGAGTGTAAAGGCATAAGGAAGCTTGACTGTGAGACCTACAAGTCGAGCAGGGACGAAAGTCGGTCTTAGTGATCTGACGGTACTGAGTGGAAAGGCCGTCACTCAACGGATAAAAGTTACTCTAGGGATAACAGGCTGA
>M03053_135_000000000-ALP1V_1_2111_19574_11509	
GGACAGAAAGACCCTATGCAGCTTTACTGTATCTTGGAATTGGGTTTGGTCTTTGCTTGCGCAGGATAGGTGGGAGGCTTTGAAGATGGTCTTGCGGGATCATTGGAGCCACTGGTGAGATACCACTCTAGTAATGATAAAATCCTAACTTTGAACCGTTATCCGGTCAAAGAACAGTTTCAGGTGGGCAGTTTGACTGGGGCGGTCGCCTCCTAAAAGGTAACGGAGGCGTGCAAAGGTTCCCTCAGGCTGGTTGGACATCAGTCGTAGAGTGTAAAGGCATAAGGAAGCTTGATTGTGAGACCTACAAGTCGAGCAAAGACGAAAGTCGGCCTTAGTGATCCGACGGTTCCGAGTGGAAGGGCCGTCGCTCAACGGATAAAAGTTACTCTAGGGATAACAGGCTGA
>M03053_135_000000000-ALP1V_1_1119_17965_2094	
GGACAGAAAGACCCTATGCAGCTTTACTGTAGCTTGATATTGGCTCCGGGCTTTGTTTGCGCAGGATAGGTGGGAGGCGTTGAAAATTTTCTTGCGGGAAGATTGGAGCCGTTGGTGAGATACCACTCTAACAATGCTAGGATTCTAACCCTACACCGTTATCCGGTTAGGGGACAGTTTCAGGTGGTCAGTTTGACTGGGGCGGTCGCCTCCCAAAAGGTAACGGAGGCGTGCAAAGGTTTCCTCAGGCTGGTCGGAAATCAGTCGTAGAGTGTAAAGGCATAAGGAAGCTTGATTGTGAGACCTACAAGTCGAACAAAGACGAAAGTCGGCCTTAGTGATCCGACGGTTCCGAGTGGAAGGGCCGTCGCTCAACGGATAAAAGTTACTCTAGGGATAACAGGCTGA
>M03053_135_000000000-ALP1V_1_1107_25176_14126	
GGACAGAAAGACCCTATGCAGCTTTACTGTATCTTGGAATTGGGTTTGGTCTTTACTTGCGCAGGATAGGTGGGAGGCTTTGAAGATGATCTTGCGGGATCGTTGGAGCCGCTGGTGAGATACCACTCTTGTAATGATAAAATCCTAACTTTGAACCGTTATCCGGTCAGAGAACAGTTTCAGGTGGGCAGTTTGACTGGGGCGGTCGCCTCCTAAAAGGTAACGGAGGCGTGCAAAGGTTCCCTCAGGCTGGTTGGACATCAGTCGTAGAGTGTAAAGGCATAAGGGAGCTTGACTGCGAGACCAACAAGTCGAGCAGAGACGAAAGTCGGCCTTAGTGATCCGGCGCTTCCGAGTGGAAGGGGCGTCGCTCAACGGATAAAAGTTACTCTAGGGATAACAGGCTGA
>M03053_135_000000000-ALP1V_1_2119_13999_23596	
GGACAGAAAGACCCTATGCAGCTTTACTGTATCTTGAAATTGAGTTTTGATTCTATTTGCGCAGAATAGGTGGGAGACGTTGAAATTACTTTTACGGAAGTAGTGGAGTCATTAGTGAGATACCACTCTGATATAATTGAACCTCTAACTTTATACCGTAATCCGGTTAAAAGACAGTTTCAGGTGGGCAGTTTGACTGGGGCGGTCGCCTCCTAAAAGGTAACGGAGGCGTACAAAGGTTTCCTCAGATCGGTCAGAAATCGATCTTAGAGTGTAAAGGCAAAAGGAAGCTTAACTGTGAGACAAACAAGTCGAGCAGATACGAAAGTAGGTCTTAGTGATCTGACGCTGCTGTGTGGAAAGGGCGTCACTCAACGGATAAAAGTTACTCTAGGGATAACAGGCTGA
>M03053_135_000000000-ALP1V_1_1114_28596_18101	
GGACAAAAAGACCCTATGCAGCTTTACTGTAACCTGGAATTGCTCTCAAGCTTATCTTGCGCAGCTTAGGTGGGAGACGTTGAACTTCTTCTTCCGGAAAGGAGGGAGTCATCAGTGAGATACCACTCTTGGTAAGCTAGAGCGCTCATTTCTAACCGTCAACCGGTAGAAAGACAGTTTCAGGCGGGCAGTTTGACTGGGGCAGTCACCTCCCAAAAGGTAATGGAGGTGTACAAAGGTTCGCTCAGGCTGGACGGAAATCAGCCATAGAGTGTAAAAGCATAAGCGAGCTTGACTGCGAGACTGACATGTCAAGCAGAGACGAAAGTCGGTTTTAGTGATCCGACGGTGCTGAGTGGAAAGGCCGTCGCTCAACGGATAAAAGTTACTCTAGGGATAACAGGCTGA
>M03053_135_000000000-ALP1V_1_1113_26441_8080	
GGACAGAAAGACCCTATGCAGCTTTACTGTAGCTTGATATTGGCTCCGGGCTTTGTTTGCGCAGGATAGGTGGGAGGCGTTGAAAATTTTCTTGCGGGGAAATTGGAGCCGTTGGTGAGATACCACTCTAACAATGCTAGGATTCTAACCCTATACCGTTATCCGGTTAGGGGACAGTTTCAGGTGGTCAGTTTGACTGGGGCGGTCGCCTCCCAAAAGGTAACGGAGGCGTGCAAAGGTTTCCTCAGGCTGGTCGGAAATCAGTCGTAGAGTGTAAAGGCATAAGGAAGCTTGATTGTTAGACCGACAAGTCGAACAAAGACGAAAGTCGGCCTTAGTGATCCGACGGTTCCGAGTGGAAGGGCCGTCGCTCAACGGATAAAAGTTACTCTAGGGATAACAGGCTGA
>M03053_135_000000000-ALP1V_1_1104_27815_11493	
GGACAGAAAGACCCTATGAAGCTTTACTGTAACTTGAGATTGGTTTCGGGTTTTATTTGCGCAGAATAGGTGGGAGGCTATGAAAAAATACTTGTGGGTGTTTTGGAGCAATCAGTGAGATACCACTCTTGTAAAACTAGAAATCTAACTTTACACCATTATCTGGTTAAAAGACAGTCTCAGGCGGGCAGTTTGACTGGGGCGGTCGCCTCCTAAAAGGTAACGGAGGCGTACAAAGGTTTCCTCAAATCGGTCAGACATCGATTGTAGAGCGTAAAGGCATATGGAAGCTTAACTGCGAGACCTACAAGTCGAGCAGAGACGAAAGTCGGTCTTAGTGATCTGGCGGTATTACGTGGAAAAGCCGCCACTCAACGGATAAAAGTTACTCTAGGGATAACAGGCTGA
>M03053_135_000000000-ALP1V_1_2103_9669_10445	
GGACAGAAAGACCCTATGCAGCTTTACTGTAACTTGAGATTGGTTTCGGGTTTTATTTGCGCAGAATAGGTGGGAGGCTATGAAAAAATACTTGTGGGTGTTTTGGAGCCATCAGTGAGATACCACTCTTGTAAAACTAGAAATCTAACTTTACACCATTATCTGGTTAAAAGACAGTCTCAGGCGGGCAGTTTGACTGGGGCGGTCGCCTCCTAAAAGGTAACGGAGGCGTACAAAGGTTTCCTCAAATCGGTCAGACATCGATTGTAGAGCGTAAAGGCATATGGAAGCTTAACTGCGAGACCTACAAGTCGAGCAGAGACGAAAGTCGGTCTTAGTGATCTGGCGGTATTACGTGGAAAAGCCGCCACTCAACGGATAAAAGTTACTCTAGGGATAACAGGCTGA
>M03053_135_000000000-ALP1V_1_2102_2488_10266	
GGACAGAAAGACCCTATGCAGCTTTACTGTAACTTGAGATTGGTTTCGGGTTTTATTTGCGCAGAATAGGTGGGAGGCTATGAAAAAATACTTGTGGGTGTTTTGGAGCCATCAGTGAGATACCACTCTTGTAAAACTAGAAATCTAACTTTACACCATTATCTGGTTAAAAGACAGTCTCAGGCGGGCAGTTTGACTGGGGCGGTCGCCTCCTAAAAGGTAACGGAGGCGTACAAAGGTTTCCTCAAATCGGTCAGACATCGATTGTAGAGCGTAAAGGCATATGGAAGCTTAACTGCGAGACCTACAAGTCGAGCAGAGACGAAAGTCGGTCTTAGTGATCTGGCGGTATTACGTGGAAAAGCCGCCACTCAACGGATAAAAGTTACTCTAGGGATAACAGGCTGA
>M03053_135_000000000-ALP1V_1_1106_23651_2980	
GGACAGAAAGACCCTATGAAGCTTTACTGTAGCTTGGTATTGTGCCCGGGCTCTGAATGCGCAGAATAGGTGGGAGACGTTGAAATAGTGCTCGTGGGTACTATTGAGTCATCGGTGAGATACCACTCTTTTAGAGCTAGGGTTCTAACGCTTACCCGTTATCCGGGAAGCGGACAGTATCTGATGGGCAGTTTGACTGGGGCGGTCGCCTCCTAAAAGGTAACGGAGGCGCACAAAGGTTCCCTCAGGCTGGTTGGAAATCAGTCGTTGAGTGCAAAAGCAGAAGGGAGCTTGACTGTGAGACCTACAAGTCGAACAGGGACGAAAGTCGGTTTTAGTGATCCGACGGTTCTGCGTGGAAGGGCCGTCGCTCAACGGATAAAAGTTACTCTAGGGATAACAGGCTGA
>M03053_135_000000000-ALP1V_1_2114_3777_9576	
GGACAGAAAGACCCTATGCAGTTTTACTGTAACCTGGAATTGCTCTCAAGCTTATTTTGCGCAGCTTAGGTGGGAGACGTTGAACTTCTTTTTCCGGAAAGGAGGGAGTCATCAGTGAGATACCACTCTTGGTAAGCTAGAGCGCTCATTTCTAACCGTTATCCGGTAGAAAGACAGTTTCAGGCGGGCAGTTTGACTGGGGCAGTCACCTCCCAAAAGGTAATGGAGGTGTACAAAGGTTCGCTCAGGCTGGACGGAAATCAGCCATAGAGTGTAAAAGCATAAGCGAGCTTGACGGCGAGACTGACATGTCAAGCAGAGACGAAAGTCGGTTTTAGTGATCCGACGGTGCTGAGTGGAAAGGCCGTCGCTCAACGGATAAAAGTTACTCTAGGGATAACAGGCTGA
>M03053_135_000000000-ALP1V_1_1102_9554_6667	
GGACAGAAAGACCCTATGCAGCTTTACAGTAACTTGAGATTGGTTTCGGGTTTTATTTGCGCAGAATAGGTGGGAGGCTATGAAAAAATACTTGTGGGTGTTTTGGAGCCATCAGTGAGATACCACTCTTGTAAAACTAGAAATCTAACTTTACACCATTATCTGGTTAAAAGACAGTCTCAGGCGGGCAGTTTGACTGGGGCGGTCGCCTCCTAAAAGGTAACGGAGGCGTACAAAGGTTTCCTCAAATCGGTCAGACATCGATTGTAGAGCGTAAAGGCATATGGAAGCTTAACTGCGAGACCTACAAGTCGAGCAGAGACGAAAGTCGGTCTTAGTGATCTGGCGGTATTACGTGGAAAAGCCGCCACTCAACGGATAAAAGTTACTCTAGGGATAACAGGCTGA
>M03053_135_000000000-ALP1V_1_2116_21070_19851	
GGACAGAAAGACCCTATGCAGCTTTACTGTAACCAGGAATTGCTCTCAAGCTTATCTTGTGCAGCTTAGGTGGGAGACGTTGAACTTCTTCTTCCGGGAAGGAGGGAGTCATCAGTGAGATACCACTCTTGGTAAGCTAGAGCGCTCATTTCTAACCGTCAACCGGTAGAAAGACAGTTTCAGGCGGGCAGTTTGACTTGGGCAGTCACCTCCCAAAAGGTAATGGAGGTGTACAAAGGTTCGCTCAGGCTGGACGGAAATCAGCCATAGAGTGTAAAAGCATAAGCGAGCTTGACTGCGAGACTGACATGTCAAGCAGAGACGAAAGTCGGTTTTAGTGATCCGACGGTGCTGAGTGGAAAGGCCGTCGCTCAACGGATAAAAGTTACTCTAGGGATAACAGGCTGA
>M03053_135_000000000-ALP1V_1_1115_4297_5251	
GGACAGAAAGACCCTATGCAGCTTTACTGTAACTTGAGATTGAAATTGGACTTTATTTGCGCAGTATAGGTGGGAGGCGTTGAAAATATTCTTGCGGGAATATTAGAGCTATCAGTGAGATACCACTCTTATAATGTTAGATTTCTAACTTTGAACCATTATCTGGTCAAAGAACAGTTTCAGGTAGGCAGTTTGACTGGGGCGGTCGCCTCCCAAACGGTAACGGAGGCGTACAAAGGTTTCCTCTGAACGTGTAGAAATCGTATCTAGAGTATAAAGGCAAAAGGAAGCTTGACTGTGAGACTTACAAGTCGAGCAGGGACGAAAGTCGGTCTTAGTGATCTGACGGTACTGAGTGGAAAGGCCGTCACTCAACGGATAAAAGTTACTCTAGGGATAACAGGCTGA
>M03053_135_000000000-ALP1V_1_1107_15805_20243	
GGACAGAAAGACCCTATGCAGCTTTACTGTAACCTGAAATTGAAATTGGACTTTATTCGCGCAGTATAGGTGGGAAGCGTTGAAAATATTCTTGCGGGAATATTGGAGCTATCAGTGAGATACCACTCTTGTAATGTTAGATTTCTAACTTTGAACCATTATCTGGTCAGAGAACAGTTTCAGGCGGGCAGTTTGACTGGGGCGGTCGCCTCCCAAACGGTAACGGAGGCGTACAAAGGTTTCCTCTGAACGTGTAGAAATCGTATCTAGAGTGTAAAGGCATAAGGAAGCTTGACTGTGAGACCTACAAGTCGAGCAGGGACGAAAGTCGGTCTTAGTGATCTGACGGTACTGAGTGGAAAGGCCGTCACTCAACGGATAAAAGTTACTCTAGGGATAACAGGCTGA
>M03053_135_000000000-ALP1V_1_2116_13400_5194	
GGACAGAAAGACCCTATGAAGCTTTACTGTAACTTGAGATTGGTTTCGGGTTTTATTTGCGCAGAATAGGTGGGAGGCTATGAAAAAATACTTGTGGGTGTTTTGGAGCCATCAGTGAGATACCACTCTTGTAAAACTAGAAATCTAACTTTACACCATTATCTGGTTAAAAGACAGTCTCAGGCGGGCAGTTTGACTGGGGCGGTCGCCTCCTAAAAGGTAACGGAGGCGTACAAAGGTTTCCTCAAATCGGTCAGACATCGATTGTAGAGCGTAAAGGCATACGGAAGCTTAACTGCGAGACCTACAAGTCGAGCAGAGACGAAAGTCGGTCTTAGTGATCTGGCGGTATTACGTGGAAAAGCCGCCACTCAACGGATAAAAGTTACTCTAGGGATAACAGGCTGA
>M03053_135_000000000-ALP1V_1_2110_7337_6786	
GGACAAAAAGACCCTATGCAGCTTTACTGTATCTTGGAATTGGGTTTGGTCTTTACTTGCGCAGGATAGGTGGGAGGCTTTGAAGATGATCTTGCGGGATCGTTGGAGCCACTGGTGAGATACCACTCTTGTAATGATAAAATCCTAACTTTGAACCGTTATCCGGTCAGAGAACAGTTTCAGGTGGGCAGTTTGACTGGGGCGGTCGCCTCCTAAAAGGTAACGGAGGCGTGCAAAGGTTCCCTCAGGCTGGTTGGACATCAGTCGTAGAGTGTAAAGGCATAAGGGAGCTTGACTGCGAGACCAACAAGTCGAGCAGAGACGAAAGTCGGCCTTAGTGATCCGGCGCTTCCGAGTGGAAGGGGCGTCGCTCAACGGATAAAAGTTACTCTAGGGATAACAGGCTGA
>M03053_135_000000000-ALP1V_1_2106_17842_5865	
GGACAGAAAGACCCTATGAAGCTTTACTGTATCTTGGAATTGGGTTTGGTCTTTGCTTGCGCAGGATAGGTGGGAGGCTTTGAAGATGGTCTTGCGGGATCATTGGAGCCACTGGTGAGATACCACTCTAGTAATGATAAAATCCTAACTTTGAACCGTTATCCGGTCAAAGAACAGTTTCAGGTGGGCAGTTTGACTGGGGCGGTCGCCTCCTAAAAGGTAACGGAGGCGTACAAAGGTTTCCTCAAATCGGTCAGACATCGATTGTAGAGCGTAAAGGCATATGGAAGCTTAACTGCGAGACCTACAAGTCGAGCAGAGACGAAAGTCGGTCTTAGTGATCTGGCGGTATTACGTGGAAAAGCCGCCACTCAACGGATAAAAGTTACTCTAGGGATAACAGGCTGA
>M03053_135_000000000-ALP1V_1_2112_10278_16344	
GGACAGAAAGACCCTATGCAGCTTTACTGTATCTTGGAATTGGGTTTGGTCTTTACTTGCGCAGGATAGGTGGGAGGCTTTGAAGATGATCTTGCGGGATCGTTGGAGCCACTGGTGAGATACCACTCTTGTAATGATAAAATCCTAACTTTGAACCGTTATCCGGTCAGAGAACAGTTTCAGGTGGGCAGTTTGACTGGGGCGGTCGCCTCCCAAAAGGTAACGGAGGCGTGCAAAGGTTTCCTCAGACTGGTCGGAAATCAGTCGTAGAGTGTAAAGGCATAAGGAAGCTTGATTGTGAGACTTACAAGTCGAACAAAGACGAAAGTCGGCCTTAGTGATCCGACGGTTCCGAGTGGAAGGGCCGTCGCTCAACGGATAAAAGTTACTCTAGGGATAACAGGCTGA
>M03053_135_000000000-ALP1V_1_1104_17045_21900	
GGACAAAAAGACCCTATGAAGCTCTACTGTAACCTGGAATTGCTCTCAAGCTTATCTTGCGCAGCTTAGGTGGGAGGCTATGAACCTTTTCTTCTGGGAAGAGGGGAGCCATCAGTGAGATACCACTCTTGGTAAGCTAGAGCGCTCAGTCTTCACCGTCATCCGGTAAGACGACAGTTTCAGGCGGGCAGTTTGACTGGGGCAGTCACCTCCCAAAAGGTAATGGAGGTGTGCAAAGGTTCCCTCAGGCTGGACGGAAATCAGCCATAGAGTGTAAAAGCATAAGGGAGCTTGACTGCGAGACTGACATGTCAAGCAGAGACGAAAGTCGGCTTTAGTGATCCGACGGTGCTGTGTGGAAAGGCCGTCGCTCAACGGATAAAAGTTACTCTAGGGATAACAGGCTGA
>M03053_135_000000000-ALP1V_1_2112_20658_2343	
GGACAGAAAGACCCTATGAAGCTTTACTGTATCTTGGAATTGGGTTTGGTCTTTACTTGCGCAGGATAGGTGGGAGGCTTTGAAGATGATCTTGCGGGATCGTTGGAGCCACTGGTGAGATACCACTCTTGTAATGATAAAATCCTAACTTTGAACCGTTATCCGGTCAGAGAACAGTTTCAGGTGGGCAGTTTGACTGGGGCGGTCGCCTCCTAAAAGGTAACGGAGGCGTGCAAAGGTTCCCTCAGGCTGGTTGGACATCAGTCGTAGAGTGTAAAGGCATAAGGGAGCTTGACTGCGAGACCAACAAGTCGAGCAGAGACGAAAGTCGGCCTTAGTGATCCGGCGCTTCCGAGTGGAAGGGGCGTCGCTCAACGGATAAAAGTTACTCTAGGGATAACAGGCTGA
>M03053_135_000000000-ALP1V_1_1105_21984_5633	
GGACAGAAAGACCCTATGCAGCTTTACTGTAACTTGAGATTGGTTTCGGGTTTTATTTGCGCAGAATAGGTGGGAGGCTATGAAAAAATACTTGTGGGTGTTTTGGAGCCATCAGTGAGATACCACTCTTGTAAAACTAGAAATCTAACTTTACACCATTATCTGGTTAAAAGACAGTCTCAGGCGGGCAGTTTGACTGGGGCGGTCGCCTCCTAAAAGGTAACGGAGGCGTACAAAGGTTTCCTCAAATCGGTCAGACATCGATTGTAGAGCGTAAAGGCATATGGAAGCTTAACTGCGAGACCTACAAGTCGAGCAGAGACGAAAGTCGGTCTTAGTGATCTGGCGGTATTACGTGGAAAAGCCGCCACTCAACGGATAAAAGTTACTCTAGGGATAACAGGCTGA
>M03053_135_000000000-ALP1V_1_2118_15823_19026	
GGACAGAAAGACCCTATGCAGCTTTACTGTAGCTTGATATTGGCTCCGGGCTTTGTTTGCGCAGGATAGGTGGGAGGCGTTGAAAATTTTCTTGCGGGAAGATTGGAGCCGTTGGTGAGATACCACTCTAACAATGCTAGGATTCTAACCCTACACCGTTATCCGGTTAGGGGACAGTTTCAGGTGGTCAGTTTGACTGGGGCGGTCGCCTCCCAAAAGGTAACGGAGGCGTGCAAAGGTTTCCTCAGGCTGGTCGGAAATCAGTCGTAGAGTGTAAAGGCATAAGGAAGCTTGATTGTGAGACCTACAAGTCGAACAAAGACGAAAGTCGGCCTTAGTGATCCGACGGTTCCGAGTGGAAGGGCCGTCGCTCAACGGATAAAAGTTACTCTAGGGATAACAGGCTGA
>M03053_135_000000000-ALP1V_1_2103_4160_11017	
GGACAGAAAGACCCTATGCAGCTTTACTGTAACTTGAAATTGACTTCGGGTTTTATTCGCGCAGGATAGGTGGGAGACTTTGATCATATCTTTGCGGAGATAATGTAGTCGTTGGTGAGATACCACTCTTGTAAAACTAGAATTCTAACTTTGCTCCTTATATCAGGTCAAAGGACACTTTCAGGTGGGCAGTTTGACTGGGGCGGTCGCCTCCTAAAAGGTAACGGAGGCGCACAAAGGTTTCCTCATATCGGTCAGAAATCGATTGTAGAGCGTAAAGGCATATGGAAGCTTGACTGTGAGACTTACAAGTCGAACAGAGACGAAAGTCGGTCTTAGTGATCTGACGGTTCTGAGTGGAAGGGCCGTCACTCAACGGATAAAAGTTACTCTAGGGATAACAGGCTGA
>M03053_135_000000000-ALP1V_1_1112_23447_20035	
GGACAAAAAGACCCTATGAAGCTTTACTGTAACTTGAGATTGGTTTTGGACTTTATTTGCGCAGGATAGGTGGGAGGCTATGATGGTATTCTTGCGGGAATATCGGAGCTGTTGGTGAGATACCACTCTTGTAAAGTTCGGACCCTAACCTTATACCGTTAGCCGGTTAAGGAACAGTCTCAGGCGGGCAGTTTGACTGGGGCGGTCGCCTCCTAAAAGGTAACGGAGGCGTGCAAAGGTTTCCTCAGGCTGGTCGGAAATCAGTCGTAGAGTGTAAAGGCATAAGGAAGCTTGATTGTGAGACCTACAAGTCGAACAAAGACGAAAGTCGGCCTTAGTGATCCGACGGTTCCGAGTGGAAGGGCCGTCGCTCAACGGATAAAAGTTACTCTAGGGATAACAGGCTGA
>M03053_135_000000000-ALP1V_1_2107_12020_24904	
GGACAGAAAGACCCTATGCAGCTTTACTGTATCTTGGAATTGGGTTTGGTCTTTACTTGCGCAGGATAGGTGGGAGGCTTTGAAGATGATCTTGCGGGATCGTTGGAGCCACTGGTGAGATACCACTCTTGTAATGATAAAATCCTAACTTTGAACCGTTATCCGGTCAGAGAACAGTTTCAGGTGGGCAGTTTGACTGGGGCGGTCGCCTCCTAAAAGGTAACGGAGGCGTGCAAAGGTTCCCTCAGGCTGGTTGGACATCAGTCGTAGAGTGTAAAGGCATAAGGGAGCTTGACTGCGAGACCAACAAGTCGAGCAGAGACGAAAGTCGGCCTTAGTGATCCGGCGCTTCCGAGTGGAAGGGGCGTCGCTCAACGGATAAAAGTTACTCTAGGGATAACAGGCTGA
>M03053_135_000000000-ALP1V_1_2104_12572_16502	
GGACAGAAAGACCCTATGCAGCTTTACTGTAGCTTGAAATTGAAATTGGACTTTGCATGCGCAGCATAGGTGGGAAGCTTTGATGATAATCTTGCGGGATTATTTGAGCTATCAGTGAGATACCACTCTTGTAATGTTAGATTTCTAACTTTATATCATTATCTGGTTAAAGAACAGTTTCAGGCGGGCAGTTTGACTGGGGCGGTCGCCTCCCAAATGGTAACGGAGGCGTACAAAGGTTTCCTCAGGTCGGTCAGAAATCGATCGTAGAGTGTAAAGGCATAAGGAAGCTTGACTGTGAGACCTACAAGTCGAACAGGGACGAAAGTCGGTCTTAGTGATCTGACGGTACTGAGTGGGAAGGCCGTCACTCAACGGATAAAAGTTACTCTAGGGATAACAGGCTGA
>M03053_135_000000000-ALP1V_1_1116_24541_13056	
GGACAGAAAGACCCTATGCAGCTTTACTGTAGCTTGGTATTGTGCCCGGGCTCTGAATGCGCAGGATAGGTGGGAGACGTTGATCTCATGGTTGCGGCTATGAGTTAGTCACTGGTGAGATACCACTCTTTCAGAGCTAGGGTTCTAACGTTCACCCGTTATCCGGGGAGCGGACAGTATCAGGTGGGCAGTTTGACTGGGGCGGTCGCCTCCTAAAAGGTAACGGAGGCGCGCAAAGGTTTCCTCAGGCTGGTTGGAAATCAGCTGACGAGTGCAAAAGCAGAAGGAAGCTTGACTGTGAGACCTACAAGTCGAACAGGGACGAAAGTCGGCTTTAGTGATCCGACGGTTCTGAGTGGAAAGGCCGTCGCTCAACGGATAAAAGTTACTCTAGGGATAACAGGCTGA
>M03053_135_000000000-ALP1V_1_2118_12574_10404	
GGACAGAAAGACCCTATGCAGCTTTACTGTATCTTGGAATTGGGTTTGGTCTTTGCTTGCGCAGGATAGGTGGGAGGCTTTGAAGATGGTCTTGCGGGATCATTGGAGCCACTGGTGAGATACCACTCTAGTAATGATAAAATCCTAACTTTGAACCGTTATCCGGTCAAAGAACAGTTTCAGGTGGGCAGTTTGACTGGGGCGGTCGCCTCCTAAAAGGTAACGGAGGCGTGCAAAGGTTCCCTCAGGCTGGTTGGACATCAGTCGTAGAGTGTAAAGGCATAAGGGAGCTTGACTGCGAGACCTACAAGTCGAGCAGAGACGAAAGTCGGCCTTAGTGATCCGACGGTTCCGAGTGGAAGGGCCGTCGCTCAACGGATAAAAGTTACTCTAGGGATAACAGGCTTA
>M03053_135_000000000-ALP1V_1_1117_22417_14519	
GGACAAAAAGACCCTATGAAGCTTTACTGTAACTTGAGATTGGTTTCGGGTTTTATTTGCGCAGAATAGGTGGGAGGCTATGAAAAAATACTTGTGGGTGTTTTGGAGCCATCAGTGAGATACCACTCTTGTAAAACTAGAAATCTAACTTTACACCATTATCTGGTTAAAAGACAGTCTCAGGCGGGCAGTTTGACTGGGGCGGTCGCCTCCTAAAAGGTAACGGAGGCGTACAAAGGTTTCCTCAAATCGGTCAGACATCGATTGTAGAGCGTAAAGGCATATGGAAGCTTAACTGCAGACCTACAAGTCGAGCAGAGACGAAAGTCGGTCTTAGTGATCTGGCGGTATTACGTGGAAAAGCCGCCACTCAACGGATAAAAGTTACTCTAGGGATAACAGGCTGA
>M03053_135_000000000-ALP1V_1_2102_22311_5641	
GGACAGAAAGACCCTATGCAGCTTTACTGTAACTTGAGATTGGTTTCGGGTTTTATTTGCGCAGAATAGGTGGGAGGCTATGAAAAAATACTTGTGGGTGTTTTGGAGCCATCAGTGAGATACCACTCTTGTAAAACTAGAAATCTAACTTTACACCATTATCTGGTTAAAAGACAGTCTCAGGCGGGCAGTTTGACTGGGGCGGTCGCCTCCTAAAAGGTAACGGAGGCGTACAAAGGTTTCCTCAAATCGGTCAGACATCGATTGTAGAGCGTAAAGGCATATGGAAGCTTAACTGCGAGACCTACAAGTCGAGCAGAGACGAAAGTCGGTCTTAGTGATCTGGCGGTATTACGTGGAAAAGCCGCCACTCAACGGATAAAAGTTACTCTAGGGATAACAGGCTGA
>M03053_135_000000000-ALP1V_1_2115_6496_6509	
GGACAAAAAGACCCTATGAAGCTTTACTGTAACCTGGAATTGCTCTCAAGCTTATCTTGCGCAGCTTAGGTGGGAGACGTTGAACTTCTTCTTCCGGGAAGGAGGGAGTCATCAGTGAGATACCACTCTTGGTAAGCTAGAGCGCTCATTTCTAACCGTCAACCGGTAGAAAGACAGTTTCAGGCGGGCAGTTTGACTGGGGCAGTCACCTCCCAAAAGGTAATGGAGGTGTACAAAGGTTCGCTCAGGCTGGACGGAAATCAGCCATAGAGTGTAAAAGCATAAGCGAGCTTGACTGCGAGACTGACATGTCAAGCAGAGACGAAAGTCGGTTTTAGTGATCCGACGGTGCTGAGTGGAAAGGCCGTCGCTCAACGGATAAAAGTTACTCTAGGGATAACAGGCTGA
>M03053_135_000000000-ALP1V_1_1106_24436_16695	
GGACAGAAAGACCCTATGCAGCTTTACTGTAACTTGAGATTGGTTTCGGGTTTTATTTGCGCAGAATAGGTGGGAGGCTATGAAAAAATACTTGTGGGTGTTTTGGAGCCATCAGTGAGATACCACTCTTGTAAAACTAGAAATCTAACTTTACACCATTATCTGGTTAAAAGACAGTCTCAGGCGGGCAGTTTGACTGGGGCGGTCGCCTCCTAAAAGGTAACGGAGGCGTACAAAGGTTTCCTCAAATCGGTCAGACATCGATTGTAGAGCGTAAAGGCATATGGAAGCTTAACTGCGAGACCTACAAGTCGAGCAGAGACGAAAGTCGGTCTTAGTGATCTGGCGGTATTACGTGGAAAAGCCGCCACTCAACGGATAAAAGTTACTCTAGGGATAACAGGCTGA
>M03053_135_000000000-ALP1V_1_1119_14954_15230	
GGACAGAAAGACCCTATGAAGCTTTACTGTAACTTGAGATTGGTTTCGGGTTTTATTTGCGCAGTATAGGTGGGAGGCTATGAAAAAATTCTTGCGGGAATTTTGGAGCCATCAGTGAGATACCACTCTTGTAAAACTAGAAATCTAACTTTACACCATTATCTGGTTAAAAGACAGTCTCAGGCGGGCAGTTTGACTGGGGCGGTCGCCTCCCAAAAGGTAACGGAGGCGTACAAAGGTTTCCTCAAATCGGTCAGACATCGATTGTAGAGCGTAAAGGCATATGGAAGCTTAACTGCGAGACCTACAAGTCGAGCAGAGACGAAAGTCGGTCTTAGTGATCTGACGGTATTGTGTGGAAAAGCCGTCACTCAACGGATAAAAGTTACTCTAGGGATAACAGGCTGA
>M03053_135_000000000-ALP1V_1_2113_16349_7800	
GGACAGAAAGACCCTATGAAGCTTTACTGTATCTTGGAATTGGGTTTGGTCTTTACTTGCGCAGGATAGGTGGGAGGCTTTGAAGATGATCTTGCGGGATCGTTGGAGCCACTGGTGAGATACCACTCTTGTAATGATAAAATCCTAACTTTGAACCGTTATCCGGTCAGAGAACAGTTTCAGGTGGGCAGTTTGACTGGGGCGGTCGCCTCCTAAAAGGTAACGGAGGCGTGCAAAGGTTCCCTCAGGCTGGTTGGACATCAGTCGTAGAGTGTAAAGGCATAAGGGAGCTTGACTGCGAGACCAACAAGTCGAGCAGAGACGAAAGTCGGCCTTAGTGATCCGGCGCTTCCGAGTGGAAGGGGCGTCGCTCAACGGATAAAAGTTACTCTAGGGATAACAGGCTGA
>M03053_135_000000000-ALP1V_1_2113_19696_6291	
GGACAAAAAGACCCTATGCAGCTTTACTGTAACTTGAGATTGGTTTCGGGTTTTATTTGCGCAGAATAGGTGGGAGGCTATGAAAAAATACTTGTGGGTGTTTTGGAGCCATCAGTGAGATACCACTCTTGTAAAACTAGAAATCTAACTTTACACCATTATCTGGTTAAAAGACAGTCTCAGGCGGGCAGTTTGACTGGGGCGGTCGCCTCCTAAAAGGTAACGGAGGCGTACAAAGGTTTCCTCAAATCGGTCAGACATCGATTGTAGAGCGTAAAGGCATATGGAAGCTTAACTGCGAGACCTACAAGTCGAGCAGAGACGAAAGTCGGTCTTAGTGATCTGGCGGTATTACGTGGAAAAGCCGCCACTCAACGGATAAAAGTTACTCTAGGGATAACAGGCTGA
>M03053_135_000000000-ALP1V_1_1109_16791_18071	
GGACAGAAAGACCCTATGCAGCTTTACTGTAGCTTGGTATTGTGCCCGGGCTCTGAATGCGCAGGATAGGTGGGAGACGTTGATCTCATGCTTGCGGGTATGAGTTAGTCACTGGTGAGATACCACTCTTTCAGAGCTAGGGTTCTAACGTTCACCCGTTATCCGGGGAGCGGACAGTATCAGGTGGGCAGTTTGACTGGGGCGGTCGCCTCCTAAAAGGTAACGGAGGCGCACAAAGGTTTCCTCAGGCTGGTTGGAAATCAGCTGACGAGTGCAAAAGCAGAAGGAAGCTTGACTGTGAGACCTACAAGTCGAACAGGGACGAAAGTCGGTTTTAGTGATCCGACGGTTCTGAGTGGAAGGGCCGTCGCTCAACGGATAAAAGTTACTCTAGGGATAACAGGCTGA
>M03053_135_000000000-ALP1V_1_1118_10882_4273	
GGACAGAAAGACCCTATGCAGCTTTACTGTATCTTGGAATTGGGTTCGGTCTTTACTTGCGCAGGATAGGTGGGAGGCTTTGAAGATGATCTTGCGGGATCGTTGGAGCCACTGGTGAGATACCACTCTTGTAATGATAAAATCCTAACTTTGAACCGTTATCCGGTCAGAGAACAGTTTCAGGTGGGCAGTTTGACTGGGGCGGTCGCCTCCTAAAAGGTAACGGAGGCGTGCAAAGGTTCCCTCAGGCTGGTTGGACATCAGTCGTAGAGTGTAAAGGCATAAGGGAGCTTGACTGCGAGACCAACAAGTCGAGCAGAGACGAAAGTCGGCCTTAGTGATCCGGCGCTTCCGAGTGGAAGGGGCGTCGCTCAACGGATAAAAGTTACTCTAGGGATAACAGGCTGA
>M03053_135_000000000-ALP1V_1_1108_24762_4391	
GGACAAAAAGACCCTATGCAGCTTTACTGTATCTTGGAATTGGGTTTGGTCTTTACTTGCGCAGGATAGGTGGGAGGCTTTGAAGATGATCTTGCGGGATCGTTGGAGCCACTGGTGAGATACCACTCTTGTAATGATAAAATCCTAACTTTGAACCGTTATCCGGTCAGAGAACAGTTTCAGGTGGGCAGTTTGACTGGGGCGGTCGCCTCCTAAAAGGTAACGGAGGCGTACAAAGGTTTCCTCAAATCGGTCAGACATCGATTGTAGAGCGTAAAGGCATATGGAAGCTTAACTGCGAGACCTACAAGTCGAGCAGAGACGAAAGTCGGTCTTAGTGATCTGGCGGTAGTACGTGGAAAAGCCTCCACTCAACGGATAAAAGTTACTCTAGGGATAACAGGCTGA
>M03053_135_000000000-ALP1V_1_1102_4611_7945	
GGACAGAAAGACCCTATGCAGCTTTACTGTAACTTGAGATTGGTTTCGGGTTTTATTTGCGCAGAATAGGTGGGAGGCTATGAAAAAATACTTGTGGGTGTTTTGGAGCCATCAGTGAGATACCACTCTTGTAAAACTAGAAATCTAACTTTACACCATTATCTGGTTAAAAGACAGTCTCAGGCGGGCAGTTTGACTGGGGCGGTCGCCTCCTAAAAGGTAACGGAGGCGTACAAAGGTTTCCTCAAATCGGTCAGACATCGATTGTAGAGCGTAAAGGCATATGGAAGCTTAACTGCGAGACCTACAAGTCGAGCAGAGACGAAAGTCGGTCTTAGTGATCTGGCGGTATTACGTGGAAAAGCCGCCACTCAACGGATAAAAGTTACTCTAGGGATAACAGGCTGA
>M03053_135_000000000-ALP1V_1_2118_18517_2687	
GGACAGAAAGACCCTATGAAGCTTTACTGTAACTTGAGATTGGTTTCGGGTTTTATTTGCGCAGAATAGGTGGGAGGCTATGAAAAAATACTTGTGGGTGTTTTGGAGCCATCAGTGAGATACCACTCTTGTAAAATTAGAACTCTAACTTTACACCATTATCTGGTTAAAAGACAGTCTCAGGCGGGCAGTTTGACTGGGGCGGTCGCCTCCTAAAAGGTAACGGAGGCGTACAAAGGTTTCCTCAAATCGGTCAGACATCGATTGTAGAGCGTAAAGGCATATGGAAGCTTAACTGCGAGACCTACAAGTCGAGCAGAGACGAAAGTCGGTCTTAGTGATCTGGCGGTATTACGTGGAAAAGCCGCCACTCAACGGATAAAAGTTACTCTAGGGATAACAGGCTGA
>M03053_135_000000000-ALP1V_1_1103_13520_20607	
GGACAAAAAGACCCTATGCAGCTTTACTGTAACCTGGAATTGCTCTCAAGCTTATCTTGCGCAGCTTAGGTGGGAGACGTTGAACTTCTTCTTCCGGGAAGGAGGGAGTCATCAGTGAGATACCACTCTTGGTAAGCTAGAGCGCTCATTTCTAACCGTCAACCGGTAGAAAGACAGTTTCAGGCGGGCAGTTTGACTGGGGCAGTCACCTCCCAAAAGGTAATGGAGGTGTACAAAGGTTCGCTCAGGCTGGACGGAAATCAGCCATAGAGTGTAAAAGCATAAGCGAGCTTGACTGCGAGACTGACATGTCAAGCAGAGACGAAAGTCGGTTTTAGTGATCCGACGGTGCTGCGTGGAAAGACCGTCGCTCAACGGATAAAAGTTACTCTAGGGATAACAGGCTGA
>M03053_135_000000000-ALP1V_1_1117_9335_1782	
GGACAAAAAGACCCTATGCAGCTTTACTGTATCTTGGAATTGGGTTTGGTCTTTGCTTGCGCAGGATAGGTGGGAGGCTTTGAAGATGGTCTTGCGGGATCATTGGAGCCACTGGTGAGATACCACTCTAGTAATGATAAAATCCTAACTTTGAACCGTTATCCGGTCAAAGAACAGTTTCAGGTGGGCAGTTTGACTGGGGCGGTCGCCTCCTAAAAGGTAACGGAGGCGTGCAAAGGTTCCCTCAGGCTGGTTGGACATCAGTCGTAGAGTGTAAAGGCATAAGGGAGCTTGACTGCGAGACCTACAAGTCGAGCAGAGACGAAAGTCGGCCTTAGTGATCCGACGGTTCCGAGTGGAAGGGCCGTCGCTCAACGGATAAAAGTTACTCTAGGGATAACAGGCTGA
>M03053_135_000000000-ALP1V_1_2102_5744_6260	
GGACAAAAAGACCCTATGCAGCTTTACTGTATCTTGGAATTGGGTTTGGTCTTTACTTGCGCAGGATAGGTGGGAGGCTTTGAAGATGATCTTGCGGGATCGTTGGAGCCACTGGTGAGATACCACTCTTGTAATGATAAAATCCTAACTTTGAACCGTTATCCGGTCAGAGAACAGTTTCAGGTGGGCAGTTTGACTGGGGCGGTCGCCTCCTAAAAGGTAACGGAGGCGTGCAAAGGTTCCCTCAGGCTGGTTGGACATCAGTCGTAGAGTGTAAAGGCATAAGGGAGCTTGACTGCGAGACCAACAAGTCGAGCAGAGACGAAAGTCGGCCTTAGTGATCCGGCGCTTCCGAGTGGAAGGGGCGTCGCTCAACGGATAAAAGTTACTCTAGGGATAACAGGCTGA
>M03053_135_000000000-ALP1V_1_2102_8775_17462	
GGACAAAAAGACCCTATGCAGCTTTACTGTATCTTGGAATTGGGTTTGGTCTTTACTTGCGCAGGATAGGTGGGAGGCTTTGAAGATGATCTTGCGGGATCGTTGGAGCCACTGGTGAGATACCACTCTTGTAATGATAAAATCCTAACTTTGAACCGTTATCCGGTCAGAGAACAGTTTCAGGTGGGCAGTTTGACTGGGGCGGTCGCCTCCTAAAAGGTAACGGAGGCGTGCAAAGGTTCCCTCAGGCTGGTTGGACATCAGTCGTAGAGTGTAAAGGCATAAGGGAGCTTGACTGCGAGACCAACAAGTCGAGCAGAGACGAAAGTCGGCCTTAGTGATCCGGCGCTTCCGAGTGGAAGGGGCGTCGCTCAACGGATAAAAGTTACTCTAGGGATAACAGGCTGA
>M03053_135_000000000-ALP1V_1_2104_19787_7334	
GGACAGAAAGACCCTATGCAGCTTTACTGTAACTTGGAATTGCTCTCAAGCTTATCTTGCGCAGCTTAGGTGGGAGGCTATGAGCCTTTTCTTCTGGGAAGAGGGGAGCCATCAGTGAGATACCACTCTTGTAAAACTAGAAATCTAACTTTACACCATTATCTGGTTAAAAGACAGTCTCAGGCGGGCAGTTTGACTGGGGCGGTCGCCTCCTAAAAGGTAACGGAGGCGTACAAAGGTTTCCTCAAATCGGTCAGACATCGATTGTAGAGCGTAAAGGCATATGGAAGCTTAACTGCGAGACCTACAAGTCGAGCAGAGACGAAAGTCGGTCTTAGTGATCTGGCGGTATTACGTGGAAAAGCCGCCACTCAACGGATAAAAGTTACTCTAGGGATAACAGGCTGA
>M03053_135_000000000-ALP1V_1_1107_10456_6783	
GGACAGAAAGACCCTATGCAGCTTTACTGTATCTTGGAATTGGGTTTGGTCTTTACTTGCGCAGGATAGGTGGGAGGCTTTGAAGATGATCTTGCGGGATCGTTGGAGCCACTGGTGAGATACCACTCTTGTAATGATAAAATCCTAACTTTGAACCGTTATCCGGTCAGAGAACAGTTTCAGGTGGGCAGTTTGACTGGGGCGGTCGCCTCCTAAAAGGTAACGGAGGCGTGCAAAGGTTCCCTCAGGCTGGTTGGACATCAGTCGTAGAGTGTAAAGGCATAAGGGAGCTTGACTGCGAGACCAACAAGTCGAGCAGAGACGAAAGTCGGCCTTAGTGATCCGGCGCTTCCGAGTGGAAGGGGCGTCGCTCAACGGATAAAAGTTACTCTAGGGATAACAGGCTGA
>M03053_135_000000000-ALP1V_1_2107_21467_1764	
GGACAGAAAGACCCTATGCAGCTTTACTGTATCCTGAGATTGAATCTTGATTTTATATGCGCAGAATAGGTGGGAGACTTTGATTATGTTCTTGCGGGAATATATGAGTCATTAGTGAGATACCACTCTTATAAAATTGATATTCTAACTTCATACCGTAAGCCGGTTGAAAGACAGTTTCAGGTGGGCAGTTTGACTGGGGCGGTCGCCTCCCAAAAGGTAACGGAGGCGTACAAAGGTTTCCTCAGATCGCTCAGAAATCGATCTTAGAGTGTAAAGGCATAAGGGAGCTTGACTGCGAGACCAACAAGTCGAGCAGAGACGAAAGTCGGCCTTAGTGATCCGGCGCTTCCGAGTGGAAGGGGCGTCGCTCAACGGATAAAAGTTACTCTAGGGATAACAGGCTGA
>M03053_135_000000000-ALP1V_1_1112_9400_19079	
GGACAGAAAGACCCTATGCAGCTTTACTGTAACTTGAAATTGAAATTGGACTTTATTCGCGCAGTATAGGTGGGAGGCGTTGATTATAATCCTGCGGGATTATTGGAGCCATCAGTGAGATACCACCCTTGTAATGTTAGATTTCTAACTTTGAGTCATTATCTGGTCAAAGAACAGTTTCAGGCGGGCAGTTTGACTGGGGCGGTCGCCTCCTAAACGGTAACGGAGGCGTACAAAGGTTTCCTCTGAACGGTTAGAAATCGTATCTAGAGTGTAAAGGCATAAGGAAGCTTGACTGTGAGACCTACAAGTCGAGCAGGGACGAAAGTCGGTCTTAGTGATCTGACGGTACTGAGTGGAAAGGCCGTCACTCAACGGATAAAAGTTACTCTAGGGATAACAGGCTGA
>M03053_135_000000000-ALP1V_1_2114_16688_17639	
GGACAGAAAGACCCTATGCAGCTTTACTGTATCTTGGAATTGGGTTTGGTCTTTGCTTGCGCAGGATAGGTGGGAGGCTTTGAAGGCAATCTTGCGGGATTGCTGGAGCCACTGGTGAGATACCACTCTTGTAATGATAAAATCCTAACTTTGAACCGTTATCCGGTCAGAGAACAGTTTCAGGTGGGCAGTTTGACTGAGGCGGTCGCCTCCTAAAAGGTAACGGAGGCGTGCAAAGGTTCCCTCAGGCTGGTTGGACATCAGTCGTAGAGTGTAAAGGCATAAGGGAGCTTGACTGCAAGACTTACAAGTCGAGCAGAGACGAAAGTCGGCCTTAGTGATCCGACGGTTCCGAGTGGAAGGGCCGTCGCTCAACGGATAAAAGTTACTCTAGGGATAACAGGCTGA
>M03053_135_000000000-ALP1V_1_1119_11624_5264	
GGACAGAAAGACCCTATGCAGCTTTACTGTAACCTGGAATTGCTCTCAAGCTTATCTTGCGCAGCTTAGGTGGGAGACGTTGAACTTCTTCTTCCGGGAAGGAGGGGGTCATCAGTGAGATACCACTCTTGGTAAGCTAGAGCGCTCATTTCTAACCGTCAACCGGTAGAAAGACAGTTTCAGGCGGGCAGTTTGACTGGGGCAGTCACCTCCCAAAAGGTAATGGAGGTGTACAAAGGTTCGCTCAGGCTGGACGGAAATCAGCAATAGAGTGTAAAAGCATAAGCGAGCTTGACTGCGAGACTGACATGTCAAGCAGAGACGAAAGTCGGTTTTAGTGATCCGACGGTGCTGAGTGGAAAGGCCGTCGCTCAACGGATAAAAGTTACTCTAGGGATAACAGGCTGA
>M03053_135_000000000-ALP1V_1_1107_11887_2505	
GGACAGAAAGACCCTATGCAGCTTTTCTGTAGCTTGATATTGGCTCCGGGCTTTGTTTGCGCAGGATAGGTGGGAGGCGTTGAAAATTTTCTCGTGGGAAAATTGGAGCCGTTGGTGAGATACCACTCTAACAATGCTAGGATTCTAACCCTACACCGTTATCCGGTTAGGGGACAGTTTCAGGTGGTCAGTTTGACTGGGGCGGTCGCCTCCTAAAAGGTAACGGAGGCGTGCAAAGGTTTCCTCAGGCTGGTCGGAAATCAGTCGTAGAGTGTAAAGGCATAAGGAAGCTTGATTGTGAGACCTACAAGTCGAACAAAGACGAAAGTCGGCCTTAGTGATCCGACGGTTCCGAGTGGAAGGGCCGTCGCTCAACGGATAAAAGTTACTCTAGGGATAACAGGCTGA
>M03053_135_000000000-ALP1V_1_1104_20874_8869	
GGACAGAAAGACCCTATGAAGCTTTACTGTAACTTGAGATTGGTTTCGGGTTTTATTTGCGCAGAATAGGTGGGAGGCTATGAAAAAATACTTGTGGGTGTTTTGGAGCCATCAGTGAGATACCACTCTTGTAAAACTAGAAATCTAACTTTACACCATTATCTGGTTAAAAGACAGTCTCAGGCGGGCAGTTTGACTGGGGCGGTCGCCTCCTAAAAGGTAACGGAGGCGTACAAAGGTTTCCTCAAATCGGTCAGACATCGATTGTAGAGCGTAAAGGCATATGGAAGCTTAACTGCGAGACCTACAAGTCGAGCAGAGACGAAAGTCGGTCTTAGTGATCTGGCGGTATTACGTGGAAAAGCCGCCACTCAACGGATAAAAGTTACTCTAGGGATAACAGGCTGA
>M03053_135_000000000-ALP1V_1_2115_12607_17153	
GGACAGAAAGACCCTATGCAGCTTTACTGTAGCTTGGTATTGTGCCCGGGCTCTGAATGCGCAGGATAGGTGGGAGACGTTGATCTCATGCTTGCGGGTATGAGTTAGTCACTGGTGAGATACCACTCTTTCAGAGCTAGGGTTCTAACGTTCACCCGTTATCCGGGGAGCGGACGGTATCAGGTGGGCAGTTTGACTGGGGCGGTCGCCTCCCAAATGGTAACGGAGGCGCACAAAGGTTTCCTCTGAACGTGTAGAAATCGTATCTAGAGTGTAAAGGCATAAGGAAGCTTGACTGTGAGACCTACAAGTCAAGCAGGGACGAAAGTCGGTCTTAGTGATCTGACGGTGCTGAGTGGAATGGCCGTCACTCAACGGATAAAAGTTACTCTAGGGATAACAGGCTGA
>M03053_135_000000000-ALP1V_1_1117_19097_14558	
GGACAAAAAGACCCTATGAAGCTTTACTGTAGCTTGATATTGGCTCCGGGCTTTGTTTGCGCAGGATAGGTGGGAGGCGTTGAAAATTTTCTCGTGGGAAGATTGGAGCCGTTGGTGAGATACCACTCTAACAATGCTAGGATTCTAACCCTACACCGTTATCCGGTTAGGGGACAGTTTCAGGTGGTCAGTTTGACTGGGGCGGTCACCTCCCAAAAGGTAACGGAGGCGTGCAAAGGTTTCCTCAGGCTGGTCGGAAATCAGTCGTAGAGTGTAAAGGCATAAGGAAGCTTGATTGTGAGACCTACAAGTCGAACAAAGACGAAAGTCGGCCTTAGTGATCCGACGGTTCCGAGTGGAAGGGCCGTCGCTCAACGGATAAAAGTTACTCTAGGGATAACAGGCTGA
>M03053_135_000000000-ALP1V_1_1113_11245_22326	
GGACAGAAAGACCCTATGCAGCTTTACTGTAGCTTGGTATTGTGCCCGGGCTCTGAATGCGCAGGATAGGTGGGAGACGTTGATCTCATGGTTGCGGCTATGAGTTAGTCACTGGTGAGATACCACTCTTTCAGAGCTAGGGTTCTAACGTTCACCCGTTATCCGGGGAGCGGACAGTATCAGGTGGGCAGTTTGACTGGGGCGGTCGCCTCCTAAAAGGTAACGGAGGCGCACAAAGGTTTCCTCAGGCTGGTTGGAAATCAGCTGACGAGTGCAAAAGCAGAAGGAAGCTTGACTGTGAGACCTACAAGTCGAACAGGGACGAAAGTCGGTTTTAGTGATCCGACGGTTCTGAGTGGAAGGGCCGTCGCTCAACGGATAAAAGTTACTCTAGGGATAACAGGCTGA
>M03053_135_000000000-ALP1V_1_1103_9554_13088	
GGACAAAAAGACCCTATGCAGCTTTACTGTAGCTTGGTATTGTGCCCGGGCTCTGAATGCGCAGGATAGGTGGGAGACGTTGATCTCATGCTTGCGGGTATGAGTTAGTCACTGGTGAGATACCACTCTTTCAGAGCTAGGGTTCTAACGTTCACCCGTTATCCGGGGAGCGGACAGTATCAGGTGGGCAGTTTGACTGGGGCGGTCGCCTCCCAAAAGGTAACGGAGGCGTACAAAGGTTCCCTCAGATCGGTCAGAAATCGATCTTAGAGTGTAAAGGCAAAAGGGTGCTTAACTGTGAGACAAACAAGTCGAGCAGAGACGAAAGTCGGTCTTAGTGATCTGACGATGCTGTGTGGAAAGGTCGTCACTCAACGGATAAAAGTTACTCTAGGGATAACAGGCTGA
>M03053_135_000000000-ALP1V_1_2113_7616_17461	
GGACAAAAAGACCCTATGCAGCTTTACTGTAGCTTGGTATTGTGCCCGGGCTCTGAATGCGCAGGATAGGTGGGAGACGTTGATCTCATGGTTGCGGCTATGAGTTAGTCACTGGTGAGATACCACTCTTTCAGAGCTAGGGTTCTAACGTTCACCCGTTATCCGGGGAGCGGACAGTATCAGGTGGGCAGTTTGACTGGGGCGGTCGCCTCCTAAAAGGTAACGGAGGCGCACAAAGGTTTCCTCAGGCTGGTTGGAAATCAGCTGACGAGTGCAAAAGCAGAAGGAAGCTTGACTGTGAGACCTACAAGTCGAACAGGGACGAAAGTCGGTTTTAGTGATCCGACGGTTCTGAGTGGAAGGGCCGTCGCTCAACGGATAAAAGTTACTCTAGGGATAACAGGCTGA
>M03053_135_000000000-ALP1V_1_1111_16852_1937	
GGACAGAAAGACCCTATGAAGCTTTACTGTAACCTGGAATTGCTCTCAAGCTTATCTTGCGCGGCTTAGGTGGGAGACGTTGAACTTCTTCTTCCGGGAAGGAGGGAGTCATCAGTGAGATACCACTCTTGGTAAGCTAGAGCGCTCATTTCTAACCGTCAACCGGTAGAAAGACAGTTTCAGGCGGGCAGTTTGACTGGGGCAGTCACCTCCCAAAAGGTAATGGAGGTGTACAAAGGTTCGCTCAGGCTGGACGGAAATCAGCCATAGAGTGTAAAAGCATAAGCGAGCTTGACTGCGAGACTGACATGTCAAGCAGAGACGAAAGTCGGTTTTAGTGATCCGACGGTGCTGAGTGGAAAGGCCGTCGCTCAACGGATAAAAGTTACTCTAGGGATAACAGGCTGA
>M03053_135_000000000-ALP1V_1_2117_4953_6476	
GGACAGAAAGACCCTATGCAGCTTTACTGTAGCTTGGTATTGTGCCCGGGCTCTGAATGCGCAGGATAGGTGGGAGACGTTGATCTCATGCTTGCGGGTATGAGTTAGTCACTGGTGAGATACCACTCTTTCAGAGCTAGGGTTCTAACGTTCACCCGTTATCCGGGGAGCCGACAGTATCAGGTGGGCAGTTTGACTGGGGCGGTCGCCTCCTAAAAGGTAACGGAGGCGCGCAAAGGTTTCCTCAGGCTGGTTGGAAATCAGCCGACGAGTGCAAAAGCAGAAGGAAGCTTGACTGTGAGACCTACAAGTCGAACAGGGACGAAAGTCGGCTTTAGTGATCCGACGGTTCTGAGTGGAAGGGCCGTCGCTCAACGGATAAAAGTTACTCTAGGGATAACAGGCTGA
>M03053_135_000000000-ALP1V_1_1102_12320_3169	
GGACAGAAAGACCCTATGCAGCTTTACTGTAACCTGGAATTGCTCTCAAGCTTATCTTGCGCAGCTTAGGTGGGAGGCTATGAACCTTTTCTTCTGGGAAGAGGGGAGCCATCAGTGAGATACCACTCTTGGTAAGCTAGAGCGCTCAGTCTTCACCGTCATCCGGTAAGACGACAGTTTCAGGCGGGCAGTTTGACTGGGGCAGTCACCTCCCAAAAGGTAATGGAGGTGTGCAAAGGTTCCCTCAGGCTGGACGGAAATCAGCCATAGAGTGTAAAAGCATAAGGGAGCTTGACTGCGAGACTGACATGTCAAGCAGAGACGAAAGTCGGCTTTAGTGATCCGACGGTGCTGTGTGGAAAGGCCGTCGCTCAACGGATAAAAGTTACTCTAGGGATAACAGGCTGA
>M03053_135_000000000-ALP1V_1_1112_2624_13023	
GGACAAAAAGACCCTATGCAGCTTTACTGTAACTTGAGATTGGTTTCGGGTTTTATTTGCGCAGTATAGGTGGGAGGCTATGAAAAAATTCTTGCGGGAATTTTGGAGCCATCAGTGAGATACCACTCTTGTAAAACTAGAAATCTAACTTTACACCATTATCTGGTTAAAAGACAGTCTCAGGCGGGCAGTTTGACTGGGGCGGTCGCCTCCCAAAAGGTAACGGAGGCGTACAAAGGTTTCCTCAAATCGGTCAGACATCGATTGTAGAGCGTAAAGGCATATGGAAGCTTAACTGCGAGACCTACAAGTCGAGCAGAGACGAAAGTCGGTCTTAGTGATCTGACGGTATTGTGTGGAAAAGCCGTCACTCAACGGATAAAAGTTACTCTAGGGATAACAGGCTGA
>M03053_135_000000000-ALP1V_1_1102_12246_10115	
GGACAGAAAGACCCTATGAAGCTTTACTGTAACTTGAGATTGGTTTCGGGTTTTATTTGCGCAGAATAGGTGGGAGGCTATGAAAAAATACTTGTGGGTGTTTTGGAGCCATCAGTGAGATACCACTCTTGTAAAACTAGAAATCTAACTTTACACCATTATCTGGTTAAAAGACAGTCTCAGGCGGGCAGTTTGACTGGGGCGGTCGCCCCCTAAAAGGTAACGGAGGCGTACAAAGGTTTCCTCAAATCGGTCAGACATCGATTGTAGAGCGTAAAGGCATATGGAAGCTTAACTGCGAGACCTACAAGTCGAGCAGAGACGAAAGTCGGTCTTAGTGATCTGACGGTAGTGTGTGGAAAAGCCGTCACTCAACGGATAAAAGTTACTCTAGGGATAACAGGCTGA
>M03053_135_000000000-ALP1V_1_2107_28057_14302	
GGACAGAAAGACCCTATGCAGCTTTACTGTAACTTGAGATTGGTTTCGGGTTTTATTTGCGCAGAATAGGTGAGAGGCTATGAAAAAATACTTGTGGGTGTTTTGGAGCCATCAGTGAGATACCACTCTTGTAAAACTAGAAATCTAACTTTACACCATTATCTGGTTAAAAGACAGTCTCAGGCGGGCAGTTTGACTGGGGCGGTCGCCTCCTAAAAGGTAACGGAGGCGTACAAAGGTTTCCTCAAATCGGTCAGACATCGATTGTAGAGCGTAAAGGCATATGGAAGCTTAACTGCGAGACCTACAAGTCGAGCAGAGACGAAAGTCGGTCTTAGTGATCTGGCGGTATTACGTGGAAAAGCCGCCACTCAACGGATAAAAGTTACTCTAGGGATAACAGGCTGA
>M03053_135_000000000-ALP1V_1_1113_18364_10416	
GGACAGAAAGACCCTATGCAGCTTTACTGTATCTTGGAATTGGGTTTGGTCTTTACTTGCGCAGGATAGGTGGGAGGCTTTGAAGATGATCTTGCGGGATCGTTGGAGCCACTGGTGAGATACCACTCTTGTAATGATAAAATCCTAACTTTGAACCGTTATCCGGTCAGAGAACAGTTTCAGGTGGGCAGTTTGACTGGGGCGGTCGCCTCCTAAAAGGTAACGGAGGCGCACAAAGGTTTCCTCAGGCTGGTTGGAAATCAGCTGACGAGTGCAAAAGCAGAAGGAAGCTTGATTGTGAGACCTACAAGTCGAACAAAGACGAAAGTCGGCCTTAGTGATCCGACGGTTCCGAGTGGAAGGGCCGTCACTCAACGGATAAAAGTTACTCTAGGGATAACAGGCTGA
>M03053_135_000000000-ALP1V_1_1118_17714_8563	
GGACAAAAAGACCCTATGAAGCTTTACTGTAACCTGGAATTGCTCTCAAGCTTATCTTGCGCAGCTTAGGTGGGAGACGTTGAACTTCTTCTTCCGGGAAGGAGGGAGTCATCAGTGAGATACCACTCTTGGTAAGCTAGAGCGCTCATTTCTAACCGTCAACCGGTAGAAAGACAGTTTCAGGCGGGCAGTTTGACTGGGGCAGTCACCTCCCAAAAGGTAATGGAGGTGTACAAAGGTTCGCTCAGGCTGGACGGAAATCAGCCATAGAGTGTAAAAGCATAAGCGAGCTTGACTGCGAGACTGACATGTCAAGCAGAGACGAAAGTCGGTTTTAGTGATCCGACGGTGCTGAGTGGAAAGGCCGTCGCTCAACGGATAAAAGTTACTCTAGGGATAACAGGCTGA
>M03053_135_000000000-ALP1V_1_1108_20885_7564	
GGACAGAAAGACCCTATGCAGCTTTACTGTAACCTGGAATTGCTCTCAAGCTTATCTTGCGCAGCTTAGGTGGGAGGCTATGAACCTTTTCTTCTGGGAAGAGGGGAGCCATCAGTGAGATACCACTCTTGGTAAGCTAGAGCGCTCAGTCTTCACCGTCATCCGGTAAGACGACAGTTTCAGGCGGGCAGTTTGACTGGGGCAGTCACCTCCCAAAAGGTAATGGAGGTGTGCAAAGGTTCCCTCAGGCTGGACGGAAATCAGCCATAGAGTGTAAAAGCATAAGGGAGCTTGACTGCGAGACTGACATGTCAAGCAGAGACGAAAGTCGGCTTTAGTGATCCGACGGTGCTGTGTGGAAAGGCCGTCGCTCAACGGATAAAAGTTACTCTAGGATAACAGGCTGA
>M03053_135_000000000-ALP1V_1_1105_19997_12623	
GGACAGAAAGACCCTATGAAGCTTTACTGTATCTTGGAATTGGGTTTGGTCTTTACTTGCGCAGGATAGGTGGGAGGCTTTGAAGATGATCTTGCGGGATCGTTGGAGCCACTGGTGAGATACCACTCTTGTAATGATAAAATCCTAACTTTGAACCGTTATCCGGTCAGAGAACAGTTTCAGGTGGGCAGTTTGACTGGGGCGGTCGCCTCCTAAAAGGTAACGGAGGCGTACAAAGGTTTCCTCAAATCGGTCAGACATCGATTGTAGAGCGTAAAGGCATATGGAAGCTTAACTGCGAGACCTACAAGTCGAGCAGAGACGAAAGTCGGTCTTAGTGATCTGGCGGTATTACGTGGAAAAGCCGCCACTCAACGGATAAAAGTTACTCTAGGGATAACAGGCTGA
>M03053_135_000000000-ALP1V_1_2114_19398_1887	
GGACAAAAAGACCCTATGCAGCTTTACTGTAACCTGGAATTGCTCTCAAGCTTATCTTGCGCAGCTTAGGTGGGAGACGTTGAACTTCTTCTTCCGGGAAGGAGGGAGTCATCAGTGAGATACCACTCTTGGTAAGCTAGAGCGCTCATTTCTAACCGTCAACCGGTAGAAAGACAGTTTCAGGCGGGCAGTTTGACTGGGGCAGTCACCTCCCAAAAGGTAATGGAGGTGTACAAAGGTTCGCTCAGGCTGGGCGGAAATCAGCCATAGAGTGTAAAAGCATAAGGGAGCTTGACTGCGAGACTGACATGTCAAGCAGAGACGAAAGTCGGCTTTAGTGATCCGACGGTGCTGTGTGGAAAGGCCGTCGCTCAACGGATAAAAGTTACTCTAGGGATAACAGGCTGA
>M03053_135_000000000-ALP1V_1_2105_21352_2121	
GGACAGAAAGACCCTATGCAGCTTTACTGTATCTTGGAGTTGGGTTTGGTCTTTGCTTGCGCAGGATAGGTGGGAGGCTTTGAAGATGGTCTTGCGGGATCATTGGAGCCACTGGTGAGATACCACTCTAGTAATGATAAAATCCTAACTTTGAACCGTTATCCGGTCAAAGAACAGTTTCAGGTGGGCAGTTTGACTGGGGCGGTCGCCTCCTAAAAGGTAACGGAGGCGTGCAAAGGTTCCCTCAGGCTGGTTGGACATCAGTCGTAGAGTGTAAAGGCATAAGGGAGCTTGACTGCGAGACCTACAAGTCGAGCAGAGACGAAAGTCGGCCTTAGTGATCCGACGGTTCCGAGTGGAAGGGCCGTCGCTCAACGGATAAAAGTTACTCTAGGGATAACAGGCTGA
>M03053_135_000000000-ALP1V_1_1108_18112_15674	
GGACAAAAAGACCCTATGCAGCTTTACTGTAACTTGAGATTGGTTTCGGGTTTTATTTGCGCAGAATAGGTGGGAGGCTATGAAAAAATACTTGTGGGTGTTTTGGAGCCATCAGTGAGATACCACTCTTGTAAAACTAGAAATCTAACTTTACACCATTATCTGGTTAAAAGACAGTCTCAGGCGGGCAGTTTGACTGGGGCGGTCGCCTCCTAAAAGGTAACGGAGGCGTACAAAGGTTTCCTCAAATCGGTCAGACATCGATTGTAGAGCGTAAAGGCATATGGAAGCTTAACTGCGAGACCTACAAGTCGAGCAGAGACGAAAGTCGGTCTTAGTGATCTGGCGGTATTACGTGGAAAAGCCGCCACTCAACGGATAAAAGTTACTCTAGGGATAACAGGCTGA
>M03053_135_000000000-ALP1V_1_1112_20414_6246	
GGACAAAAAGACCCTATGAAGCTTTACTGTAGCTTGATATTGGCTCCGGGCTTTGTTTGCGCAGGATAGGTGGGAGGCGTTGAAGATTCTCTTGCGGGGGAGTTGGAGCCGTTGGTGAGATACCACTCTAACAATGCTAGGATTCTAACCCTATACCGTTATCCGGTTAGGGGACAGTTTCAGGTGGTCAGTTTGACTGGGGCGGTCGCCTCCCAAAAGGTAACGGAGGCGTGCAAAGGTTTCCTCAGGCTGGTCGGAAATCAGTCGTAGAGTGTAAAGGCATAAGGAAGCTTGATTGTTAGACCTACAAGTCGAACAAAGACGAAAGTCGGCCTTAGTGATCCGACGGTTCCGAGTGGAAGGGCCGTCGCTCAACGGATAAAAGTTACTCTAGGGATAACAGGCTGA
>M03053_135_000000000-ALP1V_1_1116_6756_23388	
GGACAAAAAGACCCTATGCAGCTTTACTGTAACTTGAGATTGGTTTCGGGTTTTATTTGCGCAGAATAGGTGGGAGGCTATGAAAAAATACTTGTGGGTGTTTTGGAGCCATCAGTGAGATACCACTCTTGTAAAACTAGAAATCTAACTTTACACCATTATCTGGTTAAAAGACAGTCTCAGGCGGGCAGTTTGACTGGGGCGGTCGCCTCCTAAAAGGTAACGGAGGCGTACAAAGGTTTCCTCAAATCGGTCAGACATCGATTGTAGAGCGTAAAGGCATATGGAAGCTTAACTGCGAGACCTACAAGTCGAGCAGAGACGAAAGTCGGTCTTAGTGATCTGGCGGTATTACGTGGAAAAGCCGCCACTCAACGGATAAAAGTTACTCTAGGGATAACAGGCTGA
>M03053_135_000000000-ALP1V_1_1109_18113_9189	
GGACAAAAAGACCCTATGCAGCTTTACTGTAGCTTGGTATTGTGCCCGGGCTCTGAATGCGCAGGATAGGTGGGAGACGTTGATCTCATGGTTGCGGCTATGAGTTAGTCACTGGTGAGATACCACTCTTTCAGAGCTAGGGTTCTAACGTTCACCCGTTATCCGGGGAGCGGACAGTATCAGGTGGGCAGTTTGACTGGGGCGGTCGCCTCCTAAAAGGTAACGGAGGCGCACAAAGGTTTCCTCAGGCTGGTTGGAAATCAGCTGACGAGTGCAAAAGCAGAAGGAAGCTTGACTGTGAGACCTACAAGTCGAACAGGGACGAAAGTCGGTTTTAGTGATCCGACGGTTCTGAGTGGAAGGGCCGTCGCTCAACGGATAAAAGTTACTCTAGGGATAACAGGCTGA
>M03053_135_000000000-ALP1V_1_1109_8352_21779	
GGACAAAAAGACCCTATGCAGCTTTACTGTAACTTGAGATTGGTTTCGGGTTTTATTTGCGCAGAATAGGTGGGAGGCTATGAAAAAATACTTGTGGGTGTTTTGGAGCCATCAGTGAGATACCACTCTTGTAAAACTAGAAATCTAACTTTACACCATTATCTGGTTAAAAGACAGTCTCAGGCGGGCAGTTTGACTGGGGCGGTCGCCTCCTAAAAGGTAACGGAGGCGTACAAAGGTTTCCTCAAATCGGTCAGACATCGATTGTAGAGCGTAAAGGCATATGGAAGCTTAACTGCGAGACCTACAAGTCGAGCAGAGACGAAAGTCGGTCTTAGTGATCTGGCGGTATTACGTGGAAAAGCCGCCACTCAACGGATAAAAGTTACTCTAGGGATAACAGGCTGA
>M03053_135_000000000-ALP1V_1_1118_7346_17286	
GGACAGAAAGACCCTATGCAGCTTTGCTGTAACCTGGAATTGCTCTCAAGCTTATCTTGCGCAGCTTAGGTGGGAGGCTATGAACCTTTTCTTCTGGGAAGAGGGGAGCCATCAGTGAGATACCACTCTTGGTAAGCTAGAGCGCTCAGTCTTCACCGTCATCCGGTAAGACGACAGTTTCAGGCGGGCAGTTTGACTGGGGCAGTCACCTCCCAAAAGGTAATGGAGGTGTGCAAAGGTTCCCTCAGGCTGGACGGAAATCAGCCATAGAGTGTAAAAGCATAAGGGAGCTTGACTGCGAGACTGACATGTCAAGCAGAGACGAAAGTCGGCTCTAGTGATCCGACGGTGCTGTGTGGAAAGGCCGTCGCTCAACGGATAAAAGTTACTCTAGGGATAACAGGCTGA
>M03053_135_000000000-ALP1V_1_1119_27304_10852	
GGACAGAAAGACCCTATGCAGCTTTACTGTATCTTGAAATTGAGTTTTGATTTTATTTGCGCAGAATAGGTGGGAGACGTTGAGACTAATCTTACGGGAATAGTGGAGTCATTAGTGAGATACCACTCTGATAAAATTGAACCTCTAACTTTATACCGTAAACCGGTTAAAAGACAGTTTCAGGTGGGCAGCTTGACTGGGGCGGTCGCCTCCTAAATGGTAACGGAGGCGTGCAAAGGTTTCCTCTGAACGGGTAGAAATCGTATCTAGAGTGTAAAGGCATAAGGAAGCTTGACTGTGAGACCTACAAGTCGAGCAGGGACGAAAGTCGGTCTTAGTGATCTGACGGTACTGAGTGGAAAGGCCGTCACTCAACGGATAAAAGTTACTCTAGGGATAACAGGCTGA
>M03053_135_000000000-ALP1V_1_2116_11008_5399	
GGACAGAAAGACCCTATGCAGCTTTACTGTAGCTTGATATTGGCTCCGGGCTTTGTTTGCGCAGGATAGGTGGGAGGCGTTGAAAAATTTCTTGCGGGAAATTTGGAGCCATTGGTGAGATACCACTCTAACAATGCTAGGATTCTAACCTTATACCGTTATCCGGTTAGGGGACAGTTTCAGGTGGTCAGTTTGACTGGGGCGGTCGCCTCCTAAAAGGTAACGGAGGCGTGCAAAGGTTTCCTCAGGCTGGTCGGAAATCAGTCGTAGAGTGTAAAGGCATAAGGAAGCTTGATTGTGAGACCTACAAGTCGAACAAAGACGAAAGTCGGCCTTAGTGATCCGACGGTTCCGAGTGGAAGGGCCGTCGCTCAACGGATAAAAGTTACTCTAGGGATAACAGGCTGA
>M03053_135_000000000-ALP1V_1_2110_25948_19494	
GGACAGAAAGACCCTATGCAGCTTTACTGTAACTTGAAATTGAAATTGGACTTTAGTCGCGCAGTATAGGTGGGAGGCGTTGAAAATAATCTTGCGGGAATATTGGAGCCATCAGTGAGATACCACTCTAACAATGCTAGGATTCTAACCCTACACCGTTATCCGGTTAGGGGACAGTTTCAGGTGGTCAGTTTGACTGGGGCGGTCGCCTCCTAAAAGGTAACGGAGGCGTGCAAAGGTTTCCTCAGGCTGGTCGGAAATCAGTCGTAGAGTGTAAAGGCATAAGGAAGCTTGACTGTGAGACCTACAAGTCGAACAGGGACGAAAGTCGGTCTTAGTGATCTGACGGTACTGAGTGGAAAGGCCGTCACTCAACGGATAAAAGTTACTCTAGGGATAACAGGCTGA
>M03053_135_000000000-ALP1V_1_1107_24008_2462	
GGACAAAAAGACCCTATGCAGCTTTACTGTAACCTGGAATTGCTTTCAAGCTTATTTTGCGCAGCTTAGGTGGGAGGCTACGAACCTTTTCTTCCGGGAAGAGGGGAGCCATCAGTGAGATACCACTCTTGGTAAGCTAGAAAGCTCAGTCTTAACCGTTATCCGGTAAGACGACAGTTTCAGGCGGGCAGTTTGACTGGGGCAGTCACCTCCCAAAAGGTAATGGAGGTGCACAAAGGTTCCCTCAGGTTGGACGGAAATCAACCATAGAGTGTAAAAGCATAAGGGAGCTTGACTGCGAGACTGACATGTCAAGCAGAGACGAAAGTCGGTTTTAGTGATCCGACGGTGCTGCGTGGAAAGGCCGTCGCTCAACGGATAAAAGTTACTCTAGGGATAACAGGCTGA
>M03053_135_000000000-ALP1V_1_1104_14848_20614	
GGACAGAAAGACCCTATGCAGCTTTACTGTGTCTTGGAATTGGGTTTGGTCTTTACTTGCGCAGGATAGGTGGGAGGCTTTGAAGATGATCTTGCGGGATCGTTGGAGCCACTGGTGAGATACCACTCTTGTAATGATAAAATCCTAACTTTGAACCGTTATCCGGTCAGAGAACAGTTTCAGGTGGGCAGTTTGACTGGGGCGGTCGCCTCCTAAAAGGTAACGGAGGCGTGCAAAGGTTCCCTCAGGCTGGTTGGACATCAGTCGTAGAGTGTAAAGGCATAAGGGAGCTTGACTGCGAGACCAACAAGTCGAGCAGAGACGAAAGTCGGCCTTAGTGATCCGGCGCTTCCGAGTGGAAGGGGCGTCGCTCAACGGATAAAAGTTACTCTAGGGATAACAGGCTGA
>M03053_135_000000000-ALP1V_1_2109_24632_15847	
GGACAAAAAGACCCTATGAAGCTTTACTGTAGCTTGGTATTGTGCTCGGGCTCGCAATGCGCAGGATAGGTGGGAGGCTTTGATCCATTGCTTGTGGGTGATGGTGAGCCACTGGTGAGATACCACTCTTTGCGAGCTAGGGTTCTAACGGTTACCCGTTATCCGGGAACCGGACAGTATCTGGTGGGCAGTTTGACTGGGGCGGTCGCCTCCTAAAAGGTAACGGAGGCGTGCAAAGGTTTCCTCAGACTGGTCGGAAATCAGTCGTAGAGTGTAAAGGCATAAGGAAGCTTGATTGTGAGACCTACAAGTCGAACAAAGACGAAAGTCGGCCTTAGTGATCCGACGGTTCCGAGTGGAAGGGCCGTCGCTCAACGGATAAAAGTTACTCTAGGGATAACAGGCTGA
>M03053_135_000000000-ALP1V_1_1106_22851_22664	
GGACAGAAAGACCCTATGCAGCTTTACTGTAGCTTGGTATTGTGTTCGGTCTCTGAATGCGCAGGATAGGTGGGAGGCATTGATGATTAGCTCGTGGGTTAATCGGAGCCACTGGTGAGATACCACTCTTTCAGAGATAGAATTCTAACTTTCACCCGTTATCCGGGGAGAGGACAGTATCAGGTGGGCAGTTTGACTGGGGCGGTCGCCTCCTAAAAGGTAACGGAGGCGTGCAAAGGTTCCCTCAGGCTGGTTGGAAATCAGCCGACGAGTGCAAAGGCAGAAGGGAGCTTGACTGTGAGACCTACAAGTCGAACAGGGACGAAAGTCGGCCTTAGTGATCCGACGGTTCTGTGTGGAAGGGCCGTCGCTCAACGGATAAAAGTTACTCTAGGGATAACAGGCTGA
>M03053_135_000000000-ALP1V_1_2108_27361_6346	
GGACAGAAAGACCCTATGCAGCTTTACTGTAACTTGAGATTGGTTTCGGGTTTTATTTGCGCAGTATAGGTGGGAGGCTATGAAAAAATTCTTGCGGGAATTTTGGAGCCATCAGTGAGATACCACTCTTGTAAAACTAGAAATCTAACTTTACACCATTATCTGGTTAAAAGACAGTCTCAGGCGGGCAGTTTGACTGGGGCGGTCGCCTCCCAAAAGGTAACGGAGGCGTACAAAGGTTTCCTCAAATCGGTCAGACATCGATTGTAGAGCGTAAAGGCATATGGAAGCTTAACTGCGAGACCTACAAGTCGAGCAGAGACGAAAGTCGGTCTTAGTGATCTGACGGTATTGTGTGGAAAAGCCGTCACTCAACGGATAAAAGTTACTCTAGGGATAACAGGCTGA
>M03053_135_000000000-ALP1V_1_1117_23804_19726	
GGACAGAAAGACCCTATGCAGCTTTACTGTAGCTTGGTATTGTGCCCGGGCTCTGAATGCGCAGGATAGGTGGGAGACGTTGATCTCATGGTTGCGGCTATGAGTTAGTCACTGGTGAGATACCACTCTTTCAGAGCTAGGGTTCTAACGTTCACCCGTTATCCGGGGAGCGGACAGTATCAGGTGGGCAGTTTGACTGGGGCGGTCGCCTCCTAAAAGGTAACGGAGGCGCACAAAGGTTTCCTCAGGCTGGTTGGAAATCAGCTGACGAGTGCAAAAGCAGAAGGAAGCTTGACTGTGAGACCTACAAGTCGAACAGGGACGAAAGTCGGCTTTAGTGATCCGACGGTTCTGAGTGGAAGGGCCGTCGCTCAACGGATAAAAGTTACTCTAGGGATAACAGGCTGA
>M03053_135_000000000-ALP1V_1_1113_26209_17226	
GGACAAAAAGACCCTATGCAGCTTTACTGTAACCTGGAATTGCTCTCAAGCTTATCTTGCGCAGCTTAGGTGGGAGGCTATGAACCTTTTCTTCTGGGAAGAGGGGAGCCATCAGTGAGATACCACTCTTGGTAAGCTAGAGCGCTCAGTCTTCACCGTCATCCGGTAAGACGACAGTTTCAGGCGGGCAGTTTGACTGGGGCAGTCACCTCCCAAAAGGTAATGGAGGTGTGCAAAGGTTCCCTCAGGCTGGACGGAAATCAGCCATAGAGTGTAAAAGCATAAGGGAGCTTGACTGCGAGACTGACATGTCAAGCAGAGACGAAAGTCGGCTTTAGTGATCCGACGGTGCTGTGTGGAAAGGCCGTCGCTCAACGGATAAAAGTTACTCTAGGGATAACAGGCTGA
>M03053_135_000000000-ALP1V_1_2102_17963_5550	
GGACAGAAAGACCCTATGCAGCTTTACTGTATCTTGGAATTGGGTTTGGTCTTTGCTTGCGCAGGATAGGTGGGAGGCTTTGAAGATGGTCTTGCGGGATCATTGGAGCCACTGGTGAGATACCACTCTAGTAATGATAAAATCCTAACTTTGAACCGTTATCCGGTCAAAGAACAGTTTCAGGTGGGCAGTTTGACTGGGGCGGTCGCCTCCTAAAAGGTAACTGAGGCGTGCAAAGGTTTCCTCAGGCTGGTCGGAAATCAGTCGTAGAGTGTAAAGGCGTAAGGAAGCTTGATTGTGAGACCTACAAGTCGAACAAAGACGAAAGTCGGCCTTAGTGATCCGACGGTTCCAAGTGGAAGGGCCGTCGCTCAACGGATAAAAGTTACTCTAGGGATAACAGGCTGA
>M03053_135_000000000-ALP1V_1_1110_4200_6996	
GGACAGAAAGACCCTATGCAGCTTTACTGTAACCTGGAATTGCTCTCAAGCTTATCTTGCGCAGCTTAGGTGGGAGGCTATGAACCTTTTCTTCTGGGAAGAGGGGAGCCATCAGTGAGATACCACTCTTGGTAAGCTAGAGCGCTCAGTCTTCACCGTCATCCGGTAAGACGACAGTTTCAGGCGGGCAGTTTGACTGGGGCAGTCACCTCCCAAAAGGTAATGGAGGTGTGCAAAGGTTCCCTCAGGCTGGACGGAAATCAGCCATAGAGTGTAAAAGCATAAGGGAGCTTGACTGCGAGACTGACATGTCAAGCAGAGACGAAAGTCGGCTTTAGTGATCCGACGGTGCTGTGTGGAAAGGCCGTCGCTCAACGGATAAAAGTTACTCTAGGGATAACAGGCTGA
>M03053_135_000000000-ALP1V_1_1111_21207_4786	
GGACAAAAAGACCCTATGCAGCTTTACTGTAGCTTGGTATTGTGCCCGGGCTCTGAATGCGCAGGATAGGTGGGAGACGTTGATCTCATGCTTGCGGGTATGAGTTAGTCACTGGTGAGATACCACTCTTTCAGAGCTAGGGTTCTAACGTTCACCCGTTACCCGGGGAGCGGACAGTATCAGGTGGGCAGTTTGACTGGGGCGGTCGCCTCCTAAAAGGTAACGGAGGCGCACAAAGGTTTCCTCAGGCTGGTTGGAAATCAGCTGACGAGTGCAAAAGCAGAAGGAAGCTTGACTGTGAGACCTACAAGTCGAACAGGGACGAAAGTCGGTTTTAGTGATCCGACGGTTCTGAGTGGAAGGGCCGTCGCTCAACGGATAAAAGTTACTCTAGGGATAACAGGCTGA
>M03053_135_000000000-ALP1V_1_2111_15776_17522	
GGACAGAAAGACCCTATGAAGCTTTACTGTAACTTGAGATTGGTTTCGGGTTTTATTTGCGCAGAATAGGTGGGAGGCTATGAAAAAATACTTGTGGGTGTTTTGGAGCCATCAGTGAGATACCACTCTTGTAAAACTAGAAATCTAACTTTACACCATTATCTGGTTAAAAGACAGTCTCAGGCGGGCAGTTTGACTGGGGCGGTCGCCTCCTAAAAGGTAACGGAGGCGTACAAAGGTTTCCTCAAATCGGTCAGACATCGATTGTAGAGCGTAAAGGCATATGGAAGCTTAACTGCGAGACCTACAAGTCGAGCAGAGACGAAAGTCGGTCTTAGTGATCTGGCGGTATTACGTGGAAAAGCCGCCACTCAACGGATAAAAGTTACTCTAGGGATAACAGGCTGA
>M03053_135_000000000-ALP1V_1_2114_15328_10408	
GGACAGAAAGACCCTATGAAGCTTTACTGTAGCTTGATATTGGCTCCGGGCTTTGTTTGCGCAGGATAGGTGGGAGGCGTTGAATATCTTCTTGTGGGAAGATGGGAGCCGTTGGTGAGATACCACTCTAACAATGCTAGGATTCTAACCCTACACCGTTATCCGGTTAGGGGACAGTTTCAGGTGGGCAGTTTTACTGGGGCGGTAGCCTCCCAAAATGTAACGGAGGCGTACAAAGGTTCCCTCAGGCTGGACGGAAATCAGTCGTAGAGTATAAAGGCAGAAGGGAGCTTGACTGCAAGACCTACAAGTCGAGCAGGGACGAAAGTCGGTCTTAGTGATCCGACGGTGCCGTGTGGAAGGGCCGTCGCTCAACGGATAAAAGTTACTCTAGGGATAACAGGCTGA
>M03053_135_000000000-ALP1V_1_2104_6362_11108	
GGACAGAAAGACCCTATGCAGCTCTACTGTATCTTGGAATTGGGTTTGGTCTTTACTTGCGCAGGATAGGTGGGAGGCTTTGAAGATGATCTTGCGGGATCGTTGGAGCCACTGGTGAGATACCACTCTTGTAATGATAAAATCCTAACTTTGAACCGTTATCCGGTCAGAGAACAGTTTCAGGTGGGCAGTTTGACTGGGGCGGTCGCCTCCTAAAAGGTAACGGAGGCGTGCAAAGGTTCCCTCAGGCTGGTTGGACATCAGTCGTAGAGTGTAAAGGCATAAGGGAGCTTGACTGCGAGACCAACAAGTCGAGCAGAGACGAAAGTCGGCCTTAGTGATCCGGCGCTTCCGAGTGGAAGGGGCGTCGCTCAACGGATAAAAGTTACTCTAGGGATAACAGGCTGA
>M03053_135_000000000-ALP1V_1_1116_6281_9236	
GGACAGAAAGACCCTATGAAGCTTTACTGTAACTTGAGATTGGTTTCGGGTTTTATTTGCGCAGAATAGGTGGGAGGCTATGAAAAAATACTTGTGGGTGTTTTGGAGCCATCAGTGAGATACCACTCTTGTAAAACTAGAAATCTAACTTTACACCATTATCTGGTTAAAAGACAGTCTCAGGCGGGCAGTTTGACTGGGGCGGTCGCCTCCTAAAAGGTAACGGAGGCGTACAAAGGTTTCCTCAAATCGGTCAGACATCGATTGTAGAGCGTAAAGGCATATGGAAGCTTAACTGCGAGACCTACAAGTCGAGCAGAGACGAAAGTCGGTCTTAGTGATCTGGCGGTATTACGTGGAAAAGCCGCCACTCAACGGATAAAAGTTACTCTAGGGATAACAGGCTGA
>M03053_135_000000000-ALP1V_1_1101_20280_16946	
GGACAGAAAGACCCTATGCAGCTTTACTGTATCTTGGAATTGGGTTTGGTCTTTGCTTGCGCAGGATAGGTGGGAGGCTTTGAAGATGGTCTTGCGGGATCATTGGAGCCACTGGTGAGATACCACTCTAGTAATGATAAAATCCTAACTTTGAACCGTTATCCGGTCAAAGAACAGTTTCAGGTGGGCAGTTTGACTGGGGCGGTCGCCTCCTAAAAGGTAACGGAGGCGTGCAAAGGTTCCCTCAGGCTGGTTGGACATCAGTCGTAGAGTGTAAAGGCATAAGGGAGCTTGACTGCGAGACCTACAAGTCGAGCAGAGACGAAAGTCGGCCTTAGTGATCCGACGGTTCCGAGTGGAAGGGCCGTCGCTCAACGGATAAAAGTTACTCTAGGGATAACAGGCTGA
>M03053_135_000000000-ALP1V_1_1118_5213_10565	
GGACAGAAAGACCCTATGCAGCTTTACTGTAACCTGGAATTGCTCTCAAGCTTATCTTGCGCAGCTTAGGTGGGAGGCTATGAACCTTTTCTTCTGGGAAGAGGGGAGCCATCAGTGAGATACCACTCTTGGTAAGCTAGAGCGCTCAGTCTTCACCGTCATCCGGTAAGACGACAGTTTCAGGCGGGCAGTTTGACTGGGGCAGTCACCTCCCAAAAGGTAATGGAGGTGTGCAAAGGTTCCCTCAGGCTGGACGGAAATCAGCCATAGAGTGTAAAAGCATAAGGGAGCTTGACTGCGAGACTGACATGTCAAGCAGAGACGAAAGTCGGCTTTAGTGATCCGACGGTGCTGTGTGGAAAGGCCGTCGCTCAACGGATAAAAGTTACTCTAGGGATAACAGGCTGA
>M03053_135_000000000-ALP1V_1_1103_12541_6924	
GGACAGAAAGACCCTATGCAGCTTTACTGTAACTTGAGATTGGTTTCGGGTTTTATTTGCGCAGAATAGGTGGGAGGCTATGAAAAAATACTTGTGGGTGTTTTGGAGCCATCAGTGAGATACCACTCTTGTAAAACTAGAAATCTAACTTTACACCATTATCTGGTTAAAAGACAGTCTCAGGCGGGCAGTTTGACTGGGGCGGTCGCCTCCTAAAAGGTAACGGAGGCGTACAAAGGTTTCCTCAAATCGGTCAGACATCGATTGTAGAGCGTAAAGGCATATGGAAGCTTAACTGCGAGACCTACAAGTCGAGCAGAGACGAAAGTCGGTCTTAGTGATCTGGCGGTATTACGTGGAAAAGCCGCCACTCAACGGATAAAAGTTACTCTAGGGATAACAGGCTGA
>M03053_135_000000000-ALP1V_1_2105_6808_12579	
GGACAAAAAGACCCTATGCAGCTTTACTGTAACTTGAAATTGAAATTGGACTTTATTTGCGCAGTATAGGTGGGAGGCGTTGAGTTAATTCTTGCGGGAATTTAGGAGCCATCAGTGAGATACCACTCTGGTAATGTTAGATTTCTAACTTTGTATCATAATCTGGTCAAGGAACAGTTTCAGGCGGGCAGTTTGACTGGGGCGGTCGCCTCCTAAAAGGTAACGGAGGCGCACAAAGGTTTCCTCAGGCTGGTTGGAAATCAGCTGACGAGTGCAAAAGCAGAAGGAAGCTTAACTGTGAGACCTACAAGTCGAACAGGGACGAAAGTCGGTTTTAGTGATCCGACGGTTCTGAGTGGAAGGGCCGTCGCTCAACGGATAAAAGTTACTCTAGGGATAACAGGCTGA
>M03053_135_000000000-ALP1V_1_1109_13712_12327	
GGACAGAAAGACCCTATGCAGCTTTACTGTAACTTGAGATTGGTTTCGGGTTTTATTTGCGCAGAATAGGTGGGAGGCTATGAAAAAATACTTGTGGGTGTTTTGGAGCCATCAGTGAGATACCACTCTTGTAAAACTAGAAATCTAACTTTACACCATTATCTGGTCAAAAAACAGTTTCAGGCGGGCAGTTTGACTGGGGCGGTCGCCTCCCAAATGGTAACGGAGGCGTACAAAGGTTTCCTCTGAACGGGTAGAAATCGTATCTAGAGTGTAAAGGCATAAGGAAGCTTGACTGTGAGACCTACAAGTCGAACAGGGACGAAAGTCGGTCTTAGTGATCTGACGGTACTGAGTGGAAAGGCCGTCACTCAACGGATAAAAGTTACTCTAGGGATAACAGGCTGA
>M03053_135_000000000-ALP1V_1_1104_13040_3913	
GGACAAAAAGACCCTATGAAGCTTTACTGTAACCTGGAATTGCTTTCAAGCTTATTTTGCGCAGCTTAGGTGGGAGGCTACGAACCTTTTCTTCCGGGAAGAGGGGAGCCATCAGTGAGATACCACTCTTGGTGAGCTAGAAAGCTCAGTCTTAACCGTCATCCGGTAAGACGACAGTTTCAGGCGGGCAGTTTGACTGGGGCAGTCACCTCCCAAAAGGTAATGGAGGTGCACAAAGGTTCCCTCAGGTTGGACGGAAATCAACCATAGAGTGTAAAAGCATAAGGGAGCTTGACTGCGAGACTGACATGTCAAGCAGAGACGAAAGTCGGTTTTAGTGATCCGACGGTGCTGCGTGGAAAGGCCGTCGCTCAACGGATAAAAGTTACTCTAGGGATAACAGGCTGA
>M03053_135_000000000-ALP1V_1_1111_22382_19166	
GGACAAAAAGACCCTATGCAGCTTTACTGTAACTTGAGATTGGTTTCGGGTTTTATTTGCGCAGAATAGGTGGGAGGCTATGAAAAAATACTTGTGGGTGTTTTGGAGCCATCAGTGAGATACCACTCTTGTAAAACTAGAAATCTAACTTTACACCATTATCTGGTTAAAAGACAGTCTCAGGCGGGCAGTTTGACTGGGGCGGTCGCCTCCTAAAAGGTAACGGAGGCGTACAAAGGTTTCCTCAAATCGGTCAGACATCGATTGTAGAGCGTAAAGGCATATGGAAGCTTAACTGCGAGACCTACAAGTCGAGCAGAGACGAAAGTCGGTCTTAGTGATCTGGCGGTATTACGTGGAAAAGCCGCCACTCAACGGATAAAAGTTACTCTAGGGATAACAGGCTGA
>M03053_135_000000000-ALP1V_1_1116_18795_13925	
GGACAGAAAGACCCTATGCAGCTTTACTGTAACTTGAGATTGGTTTCGGGTTTTATTTGCGCAGAATAGGTGGGAGGCTATGAAAAAATACTTGTGGGTGTTTTGGAGCCATCAGTGAGATACCACTCTTGTAAAACTAGAAATCTAACTTTACACCATTATCTGGTTAAAAGACAGTCTCAGGCGGGCAGTTTGACTGGGGCGGTCGCCTCCTAAAAGGTAACGGAGGCGTACAAAGGTTTCCTCAAATCGGTCAGACATCGATTGTAGAGCGTAAAGGCATATGGAAGCTTAACTGCGAGACCTACAAGTCGAGCAGAGACGAAAGTCGGTCTTAGTGATCTGGCGGTATTACGTGGAAAAGCCGCCACTCAACGGATAAAAGTTACTCTAGGGATAACAGGCTGA
>M03053_135_000000000-ALP1V_1_2106_23439_14780	
GGACAGAAAGACCCTATGAAGCTTTACTGTAACTTGAGATTGGTTTCGGGTTTTATTTGCGCAGAATAGGTGGGAGGCTATGAAAAAATACTTGTGGGTGTTTTGGAGCCATCAGTGAGATACCACTCTTGTAAAACTAGAAATCTAACTTTACACCATTATCTGGTTAAAAGACAGTCTCAGGCGGGCAGTTTGACTGGGGCAGTCACCTCCCAAAAGGTAATGGAGGTGTGCAAAGGTTCCCTCAGGCTGGACGGAAATCAGCCATAGAGTGTAAAAGCAAAAGGGAGCTTGACTGCGAGACTGACATGTCAAGCAGAGACGAAAGTCGGCTTTAGTGATCCGACGGTGCTGTGTGGAAAGGCCGTCGCTCAACGGATAAAAGTTACTCTAGGGATAACAGGCTGA
>M03053_135_000000000-ALP1V_1_2116_23703_10456	
GGACAGAAAGACCCTATGCAGCTTTACTGTAACTTGAGATTGGTTTCGGGTTTTATTTGCGCAGAATAGGTGGGAGGCTATGAAAAAATACTTGTGGGTGTTTTGGAGCCATCAGTGAGATACCACTCTTGTAAAACTAGAAATCTAACTTTACACCATTATCTGGTTAAAAGACAGTCTCAGGCGGGCAGTTTGACTGGGGCGGTCGCCTCCTAAAAGGTAACGGAGGCGTACAAAGGTTTCCTCAAATCGGTCAGACATCGATTGTAGAGCGTAAAGGCATATGGAAGCTTAACTGCGAGACCTACAAGTCGAGCAGAGACGAAAGTCGGTCTTAGTGATCTGGCGGTATTACGTGGAAAAGCCGCCACTCAACGGATAAAAGTTACTCTAGGGATAACAGGCTGA
>M03053_135_000000000-ALP1V_1_1112_13574_20723	
GGACAGAAAGACCCTATGCAGCTTTACTGTAACCTGGAATTGCTCTCAAGCTTATCTTGCGCAGCTTAGGTGGGAGGCTATGAACCTTTTCTTCTGGGAAGAGGGGAGCCATCAGTGAGATACCACTCTTGGTAAGCTAGAGCGCTCAGTCTTCACCGTCATCCGGTAAGACGACAGTTTCAGGCGGGCAGTTTGACTGGGGCAGTCACCTCCCAAAAGGTAATGGAGGTGTGCAAAGGTTCCCTCAGGCTGGACGGAAATCAGCCATAGAGTGTAAAAGCATAAGGGAGCTTGACTGCGAGACTGACATGTCAAGCAGAGACGAAAGTCGGCTTTAGTGATCCGACGGTGCTGTGTGGAAAGGCCGTCGCTCAACGGATAAAAGTTACTCTAGGGATAACAGGCTGA
>M03053_135_000000000-ALP1V_1_2116_13937_20639	
GGACAGAAAGACCCTATGAAGCTTTACTGTAACTTGAGATTGGTTTCGGGTTTTATTTGCGCAGAATAGGTGGGAGGCTATGAAAAAATACTTGTGGGTGTTTTGGAGCCATCAGTGAGATACCACTCTTGTAAAACTAGAAATCTAACTTTACACCATTATCTGGTTAAAAGACAGTCTCAGGCGGGCAGTTTGACTGAGGCGGTCGCCTCCTAAAAGGTAACGGAGGCGTACAAAGGTTTCCTCAAATCGGTCAGACATCGATTGTAGAGCGTAAAGGCATATGGAAGCTTAACTGCGAGACCTACAAGTCGAGCAGAGACGAAAGTCGGTCTTAGTGATCTGGCGGTATTACGTGGAAAAGCCGCCACTCAACGGATAAAAGTTACTCTAGGGATAACAGGCTGA
>M03053_135_000000000-ALP1V_1_1107_18059_5936	
GGACAGAAAGACCCTATGCAGCTTTACTGTAACTTGAAATTGAAATTGGACTTTAGTCGCGCAGTATAGGCGGGAGGCGTTGAAAATAATCTTGCGGGAATATTGGAGCCATCAGTGAGATACCACTCTTCTAATGTTAGATTTCTAACTTTGAACCATTATCTGGTCAAAGGACAGTTTCAGGCGGGCAGTTTGACTGGGGCGGTCGCCTCCCAAATGGTAACGGAGGCGTACAAAGGTTTCCTCTGAACGGGTAGAAATCGTATCTAGAGTGTAAAGGCATAAGGAAGCTTGACTGTGAGACCTACAAGTCGAACAGGGACGAAAGTCGGTCTTAGTGATCTGACGGTACTGAGTGGAAAGGCCGTCACTCAACGGATAAAAGTTACTCTAGGGATAACAGGCTGA
>M03053_135_000000000-ALP1V_1_2119_11512_12758	
GGACAAAAAGACCCTATGCAGCTTTACTGTAACTTGAAATTGAAATTGGACTTTATTCGCGCAGTATAGGTGGGAGGCGTTGATTGTAATCTTGCGGGATTATTGGAGCCATCAGTGAGATACCACTCTTGTAATGTTAGATTTCTAACTTTGTATCATTATCTGGTCAAAGAACAGTTTCAGGCGGGCAGTTTGACTGGGGCAGTCACCTCCCAAAAGGTAATGGAGGTGTGCAAAGGTTCCCTCAGGCTGGACGGAAATCAGCCATAGAGTGTAAAAGCATAAGGGAGCTTGACTGCGAGACTGACATGTCAAGCAGAGACGAAAGTCGGCTTTAGTGATCCGACGGTGCTGTGTGGAAAGGCCGTCGCTCAACGGATAAAAGTTACTCTAGGGATAACAGGCTGA
>M03053_135_000000000-ALP1V_1_1111_24895_9814	
GGACAAAAAGACCCTATGCAGCTTTACTGTAACTTGAGATTGGTTTCGGGTTTTATTTGCGCAGAATAGGTGGGAGGCTATGAAAAAATACTTGTGGGTGTTTTGGAGCCATCAGTGAGATACCACTCTTGTAAAACTAGAAATCTAACTTTACACCATTATCTGGTTAAAAGACAGTCTCAGGCGGGCAGTTTGACTGGGGCGGTCGCCTCCTAAAAGGTAACGGAGGCGTACAAAGGTTTCCTCAAATCGGTCAGACATCGATTGTAGAGCGTAAAGGCATATGGAAGCTTAACTGCGAGACCTACAAGTCGAGCAGAGACGAAAGTCGGTCTCAGTGATCTGGCGGTATTACGTGGAAAAGCCGCCACTCAACGGATAAAAGTTACTCTAGGGATAACAGGCTGA
>M03053_135_000000000-ALP1V_1_2116_16262_17493	
GGACAGAAAGACCCTATGCAGCTTTACTGTATCTTGGAATTGGGTTTGGTCTTTACTTGCGCAGGATAGGTGGGAGGCTTTGAAGATGATCTTGCGGGATCGTTGGAGCCACTGGTGAGATACCACTCTTGTAATGATAAAATCCTAACTTTGAACCGTTATCCGGTCAGAGAACAGTTTCAGGTGGGCAGTTTGACTGGGGCGGTCGCCTCCTAAAAGGTAACGGAGGCGTACAAAGGTTTCCTCAAATCGGTCAGACATCGATTGTAGAGCGTAAAGGCATATGGAAGCTTAACTGCGAGACCTACAAGTCGAGCAGAGACGAAAGTCGGTCTTAGTGATCTGGCGGTATTACGTGGAAAAGCCGCCACTCAACGGATAAAAGTTACTCTAGGGATAACAGGCTGA
>M03053_135_000000000-ALP1V_1_2108_4885_10891	
GGACAAAAAGACCCTATGCAGCTTTACTGTAGCTTGGTATTGTGCCCGGGCTCTGAATGCGCAGGATAGGTGGGAGACGTTGATCTCATGGTTGCGGCTATGAGTTAGTCACTGGTGAGATACCACTCTTTCAGAGCTAGGGTTCTAACGTTCACCCGTTATCCGGGGAGCGGACAGTATCAGGTGGGCAGTTTGACTGGGGCGGTCGCCTCCTAAAAGGTAACGGAGGCGCACAGAGGTTTCCTCAGGCTGGTTGGAAATCAGCTGACGAGTGCAAAAGCAGAAGGAAGCTTGACTGTGAGACCTACAAGTCGAACAGGGACGAAAGTCGGTTTTAGTGATCCGACGGTTCTGAGTGGAAGGGCCGTCGCTCAACGGATAAAAGTTACTCTAGGGATAACAGGCTGA
>M03053_135_000000000-ALP1V_1_2105_14730_17981	
GGACAAAAAGACCCTATGCAGCTTTACTGTAGCTTGATATTGGCTCCGGGCTTTGTTTGCGCAGGATAGGTGGGAGGCGTTGAAAATTTTCTTGCGGGGAAATTGGAGCCGTTGGTGAGATACCACTCTAACAATGCTAGGATTCTAACCCTACACCGTTATCCGGTTAGGGGACAGTTTCAGGTGGTCAGTTTGACTGGGGCGGTCGCCTCCCAAAAGGTAACGGAGGCGTGCAAAGGTCTCCTCAGGCTGGTCGGAAATCAGTCGTAGAGTGTAAAGGCATAAGGAAGCTTGATTGTGAGACCTACAAGTCGAACAAAGACGAAAGTCGGCCTTAGTGATCCGACGGTTCCGAGTGGAAGGGCCGTCGCTCAACGGATAAAAGTTACTCTAGGGATAACAGGCTGA
>M03053_135_000000000-ALP1V_1_2110_9499_6452	
GGACAAAAAGACCCTATGCAGCTTTACTGTAACCTGGAATTGCTCTCAAGCTTATTTTGCGCAGCTTAGGTGGGAGGCTATGAACCTTTTCTTCTGGGAAGAGGGGAGCCGTCAGTGAGATACCACTCTTGGTAAGCTAGAGCGCTCAGTCTTAACCGTCATCCGGTAAGACGACAGTTTCAGGCGGGCAGTTTGACTGGGGCAGTCACCTCCCAAAAGGTAATGGAGGTGTGCAAAGGTTCCCTCAGGCTGGACGGAAATCAGCCATAGAGTGTAAAAGCAAAAGGGAGCTTGACTGCGAGACTGACATGTCAAGCAGAGACGAAAGTCGGCTTTAGTGATCCGACGGTGCTGTGTGGAAAGGCCGTCGCTCAACGGATAAAAGTTACTCTAGGGATAACAGGCTGA
>M03053_135_000000000-ALP1V_1_1118_16025_18773	
GGACAGAAAGACCCTATGCAGCTTTACTGTAGCTTGGTATTGTGCCCGGGCTCTGAATGCGCAGGATAGGTGGGAGACGTTGATCTCATGGTTGCGGCTATGAGTTAGTCACTGGTGAGATACCACTCTTTCAGAGCTAGGGTTCTAACGTTCACCCGTTATCCGGGGAGCGGACAGTATCAGGTGGGCAGTTTGACTGGGGCGGTCGCCTCCTAAAAGGTAACGGAGGCGCACAAAGGTTTCCTCAGGCTGGTTGGAAATCAGCTGACGAGTGCAAAAGCAGAAGGAAGCTTGACTGTGAGACCTACAAGTCGAACAGGGACGAAAGTCGGTTTTAGTGATCCGACGGTTCTGAGTGGAAGGGCCGTCGCTCAACGGATAAAAGTTACTCTAGGGATAACAGGCTGA
>M03053_135_000000000-ALP1V_1_1101_14863_20868	
GGACAGAAAGACTCTATGCAGCTTTACTGTAGCTTGGTATTGTGCCCGGGCTCTGAATGCGCAGGATAGGTGGGAGACGTTGATCTCATGCTTGTGGGTATGAGTTAGTCACTGGTGAGATACCACTCTTTCAGAGCTAGGGTTCTAACGTTCACCCGTTATCCGGGGAGCGGACAGTATCAGGTGGGCAGTTTGACTCGGGCGGTCGCCTCCTAAAAGGTAACGGAGGCGCGCAAAGGTTCCCTCAGGCTGGTTGGAAATCAGCTGACGAGTGCAAAAGCAGAAGGGAGCTTGACTGTGAGACCAACAAGTCGAACAGGGACGAAAGTCGGCTTTAGTGATCCGACGGTACTGAGTGGAAAGGCCGTCACTCAACGGATAAAAGTTACTCTAGGGATAACAGGCTGA
>M03053_135_000000000-ALP1V_1_2109_24325_16584	
GGACAGAAAGACCCTATGAAGCTTTACTGTAACCTGGAATTGCTTTCAAGCTTATTTTGCGCAGCTTAGGTGGGAGGCTACGAACCTTTTCTTCCGGGAAGAGGGGAGCCATCAGTGAGATACCACTCTTGGTAAGCTAGAAAGCTCAGTCTTAACCGTTATCCGGTAAGACGACAGTTTCAGGCGGGCAGTTTGACTGGGGCAGTCACCTCCCAAAAGGTAATGGAGGTGCACAAAGGTTCCCTCAGGTTGGTCGGAAATCAGTCGTAGAGTGTAAAGGCATAAGGAAGCTTGATTGTGAGACCTACAAGTCGAACAAAGACGAAAGTCGGCCTTAGTGATCCGACGGTTCCGAGTGGAAGGGCCGTCGCTCAACGGATAAAAGTTACTCTAGGGATAACAGGCTGA
>M03053_135_000000000-ALP1V_1_1113_24542_9716	
GGACAGAAAGACCCTATGAAGCTTTACTGTAACCTGGAATTGCTCTCAAGCTTATCTTGCGCAGCTTAGGTGGGAGGCTATGAACCTTTTCTTCTGGGAAGAGGGGAGCCATCAGTGAGATACCACTCTTGGTAAGCTAGAGCGCTCAGTCTTCACCGTCATCCGGTAAGACGACAGTTTCAGGCGGGCAGTTTGACTGGGGCAGTCACCTCCCAAAAGGTAATGGAGGTGTGCAAAGGTTCCCTCAGGCTGGACGGAAATCAGCCATAGAGTGTAAAAGCATAAGGGAGCTTGACTGCGAGACTGACATGTCAAGCAGAGACGAAAGTCGGCTTTAGTGATCCGACGGTGCTGTGTGGAAAGGCCGTCGCTCAACGGATAAAAGTTACTCTAGGGATAACAGGCTGA
>M03053_135_000000000-ALP1V_1_1107_26097_9025	
GGACAGAAAGACCCTATGCAGCTTTACTGTAACCTGGAACTGCTCTCAAGCTTATCTTGCGCAGCTTAGGTGGGAGGCTATGAACCTTTTCTTCTGGGAAGAGGGGAGCCATCAGTGAGATACCACTCTTGGTAAGCTAGAGCGCTCAGTCTTCACCGTCATCCGGTAAGACGACAGTTTCAGGCGGGCAGTTTGACTGGGGCAGTCACCTCCCAAAAGGTAATGGAGGTGTGCAAAGGTTCCCTCAGGCTGGACGGAAATCAGCCATAGAGTGTAAAAGCATAAGGGAGCTTGACTGCGAGACTGACATGTCAAGCAGAGACGAAAGTCGGCTTTAGTGATCCGACGGTGCTGTGTGGAAAGGCCGTCGCTCAACGGATAAAAGTTACTCTAGGGATAACAGGCTGA
>M03053_135_000000000-ALP1V_1_1103_14277_3754	
GGACAAAAAGACCCTATGCAGCTTTACTGTAACTTGAGATTGGTTTCGGGTTTTATTTGCGCAGAATAGGTGGGAGGCTATGAAAAAATACTTGTGGGTGTTTTGGAGCCATCAGTGAGATACCACTCTTGTAAAACTAGAAATCTAACTTTACACCATTATCTGGTTAAAAGACAGTCTCAGGCGGGCAGTTTGACTGGGGCGGTCGCCTCCTAAAAGGTAACGGAGGCGTACAAAGGTTTCCTCAAATCGGTCAGACATCGATTGTAGAGCGTAAAGGCATATGGAAGCTTAACTGCGAGACCTACAAGTCGAGCAGAGACGAAAGTCGGTCTTAGTGATCTGGCGGTATTACGTGGAAAAGCCGCCACTCAACGGATAAAAGTTACTCTAGGGATAACAGGCTGA
>M03053_135_000000000-ALP1V_1_1111_17548_20871	
GGACAAAAAGACCCTATGCAGCTTTACTGTAACTTGAAATTGAAATTGGACTTTAGTCGCGCAGTATAGGTGGGAGGCGTTGATAATATTCTTGCGGGAGTATTGGAGCTATCAGTGAGATACCACTCTTGTAATGTTAGATTTCTAACTTTGAACCATTATCTGGTCAGAGAACAGTTTCAGGCGGGCAGTTTGACTGGGGCGGTCGCCTCCTAAAAGGTAACGGAGGCGCACAAAGGTTTCCTCAGATCGGTCAGAAATCGATTGTAGAGCGTAAAGGCATATGGAAGCTTGACTGTAAGACTTACAAGTCGAACAGAGACGAAAGTCGGTCTTAGTGATCTGACGGTTCTGAGTGGAAGGGCCGTCACTCAACGGATAAAAGTTACTCTAGGGATAACAGGCTGA
>M03053_135_000000000-ALP1V_1_1107_14573_17036	
GGACAGAAAGACCCTATGCAGCTTTACTGTAGCTTGATATTGGCTCCGGGCTTTGTTTGCGCAGGATAGGTGGGAGGCGTTGAAAGTTTTCTTGCGGGAAGATTTGAGCCGTTGGTGAGATACCACTCTAACAATGCTAGGATTCTAACCCTATGTCGTTATCCGGCTAGGGGACAGTTTCAGGTGGTCAGTTTGACTGGGGCGGTCGCCTCCTAAAAGGTAACGGAGGCGTACAAAGGTTTCCTCAAATCGGTCAGACATCGATTGTAGAGCGTAAAGGCATATGGAAGCTTAACTGCGAGACCTACAAGTCGAGCAGAGACGAAAGTCGGTCTTAGTGATCTGGCGGTATTACGTGGAAAAGCCGCCACTCAACGGATAAAAGTTACTCTAGGGATAACAGGCTGA
>M03053_135_000000000-ALP1V_1_1103_14079_7164	
GGACAAAAAGACCCTATGCAGCTTTACTGTAACCTGGAATTGCTCTCAAGCTTATCTTGCGCAGCTTAGGTGGGAGACGTTGAACTTCTTCTTCCGGGAAGGAGGGAGTCATCAGTGAGATACCACTCTTGGTAAGCTAGAGCGCTCATTTCTAACCGTCAACCGGTAGAAAGACAGTTTCAGGCGGGCAGTTTGACTGGGGCAGTCACCTCCCAAAAGGTAATGGAGGTGTACAAAGGTTCGCTCAGGCTGGACGGAAATCAGCCATAGAGTGTAAAAGCATAAGCGAGCTTGACTGCGAGACTGACACGTCAAGCAGAGACGAAAGTCGGTTTTAGTGATCCGACGGTGCTGAGTGGAAAGGCCGTCGCTCAACGGATAAAAGTTACTCTAGGGATAACAGGCTGA
>M03053_135_000000000-ALP1V_1_2111_18784_14656	
GGACAGAAAGACCCTATGCAGCTTTACTGTAACTTGAGATTGGTTTCGGGTTTTATTTGCGCAGAATAGGTGGGAGGCTATGAAAAAATACTTGTGGGTGTTTTGGAGCCATCAGTGAGATACCACTCTTGTAAAACTAGAAATCTAACTTTACACCATTATCTGGTTAAAAGACAGTCTCAGGCGGGCAGTTTGACTGGGGCGGTCGCCTCCTAAAAGGTAACGGAGGCGTACAAAGGTTTCCTCAAATCGGTCAGACATCGATTGTAGAGCGTAAAGGCATATGGAAGCTTAACTGCGAGACCTACAAGTCGAGCAGAGACGAAAGTCGGTCTTAGTGATCTGGCGGTATTACGTGGAAAAGCCGCCACTCAACGGATAAAAGTTACTCTAGGGATAACAGGCTGA
>M03053_135_000000000-ALP1V_1_2105_20336_11800	
GGACAGAAAGACCCTATGCAGCTTTACTGTAGTTTGATATTGTGCTCGGGCTCTGAATGCGCAGAATAGGTGGGAGACGTCGAAATAGTGCTTGTGGGTACTATTGAGTCATCGGTGAGATACCACTCTTTTAGAGCTAGGGTTCTAACGCTTACCCGTTATCCGGGAAGCGGACAGTATCTGACGGGCAGTTTGACTGGGGCGGTCGCCTCCTAAAAGGTAACGGAGGCGCACAAAGGTTCCCTCAGGCTGGTTGGAAATCAGTCGTTGAGTGCAAAAGCAGAAGGGAGCTTGACTGTGAGACCTACAAGTCGAACAGGGACGAAAGTCGGTTTTAGTGATCCGACGGTTCTGCGTGGAAGGGCCGTCGCTCAACGGATAAAAGTTACTCTAGGGATAACAGGCTGA
>M03053_135_000000000-ALP1V_1_1110_20729_16589	
GGACAAAAAGACCCTATGCAGCTTTACTGTAACTTGAGATTGGTTTCGGGTTTTATTTGCGCAGAATAGGTGGGAGGCTATGAAAAAATACTTGTGGGTGTTTTGGAGCCATCAGCGAGATACCACTCTTGTAAAACTAGAAATCTAACTTTACACCATTATCCGGTTAAAAGACAGTCTCAGGCGGGCAGTTTGACTGGGGCGGTCGCCTCCTAAAAGGTAACGGAGGCGTACAAAGGTTTCCTCAAATCGGTCAGACATCGATTGTAGAGCGTAAAGGCATATGGAAGCTTAACTGCGAGACCTACAAGTCGAGCAGAGACGAAAGTCGGTCTTAGTGATCTGGCGGTATTACGTGGAAAAGCCGCCACTCAACGGATAAAAGTTACTCTAGGGATAACAGGCTGA
>M03053_135_000000000-ALP1V_1_1111_7747_11016	
GGACAAAAAGACCCTATGAAGCTTTACTGTAACTTGAGATTGGTTTCGGGTTTTATTTGCGCAGAATAGGTGGGAGGCTATGAAAAAATACTTGTGGGTGTTTTGGAGCCATCAGTGAGATACCACTCTTGTAAAACTAGAAATCTAACTTTACACCATTATCTGGTTAAAAGACAGTCTCAGGCGGGCAGTTTGACTGGGGCGGTCGCCTCCTAAAAGGTAACGGAGGCGTACAAAGGTTTCCTCAAATCGGTCAGACATCGATTGTAGAGCGTAAAGGCATATGGAAGCTTAACTGCGAGACCTACAAGTCGAGCAGAGACGAAAGTCGGTCTTAGTGATCTGGCGGTATTACGTGGAAAAGCCGCCACTCAACGGATAAAAGTTACTCTCGGGATAACAGGCTGA
>M03053_135_000000000-ALP1V_1_1109_17286_8363	
GGACAAAAAGACCCTATGAAGCTTTACTTTAACCTAGAGTTGTAACCTTTTTTTATCTGTGCAAAATAGGTGGGAGGGAGAAATGTAATCCCCCAAGTGAGATACCACTCTTTTGAAATTAGGATTGCTTACAATAACATAGTTCTTAAACTCTATTGGACCGCTCGTGGGGGTCAGTTTGACTGGGGCGGTCGCCTCCTAAAGTGTAACGGAGGCGTGCAAAGGTCTCCTCAAATTGGTCGGAAATCAATTGTGGAGTGGAAAGACATATGGAGGCTTGATTGCAAAGTTGACTGGCTGCGCAAAGATGAGAATCGGCCTTAATGATCCGATATGGCTGAGTGGAAGGTATATCGCTAAACGGATAAAAGTTACTCTAGGGATAACAGGCTGA
>M03053_135_000000000-ALP1V_1_2103_19738_12763	
GGACAGAAAGACCCTATGAAGCTTTACTGTAGCTTGAAATTGACTCCGGGCTTTATTTGCGCAGGATAAGTGGGAGGCTATGACTATTTCCTTGCGGGGAGATATGAGCCATTGGTGAGATACCACTCTAATAATGCTAGGACTCTAACCTTATACCGTTATCCGGTTAAGGGACAGTTTCAGGTGGTCAGTTTGACTGGGGCGGTCGCCTCCTAAAAGGTAACGGAGGCGTGCAAAGGTTTCCTCAGACTGGTCGGAAATCAGTCGTAGAGTGTAAAGGCATAAGGAAGCTTGATTGTGAGACCTACAAGTCGAACAAAGACGAAAGTCGGCCTTAGTGATCCGGCGGTACCAAATGGAAGGGCCGTCGCTCAACGGATAAAAGTTACTCTAGGGATAACAGGCTGA
>M03053_135_000000000-ALP1V_1_1104_7319_7632	
GGACGGAAAGACCCTATGCAGCTTTACTGTAACTTGAAATTGAAATTGGACTTTATTTGCGCAGTATAGGTGGGAGGCGTTGAGTTTATTCTTGCGGGAATTTAGGAGCCATCAGTGAGATACCACTCTGGTAATGTTAGATTTCTAACTTTGTATCATTATCTGGTCAAAGAACAGTTTCAGGCGGGCAGTTTGACTGGGGCGGTCGCCTCCCAAATGGTAACGGAGGCGTACAAAGGTTTCCTCAGGTCGGTCAGAAATCGATCGTAGAGTGTAAAGGCATAAGGAAGCTTGACTGTGAGACCTACAAGTCGAACAGGGACGAAAGTCGGTCTTAGTGATCTGACGGTACTGAGTGGAAAGGCCGTCACTCAACGGATAAAAGTTACTCTAGGGATAACAGGCTGA
>M03053_135_000000000-ALP1V_1_1106_13677_20319	
GGACAGAAAGACCCTATGAAGCTTTACTGTAACCTGGAATTGCTCTCAAGCTTATCTTGCGCAGCTTAGGTGGGAGACGTTGAACTTCTTCTTCCGGGAAGGAGGGAGTCATCAGTGAGATACCACTCTTGGTAAGCTAGAGCGCTCATTTCTAACCGTCAACCGGTAGAAAGACAGTTTCAGGCGGGCAGTTTGACTGGGGCAGTCACCTCCCAAAAGGTAATGGAGGTGTACAAAGGTTCGCTCAGGCTGGACGGAAATCAGCCATAGAGTGTAAAAGCATAAGCGAGCTTGACTGCGAGACTGACATGTCAAGCAGAGACGAAAGTCGGTTTTAGTGATCCGGCGCTTCCGAGTGGAAGGGGCGTCGCTCAACGGATAAAAGTTACTCTAGGGATAACAGGCTGA
>M03053_135_000000000-ALP1V_1_1119_26129_11028	
GGACAGAAAGACCCTATGCAGCTTTACTGTAGCTTGGTATTGTGCCCGGGCTCTGAATGCGCAGGATAGGTGGGAGACGTTGATCTCATGCTTGCGGGTATGAGTTAGTCACTGGTGGGATACCACTCTTTCAGAGCTAGGGTTCTAACGTTCACCCGTTATCCGGGGAGCGGACAGTATCAGGTGGGCAGTTTGACTGGGGCGGTCGCCTCCTAAAAGGTAACGGAGGCGCGCAAAGGTTTCCTCAGGCTGGTTGGAAATCAGTCGTAGAGTGTAAAGGCATAAGGAAGCCTGATTGTAAGACTTACAAGTCAAACAAAGACGAAAGTCGGCCTTAGTGATCCGACGGTTCCGAGTGGAAGGGCCGTCGCTCAACGGATAAAAGTTACTCTAGGGATAACAGGCTGA
>M03053_135_000000000-ALP1V_1_2110_16032_7351	
GGACAAAAAGACCCTATGCAGCTTTACTGTAACCTGAAATTGAAATTGGACTTTATTCGCGCAGTATAGGTGGGAAGCGTTGAAAATATTCTTGCGGGAATATTGGAGCTATCAGTGAGATACCACTCTTGTAATGTTAGATTTCTAACTTTGAACCATTATCTGGTCAGAGAACAGTTTCAGGCGGGCAGTTTGACTGGGGCGGTCGCCTCCCAAACGGTAACGGAGGCGTACAAAGGTTTCCTCTGAACGTGTAGAAATCGTATCTAGAGTGTAAAGGCATAAGGAAGCTTGACTGTGAGACCTACAAGTCGAGCAGGGACGAAAGTCGGTCTTAGTGATCTGACGGTACTGAGTGGAAAGGCCGTCACTCAACGGATAAAAGTTACTCTAGGGATAACAGGCTGA
>M03053_135_000000000-ALP1V_1_1104_24867_5932	
GGACAAAAAGACCCTATGCAGCTTTACTGTATCTTGGAATTGGGTTTGGTCTTTACTTGCGCAGGATAGGTGGGAGGCTTTGAAGATGATCTTGCGGGATCGTTGGAGCCACTGGTGAGATACCACTCTTGTAATGATAAAATCCTAACTTTGAACCGTTATCCGGTCAGAGAACAGTTTCAGGTGGGCAGTTTGACTGGGGCGGTCGCCTCCTAAAAGGTAACGGAGGCGTGCAAAGGTTCCCTCAGGCTGGTTGGACATCAGTCGTAGAGCGTAAAGGCATAAGGGAGCTTGACTGCGAGACCAACAAGTCGAGCAGAGACGAAAGTCGGCCTTAGTGATCCGGCGCTTCCGAGTGGAAGGGGCGTCGCTCAACGGACAAAAGTTACTCTAGGGATAACAGGCTGA
>M03053_135_000000000-ALP1V_1_1103_24098_18546	
GGACAGAAAGACCCTATGCAGCTTTACTGTAACTTGAGATTGGTTTCGGGTTTTATTTGCGCAGAATAGGTGGGAGGCTATGAAAAAATACTTGTGGGTGTTTTGGAGCCATCAGTGAGATACCACTCTTGTAAAACTAGAAATCTAACTTTACACCATTATCTGGTTAAAAGACAGTCTCAGGCGGGCAGTTTGACTGGGGCGGTCGCCTCCTAAAAGGTAACGGAGGCGTACAAAGGTTTCCTCAAATCGGTCAGACATCGATTGTAGAGCGTAAAGGCATATGGAAGCTTAACTGCGAGACCTACAAGTCGAGCAGAGACGAAAGTCGGTCTTAGTGATCTGGCGGTACTACGTGGAAAAGCCGCCACTCAACGGATAAAAGTTACTCTAGGGATAACAGGCTGA
>M03053_135_000000000-ALP1V_1_2105_25387_19327	
GGACAGAAAGACCCTATGCAGCTTTACTGTAACCTGGAATTGCTCTCAAGCTTATCTTGCGCAGCTTAGGTGGGAGACGTTGAACTTCTTCTTCCGGGAAGGAGGGAGTCATCAGTGAGATACCACTCTTGGTAAGCTAGAGCGCTCATTTCTAACCGTCAACCGGTAGAAAGACAGTTTCAGGCGGGCAGTTTGACTGGGGCAGTCACCTCCCAAAAGGTAATGGAGGTGTACAAAGGTTCGCTCAGGCTGGACGGAAATCAGCCATAGAGTGTAAAAGCATAAGCGAGCTTGACTGCGAGACTGACATGTCAAGCAGAGACGAAAGTCGGTTTTAGTGATCCGACGGTGCTGAGTGGAAAGGCCGTCGCTCAACGGACAAAAGTTACTCTAGGGATAACAGGCTGA
>M03053_135_000000000-ALP1V_1_1111_2451_13753	
GGACAGAAAGACCCTATGAAGCTTTACTGTAACCTGGAATTGCTTTCAAGCTTATTTTGCGCAGCTTAGGTGGGAGGCTACGAACCTTTTCTTCCGGGAAGAGGGGAGCCATCAGTGAGATACCACTCTTGGTAAGCTAGAAAGCTCAGTCTTAACCGTTATCCGGTAAGACGACAGTTTCAGGCGGGCAGTTTGACTGGGGCAGTCACCTCCCAAAAGGTAATGGAGGTGCACAAAGGTTCCCTCAGGTTGGACGGAAATCAACCATAGAGTGTAAAAGCATAAGGGAGCTTGACTGCGAGACTGACATGTCAAGCAGAGACGAAAGTCGGTTTTAGTGATCCGACGGTGCTGCGTGGAAAGGCCGTCGCTCAACGGATAAAAGTTACTCTAGGGATAACAGGCTGA
>M03053_135_000000000-ALP1V_1_1108_20077_9485	
GGACAAAAAGACCCTATGAAGCTTTACTGTAGCTTGGTATTGTGCCCGGGCTCTGAATGCGCAGGATAGGTGGGAGACGTTGATCTCATGCTTGCGGGTATGAGTTAGTCACTGGTGAGATACCACTCTTTCAGAGCTAGGGTTCTAACGTTCGCCCGTTATCCGGGGAGCGGACAGTATCAGGTGGGCAGTTTGACTGGGGCGGTCGCCTCCTAAAAGGTAACGGAGGCGCACAAAGGTTTCCTCAAATCGGTCAGACATCGATTGTAGAGCGTAAAGGCATATGGAAGCTTAACTGCGAGACCTACAAGTCGAGCAGAGACGAAAGTCGGTCTTAGTGATCTGGCGGTATTACGTGGAAAAGCCGCCACTCAACGGATAAAAGTTACTCTAGGGATAACAGGCTGA
>M03053_135_000000000-ALP1V_1_2114_9051_8835	
GGACAGAAAGACCCTATGCAGCTTTACTGTAACTTGAGATTGGTTTCGGGTTTTATTTGCGCAGAATAGGTGGGAGGCTATGAAAAAATACTTGTGGGTGTTTTGGAGCCATCAGTGAGATACCACTCTTGTAAAACTAGAAATCTAACTTTACACCATTATCTGGTTAAAAGACAGTCTCAGGCGGGCAGTTTGACTGGGGCGGTCGCCTCCTAAAAGGTAATGGAGGCGTACAAAGGTTTCCTCAAATCGGTCAGACATCGATTGTAGAGCGTAAAGGCATATGGAAGCTTAACTGCGAGACCTACAAGTCGAGCAGAGACGAAAGTCGGTCTTAGTGATCTGGCGGTATTACGTGGAAAGGCCGCCACTCAACGGATAAAAGTTACTCTAGGGATAACAGGCTGA
>M03053_135_000000000-ALP1V_1_1102_4560_13790	
GGACAGAAAGACCCTATGAAGCTTTACTGTAGCTTGGTATTGTGCCCGGGCTCTGAATGCGCAGGATAGGTGGGAGACGTTGATCTCATGGTTGCGGCTATGAGTTAGTCACTGGTGAGATACCACTCTTTCAGAGCTAGGGTTCTAACGTTCACCCGTTATCCGGGGAGCGGACAGTATCAGGTGGGCAGTTTGACTGGGGCGGTCGCCTCCTAAAAGGTAACGGAGGCGCACAAAGGTTTCCTCAGGCTGGTTGGAAATCAGCTGACGAGTGCAAAAGCAGAAGGAAGCTTGACTGTGAGACCTACAAGTCGAACAGGGACGAAAGTCGGTTTTAGTGATCCGACGGTTCTGAGTGGAAGGGCCGTCGCTCAACGGATAAAAGTTACTCTAGGGATAACAGGCTGA
>M03053_135_000000000-ALP1V_1_2108_11595_17459	
GGACAGAAAGAACCTATGCAGCTTTACTGTAACCTGAAATTGAAATTGGACTTTAGTCGCGCAGTATAGGTGGGAGGCGTTGAAAGTATTCTTGCGGGAATACCTGAGCTATCAGTGAGATACCACTCTTCTAATGTTAGATTTCTAACTTTGAACCATTATCTGGTCAAAGAACAGTTTCAGGCGGGCAGTTTGACTGGGGCGGTCGCCTCCCAAATGGTAACGGAGGCGTACAAAGGTTTCCTCTGAACGGGTAGAAATCGTATCTAGAGTGTAAAGGCATAAGGAAGCTTGACTGTGAGACCTACAAGTCGAACAGGGACGAAAGTCGGTCTTAGTGATCTGACGGTACTGAGTGGAAAGGCCGTCACTCAACGGATAAAAGTTACTCTAGGGATAACAGGCTGA
>M03053_135_000000000-ALP1V_1_2118_16785_15482	
GGACAGAAAGACCCTATGCAGCTTTACTGTATTTTGAAATTGTGTTCGGTTTTTACTTGCGCAGCATAAGTGGGAGACATTGAAGATACTCTCGTGGGAGTATTGGAGTCATTAGTGAGATACCACTCTAGTAAAATTTGGGCTCTAACTTTATACCATTATCTGGTTAAGGGACAGTTTTAGAAGGGCAGTTTGACTGGGGCGGTCACCTCCTAAAAGGTAACGGAGGTGTGCAAAGGTTCCCTCAGGCTGGTTGGAAATCAGCCGTCGAGTGTAAAGGCATAAGGGAGCTTGATTGTGAGACTTACAAGTCGAACAAAGACGAAAGTCGGCCTTAGTGATCCGACGGTGCTGTGTGGAAAGGCCGTCGCTCAACGGATAAAAGTTACTCTAGGGATAACAGGCTGA
>M03053_135_000000000-ALP1V_1_1111_5998_3227	
GGACAGAAAGACCCTATGCAGCTTTACTGTAACTTGAAATTGGCTCCGGGTTTTATTCGCGCAGGATAGGTGGGAGACTGTGATCATATCTTTGTGGAGATTATGTAGTCGTTGGTGAGATACCACTCTTGTAAAACTAGGATTCTAACTTTGTACCTTATATCAGGTCAAAGAACAGTTTCAGGTGGGCAGTTTGACTGGGGCGGTCGCCTCCTAAAAGGTAACGGAGGCGTGCAAAGGTTCCCTCAGGCTGGTTGGACATCAGTCGTAGAGTGTAAAGGCATAAGGGAGCTTGACAGCGAGACCTACAAGTCGAGCAGAGACGAAAGTCGGCCTTAGTGATCCGACGGTTCCGAGTGGAAGGGCCGTCGCTCAACGGATAAAAGTTACTCTAGGGATAACAGGCTGA
>M03053_135_000000000-ALP1V_1_2112_24709_2940	
GGACAAAAAGACCCTATGCAGCTTTACTGTAACTTGAGATTGGTTTCGGGTTTTATTTGCGCAGAATAGGTGGGAGGCTATGAAAAAATACTTGTGGGTGTTTTGGAGCCATCAGTGAGATACCACTCTTGTAAAACTAGAAATCTAACTTTACACCATTATCTGGTTAAAAGACAGTCTCAGGCGGGCAGTTTGACTGGGGCGGTCGCCTCCTAAAAGGTAACGGAGGCGTACAAAGGTTTCCTCAAATCGGTCAGACATCGATTGTAGAGCGTAAAGGCATATGGAAGCTTAACTGCGAGACCTACAAGTCGAGCAGAGACGAAAGTCGGTCTTAGTGATCTGGCGGTATTACGTGGAAAAGCCGCCACTCAACGGATAAAAGTTACTCTAGGGATAACAGGCTGA
>M03053_135_000000000-ALP1V_1_1110_23446_19577	
GGACAAAAAGACCCTATGAAGCTTTACTGTATCTTGGAATTGGGTTTGGTCTTTGCTTGCGCAGGATAGGTGGGAGGCTTTGAAGGCAATCTTGCGGGATTGCTGGAGCCACTGGTGAGATACCACTCTTGTAATGATAAAATCCTAACTTTGAACCGTTATCCGGTCAGAGAACAGTTTCAGGTGGGCAGTTTGACTGGGGCGGTCGCCTCCTAAAAGGTAACGGAGGCGTGCAAAGGTTCCCTCAGGCTGGTTGGACATCAGTCGTAGAGTGTAAAGGCATAAGGGAGCTTGACTGCAAGACTTACAAGTCGAGCAGAGACGAAAGTCGGCCTTAGTGATCCGACGGTTCCGAGTGGAAGGGCCGTCGCTCAACGGATAAAAGTTACTCTAGGGATAACAGGCTGA
>M03053_135_000000000-ALP1V_1_1101_7782_22221	
GGACAGAAAGACCCTATGCAGCTTTACTGTAACTTGAAATTGAAATTGGACTTTAGTCGCGCAGTATAGGTGGGAGGCGTTGAAAATAATCTTGCGGGAATATTGGAGCCATCAGTGAGATACCACTCTTCTAATGTTAGATTTCTAACTTTGAACCATTATCTGGTCAGAGGAACAGTTTCAGGCGGGCAGTTTGACTGGGGCGGTCGCCTCCCAAACGGTAACGGAGGCGTACAAAGGTTTCCTCTGAACGTGTAGAAATCGTATCTAGAGTGTAAAGGCATAAGGAAGCTTGACTGTGAGACCTACAAGTCGAGCAGGGACGAAAGTCGGTCTTAGTGATCTGACGGTACTGAGTGGAAAGGCCGTCACTCAACGGATAAAAGTTACTCTAGGGATAACAGGCTGA
>M03053_135_000000000-ALP1V_1_2108_23294_19642	
GGACAAAAAGACCCTATGCAGCTTTACTGTAACTTGAGATTGGTTTCGGGTTTTGTTTGCGCAGAATAGGTGGGAGGCTATGAAAAAATACTTGTGGGTGTTTTGGAGCCATCAGTGAGATACCACTCTTGTAAAACTAGAAATCTAACTTTACACCATTATCTGGTTAAAAGACAGTCTCAGGCGGGCAGTTTGACTGGGGCGGTCGCCTCCTAAAAGGTAACGGAGGCGTGCAAAGGTTTCCTCAGGCTGGTCGGAAATCAGTCGTAGAGTGTAAAGGCATAAGGAAGCTTGATTGTGAGACCTACAAGTCGAACAAAGACGAAAGTCGGCCTTAGTGATCCGACGGTTCCGAGTGGAAGGGCCGTCGCTCAACGGATAAAAGTTACTCTAGGGATAACAGGCTTGA
>M03053_135_000000000-ALP1V_1_2113_11298_9943	
GGACAGAAAGACCCTATGAAGCTTTACTGTAACCTGGAATTGCTCTCAAGCTTATCTTGCGCAGCTTAGGTGGGAGGCTATGAACCTTTTCTTCTGGGAAGAGGGGAGCCATCAGTGAGATACCACTCTTGGTAAGCTAGAGCGCTCAGTCTTCACCGTCATCCGGTAAGACGACAGTTTCAGGCGGGCAGTTTGACTGGGGCAGTCACCTCCCAAAAGGTAATGGAGGTGTGCAAAGGTTCCCTCAGGCTGGACGGAAATCAGCCATAGAGTGTAAAAGCATAAGGGAGCTTGACTGCGAGACTGACATGTCAAGCAGAGACGAAAGTCGGCTTTAGTGATCCGATGGTGCTGTGTGGAAAGGCCGTCGCTCAACGGATAAAAGTTACTCTAGGGATAACAGGCTGA
>M03053_135_000000000-ALP1V_1_1106_22768_16289	
GGACAGAAAGACCCTATGCAGCTTTACTGTATCTTGGAATTGGGTTTGGTCTTTACTTGCGCAGGATAGGTGGGAGGCTTTGAAGATGATCTTGCGGGATCGTTGGAGCCACTGGTGAGATACCACTCTTGTAATGATAAAATCCTAACTTTGAACCGTTATCCGGTCAGAGAACAGTTTCAGGTGGGCAGTTTGACTGGGGCGGTCGCCTCCTAAAAGGTAACGGAGGCGTGCAAAGGTTCCCTCAGGCTGGTTGGACATCAGTCGTAGAGTGTAAAGGCATAAGGGAGCTTGACTGCGAGACCAACAAGTCGAGCAGAGACGAAAGTCGGCCTTAGTGATCCGGCGCTTCCGAGTGGAAGGGGCGTCGCTCAACGGATAAAAGTTACTCTAGGGATAACAGGCTGA
>M03053_135_000000000-ALP1V_1_2105_13331_21891	
GGACAGAAAGACCCTATGCAGCTTTACTGTATCTTGGAATTGGGTTTGGTCTTTGCTTGCGCAGGATAGGTGGGAGGCTTTGAAGATGGTCTTGCGGGATCATTGGAGCCACTGGTGAGATACCACTCTAGTAATGATAAAATCCTAACTTTGAACCGTTATCCGGTCAAAGAACAGTTTCAGGTGGGCAGTTTGACTGGGGCGGTCGCCTCCTAAAAGGTAACGGAGGCGTGCAAAGGTTCCCTCAGGCTGGTTGGACATCAGTCGTAGAGTGTAAAGGCATAAGGGAGCTTGACTGCGAGACCAACAAGTCGAGCAGAGACGAAAGTCGGCCTTAGTGATCCGGCGCTTCCGAGTGGAAGGGGCGTCGCTCAACGGATAAAAGTTACTCTAGGGATAACAGGCTGA
>M03053_135_000000000-ALP1V_1_1118_21731_9371	
GGACAGAAAGACCCTATGCAGCTTTACTGTAACTTGAGATTGGTTTCGGGTTTTATTTGCGCAGAATAGGTGGGAGGCTATGAAAAAATACTTGTGGGTGTTTTGGAGCCATCAGTGAGATACCACTCTTGTAAAACTAGAAATCTAACTTTACACCATTATCTGGTTAAAAGACAGTCTCAGGCGGGCAGTTTGACTGGGGCGGTCGCCTCCTAAAAGGTAACGGAGGCGTACAAAGGTTTCCTCAAATCGGTCAGACATCGATTGTAGAGCGTAAAGGCATATGGAAGCTTAACTGCGAGACCTACAAGTCGAGCAGAGACGAAAGTCGGTCTTAGTGATCTGGCGGTATTACGTGGAAAAGCCGCCACTCAACGGATAAAAGTTACTCTAGGGATAACAGGCTGA
>M03053_135_000000000-ALP1V_1_2106_17537_12410	
GGACAGAAAGACCCTATGAAGCTTTACTGTAGCTTGATATTGGCTCCGGGCTTTGTTTGCGCAGGATAGGTGGGAGGCGTTGAAAATTTTCTCGTGGGAAGATTGGAGCCGTTGGTGAGATACCACTCTAACAATGCTAGGATTCTAACCCTATACCGTTATCCGGTTAGGGGACAGTTTCAGGTGGTCAGTTTGACTGGGGCGGTCGCCTCCCAAAAGGTAACGGAGGCGTGCAAAGGTTTCCTCAGGCTGGTCGGAAATCAGTCGTAGAGTGTAAAGGCATAAGGAAGCTTGATTGTGAGACCTACAAGTCGAACAAAGACGAAAGTCGGCCTTAGTGATCCGACGGTTCCGAGTGGAAGGGCCGTCGCTCAACGGATAAAAGTTACTCTAGGGATAACAGGCTGA
>M03053_135_000000000-ALP1V_1_1110_20383_16940	
GGACAGAAAGACCCTATGCAGCTTCACTATAACTTGAAATAGTATTTGGGTTTTGCTTGCGCAGCATAGGTGGGAGGCAAAGAGTACTTCATTCGGGTGAAGTAGGAGCCGACTTTGAGATACCACTCTGGTAAAACTAAAGTACTAACCATGATCCTTATATTCAGGACATGAGACAGTTTCAGGTGGGTAGTTTGACTGGGGCGGTCGCCTCTTAAAAAGTATCAGAGGCGTACTAAGGTTCTCTCAGACTGGACGGAAATCAGTTAAGGAATGCAAAGGTAAAAGAGAGCTTGACTGTGAGACCTACAAGTCGATCAGAAGCGAAAGCTGGTCTTAGTGATCCGACGATGCTGTGTGGAAAGGTCGTCGCTCAACGGATAAAAGTTACTCTAGGGATAACAGGCTGA
>M03053_135_000000000-ALP1V_1_2105_25825_10030	
GGACAGAAAGACCCTATGCAGCTTTACTGTAACTTGAGATTGGTTTCGGGTTTTATTTGCGCAGAATAGGTGGGAGGCTATGAAAAAATACTTGTGGGTGTTTTGGAGCCATCAGTGAGATACCACTCTTGTAAAACTAGAAATCTAACTTTACACCATTATCTGGTTAAAAGACAGTCTCAGGCGGGCAGTTTGACTGGGGCGGTCGCCTCCTAAAAGGTAACGGAGGCGTACAAAGGTTTCCTCAAATCGGTCAGACATCGATTGTAGAGCGTAAAGGCATATGGAAGCTTAACTGCGAGACCTACAAGTCGAGCAGAGACGAAAGTCGGTCTTAGTGATCTGGCGGTATTACGTGGAAAAGCCGCCACTCAACGGATAAAAGTTACTCTAGGGATAACAGGCTGA
>M03053_135_000000000-ALP1V_1_2110_16391_19685	
GGACAGAAAGACCCTATGCAGCTTTACTGTAGCTTGATATTGGCTCCGGGCTTTGTTTGCGCAGGATAGGTGGGAGGCGTTGAAAATCTTCTCGTGGGAAGATGGGAGCCGTTGGTGAGATACCACTCTAACAATGCTAGGATTCTAACCCTACACCGTTATCCGGTTAGGGGACAGTTTCAGGTGGTCAGTTTGACTGGGGCGGTCGCCTCCCAAAAGGTAACGGAGGCGTGCAAAGGTTCCCTCAGGCTGGTTGGACATCAGTCGTAGAGTGTAAAGGCATAAGGGAGCTTGACTGCGAGACCAACAAGTCGAGCAGAGACGAAAGTCGGCCTTAGTGATCCGGCGCTTCCGAGTGGAAGGGGCGTCGCTCAACGGATAAAAGTTACTCTAGGGATAACAGGCTGA
>M03053_135_000000000-ALP1V_1_1110_10262_10886	
GGACAAAAAGACCCTATGCAGCTTTACTGTAGCTTGATATTGGCTCCGGGCTTTGTTTGCGCAGGATAGGTGGGAGGCGTTGAAAACTTTCTTGCGGGGAAGTTGGAGCCGTTGGTGAGATACCACTCTAACAATGCTAGGATTCTAACCCTACACCGTTATCCGGTTAGGGGACAGTTTCAGGTGGTCAGTTTGACTGGGGCGGTCGCCTCCCAAAAGGTAACGGAGGCGTGCAAAGGTTTCCTCAGGCTGGTCGGAAATCAGTCGTAGAGTGTAAAGGCATAAGGAAGCTTGATTGTGAGACCTACAAGTCGAACAAAGACGAAAGTCGGCCTTAGTGATCCGACGGTTCCGAGTGGAAGGGCCGTCGCTCAACGGATAAAAGTTACTCTAGGGATAACAGGCTGA
>M03053_135_000000000-ALP1V_1_1111_27281_11841	
GGACAAAAAGACCCTATGCAGCTTTACTGTAACTTGAGATTGGTTTCGGGTTTTATTTGCGCAGAATAGGTGGGAGGCTATGAAAAAATACTTGTGGGTGTTTTGGAGCCATCAGTGAGATACCACTCTTGTAAAACTAGAAATCTAACTTTACACCATTATCTGGTTAAAAGACAGTCTCAGGCGGGCAGTTTGACTGGGGCGGTCGCCTCCTAAAAGGTAACGGAGGCGTACAAAGGTTTCCTCAAATCGGTCAGACATCGATTGTAGAGCGTAAAGGCATATGGAAGCTTAACTGCGAGACCTACAAGTCGAGCAGAGACGAAAGTCGGTCTTAGTGATCTGGCGGTATTACGTGGAAAAGCCGCCACTCAACGGATAAAAGTTACTCTAGGGATAACAGGCTGA
>M03053_135_000000000-ALP1V_1_1109_11654_19784	
GGACAAAAAGACCCTATGCAGCTTTACTGTAACCTGGAATTGCTCTCAAGCTTATTTTGCGCAGCTTAGGTGGGAGACGTTGAACTTCTTTTTCCGGAAAGGAGGGAGTCATCAGTGAGATACCACTCTTGGTAAGCTAGAGCGCTCATTTCTAACCGTTATCCGGTAGAAAGACAGTTTCAGGCGGGCAGTTTGACTGGGGCAGTCACCTCCCAAAAGGTAATGGAGGTGTACAAAGGTTCGCTCAGGCTGGACGGAAATCAGCCATAGAGTGTAAAAGCATAAGCGAGCTTGACTGCGAGACTGACATGTCAAGCAGAGACGAAAGTCGGTTTTAGTGATCCGACGGTGCTGAGTGGAAAGGCCGTCGCTCAACGGATAAAAGTTACTCTAGGGATAACAGGCTGA
>M03053_135_000000000-ALP1V_1_1116_26892_6251	
GGACAGAAAGACCCTATGCAGCTTTACTGTAACCTGGAATTGCTCTCAAGCTTATCTTGCGCAGCTTAGGTGGGAGGCTATGAACCTTTTCTTCTGGGAAGAGGGGAGCCATCAGTGAGATACCACTCTTGGTAAGCTAGAGCGCTCAGTCTTCACCGTCATCCGGTAAGACGACAGTTTCAGGCGGGCAGTTTGACTGGGGCAGTCACCTCCCAAAAGGTAATGGAGGTGTGCAAAGGTTCCCTCAGGTTGGACGGAAATCAACCATAGAGTGTAAAAGCATAAGGGAGCTTGACTGCGAGACTGACATGTCAAGCAGAGACGAAAGTCGGTTTTAGTGATCCGACGGTGCTGCGTGGAAAGGCCGTCGCTCAACGGATAAAAGTTACTCTAGGGATAACAGGCTGA
>M03053_135_000000000-ALP1V_1_1109_8926_18481	
GGACAGAAAGACCCTATGCAGCTTTACTGTAACTTGAGATTGGTTTCGGGTTTTATTTGCGCAGAATAGGTGGGAGGCTATGAAAAAATACTTGTGGGTGTTTTGGAGCCATCAGTGAGATACCACTCTTGTAAAACTAGAAATCTAACTTTACACCATTATCTGGTTAAAAGACAGTCTCAGGCGGGCAGTTTGACTGGGGCGGTCGCCTCCTAAAAGGTAACGGAGGCGTACAAAGGTTTCCTCAAATCGGTCAGACATCGATTGTAGAGCGTAAAGGCATATGGAAGCTTAACTGCGAGACCTACAAGTCGAGCAGAGACGAAAGTCGGTCTTAGTGATCTGGCGGTATTGTGTGGAAAAGCCGTCACTCAACGGATAAAAGTTACTCTAGGGATAACAGGCTGA
>M03053_135_000000000-ALP1V_1_1105_3956_14544	
GGACAGAAAGACCCTATGCAGCTTTACTGTAGCTTGGTATTGTGCCCGGGCTCTGAATGCGCAGGATAGGTGGGAGACGTTGATCTCATGCTTGCGGGTATGAGTTAGTCACTGGTGAGATACCACTCTTTCAGAGCTAGGGTTCTAACGTTCACCCGTTATCCGGGGAGCGGACAGTATCAGGTGGGCAGTTTGACTGGGGCGGTCGCCTCCTAAAAGGTAACGGAGGCGCGCAAAGGTTCCCTCAGGCTGGACGGAAATCAGCCATAGAGTGTAAAAGCATAAGGGAGCTTGACTGCGAGACTGACATGTCAAGCAGAGACGAAAGTCGGCTTTAGTGATCCGACGGTGCTGTGTGGAAAGGCCGTCGCTCAACGGATAAAAGTTACTCTAGGGATAACAGGCTGA
>M03053_135_000000000-ALP1V_1_1101_23905_11344	
GGACAGAAAGACCCTATGCAGCTTTACTGTAACTTGAAATTGAAATTGGACTTTATTCGCGCAGTATAGGTGGGAAGCGTTGAAAATACTCTTGCGGGAGTATTGGAGCTATCAGTGAGATACCACTCTTGTAATGTTAGATTTCTAACTTTGAACCATTATCTGGTCAGAGGACAGTTTCAGGCGGGCAGTTTGACTGGGGCGGTCGCCTCCCAAACGGTAACGGAGGCGTACAAAGGTTTCCTCTGAACGTGTAGAAATCGTATCTAGAGTGTAAAGGCATAAGGAAGCTTGACTGTGAGACCTACAAGTCGAGCAGGGACGAAAGTCGGTCTTAGTGATCTGACGGTACTGAGTGGAAAGGCCGTCACTCAACGGATAAAAGTTACTCTAGGGATAACAGGCTGA
>M03053_135_000000000-ALP1V_1_2106_14799_12865	
GGACAGAAAGACCCTATGCAGCTTTACTGTATCTTGGAATTGGGTTTGGTCTTTACTTGCGCAGGATAGGTGGGAGGCTTTGAAGATGATCTTGCGGGATCGTTGGAGCCACTGGTGAGATACCACTCTTGTAATGATAAAATCCTAACTTTGAACCGTTATCCGGTCAGAGAACAGTTTCAGGTGGGCAGTTTGACTGGGGCGGTCGCCTCCTAAAAGGTAACGGAGGCGTGCAAAGGTTCCCTCAGGCTGGTTGGACATCAGTCGTAGAGTGTAAAGGCATAAGGGAGCTTGACTGCGAGACCAACAAGTCGAGCAGAGACGAAAGTCGGCCTTAGTGATCCGGCGCTTCCGAGTGGAAGGGGCGTCGCTCAACGGATAAAAGTTACTCTAGGGATAACAGGCTGA
>M03053_135_000000000-ALP1V_1_1110_20774_21543	
GGACAAAAAGACCCTATGCAGCTTTACTGTAGCTTGATATTGGCTCCGGGCTTTGTTTGCGCAGGATAGGTGGGAGGCGTTGAAAATTTTCTTGCGGGAAGATTGGAGCCGTTGGTGAGATACCACTCTAACAATGCTAGGATTCTAACCTTAATCCGTAATCCGGTTAGGGAACACTCTCAGGTGGGCAGTTTGACTGGGGCGGTCGCCTCCTAAAAGGTAACGGAGGCGCACAAAGGTTTCCTCAGATCGTATAGAAATCGATCGTAGAGTGTAAAGGCATAAGGAAGCTTGACTGCGAGACCTACAAGTCGAGCAGAGACGAAAGTCGGTCTTAGTGATCCGACGATACTGAGTGGAAAGGTCGTCGCTCAACGGATAAAAGTTACTCTAGGGATAACAGGCTGA
>M03053_135_000000000-ALP1V_1_1117_25726_10082	
GGACAGAAAGACCCTATGAAGCTTTACTGTAACTTGAGATTGGTTTCGGGTTTTATTTGCGCAGAATAGGTGGGAGGCTATGAAAAAATACTTGTGGGTGTTTTGGAGCCATCAGTGAGATACCACTCTTGTAAAACTAGAAATCTAACTTTACACCATTATCTGGTTAAAAGACAGTCTCAGGCGGGCAGTTTGACTGGGGCGGTCGCCTCCTAAAAGGTAACGGAGGCGTACAAAGGTTTCCTCAAATCGGTCAGACATCGATTGTAGAGCGTAAAGGCATATGGAAGCTTAACTGCGAGACCTACAAGTCGAGCAGAGACGAAAGTCGGTCTTAGTGATCTGGCGGTATTACGTGGAAAAGCCGCCACTCAACGGATAAAAGTTACTCTAGGGATAACAGGCTGA
>M03053_135_000000000-ALP1V_1_1103_18690_16827	
GGACAGAAAGACCCTATGCAGCTTTACTGTAACTTGAGATTGGTTTCGGGTTTTATTTGCGCAGAATAGGTGGGAGGCTATGAAAAAATACTTGTGGGTGTTTTGGAGCCATCAGTGAGATACCACTCTTGTAAAACTAGAAATCTAACTTTACACCATTATCTGGTTAAAAGACAGTCTCAGGCGGGCAGTTTGACTGGGGCGGTCGCCTCCTAAAAGGTAACGGAGGCGTACAAAGGTTTCCTCAAATCGGTCAGACATCGATTGTAGAGCGTAAAGGCATATGGAAGCTTAACTGCGAGACCTACAAGTCGAGCAGAGACGAAAGTCGGTCTTAGTGATCTGGCGGTATTACGTGGAAAAGCCGCCACTCAACGGATAAAAGTTACTCTAGGGATAACAGGCTGA
>M03053_135_000000000-ALP1V_1_1113_16234_19365	
GGACAGAAAGACCCTATGCAGCTTTACTTTAACCTAGAGTTGTAACCTTTTTTTATCTGTGCAAAATAGGTGGGAGGGAGAAATGTAATCCCCCAAGTGAGATACCACTCTTTTGAAATTAGGATTGCTTACAATAACATAGTTCTTAAACTCTATTGGACCGCTCGTGGGGGTCAGTTTGACTGGGGCGGTCGCCTCCTAAAGTGTAACGGAGGCGTGCAAAGGTCTCCTCAAATTGGTCGGAAATCAATTGTGGAGTGGAAAGACATATGGAGGCTTGATTGCAAAGTTGACTGGCTGCGCAAAGATGAGAATCGGCCTTAATGATCCGATACGGCTGAGTGGAAGGTATATCGCTAAACGGATAAAAGTTACTCTAGGGATAACAGGCTGA
>M03053_135_000000000-ALP1V_1_2116_24898_16782	
GGACAGAAAGACCCTATGAAGCTTTACTGTATCTTGGAATTGGGTTTGGTCTTTACTTGCGCAGGATAGGTGGGAGGCTTTGAAGATGATCTTGCGGGATCGTTGGAGCCACTGGTGAGATACCACTCTTGTAATGATAAAATCCTAACTTTGAACCGTTATCCGGTCAGAGAACAGTTTCAGGTGGGCAGTTTGACTGGGGCGGTCGCCTCCTAAAAGGTAACGGAGGCGTGCAAAGGTTCCCTCAGGCTGGTTGGACATCAGTCGTAGAGTGTAAAGGCATAAGGGAGCTTGACTGCGAGACCAACAAGTCGAGCAGAGACGAAAGTCGGCCTTAGTGATCCGGCGCTTCCGAGTGGAAGGGGCGTCGCTCAACGGATAAAAGTTACTCTAGGGATAACAGGCTGA
>M03053_135_000000000-ALP1V_1_1101_16632_13195	
GGACAGAAAGACCCTATGCAGCTTTACTGTAACTTGAAATTGAAATTGGACTTTATTCGCGCAGTATAGGTGGGAGGCTTTGAAGATATCCTTGCGGGGATATTGGAGCTATCAGTGAGATACCACTCTTGTAATGTTAGATTTCTAACTTTGAACCATTATCTGGTCAGAGGACAGTTTCAGGCGGGCAGTTTGACTGGGGCGGTCGCCTCCCAAATGGTAACGGAGGCGTACAAAGGTTTCCTCTGAACGAGTAGAAATCGTATCTAGAGTGTAAAGGCATAAGGAAGCTCGACTGTGAGACCTACAAGTCGAGCAGGGACGAAAGTCGGTCTTAGTGATCTGACGGTACTGAGTGGAGAGGCCGTCACTCAACGGATAAAAGTTACTCTAGGGATAACAGGCTGA
>M03053_135_000000000-ALP1V_1_2116_16148_20036	
GGACAAAAAGACCCTATGCAGCTTTACTGTAACCTGGAATTGCTCTCAAGCTTATCTTGCGCAGCTTAGGTGGGAGGCTATGAACCTTTTCTTCTGGGAAGAGGGGAGCCATCAGTGAGATACCACTCTTGGTAAGCTAGAGCGCTCAGTCTTCACCGTCATCCGGTAAGACGACAGTTTCAGGCGGGCAGTTTGACTGGGGCAGTCACCTCCCAAAAGGTAATGGAGGTGTGCAAAGGTTCCCTCAGGCTGGACGGAAATCAGCCATAGAGTGTAAAAGCATAAGGGAGCTTGACTGCGAGACTGACATGTCAAGCAGAGACGAAAGTCGGCTTTAGTGATCCGACGGTGCTGTGTGGAAAGGCCGTCGCTCAACGGATAAAAGTTACTCTAGGGATAACATGCTGA
>M03053_135_000000000-ALP1V_1_2103_10212_9395	
GGACAGAAAGACCCTATGCAGCTTTACTGTAACTTGAGATTGGTTTCGGGTTTTATTTGCGCAGAATAGGTGGGAGGCTATGAAAAAATACTTGTGGGTGTTTTGGAGCCATCAGTGAGATACCACTCTTGTAAAACTAGAAATCTAACTTTACACCATTATCTGGTTAAAAGACAGTCTCAGGCGGGCAGTTTGACTGGGGCGGTCGCCTCCTAAAAGGTAACGGAGGCGTACAAAGGTTTCCTCAAATCGGTCAGACATCGATTGTAGAGCGTAAAGGCATATGGAAGCTTAACTGCGAGACCTACAAGTCGAGCAGAGACGAAAGTCGGTCTTAGTGATCTGGCGGTATTACGTGGAAAAGCCGCCACTCAACGGATAAAAGTTACTCTAGGGATAACAGGCTGA
>M03053_135_000000000-ALP1V_1_1106_8397_14048	
GGACAGAAAGACCCTATGAAGCTTTACTGTAACTTGAGATTGGTTTCGGGTTTTATTTGCGCAGAATAGGTGGGAGGCTATGAAAAAATACTTGTGGGTGTTTTGGAGCCATCAGTGAGATACCACTCTTGTAAAACTAGAAATCTAACTTTACACCATTATCTGGTTAAAAGACAGTCTCAGGCGGGCAGTTTGACTGGGGCGGTCGCCTCCTAAAAGGTAACGGAGGCGTACAAAGGTTTCCTCAAATCGGTCAGCCATCGATTGTAGAGCGTAAAGGCATATGGAAGCTTAACTGCGAGACCTACAAGTCGAGCAGAGACGAAAGTCGGTCTTAGTGATCTGGCGGTATTACGTGGAAAAGCCGCCACTCAACGGATAAAAGTTACTCTAGGGATAACAGGCTGA
>M03053_135_000000000-ALP1V_1_2105_10371_15338	
GGACAGAAAGACCCTATGAAGCTTTACTGTAGCTTGGTATTGTGCCCGGGCTCTGAATGCGCAGGATAGGTGGGAGACGTTGATCTCATGGTTGCGGCTATGAGTTAGTCACTGGTGAGATACCACTCTTTCAGAGCTAGGGTTCTAACGTTCACCCGTTATCCGGGGAGCGGACAGTATCAGGTGGGCAGTTTGACTGGGGCGGTCGCCTCCTAAAAGGTAACGGAGGCGCACAAAGGTTTCCTCAGGCTGGTTGGAAATCAGCTGACGAGTGCAAAAGCAGAAGGAAGCTTGACTGTGAGACCTACAAGTCGAACAGGGACGAAAGTCGGTTTTAGTGATCCGACGGTTCTGAGTGGAAGGGCCGTCGCTCAACGGATAAAAGTTACTCTAGGGATAACAGGCTGA
>M03053_135_000000000-ALP1V_1_1107_11033_11652	
GGACAAAAAGACCCTATGCAGCTTTACTGTAACTTGAGATTGGTTTCGGGTTTTATTTGCGCAGAATAGGTGGGAGGCTATGAAAAAATACTTGTGGGTGTTTTGGAGCCATCAGTGAGATACCACTCTTGTAAAACTAGAAATCTAACTTTACACCATTATCTGGTTAAAAGACAGTCTCAGGCGGGCAGTTTGGCTGGGGCGGTCGCCTCCTAAAAGGTAACGGAGGCGTACAAAGGTTTCCTCAAATCGGTCAGACATCGATTGTAGAGCGTAAAGGCATATGGAAGCTTAACTGCGAGACCTACAAGTCGAGCAGAGACGAAAGTCGGTCTTAGTGATCTGGCGGTATTACGTGGAAAAGCCGCCACTCAACGGATAAAAGTTACTCTAGGGATAACAGGCTGA
>M03053_135_000000000-ALP1V_1_2113_20986_24280	
GGACAGAAAGACCCTATGCAGCTTTACTGTAACTTGAGATTGGTTTCGGGTTTTATTTGCGCAGAATAGGTGGGAGGCTATGAAAAAATACTTGTGGGTGTTTTGGAGCCATCAGTGAGATACCACTCTTGTAAAACTAGAAATCTAACTTTACACCATTATCTGGTTAAAAGACAGTCTCAGGCGGGCAGTTTGACTGGGGCGGTCCCCTCCTAAAAGGTAACGGAGGCGTACAAAGGTTTCCTCAAATCGGTCAGACATCGATTGTGGAGCGTAAAGGCATATGGAAGCTTAACTGCGAGACCTACAAGTCGAGCAGAGACGAAAGTCGGTCTTAGTGATCTGGCGGTATTACGTGGAAAAGCCGCCACTCAACGGATAAAAGTTACTCTAGGGATAACAGGCTGA
>M03053_135_000000000-ALP1V_1_1107_10516_12273	
GGACAAAAAGACCCTATGAAGCTTTACTGTAACCTGGAATTGCTCTCAAGCTTATCTTGCGCAGCTTAGGTGGGAGGCTATGAACCTTTTCTTCTGGGAAGAGGGGAGCCATCAGTGAGATACCACTCTTGGTAAGCTAGAGCGCTCAGTCTTCACCGTCATCCGGTAAGACGACAGTTTCAGGCGGGCAGTTTGACTGGGGCAGTCACCTCCCAAAAGGTAATGGAGGTGTGCAAAGGTTCCCTCAGGCTGGACGGAAATCAGCCATAGAGTGTAAAAGCATAAGGGAGCTTGACTGCGAGACTGACATGTCAAGCAGAGACGAAAGTCGGCTTTAGTGATCCGACGGTGCTGTGTGGAAAGGCCGTCGCTCAACGGATAAAAGTTACTCTAGGGATAACAGGCTGA
>M03053_135_000000000-ALP1V_1_2105_4655_9144	
GGACAGAAAGACCCTATGCAGCTTTACTGTATCTTGGAATTGGGTTTGGTCTTTGCTTGCGCAGGATAGGTGGGAGGCTTTGAAGATGGTCTTGCGGGGTCATTGGAGCCACTGGTGAGATACCACTCTAGTAATGATAAAATCCTAACTTTGAACCGTTATCCGGTCAGAGAACAGTTTCAGGTGGGCAGTTTGACTGGGGCGGTCGCCTCCTAAAAGGTAACGGAGGCGTGCAAAGGTTCCCTCAGGCTGGTTGGACATCAGTCGTAGAGTGTAAAGGCATAAGGGAGCTTGACTGCAAGACTTACAAGTCGAGCAGAGACGAAAGTCGGCCTTAGTGATCCGACGATTCCGAGTGGAAGGGCCGTCGCTCAACGGATAAAAGTTACTCTAGGGATAACAGGCTGA
>M03053_135_000000000-ALP1V_1_1106_12019_23266	
GGACAAAAAGACCCTATGAAGCTTTACTGTAACCTGGAATTGCTTTCAAGCTTATTTTGCGCAGCTTAGGTGGGAGGCTACGAACCTTTTCTTCCGGGAAGAGGGGAGCCATCAGTGAGATACCACTCTTGGTAAGCTAGAAAGCTCAGTCTTAACCGTTATCCGGTAAGATGACAGTTTCAGGCGGGCAGTTTGACTGGGGCAGTCACCTCCCAAAAGGTAATGGAGGTGCACAAAGGTTCCCTCAGGTTGGACGGAAATCAACCATAGAGTGTAAAAGCAAAAGGGAGCTTGACTGCGAGACTGACATGTCAAGCAGAGACGAAAGTCGGCTTTAGTGATCCGACGGTGCTGTGTGGAAAGGCCGTCGCTCAACGGATAAAAGTTACTCTAGGGATAACAGGCTGA
>M03053_135_000000000-ALP1V_1_1112_25101_10210	
GGACAGAAAGACCCTATGAAGCTTTACTGTAGCTTGGTATTGTGCCCGGGCTCTGAATGCGCAGGATAGGTGGGAGACGTTGATCTCATGCTTGTGGGTATGAGTTAGTCACTGGTGAGATACCACTCTTTCAGAGCTAGGGTTCTAACGTTCACCCGTTATCCGGGGAGCGGACAGTATCAGGTGGGCAGTTTGACTGGGGCGGTCGCCTCCTAAAAGGTAACGGAGGCGCACAAAGGTTTCCTCAGGCTGGTTGGAAATCAGCTGACGAGTGCAAAAGCAGAAGGAAGCTTGACTGTGAGACCTACAAGTCGAACAGGGACGAAAGTCGGTTTTAGTGATCCGACGGTTCTGAGTGGAAGGGCCGTCGCTCAACGGATAAAAGTTACTCTAGGGATAACAGGCTGA
>M03053_135_000000000-ALP1V_1_1117_18572_4773	
GGACAGAAAGACCCTATGAAGCTTTACTGTAACCTGGAATTGCTCTCAAGCTTATTTTGCGCAGCTTAGGTGGGAGACGTTGAACTTCTTTTTCCGGAAAGGAGGGAGTCATCAGTGAGATACCACTCTTGGTAAGCTAGAGCGCTCATTTCTAACCGTTATCCGGTAGAAAGACAGTTTCAGGCGGGCAGTTTGACTGGGGCAGTCACCTCCTAAAAGGTAACGGAGGCGTACAAAGGTTTCCTCAAATCGGTCAGACATCGATTGTAGAGCGTAAAGGCATATGGAAGCTTAACTGCGAGACCTACAAGTCGAGCAGAGACGAAAGTCGGTCTTAGTGATCTGGCGGTATTACGTGGAAAAGCCGCCACTCAACGGATAAAAGTTACTCTAGGGATAACAGGCTGA
>M03053_135_000000000-ALP1V_1_1117_16391_4999	
GGACAGAAAGACCCTATGAAGCTTTACTGTAACTTGAAATTGAAATTGGACTTTATTTGCGCAGTATAGGTGGGAGGCTTTGAAGATATTCTTATGGGAATGTTGGAGCTATTAGTGAGATACCACTCTTGTAATGTTAGATTTCTAACTTTGTACCATTATCTGGTCAAAAGACAGTTTCAGGCGGGCAGTTTGACTGGGGCGGTCGCCTCCTAAAAGGTAACGGAGGCGTACAAAGGTTTCCTCAGATCGGTCAGAAATCGATCTTAGAGTGTAAAGGCATAAGGAAGCTTGACTGTGAGACCTACAAGTCGAGCAGGGACGAAAGTCGGTCTTAGTGATCTGACGGTACTGAGTGGAAAGGCCGTCACTCAACGGATAAAAGTTACTCTAGGGATAACAGGCTGA
>M03053_135_000000000-ALP1V_1_1109_24574_12510	
GGACAGAAAGACCCTATGCAGCTTTACTGTAACTTGAGATTGGTTTCGGGTTTTATTTGCGCAGAATAGGTGGGAGGCTATGAAAAAATACTTGTGGGTGTTTTGGAGCCATCAGTGAGATACCACTCTTGTAAAACTAGAAATCTAACTTTACACCATTATCTGGTTAAAAGACAGTCTCAGGCGGGCAGTTTGACTGGGGCGGTCGCCTCCTAAAAGGTAACGGAGGCGTACAAAGGTTTCCTCAAATCGGTCAGACATCGATTGTAGAGCGTAAAGGCATATGGAAGCTTAACTGCGAGACCTACAAGTCGAGCAGAGACGAAAGTCGGTCTTAGTGATCTGGCGGTATTACGTGGAAAAGCCGCCACTCAACGGATAAAAGTTACTCTAGGGATAACAGGCTGA
>M03053_135_000000000-ALP1V_1_2117_16989_4351	
GGACAAAAAGACCCTATGCAGCTTTACTGTAACTTGAGATTGGTTTCGGGTTTTATTTGCGCAGAATAGGTGGGAGGCTATGAAAAAATACTTGTGGGTGTTTTGGAGCCATCAGTGAGATACCACTCTTGTAAAACTAGAAATCTAACTTTACACCATTATCTGGTTAAAAGACAGTCTCAGGCGGGCAGTTTGACTGGGGCGGTCGCCTCCTAAAAGGTAACGGAGGCGTACAAAGGTTTCCTCAAATCGGTCAGACATCGATTGTAGAGCGTAAAGGCATATGGAAGCTTAACTGCGAGACCTACAAGTCGAGCAGAGACGAAAGTCGGTCTTAGTGATCTGGCGGTATTACGTGGAAAAGCCGCCACTCAACGGATAAAAGTTACTCTAGGGATAACAGGCTGA
>M03053_135_000000000-ALP1V_1_1109_27806_11718	
GGACAAAAAGACCCTATGAAGCTTTACTGTAACCTGGAATTGCTCTCAAGCTTATCTTGCGCAGCTTAGGTGGGAGGCTATGAACCTTTTCTTCTGGGAAGAGGGGAGCCATCAGTGAGATACCACTCTTGGTAAGCTAGAGCGCTCAGTCTTCACCGTCATCCGGTAAGACGACAGTTTCAGGCGGGCAGTTTGACTGGGGCAGTCACCTCCCAAAAGGTAATGGAGGTGTGCAAAGGTTCCCTCAGGCTGGACGGAAATCAGCCATAGAGTGTAAAAGCATAAGGGAGCTTGACTGCGAGACTGACATGTCAAGCAGAGACGAAAGTCGGCTTTAGTGATCCGACGGTGCTGTGTGGAAAGGCCGTCGCTCAACGGATAAAAGTTACTCTAGGGATAACAGGCTGA
>M03053_135_000000000-ALP1V_1_1101_4777_19385	
GGACAAAAAGACCCTATGCAGCTTTACTGTATCTTGAAATTGAATTTTGATTTTATTTGCGCAGAATAGGTGGGAGACGTTGAATATATCCTTATGGGGGTATAGGAGTCATCAGTGAGATACCACTCTGATAAAATTGAACTTCTAACTTTATACCGTAAACCGGTTAAAAGACAGTTTCAGGTGGGCAGTTTGACTGGGGCGGTCGCCTCCTAAAAGGTAACGGAGGCGTACAAAGGTTTCCTCAGATCGGTCAGAAATCGATCTTAGAGTGCAAAGGCAAAAGGAAGCTTGACTGTGAGACAAACGAGTCGAGCAGAGACGAAAGTCGGTCTTAGTGATCTGACGCTGCTGTGTGGAAAGGGCGTCACTCAACGGATAAAAGTTACTCTAGGGATAACAGGCTGA
>M03053_135_000000000-ALP1V_1_1118_6122_8063	
GGACAAAAAGACCCTATGCAGCTTTACTGTAACCTGGAATTGCTCTCAAGCTTATCTTGCGCAGCTTAGGTGGGAGACGTTGAACTTCTTCTTCCGGGAAGGAGGGAGTCATCAGTGAGATACCACTCTTGGTAAGCTAGAGCGCTCAGTCTTCACCGTCATCCGGTAAGACGACAGTTTCAGGCGGGCAGTTTGACTGGGGCAGTCACCTCCCAAAAGGTAATGGAGGTGTGCAAAGGTTCCCTCAGGCTGGACGGAAATCAGCCATAGAGTGTAAAAGCATAAGGGAGCTTGACTGCGAGACTGACATGTCAAGCAGAGACGAAAGTCGGCTTTAGTGATCCGACGGTGCTGTGTGGAAAGGCCGTCGCTCAACGGATAAAAGTTACTCTAGGGATAACAGGCTGA
>M03053_135_000000000-ALP1V_1_2115_17109_2482	
GGACAGAAAGACCCTATGCAGCTTTACTGTAACTTGAAATTGAAATTGGACTTTATTCGCGCAGTATAGGTGGGAAGCGTTGAAAATACTCTTGCGGGAGTATTGGAGCTATCAGTGAGATACCACTCTTGTAATGTTAGATTTCTAACTTTGAACCATTATCTGGTCAGAGGACAGTTTCAGGCGGGCAGTTTGACTGGGGCGGTCGCCTCCCAAACGGTAACGGAGGCGTACAAAGGTTTCCTCAGATCGGTCAGAAATCGATCTTAGAGTGTAAAGGCAAAAGGAAGCTTAACTGTGAGACAAACAAGTCGAGCAGATACGAAAGTAGGTCTTAGTGATCTGACGCTGCTGTGTGGAAAGGGCGTCACTCAACGGATAAAAGTTACTCTAGGGATAACAGACTGA
>M03053_135_000000000-ALP1V_1_1108_10094_10596	
GGACAAAAAGACCCTATGAAGCTTTACTGTAACTTGAGATTGGTTTCGGGTTTTATTTGCGCAGAATAGGTGGGAGGCTATGAAAAAATACTTGTGGGTGTTTTGGAGCCATCAGTGAGATACCACTCTTGTAAAACTAGAAATCTAACTTTACACCATTATCTGGTTAAAAGACAGTCTCAGGCGGGCAGTTTGACTGGGGCGGTCGCCTCCTAAAAGGTAACGGAGGCGTACAAAGGTTTCCTCAAATCGGTCAGACATCGATTGTAGAGCGTAAAGGCATATGGAAGCTTAACTGCGAGACCTACAAGTCGAGCAGAGACGAAAGTCGGTCTTAGTGATCTGGCGGTATTACGTGGAAAAGCCGCCACTCAACGGATAAAAGTTACTCTAGGGATAACAGGCTGA
>M03053_135_000000000-ALP1V_1_1110_21981_7640	
GGACAAAAAGACCCTATGCAGCTTTACTGTAACTTGAGATTGGTTCCGGGTTTTATTTGCGCAGAATAGGTGGGAGGCTATGAAAAAATACTTGTGGGTGTTTTGGAGCCATCAGTGAGATACCACTCTTGTAAAACTAGAAATCTAACTTTACACCATTATCTGGTTAAAAGACAGTCTCAGGCGGGCAGTTTGACTGGGGCGGTCGCCTCCTAAAAGGTAACGGAGGCGTACAAAGGTTTCCTCAAATCGGTCAGACATCGATTGTAGAGCGTAAAGGCATATGGAAGCTTAACTGCGAGACCTACAAGTCGAGCAGAGACGAAAGTCGGTCTTAGTGATCTGACGGTACTGAGTGGAAAGGCCGTCGCTCAACGGATAAAAGTTACTCTAGGGATAACAGGCTGA
>M03053_135_000000000-ALP1V_1_1117_10142_10169	
GGACAGAAAGACCCTATGCAGCTTTACTGTAGCTTGGTATTGTGCCCGGGCTCTGAATGCGCAGGATAGGTGGGAGACGTTGATCTCATGCTTGCGGGTATGAGTTAGTCACTGGTGAGATACCACTCTTTCAGAGCTAGGGTTCTAACGTTCACCCGTTATCCGGGGAGCGGACAGTATCAGGTGGGCAGTTTGACTGGGGCGGTCGCCTCCTAAAAGGTAACGGAGGCGTGCAAAGGTTCCCTCAGGCTGGACGGAAATCAGCTGTAGAGTGCAAAGGCAGAAGGGAGCTTGACTGCAAGACCTACAAGTCGAGCAGGGACGAAAGTCGGCCTTAGTGATCCGACGATGCCGTGTGGAAGGGTCGTCGCTCAACGGATAAAAGTTACTCTAGGGATAACAGGCTGA
>M03053_135_000000000-ALP1V_1_1116_7518_19600	
GGACAAAAAGACCCTATGCAGCTTTACTGTAACCTGAAATTGAAATTGGACTTTATTCGCGCAGTATAGGTGGGAAGCGTTGAAAATATTCTTGCGGGAATATTGGAGCTATCAGTGAGATACCACTCTTGTAATGTTAGATTTCTAACTTTGAACCATTATCTGGTCAGAGAACAGTTTCAGGCGGGCAGTTTGACTGGGGCGGTCGCCTCCTAAAAGGTAACGGAGGCGTACAAAGGTTTCCTCAAATCGGTCAGACATCGATTGTAGAGCGTAAAGGCATATGGAAGCTTAACTGCGAGACCTACAAGTCGAGCAGAGACGAAAGTCGGTCTTAGTGATCTGGCGGTATTACGTGGAAAAGCCGCCACTCAACGGATAAAAGTTACTCTAGGGATAACAGGCTGA
>M03053_135_000000000-ALP1V_1_2107_20896_15049	
GGACAAAAAGACCCTATGCAGCTTTACTGTATCCTGATATTGAATTTTGATTATATTTGCGCAGTATAGGTGGGAGACTATGATAGTGTTCTTGCGGGGACAAAGGAGTCATCAGTGAGATACCACTCTTGTATAATTGAACTTCTAACTTCATACCGTTAGCCGGTTGAAAGACAGTTTCAGGTGGGCAGTTTGACTGGGGCGGTCGCCTCCTAAAAGGTAACGGAGGCGTACAAAGGTTTCCTCAAATCGGTCAGACACCGATTGTAGAGCGTAAAGGCATATGGAAGCTTAACTGCGAGACCTACAAGTCGAGCAGAGACGAAAGTCGGTCTTAGTGATCTGGCGGTATTACGTGGAAAAGCCGCCACTCAACGGATAAAAGTTACTCTAGGGATAACAGGCTGA
>M03053_135_000000000-ALP1V_1_1112_14230_21614	
GGACAGAAAGACCCTATGAAGCTTTACTGTATCTTGGAATTGGGTTTGGTCTTTGCTTGCGCAGGATAGGTGGGAGGCTTTGAAGATGGTCTTGCGGGATCATTGGAGCCACTGGTGAGATACCACTCTAGTAATGATAAAATCCTAACTTTGAACCGTTATCCGGTCAAAGAACAGTTTCAGGTGGGCAGTTTGACTGGGGCGGTCGCCTCCTAAAAGGTAACGGAGGCGTGCAAAGGTTCCCTCAGGCTGGTTGGACATCAGTCGTAGAGTGTAAAGGCATAAGGGAGCTTGACTGCGAGACCTACAAGTCGAGCAGAGACGAAAGTCGGCCTTAGTGATCCGACGGTTCCGAGTGGAAGGGCCGTCGCTCAACGGATAAAAGTTACTCTAGGGATAACAGGCTGA
>M03053_135_000000000-ALP1V_1_1115_7946_20534	
GGACAAAAAGACCCTATGCAGCTTTACTGTAGCTTGAGATTGGATTCGGGCTTTGCATGCGCAGCATAGGTGGGAGGCGTTGAAGATATTCTTGCGGGAATATTTGAGCCGTTCGTGAGATACCACTCTTGTAATGTTAGAATCCTAACCTGGTTCCGTAATCCGGACTGGGAACAGTCTCTGGTGGGCAGTTTGACTGGGGCGGTCGCCTCCTAAAAGGTAATGGAGGTGTACAAAGGTTCGCTCAGGCTGGACGGAAATCAGCCATAGAGTGTAAAAGCATAAGCGAGCTTGACTGCGAGACTGACATGTCAAGCAGAGACGAAAGTCGGTTTTAGTGATCCGACGGTGCTGAGTGGAAAGGCCGTCGCTCAGCGGATAAAAGTTACTCTAGGGATAACAGGCTGA
>M03053_135_000000000-ALP1V_1_2113_20948_11981	
GGACAGAAAGACCCTATGCAGCTTGACTATAGTTTGGAGTAGTATTTAGGCTTTATCTGCGCAGCATAAGTGGGAGGTATTGATACCTCCATTTCGGTGGAGGAGGAACCAATCTTGAGATACCACTCTGATATAGCTCGAATACTAACTAGATTCCGTTTGTATCCGGATCTAAGAATACTTCAGATGGGTAGTTTGACTGGGGCGGTCACCTCCTAAAGAGTAACGGAGGTGTACTAAGGTTCCTTCAGACTGGACGGAAATCAGTTGCAGAGCATAAAGGTAAAAAGGGGCTTGACTGTAAGGCTCACAAGCCAAGCAGGAGCGAAAGCTGGTCTTAGTGATCCGGCGATTCCTTGTGGACGGGTCGTCGCTCAACGGATAAAAGTTACTCTAGGGATAACAGGCTGA
>M03053_135_000000000-ALP1V_1_1109_25811_16881	
GGACAAAAAGACCCTATGCAGCTTTACTGTAACTTGAGATTGGTTTCGGGTTTTATTTGCGCAGAATAGGTGGGAGGCTATGAAAAAATACTTGTGGGTGTTTTGGAGCCATCAGTGAGATACCACTCTTGTAAAACTAGAAATCTAACTTTACACCATTATCTGGTTAAAAGACAGTCTCAGGCGGGCAGTTTGACTGGGGCGGTCGCCTCCTAAAAGGTAACGGAGGCGTACAAAGGTTTCCTCAAATCGGTCAGACATCGATTGTAGAGCGTAAAGGCATATGGAAGCTTAACTGCGAGACCTACAAGTCGAGCAGAGACGAAAGTCGGTCTTAGTGATCTGGCGGTATTACGTGGAAAAGCCGCCACTCAACGGATAAAAGTTACTCTAGGGATAACAGGCTGA
>M03053_135_000000000-ALP1V_1_1104_3556_13574	
GGACAGAAAGACCCTATGCAGCTTTACTGTATCTTGGAATTGGGTTTGGTCTTTACTTGCGCAGGATAGGTGGGAGGCTTTGAAGATGATCTTGCGGGATCGTTGGAGCCACTGGTGAGATACCACTCTTGTAATGATAAAATCCTAACTTTGAACCGTTATCCGGTCAGAGAACAGTTTCAGGTGGGCAGTTTGACTGGGGCGGTCGCCTCCTAAAAGGTAACGGAGGCGTGCAAAGGTTCCCTCAGGCTGGTTGGACATCAGTCGTAGAGTGTAAAGGCATAAGGGAGCTTGACTGCAAGACTTACAAGTCGAGCAGAGACGAAAGTCGGCCTTAGTGATCCGACGGTTCCGAGTGGAAGGGCCGTCGCTCAACGGATAAAAGTTACTCTAGGGATAACAGGCTGA
>M03053_135_000000000-ALP1V_1_1111_19075_8408	
GGACAGAAAGACCCTATGCAGCTTTACTGTATCTTGGAATTGGGTTTGGTCTTTACTTGCGCAGGATAGGTGGGAGGCTTTGAAGATGATCTTGCGGGATCGTTGGAGCCACTGGTGAGATACCACTCTTGTAATGATAAAATCCTAACTTTGAACCGTTATCCGGTCAGAGAACAGTTTCAGGTGGGCAGTTTGACTGGGGCGGTCGCCTCCTAAAAGGTAACGGAGGCGTGCAAAGGTTCCCTCAGGCTGGTTGGACATCAGTCGTAGAGTGTAAAGGCATAAGGGAGCTTGACTGCGAGACCAACAAGTCGAGCAGAGACGAAAGTCGGCCTTAGTGATCCGGCGCTTCCGAGTGGAAGGGGCGTCGCTCAACGGATAAAAGTTACTCTAGGGATAACAGGCTGA
>M03053_135_000000000-ALP1V_1_2111_8483_14116	
GGACAGAAAGACCCTATGCAGCTTTACTGTAACTTGAAATTGAAATTGGACTTTATTCGCGCAGTATAGGTGGGAAGCGTTGAAAATACTCTTGCGGGAGTATTGGAGCTATCAGTGAGATACCACTCTTGTAATGTTAGATTTCTAACTTTGAACCATTATCTGGTCAGAGGACAGTTTCAGGCGGGTAGTTTGACTGGGGCGGTCGCCTCCCAAACGGTAACGGAGGCGTACAAAGGTTTCCTCTGAACGCGTAGAAATCGTATCTAGAGTGTAAAGGCATAAGGAAGCTTGACTGTGAGACCTACAAGTCGAGCAGGGACGAAAGTCGGCCTTAGTGATCTGACGGTACTGAGTGGAAAGGCCGTCACTCAACGGATAAAAGTTACTCTAGGGATAACAGGCTGA
>M03053_135_000000000-ALP1V_1_1105_11686_22203	
GGACAAAAAGACCCTATGCAGCTTTACTGTAACTTGAAATTGAAATTGGACTTTAGTCGCGCAGTATAGGTGGGAGGCGTTGAAAATAATCTTGCGGGAATATTGGAGCCATCAGTGAGATACCACTCTTGGTAAGCTAGAGCGCTCAGTCTTCACCGTCATCCGGTAAGACGACAGTTTCAGGCGGGCAGTTTGACTGGGGCAGTCACCTCCCAAAAGGTAATGGAGGTGTGCAAAGGTTCCCTCAGGCTGGACGGAAATCAGCCATAGAGTGTAAAAGCATAAGGGAGCTTGACTGCGAGACTGACATGTCAAGCAGAGACGAAAGTCGGCTTTAGTGATCCGACGGTGCTGTGTGGAAAGGCCGTCGCTCAACGGATAAAAGTTACTCTAGGGATAACAGGCTGA
>M03053_135_000000000-ALP1V_1_1110_11425_19349	
GGACAGAAAGACCCTATGAAGCTTTACTGTAGCTTGATATTGGCTCCGGGCTTTGTTTGCGCAGGATAGGTGGGAGACGTTGATAGTTTTCTCGTGGGAAAGCTGGAGTCGTTGGTGAGATACCACTCTAACAATGCTAGGATTCTAACCCTACACCGTTATCCGGTTAGGGGACAGTTTCAGGTGGTCAGTTTGACTGGGGCGGTCGCCTCCTAAAAGGTAACGGAGGCGTGCAAAGGTTTCCTCAGGCTGGTCGGAAATCAGTCGTAGAGTATAAAGGCATAAGGGAGCTTGATTGTGAGACCTACAAGTCGAACAAAGACGAAAGTCGGCCTTAGTGATCCGACGGTTCCAAGTGGAAGGGCCGTCGCTCAACGGATAAAAGTTACTCTAGGGATAACAGGCTGA
>M03053_135_000000000-ALP1V_1_2105_19892_19648	
GGACAGAAAGACCCTATGCAGCTTTACTGTATCTTGGAATTGGGTTTGGTCTTTACTTGCGCAGGATAGGTGGGAGGCTTTGAGGATGATCTTGCGGGATCGTTGGAGCCACTGGTGAGATACCACTCTTGTAATGATAAAATCCTAACTTTGAACCGTTATCCGGTCAGAGAACAGTTTCAGGTGGGCAGTTTGACTGGGGCGGTCGCCTCCTAAAAGGTAACGGAGGCGTGCAAAGGTTCCCTCAGGCTGGTTGGACATCAGTCGTAGAGTGTAAAGGCATATGGAAGCTTAACTGCGAGACCTACAAGTCGAGCAGAGACGAAAGTCGGTCTTAGTGATCTGGCGGTATTACGTGGAAAAGCCGCCACTCAACGGATAAAAGTTACTCTAGGGATAACAGGCTGA
>M03053_135_000000000-ALP1V_1_1118_8628_3780	
GGACAGAAAGACCCTATGAAGCTTTACTGTAACTTGAGATTGGTTTCGGGTTTTATTTGCGCAGAATAGGTGGGAGGCTATGAAAAAATACTTGTGGGTGTTTTGGAGCCATCAGTGAGATACCACTCTTGTAAAACTAGAAATCTAACTTTACACCATTATCTGGTCAAAAGACAGTCTCAGGCGGGCAGTTTGACTGGGGCGGTCGCCTCCTAAAAGGTAACGGAGGCGTACAAAGGTTTCCTCAAATCGGTCAGAAATCGATTGTAGAGCGTAAAGGCATATGGAAGCTTAACTGCGAGACCCACAAGTCGAGCAGAGACGAAAGTCGGTCTTAGTGATCTGGCGGTATTACGTGGAAAAGCCGCCACTCAACGGATAAAAGTTACTCTAGGGATAACAGGCTGA
>M03053_135_000000000-ALP1V_1_1101_6310_8129	
GGACAAAAAGACCCTATGAAGCTTTACTGTATCTTGGAATTGGGTTTGGTCTTTGCTTGCGCAGGATAGGTGGGAGGCTTTGAAGATGGTCTTGCGGGATCATTGGAGCCACTGGTGAGATACCACTCTAGTAATGATAAAATCCTAACTTTGAACCGTTATCCGGTCAAAGAACAGTTTCAGGTGGGCAGTTTGACTGGGGCGGTCGCCTCCTAAAAGGTAACGGAGGCGTGCAAAGGTTCCCTCAGGCTGGTTGGACATCAGTCGTAGAGTGTAAAGGCATAAGGGAGCTTGACTGCGAGACCTACAAGTCGAGCAGAGACGAAAGTCGGCCTTAGTGATCCGACGGTTCCGAGTGGAAGGGCCGTCGCTCAACGGATAAAAGTTACTCTAGGGATAACAGGCTGA
>M03053_135_000000000-ALP1V_1_1118_29511_12527	
GGACAGAAAGACCCTATGCAGCTTTACTGTATCTTGGAATTGGGTTTGGTCTTTACTTGCGCAGGATAGGTGGGAGGCTTTGAAGATGATCTTGCGGGATCGTTGGAGCCACTGGTGAGATACCACTCTTGTAATGATAAAATCCTAACTTTGAACCGTTATCCGGTCAGAGAACAGTTTCAGGTGGGCAGTTTGACTGGGGCGGTCGCCTCCTAAAAGGTAACGGAGGCGTGCAAAGGTTCCCTCAGGCTGGTTGGACATCAGTCGTAGAGTGTAAAGGCATAAGGGAGCTTGACTGCGAGACCAACAAGTCGAGCAGAGACGAAAGTCGGCCTTAGTGATCCGGCGCTTCCGAGTGGAAGGGGCGTCGCTCAACGGATAAAAGTTACTCTAGGGATAACAGGCTGA
>M03053_135_000000000-ALP1V_1_1108_28335_9462	
GGACAAAAAGACCCTATGCAGCTTTACTGTATCTTGGAATTGGGTTTGGTCTTTGCTTGCGCAGGATAGGTGGGAGGCTTTGAAGGCAATCTTGCGGGATTGCTGGAGCCACTGGTGAGATACCACTCTTGTAATGATAAAATCCTAACTTTGAACCGTTATCCGGTCAGAGAACAGTTTCAGGTGGGCAGTTTGACTGGGGCGGTCGCCTCCTAAAAGGTAACGGAGGCGTGCAAAGGTTCCCTCAGGCTGGTTGGACATCAGTCGTAGAGTGTAAAGGCATAAGGGAGCTTGACTGCAAGACTTACAAGTCGAGCAGAGACGAAAGTCGGCCTTAGTGATCCGACGGTTCCGAGTGGAAGGGCCGTCGCTCAACGGATAAAAGTTACTCTAGGGATAACAGGCTGA
>M03053_135_000000000-ALP1V_1_1116_21020_12389	
GGACAAAAAGACCCTATGCAGCTTTACTGTAACCTGAAATTGAAATTGGACTTTAGTCGCGCAGTATAGGTGGGAGGCGTTGAAAGTATTCTTGCGGGAATACCTGAGCTATCAGTGAGGTACCACTCTTCTAATGTTAGATTTCTAACTTTGAACCATTATCTGGTCAAAGAACAGTTTCAGGCGGGCAGTTTGACTGGGGCGGTCGCCTCCCAAATGGTAACGGAGGCGTACAAAGGTTTCCTCTGAACGGGTAGAAATCGTATCTAGAGTGTAAAGGCATAAGGAAGCTTGACTGTGAGACCTACAAGTCGAACAGGGACGAAAGTCGGTCTTAGTGATCTGACGGTACTGAGTGGAAAGGCCGTCACTCAACGGATAAAAGTTACTCTAGGGATAACAGGCTGA
>M03053_135_000000000-ALP1V_1_1113_7955_23095	
GGACAGAAAGACCCTATGCAGCTTTACTGTAACTTGAGATTGGTTTCGGGTTTTATTTGCGCAGAATAGGTGGGAGGCTATGAAAAAATACTTGTGGGTGTTTTGGAGCCATCAGTGAGATACCACTCTTGTAAAACTAGAAATCTAACTTTACACCATTATCTGGTTAAAAGACAGTCTCAGGCGGGCAGTTTGACTGGGGCGGTCGCCTCCTAAAAGGTAACGGAGGCGTACAAAGGTTTCCTCAAATCGGTCAGACATCGATTGTAGAGCGTAAAGGCATATGGAAGCTTAACTGCGAGACCTACAAGTCGAGCAGAGACGAAAGTCGGTCTTAGTGATCTGGCGGTAGTACGTGGAAAAGCCGCCACTCAACGGATAAAAGTTACTCTAGGGATAACAGGCTGA
>M03053_135_000000000-ALP1V_1_1101_23412_5141	
GGACAGAAAGACCCTATGCAGCTTTACTGTAACCTGGAATTGCTCTCAAGCTTATCTTGCGCAGCTTAGGTGGGAGGCTATGAACCTTTTCTTCTGGGAAGAGGGGAGCCATCAGTGAGATACCACTCTTGGTAAGCTAGAGCGCTCAGTCTTCACCGTCATCCGGTAAGACGACAGTTTCAGGCGGGCAGTTTGACTGGGGCAGTCACCTCCCAAAAGGTAATGGAGGTGTGCAAAGGTTCCCTCAGGCTGGACGGAAATCAGCCATAGAGTGTAAAAGCATAAGGGAGCTTGACTGCGAGACTGACATGTCAAGCAGAGACGAAAGTCGGCTTTAGTGATCCGACGGTGCTGTGTGGAAAGGCCGTCGCTCAACGGATAAAAGTTACTCTAGGGATAACAGGCTGA
>M03053_135_000000000-ALP1V_1_1106_19443_21042	
GGACAAAAAGACCCTATGCAGCTTTACTGTAACTTGAAATTGAAATTGGACTTTAGTCGCGCAGTATAGGTGGGAGGCGTTGAAAATAATCTTGCGGGAATATTGGAGCCATCAGTGAGATACCACTCTTCTAATGTTAGATTTCTAACTTTGAACCATTATCTGGTCAAAGGACGGTTTCAGGCGGGCAGTTTGACTGGGGCGGTCGCCTCCTAAAAGGTAACGGAGGCGTACAAAGGTTTCCTCAAATCGGTCAGACATCGATTGTAGAGCGTAAAGGCATATGGAAGCTTAACTGCGAGACCTACAAGTCGAGCAGAGACGAAAGTCGGTCTTAGTGATCTGGCGGTATTACGTGGAAAAGCCGCCACTCAACGGATAAAAGTTACTCTAGGGATAACAGGCTGA
>M03053_135_000000000-ALP1V_1_2111_13484_19049	
GGACAGAAAGACCCTATGCAGCTTTACTGTAACTTGAGATTGGTTTCGGGTTTTATTTGCGCAGAATAGGTGGGAGGCTATGAAAAAATACTTGTGGGTGTTTTGGAGCCATCAGTGAGATACCACTCTTGTAAAACTAGAAATCTAACTTTACACCATTATCTGGTTAAAAGACAGTCTCAGGCGGGCAGTTTGACTGGGGCGGTCGCCTCCTAAAAGGTAACGGAGGCGTACAAAGGTTTCCTCAAATCGGTCAGACATCGATTGTAGAGCGTAAAGGCATATGGAAGCTTAACTGCGAGACCTACAAGTCGAGCAGAGACGAAAGTCGGTCTTAGTGATCTGGCGGTATTACGTGGAAAAGCCGCCACTCAACGGATAAAAGTTACTCTAGGGATAACAGGCTGA
>M03053_135_000000000-ALP1V_1_2114_13439_7315	
GGACAGAAAGACCCTATGCAGCTTTACTGTAACCTGGAATTGCTCTCAAGCTTATCTTGCGCAGCTTAGGTGGGAGGCTATGAACCTAATCTTCCGGGATTAGGGGAGCCATCAGTGAGATACCACTCTTGGTAAGCTAGAGCGCTCAGTCTTTACCGTTATCCGGTAAGACGACAGTTTCAGGCGGGCAGTTTGACTGGGGCAGTCACCTCCCAAAAGGTAATGGAGGTGTGCAAAGGTTCCCTCAGGCTGGACGGAAATCAGCCATAGAGTGTAAAAGCAAAAGGGAGCTTGACTGCGAGACTGACATGTCAAGCAGAGACGAAAGTCGGCTTTAGTGATCCGACGGTGCTGCGTGGAAAGGCCGTCGCTCAACGGATAAAAGTTACTCTAGGGATAACAGGCTGA
>M03053_135_000000000-ALP1V_1_2117_8576_7871	
GGACAAAAAGACCCTATGCAGCTTTACTGTAGCTTGATATTGGCTCCGGGCTTTGTTTGCGCAGGATAGGTGGGAGGCGTTGAAAATTTTCTTGCGGGAAGATTGGAGCCGTTGGTGAGATACCACTCTAACAATGCTAGGATTCTAACCCTACACCGTTATCCGGTTAGGGGACAGTTTCAGGTGGTCAGTTTGACTGGGGCGGTCGCCTCCCAAAAGGTAACGGAGGCGTGCAAAGGTTTCCTCAGGCTGGTCGGAAATCAGTCGTAGAGTGTAAAAGCATAAGGGAGCTTGACTGCGAGACTGACATGTCAAGCAGAGACGAAAGTCGGCTTTAGTGATCCGACGGTGCTGTGTGGAAAGGCCGTCGCTCAACGGATAAAAGTTACTCTAGGGATAACAGGCTGA
>M03053_135_000000000-ALP1V_1_2115_5785_15965	
GGACAGAAAGACCCTATGCAGCTTTACTGTAACTTGAAATTGACTTCGGGTTTTATTCGCGCAGGATAGGTGGGAGACTTTGATCATATCTTTGCGGAGATAATGTAGTCGTTGGTGAGATACCACTCTTGTAAAACTAGAATTCTAACTTTGCTCCTTATATCAGGTCAAAGGACACTTTCAGGTGGGCAGTTTGACTGGGGCGGTCGCCTCCTAAAAGGTAACGGAGGCGCACAAAGGTTCCCTCAGATCGGTCAGGAATCGATCGTAGAGTGTAAAGGCAAAAGGGAGCTTAACTGTGAGACAAACAAGTCGAGCAGAGACGAAAGTCGGTCTTAGTGATCTGACGATGCTGTGTGGAAAGGTCGTCACTCAACGGATAAAAGTTACTCTAGGGATAACAGGCTGA
>M03053_135_000000000-ALP1V_1_1111_19775_20828	
GGACAAAAAGACCCTATGCAGCTTTACTGTAGCTTGGTATTGTGCCCGGGCTCTGAATGCGCAGGATAGGTGGGAGACGTTGATCTCATGCTTGTGGGTATGAGTTAGTCACTGGTGAGATACCACTCTTTCAGAGCTAGGGTTCTAACGTTCACCCGTTATCCGGGGAGCGGACAGTATCAGGTGGGCAGTTTGACTGGGGCGGTCGCCTCCTAAAAGGTAACGGAGGCGTGCAAAGGTTCTCTCAGGCTGGACGGAAATTAGCCGTAGAGCGTAAAGGCATAAGAGAGCTTGACTGCAAGACCAACAAGTCGAGCAGAGACGAAAGTCGGCCTTAGTGATCCGACGGTGCCGTATGGAAGGGCCGTCGCTCAACGGATAAAAGTTACTCTAGGGATAACAGGCTGA
>M03053_135_000000000-ALP1V_1_2110_14290_2107	
GGACAAAAAGACCCTATGCAGCTTTACTGTAACTTGAGATTGGTTTCGGGTTTTATTTGCGCAGAATAGGTGGGAGGCTATGAAAAAATACTTGTGGGTGTTTTGGAGCCATCAGTGAGATACCACTCTTGTAAAACTAGAAATCTAACTTTACACCATTATCTGGTTAAAAGACAGTCTCAGGCGGGCAGTTTGACTGGGGCGGTCGCCTCCTAAAAGGTAACGGAGGCGTACAAAGGTTTCCTCAAATCGGTCAGACATCGATTGTAGAGCGTAAAGGCATATGGAAGCTTAACTGCGAGACCTACAAGTCGAGCAGAGACGAAAGTCGGTCTTAGTGATCTGGCGGTATTACGTGGAAAAGCCGCCACTCAACGGATAAAAGTTACTCTAGGGATAACAGGCTGA
>M03053_135_000000000-ALP1V_1_1113_15747_22238	
GGACAAAAAGACCCTATGCAGCTTTACTGTAGCTTGATATTGGCTCCGGGCTTTGTTTGCGCAGGATAGGAGGGAGGCGTTGAAAATTTTCTTGCGGGGAAATTGGAGCCGTTGGTGAGATACCACTCTAACAATGCTAGGATTCTAACCCTATACCGTTATCCGGTTAGGGGACAGTTTCAGGTGGTCAGTTTGACTGGGGCGGTCGCCTCCCAAAAGGTAACGGAGGCGTGCAAAGGTTTCCTCAGGCTGGTCGGAAATCAGTCGTAGAGTGTAAAGGCATAAGGAAGCTTGACTGTGAGACCTACAAGTCGAGCAGGGACGAAAGTCGGTCTTAGTGATCTGACGGTACTGAGTGGAAAGGCCGTCACTCAACGGATAAAAGTTACTCTAGGGATAACAGGCTGA
>M03053_135_000000000-ALP1V_1_1119_22147_16472	
GGACAGAAAGACCCTATGCTGCTTTACTGTAACTTGAGATTGGTTTCGGGTTTTATTTGCGCAGAATAGGTGGGAGGCTATGAAAAAATACTTGTGGGTGTTTTGGAGCCATCAGTGAGATACCACTCTTGTAAAACTAGAAATCTAACTTTACACCATTATCTGGTTAAAAGACAGTCTCAGGCGGGCAGTTTGACTGGGGCGGTCGCCTCCTAAAAGGTAACGGAGGCGTACAAAGGTTTCCTCAAATCGGTCAGACATCGATTGTAGAGCGTAAAGGCATATGGAAGCTTAACTGCGAGACCTACAAGTCGAGCAGAGACGAAAGTCGGTCTTAGTGATCTGGCGGTATTACGTGGAAAAGCCGCCACTCAACGGATAAAAGTTACTCTAGGGATAACAGGCTGA
>M03053_135_000000000-ALP1V_1_1102_12842_19419	
GGACAGAAAGACCCTATGAAGCTTTACTGTAACTTGAGATTGGTTTCGGGTTTTATTTGCGCAGAATAGGTGGGAGGCTATGAAAAAATACTTGTGGGTGTTTTGGAGCCATCAGTGAGATACCACTCTTGTAAAACTAGAAATCTAACTTTACACCATTATCTGGTTAAAAGACAGTCTCAGGCCGGCAGTTTGACTGGGGCGGTCGCCTCCTAAAAGGTAACGGAGGCGTACAAAGGTTTCCTCAAATCGGTCAGACATCGATTGTAGAGCGTAAAGGCATATGGAAGCTTAACTGCGAGACCTACAAGTCGAGCAGAGACGAAAGTCGGTCTTAGTGATCTGGCGGTATTACGTGGAAAAGCCGCCACTCAACGGATAAAAGTTACTCTAGGGATAACAGGCTGA
>M03053_135_000000000-ALP1V_1_2119_20278_1366	
GGACAAAAAGACCCTATGCAGCTTTACTGTAACTTGAGATTGGTTTCGGGTTTTATTTGCGCAGAATAGGTGGGAGGCTATGAAAAAATACTTGTGGGTGTTTTGGAGCCATCAGTGAGATACCACTCTTGTAAAACTAGAAATCTAACTTTACACCAATATCTGGTTAAAAGACAGTCTCAGGCGGGCAGTTTGACTGGGGCGGTCGCCTCCTAAAAGGTAACGGAGGCGTACAAAGGTTTCCTCAAATCGGTCAGACATCGATTGTAGAGCGTAAAGGCATATGGAAGCTTAACTGCGAGACCTACAAGTCGAGCAGAGACGAAAGTCGGTCTTAGTGATCTGGCGGTATTACGTGGAAAAGCCGCCACTCAACGGATAAAAGTTACTCTAGGGATAACAGGCTGA
>M03053_135_000000000-ALP1V_1_1116_24377_16581	
GGACAAAAAGACCCTATGCAGCTTTACTGTAACTTGAGATTGGTTTCGGGTTTTATTTGCGCAGAATAGGTGGGAGGCTATGAAAAAATACTTGTGGGTGTTTTGGAGCCATCAGTGAGATACCACTCTTGTAAAACTAGAAATCTAACTTTACACCATTATCTGGTTAAAAGACAGTCTCAGGCGGGCAGTTTGACTGGGGCGGTCGCCTCCTAAAAGGTAACGGAGGCGTACAAAGGTTTCCTCAAATCGGTCAGACATCGATTGTAGAGCGTAAAGGCATATGGAAGCTTAACTGCGAGACCTACAAGTCGAGCAGAGACGAAAGTCGGTCTTAGTGATCTGGCGGTATTACGTGGAAAAGCCGCCACTCAACGGATAAAAGTTACTCTAGGGATAACAGGCTGA
>M03053_135_000000000-ALP1V_1_1111_23210_17054	
GGACAGAAAGACCCTATGCAGCTTTACTGTAACTTGAGATTGGTTTCGGGTTTTATTTGCGCAGAATAGGTGGGAGGCTATGAAAAAATACTTGTGGGTGTTTTGGAGCCATTAGTGAGATACCACTCTTGTAAAACTAGAAATCTAACTTTACACCATTATCTGGTTAAAAGACAGTCTCAGGCGGGCAGTTTGACTGGGGCGGTCGCCTCCTAAAAGGTAACGGAGGCGTACAAAGGTTTCCTCAAATCGGTCAGACATCGATTGTAGAGCGTAAAGGCATATGGAAGCTTAACTGCGAGACCTACAAGTCGAGCAGAGACGAAAGTCGGTCTTAGTGATCTGGCGGTATTACGTGGAAAAGCCGCCACTCAACGGATAAAAGTTACTCTAGGGATAACAGGCTGA
>M03053_135_000000000-ALP1V_1_1116_18381_10170	
GGACAAAAAGACCCTATGCAGCTTTACTGTAACTTGAGATTGGTTTCGGGTTTTATTTGCGCAGAATAGGTGGGAGGCTATGAAAAAATACTTGTGGGTGTTTTGGAGCCATCAGTGAGATACCACTCTTGTAAAACTAGAAATCTAACTTTACACCATTATCTGGTTAAAAGACAGTCTCAGGCGGGCAGTTTGACTGGGGCGGTCGCCTCCTAAAAGGTAACGGAGGCGTACAAAGGTTTCCTCAAATCGGTCAGACATCGATTGTAGAGCGTAAAGGCATATGGAAGCTTAACTGCGAGTCCTACAAGTCGAGCAGGGACGAAAGTCGGTCTTAGTGATCTGACGGTACTGAGTGGAAAGGCCGTCACTCAACGGATAAAAGTTACTCTAGGGATAACAGGCTGA
>M03053_135_000000000-ALP1V_1_1111_21545_16361	
GGACAGAAAGACCCTATGAAGCTTTACTGTAGCTTGATATTGGCTCCGGGCTTTGTTTGCGCAGGATAGGTGGGAGGCGTTGAAAATCTTCTCGTGGGAAGATGGGAGCCGTTGGTGAGATACCACTCTAACAATGCTAGGATTCTAACCCTACACCGTTATCCGGTTAGGGGACAGTTTCAGGTGGTCAGTTTGACTGGGGCGGTCGCCTCCCAAAAAGTAACGGAGGCGTGCAAAGGTTTCCTCAGGCTGGTCGGAAATCAGTCGTAGAGTGTAAAGGCATAAGGAAGCTTGATTGTGAGACCTACAAGTCGAACAAAGACGAAAGTCGGCCTTAGTGATCCGACGGTTCCGAGTGGAAGGGCCGTCGCTCAACGGATAAAAGTTACTCTAGGGATAACAGGCTGA
>M03053_135_000000000-ALP1V_1_2102_25369_7136	
GGACAAAAAGACCCTATGCAGCTTTACTGTAGCTTGATATTGGCTCCGGGCTTTGTTTGCGCAGGATAGGTGGGAGGCGTTGAAAATTTTCTCGTGGGAAGATTGGAGCCGTTGGTGAGATACCACTCTAACAATGCTAGGATTCTAACCCTACACCGTTATCCGGTTAGGGGACAGTTTCAGGTGGTCAGTTTGACTGGGGCGGTCGCCTCCCAAAAGGTAACGGAGGCGTGCAAAGGTTTCCTCAGGCTGGTCGGAAATCAGTCGTAGAGTGTAAAGGCATAAGGAAGCTTGATTGTGAGACCTACAAGTCGAACAAAGACGAAAGTCGGCCTTAGTGATCCGACGGTTCCGAGTGGAAGGGCCGTCGCTCAACGGATAAAAGTTACTCTAGGGATAACAGGCTGA
>M03053_135_000000000-ALP1V_1_2110_22068_15585	
GGACAGAAAGACCCTATGCAGCTTTACTGTAACCTGGAATTGCTCTCAAGCTTATCTTGCGCAGCTTAGGTGGGAGACGTTGAACTTCTTCTTCCGGGAAGGAGGGAGTCATCAGTGAGATACCACTCTTGGTAAGCTAGAGCGCTCATTTTTAACCGTTATCCGGTAAAAAGACAGTTTCAGGCGGGCAGTTTGACTGGGGCAGTCACCTCCCAAAAGGTAATGGAGGTGTACAAAGGTTCCCTCAGGCTGGACGGAAATCAGCCATAGAGTGTAAAAGCATAAGGGAGCTTGACTGCGAGACGGACATGTCAAGCAGAGACGAAAGTCGGTTTTAGTGATCCGACGGTGCTGAGTGGAAAGGCCGTCGCTCAACGGATAAAAGTTACTCTAGGGATAACAGGCTGA
>M03053_135_000000000-ALP1V_1_1103_12328_15728	
GGACAAAAAGACCCTATGCAGCTTTACTGTAACCTGGAATTGCTCTCAAGCTTATCTTGCGCAGCTTAGGTGGGAGGCTATGAACCTTTTCTTCTGGGAAGAGGGGAGCCATCAGTGAGATACCACTCTTGGTAAGCTAGAGCGCTCAGTCTCCACCGTCATCCGGTAAGACGACAGTTTCAGGCGGGCAGTTTGACTGGGGCAGTCACCTCCCAAAAGGTAATGGAGGTGTGCAAAGGTTCCCTCAGGCTGGACGGAAATCAGCCATAGAGTGTAAAAGCATAAGGGAGCTTGACTGCGAGACTGACATGTCAAGCAGAGACGAAAGTCGGCTTTAGTGATCCGACGGTGCTGTGTGGAAAGGCCGTCGCTCAACGGATAAAAGTTACTCTAGGGATAACAGGCTGA
>M03053_135_000000000-ALP1V_1_1119_16249_16570	
GGACAAAAAGACCCTATGCAGCTTTACTGTATCCTGATATTGAAGTTTGATTATATTTGCGCAGTATAGGTGGGAGACTTTGATAGCATTCTTGCGGGAATGAAGGAGTCATCAGTGAGATACCACTCTTGTATAATTGGCCTTCCAACTTCATACCGTAAGCCGGTTGAAAGACAGTTTCAGGTGGGCAGTTTGACTGGGGCGGTCGCCTCCCAAAAGGTAACGGAGGCGCACAAAGGTTCCCTCAGATCGGTCAGAAATCGATCGTAGAGTGTAAAGGCAAAAGGGAGCTTAACTGTGAGACAAACAAGTCGAGCAGAGACGAAAGTCGGTCTTAGTGATCTGACGCTGCTGTGTGGAAAGGGCGTCACTCAACGGATAAAAGTTACTCTAGGGATAACAGGCTGA
>M03053_135_000000000-ALP1V_1_1117_20308_21070	
GGACAGAAAGACCCTATGCAGCTTTACTGTAACTTGAGATTGGTTTCGGGTTTTATTTACGCAGAATAGGTGGGAGGCTATGAAAAAATACTTGTGGGTGTTTTGGAGCCATCAGTGAGATACCACTCTTGTAAAACTAGAAATCTAACTTTACACCATTATCTGGTTAAAAGACAGTCTCAGGCGGGCAGTTTGACTGGGGCGGTCGCCTCCTAAAAGGTAACGGAGGCGTACAAAGGTTTCCTCAAATCGGTCAGACATCGATTGTAGAGCGTAAAGGCATATGGAAGCTTAACTGCGAGACCTACAAGTCGAGCAGAGACGAAAGTCGGTCTTAGTGATCTGGCGGTATTACGTGGAAAAGCCGCCACTCAACGGATAAAAGTTACTCTAGGGATAACAGGCTGA
>M03053_135_000000000-ALP1V_1_2105_16021_10821	
GGACAGAAAGACCCTATGAAGCTTTACTGTAACTTGAGATTGGTTTCGGGTTTTATTTGCGCAGAATAGGTGGGAGGCTATGAAAAAATACTTGTGGGTGTTTTGGAGCCATCAGTGAGATACCACTCTTGTAAAACTAGAAATCTAACTTTACACCATTATCTGGTTAAAAGACAGTCTCAGGCGGGCAGTTTGACTGGGGCGGTCGCCTCCTAAAAGGTAACGGAGGCGTACAAAGGTTTCCTCAAATCGGTCAGACATCGATTGTAGAGCGTAAAGGCATATGGAAGCTTAACTGCGAGACCTACAAGTCGAGCAGAGACGAAAGTCGGTCTTAGTGATCTGGCGGTATTACGTGGAAAAGCCGCCACTCAACGGATAAAAGTTACTCTAGGGATAACAGGCTGA
>M03053_135_000000000-ALP1V_1_1110_20115_12901	
GGACAGAAAGACCCTATGCAGCTTTACTGTAACTTGAGATTGGTTTCGGGTTTTATTTGCGCAGAATAGGTGGGAGGCTATGAAAAAATACTTGTGGGTGTTTTGGAGCCATCAGTGAGATACCACTCTTGTAAAACTAGAAATCTAACTTTACACCATTATCTGGTTAAAAGACAGTCTCAGGCGGGCAGTTTGACTGGGGCGGTCGCCTCCTAAAAGGTAACGGAGGCGTACAAAGGTTTCCTCAAATCGGTCAGACATCGATTGTAGAGCGTAAAGGCATATGGAAGCTTAACTGCGAGACCTACAAGTCGAGCAGAGACGAAAGTCGGTCTTAGTGATCTGGCGGTATTACGTGGAAAAGCCGCCACTCAACGGATAAAAGTTACTCTAGGGATAACAGGCTGA
>M03053_135_000000000-ALP1V_1_2113_21792_21365	
GGACAGAAAGACCCTATGCAGCTTTACTGTAACTTGAAATTGAAATTGGACTTTATTCGCGCAGTATAGGTGGGAAGCGTTGAAAATACTCTTGCGGGAGTATTGGAGCTATCAGTGAGATACCACTCTTGTAATGTTAGATTTCTAACTTTGAACCATTATCTGGTCAGAGGACAGTTTCAGGCGGGCAGTTTGACTGGGGCGGTCGCCTCCCAAACGGTAACGGAGGCGTACAAAGGTTTCCTCTGAACGTGTAGAAATCGTATCTAGAGTGTAAAGGCATAAGGAAGCTTGACTGTGAGACCTACAAGTCGAGCAGGGACGAAAGTCGGTCTTAGTGATCTGACGGTACTGAGTGGAAAGGCCGTCACTCAACGGATAAAAGTTACTCTAGGGATAACAGGCTGA
>M03053_135_000000000-ALP1V_1_1101_16169_16205	
GGACAAAAAGACCCTATGCAGCTTTACTGTAACTTGAAATTGAAATTGGACTTTAGTCGCGCAGCGTAGGTGGGAAGCGTTGAAAATATTCTTGCGGGAATATTGGAGCTATCAGTGAGATACCACTCTTCTAATGTTAGATTTCTAACTTTGAACCGTTATCCGGTCAGAGAACAGTTTCAGGTGGGCAGTTTGACTGGGGCGGTCGCCTCCTAAAAGGTAACGGAGGCGTGCAAAGGTTCCCTCAGGCTGGTTGGACATCAGTCGTAGAGTGTAAAGGCATAAGGGAGCTTGACTGCGAGACCAACAAGTCGAGCAGAGACGAAAGTCGGCCTTAGTGATCCGGCGCTTCCGAGTGGAAGGGGCGTCGCTCAACGGATAAAAGTTACTCTAGGGGTAACAGGCTGA
>M03053_135_000000000-ALP1V_1_1116_9997_18169	
GGACAAAAAGACCCTATGCAGCTTTACTGTAACTTGAGATTGGTTTCGGTTTTTATTTGCGCAGTATAGGTGGGAGGCTATGAAAAAATTCTTGCGGGAATTTTGGAGCCATCAGTGAGATACCACTCTTGTAATACTAGAAATCTAACTTTACACCATTATCTGGTTAAAAGACAGTCTCAGGCGGGCAGTTTGACTGGGGCGGTCGCCTCCCAAAAGGTAACGGAGGCGTACAAAGGTTTCCTCAAATCGGTCAGACATCGATTGTAGAGCGTAAAGGCATATGGAAGCTTAACTGCGAGACCTACAAGTCGAGCAGAGACGAAAGTCGGTCTTAGTGATCTGACGGTATTACGTGGAAAAGCCGCCACTCAACGGATAAAAGTTACTCTAGGGATAACAGGCTGA
>M03053_135_000000000-ALP1V_1_2115_11351_6102	
GGACAAAAAGACCCTATGCAGCTTTACTGTATCTTGGAATTGGGTTTGGTCTTTGCTTGCGCAGGATAGGTGGGAGGCTTTGAAGATGGTCTTGCGGGATCATTGGAGCCACTGGTGAGATACCACTCTAACAATGCTAGGATTCTAACCCTACACCGTTATCCGGTTAGGGGACAGTTTCAGGTGGTCAGTTTGACTGGGGCGGTCGCCTCCCAAAAGGTAACGGAGGCGTGCAAAGGTTTCCTCAGGCTGGTCGGAAATCAGTCGTAGAGTGTAAAGGCATAAGGAAGCTTGATTGTGAGACCTACAAGTCGAACAAAGACGAAAGTCGGCCTTAGTGATCCGACGGTTCCGAGTGGAAGGGCCGTCGCTCAACGGATAAAAGTTACTCTAGGGATAACAGGCTGA
>M03053_135_000000000-ALP1V_1_2101_8359_14777	
GGACAGAAAGACCCTATGCAGCTTTACTGTAACTTGAGATTGGTTTCGGGTTTTATTTGCGCAGAATAGGTGGGAGGCTATGAAAAAATACTTGTGGGTGTTTTGGAGCCATCAGTGAGATACCACTCTTGTAAAACTAGAAATCTAACTTTACACCATTATCTGGTTAAAAGACAGTCTCAGGCGGGCAGTTTGACTGGGGCGGTCGCCTCCTAAAAGGTAACGGAGGCGTACAAAGGTTTCCTCAAATCGGTCAGACATCGATTGTAGAGCGTAAAGGCATATGGAAGCTTAACTGCGAGACCTACAAGTCGAGCAGAGACGAAAGTCGGTCTTAGTGATCTGGCGGTATTACGTGGAAAAGCCGCCACTCAACGGATAAAAGTTACTCTAGGGATAACAGGCTGA
>M03053_135_000000000-ALP1V_1_2111_26844_12175	
GGACAAAAAGACCCTATGCAGCTTTACTGTAACTTGAGATTGGTTTCGGGTTTTATTTGCGCAGAATAGGTGGGAGGCTATGAAAAAATACTTGTGGGTGTTTTGGAGCCATCAGTGAGATACCACTCTTGTAAAACTAGAAATCTAACTTTACACCATTATCTGGTTAAAAGACAGTCTCAGGCGGGCAGTTTGACTGGGGCGGTCGCCTCCTAAAAGGTAACGGAGGCGTACAAAGGTTTCCTCAAATCGGTCAGACATCGATTGTAGAGCGTAAAGGCATATGGAAGCTTAACTGCGAGACCTACAAGTCGAGCAGAGACGAAAGTCGGTCTTAGTGATCTGGCGGTAGTACGTGGAAAAGCCGCCACTCAACGGATAAAAGTTACTCTAGGGATAACAGGCTGA
>M03053_135_000000000-ALP1V_1_2119_14769_12967	
GGACAAAAAGACCCTATGAAGCTTTACTGTAACTTGAGATTGGTTTCGGGTTTTATTTGCGCAGAATAGGTGGGAGGCTATGAAAAAATACTTGTGGGTGTTTTGGAGCCATCAGTGAGATACCACTCTTGTAAAACTAGAAATCTAACTTTACACCATTATCTGGTTAAAAGACAGTCTCAGGCGGGCAGTTTGACTGGGGCGGTCGCCTCCTAAAAGGTAACGGAGGCGTACAAAGGTTTCCTCAAATCGGTCAGACATCGATTGTAGAACGTAAAGGCATATGGAAGCTTAACTGCGAGACCTACAAGTCGAGCAGAGACGAAAGTCGGTCTTAGTGATCTGGCGGTATTACGTGGAAAAGCCGCCACTCAACGGATAAAAGTTACTCTAGGGATAACAGGCTGA
>M03053_135_000000000-ALP1V_1_1107_11218_9695	
GGACAAAAAGACCCTATGCAGCTTTACTGTAACTTGAAATTGAAATTGGACTTTATTTGCGCAGCATAGGTGGGAGGCGTTGAGTTTATTCTTGCGGGAATTTAGGAGCCATCAGTGAGATACCACTCTGGTAATGTTAGATTTCTAACCTTGTACCATTATCTGGTCAAGGAACAGTTTCAGGCGGGCAGTTTGACTGGGGCGGTCGCCTCCCAAACGGTAACGGAGGCGTACAAAGGTTTCCTCTGAACGGATAGAAATCGTATCTAGAGTATAAAGGCATAAGGAAGCTTGACTGTGAGACCTACAAGTCGAGCAGGGACGAAAGTCGGTCTTAGTGATCTGACGGTACTGAGTGGAAAGGCCGTCACTCAACGGATAAAAGTTACTCTAGGGATAACAGGCTGA
>M03053_135_000000000-ALP1V_1_1113_17111_20780	
GGACAGAAAGACCCTATGCAGCTTTACTGTAACCTGGAATTGCTCTCAAGCTTATCTTGCGCAGCTTAGGTGGGAGACGTTGAACTTCTTCTTCCGGGAAGGAGGGAGTCATCAGTGAGATACCACTCTTGGTAAGCTAGAGCGCTCATTTCTAACCGTCAACCGGTAGAAAGACAGTTTCAGGCGGGCAGTTTGACTGGGGCAGTCACCTCCCAAAAGGTAATGGAGGTGTACAAAGGTTCGCTCAGGCTGGACGGAAATCAGCCATAGAGTGTAAAAGCATAAGCGAGCTTGACTGCGAGACTGACATGTCAAGCAGAGACGAAAGTCGGCTTTAGTGATCCGACGGTGCTGTGTGGAAAGGCCGTCGCTCAACGGATAAAAGTTACTCTAGGGATAACAGGCTGA
>M03053_135_000000000-ALP1V_1_1105_10068_19308	
GGACAGAAAGACCCTATGCAGCTTTACTGTAACTTGAGATTGGTTTCGGGTTTTATTTGCGCAGAATAGGTGGGAGGCTATGAAAAAATACTTGTGGGTGTTTTGGAGCCATCAGTGAGATACCACTCTTGTAAAACTAGAAATCTAACTTTACACCATTATCTGGTTAAAAGACAGTCTCAGGCGGGCAGTTTGACTGGGGCGGTCGCCTCCTAAAAGGTAACGGAGGCGTACAAAGGTTTCCTCAAATCGGTCAGACATCGATTGTAGAGCGTAAAGGCATATGGAAGCTTAACTGCGAGACCTACAAGTCGAGCAGAGACGAAAGTCGGTCTTAGTGATCTGGCGGTATTACGTGGAAAAGCCGCCACTCAACGGATAAAAGTTACTCTAGGGATAACAGGCTGA
>M03053_135_000000000-ALP1V_1_1118_20330_10102	
GGACAGAAAGACCCTATGAAGCTTTACTGTAACTTGAGATTGGTTTCGGGTTTTATTTGCGCAGAATAGGTGGGAGGCTATGAAAAAATACTTGTGGGTGTTTTGGAGCCATCAGTGAGATACCACTCTTGTAAAACTAGAAATCTAACTTTACACCATTATCTGGTTAAAAGACAGTCTCAGGCGGGCAGTTTGACTGGGGCGGTCGCCTCCTAAAAGGTAACGGAGGCGTACAAAGGTTTCCTCAAATCGGTCAGACATCGATTGTAGAGCGTAAAGGCATATGGAAGCTTAACTGCGAGACCTACAAGTCGAGCAGAGACGAAAGTCGGTCTTAGTGATCTGGCGGTATTACGTGGAAAAGCCGCCACTCAACGGATAAAAGTTACTCTAGGGATAACAGGCTGA
>M03053_135_000000000-ALP1V_1_1114_26678_17381	
GGACAGAAAGACCCTATGCAGCTTTACTGTATCTTGGAATTGGGTTTGGTCTTTGCTTGCGCAGGATAGGTGGGAGGCTTTGAAGATGGTCTTGCGGGATCATTGGAGCCACTGGTGAGATACCACTCTAGTAATGATAAAATCCTAACTTTGAACCGTTATCCGGTCGAAGAACAGTTTCAGGTGGGCAGTTTGACTGGGGCGGTCGCCTCCTAAAAGGTAACGGAGGCGTGCAAAGGTTCCCTCAGGCTGGTTGGACATCAGTCGTAGAGTGTAAAGGCATAAGGGAGCTTGACTGCGAGACCTACAAGTCGAGCAGAGACGAAAGTCGGCCTTAGTGATCCGACGGTTCCGAGTGGAAGGGCCGTCGCTCAACGGATAAAAGTTACTCTAGGGATAACAGGCTGA
>M03053_135_000000000-ALP1V_1_1118_11074_16844	
GGACAGAAAGACCCTATGCAGCTTTACTGTAACCTGGAATTGCTCTCAAGCTTATCTTGCGCAGCTTAGGTGGGAGGCTATGAACCTTTTCTTCTGGGAAGAGGGGAGCCATCAGTGAGATACCACTCTTGGTAAGCTAGAGCGCTCAGTCTTCACCGTCATCCGGTAAGACGACAGTTTCAGGCGGGCAGTTTGACTGGGGCAGTCACCTCCCAAAAGGTAATGGAGGTGTGCAAAGGTTCCCTCAGGCTGGTTGGACATCAGTCGTAGAGTGTAGAGGCATAAGGGAGCTTGACTGCGAGACCTACAAGTCGAGCAGAGACGAAAGTCGGCCTTAGTGATCCGACGGTTCCGAGTGGAAGGGCCGTCGCTCAACGGATAAAAGTTACTCTAGGGATAACAGGCTGA
>M03053_135_000000000-ALP1V_1_2103_24406_6400	
GGACAGAAAGACCCTATGCAGCTTTACTGTAACCTGGAATTGCTTTCAAGCTTATTTTGCGCAGCTTAGGTGGGAGGCTACGAACCTTTTCTTCCGGGAAGAGGGGAGCCATCAGTGAGATACCACTCTTGGTAAGCTAGAAAGCTCAGTCTTAACCGTTATCCGGTAAGATGACAGTTTCAGGCGGGCAGTTTGACTGGGGCAGTCACCTCCCAAAAGGTAATGGAGGTGCACAAAGGTTCCCTCAGGTTGGACGGAAATCAACCATAGAGTGTAAAAGCATAAGGGAGCTTGACTGCGAGACTGACATGTCAAGCAGAGACGAAAGTCGGTTTTAGTGATCCGACGGTGCTGCGTGGAAAGGCCGTCGCTCAACGGATAAAAGTTACTCTAGGGATAACAGGCTGA
>M03053_135_000000000-ALP1V_1_1116_25869_4651	
GGACAAAAAGACCCTATGAAGCTTTACTGTAACCTGGAATTGCTCTCAAGCTTATCTTGCGCAGCTTAGGTGGGAGGCTATGAACCTTTTCTTCTGGGAAGAGGGGAGCCATCAGTGAGATACCACTCTTGGTAAGCTAGAGCGCTCAGTCTTCACCGTCATCCGGTAAGACGACAGTTTCAGGCGGGCAGTTTGACTGGGGCAGTCACCTCCCAAAAGGTAATGGAGGTGTGCAAAGGTTCCCTCAGGCTGGACGGAAATCAGCCATAGAGTGTAAAAGCATAAGGGAGCTTGACTGCGAGACTGACATGTCAAGCAGAGACGAAAGTCGGCTTTAGTGATCCGACGGTGCTGTGTGGAAAGGCCGTCGCTCAACGGATAAAAGTTACTCTAGGGATAACAGGCTGA
>M03053_135_000000000-ALP1V_1_1114_26911_11085	
GGACAAAAAGACCCTATGAAGCTTTACTGTAACCTGGAATTGCTCTCAAGCTTATCTTGCGCAGCTTAGGTGGGAGACGTTGAACTTCTTCTTCCGGGAAGGAGGGAGTCATCAGTGAGATACCACTCTTGGTAAGCTAGAGCGCTCATTTCTAACCGTCAACCGGTAGAAAGACAGTTTCAGGCGGGCAGTTTGACTGGGGCAGTCACCTCCCAAAAGGTAATGGAGGTGTACAAAGGTTCGCTCAGGCTGGACGGAAATCAGCCATAGAGTGTAAAAGCATAAGCGAGCTTGACTGCGAGACTGACATGTCAAGCAGAGACGAAAGTCGGTTTTAGTGATCCGACGGTGCTGAGTGGAAAGGCCGTCGCTCAACGGATAAAAGTTACTCTAGGGATAACAGGCTGA
>M03053_135_000000000-ALP1V_1_1116_6761_12649	
GGACAAAAAGACCCTATGAAGCTTTACTGTATCTTGGAATTGGGTTTGGTCTTTACTTGCGCAGGATAGGTGGGAGGCTTTGAAGATGATCTTGCGGGATCGTTGGAGCCACTGGTGAGATACCACTCTTGTAATGATAAAATCCTAACTTTGAACCGTTATCCGGTCAGAGAACAGTTTCAGGTGGGCAGTTTGACTGGGGCGGTCGCCTCCTAAAAGGTAACGGAGGCGTGCAAAGGTTCCCTCAGGCTGGTTGGACATCAGTCGTAGAGTGTAAAGGCATAAGGGAGCTTGACTGCGAGACCAACAAGTCGAGCAGAGACGAAAGTCGGCCTTAGTGATCCGGCGCTTCCGAGTGGAAGGGGCGTCGCTCAACGGATAAAAGTTACTCTAGGGATAACAGGCTGA
>M03053_135_000000000-ALP1V_1_1101_22313_1699	
GGACAGAAAGACCCTATGCAGCTTTACTGTGACTTGAGATTGGTTTCGGGTTTTATTTGCGCAGAATAGGTGGGAGGCTATGAAAAAATACTTGTGGGTGTTTTGGAGCCATCAGTGAGATACCACTCTTGTAAAACTAGAAATCTAACTTTACACCATTATCTGGTTAAAAGACAGTCTCAGGCGGGCAGTTTGACTGGGGCGGTCGCCTCCTAAAAGGTAACGGAGGCGTACAAAGGTTTCCTCAAATCGGTCAGACATCGATTGTAGAGCGTAAAGGCATATGGAAGCTTAACTGCGAGACCTACAAGTCGAGCAGAGACGAAAGTCGGTCTTAGTGATCTGGCGGTATTACGTGGAAAAGCCGCCACTCAACGGATAAAAGTTACTCTAGGGATAACAGGCTGA
>M03053_135_000000000-ALP1V_1_1112_5866_10561	
GGACAGAAAGACCCTATGCAGCTTTACTGTAGCTTGGTATTGTGTCCGGGCTCTGAATGCGCAGGATAGGTGGGAGATGTTGATCTCGTGCTCGTGGGTACGAGGGAGTCAATGGTGAGATACCACTCTTTCAGAGCTAGGATTCTAACGTTCACCCGTTATCCGGGGAGCGGACAGTATCAGGTGGGCAGTTTGACTGGGGCGGTCGCCTCCTAAAAGGTAACGGAGGCGCGCAAAGGTTTCCTCAGGCTGGTCGGAAATCAGTCGTAGAGTGTAAAGGCATAAGGAAGCTTGATTGTGAGACCTACAAGTCGAACAAAGACGAAAGTCGGCCTTAGTGATCCGGCGGTTCCGAGTGGAAGGGCCGTCGCTCAACGGATAAAAGTTACTCTAGGGATAACAGGCTGA
>M03053_135_000000000-ALP1V_1_1109_5292_9188	
GGACAAAAAGACCCTATGCAGCTTTACTGTAACTTGAGATTGGTTTCGGGTTTTATTTGCGCAGAATAGGTGGGAGGCTATGAAAAAATACTTGTGGGTGTTTTGGAGCCATCAGTGAGATACCACTCTTGTAAAACTAGAAATCTAACTTTACACCATTATCTGGTTAAAAGACAGTCTCAGGCGGGCAGTTTGACTGGGGCGGTCGCCTCCCAAAAGGTAACGGAGGCGTACAAAGGTTTCCTCAAATCGGTCAGACATCGATTGTAGAGCGTAAAGGCATATGGAAGCTTAACTGCGAGACCTACAAGTCGAGCAGAGACGAAAGTCGGTCTTAGTGATCTGGCGGTATTACGTGGAAAAGCCGCCACTCAACGGATAAAAGTTACTCTAGGGATAACAGGCTGA
>M03053_135_000000000-ALP1V_1_1106_16031_22898	
GGACAGAAAGACCCTATGAAGCTTTACTGTAACTTGAGATTGGTTTCGGGTTTTATTTGCGCAGAATAGGTGGGAGGCTATGAAAAAATACTTGTGGGTGTTTTGGAGCCATCAGTGAGATACCACTCTTGTAAAACTAGAAATCTAACTTTACACCATTATCTGGTTAAAAGACAGTCTCAGGCGGGCAGTTTGACTGGGGCGGTCGCCTCCTAAAAGGTAACGGAGGCGTACAAAGGTTTCCTCAAATCGGTCAGACATCGATTGTAGAGCGTAAAGGCATATGGAAGCTTAACTGCGAGACCTACAAGTCGAGCAGAGACGAAAGTCGGTCTTAGTGATCTGGCGGTATTACGTGGAAAAGCCGCCACTCAACGGATAAAAGTTACTCTAGGGATAACAGGCTGA
>M03053_135_000000000-ALP1V_1_1106_27525_13012	
GGACAGAAAGACCCTATGCAGCTTTACTGTAACTTGAGATTGGTTTCGGGTTTTATTTGCGCAGAATAGGTGGGAGGCTATGAAAAAATACTTGTGGGTGTTTTGGAGCCATCAGTGAGATACCACTCTTGTAAAACTAGAAATCTAACTTTACACCATTATCTGGTTAAAAGACAGTCTCAGGCGGGCAGTTTGACTGGGGCGGTCGCCTCCTAAAAGGTAACGGAGGCGTACAAAGGTTTCCTCAAATCGGTCAGACATCGATTGTAGAGCGTAAAGGCATATGGAAGCTTAACTGCGAGACCTACAAGTCGAGCAGAGACGAAAGTCGGTCTTAGTGATCTGGCGGTATTACGTGGAAAAGCCGCCACTCAACGGATAAAAGTTACTCTAGGGATAACAGGCTGA
>M03053_135_000000000-ALP1V_1_1105_28011_14430	
GGACAGAAAGACCCTATGAAGCTTTACTGTAACCTGGAATTGCTCTCAAGCTTATCTTGCGCAGCTTAGGTGGGAGGCTATGAACCTTTTCTTCTGGGAAGAGGGGAGCCATCAGTGAGATACCACTCTTGGTAAGCTAGAGCGCTCAGTCTTCACCGTCATCCGGTAAGACGACAGTTTCAGGCGGGCAGTTTGACTGGGGCAGTCACCTCCCAAAAGGTAATGGAGGTGTGCAAAGGTTCCCTCAGGCTGGACGGAGATCAGCCATAGAGTGTAAAAGCATAAGGGAGCTTGACTGCGAGACTGACATGTCAAGCAGAGACGAAAGTCGGCTTTAGTGATCCGACGGTGCTGTGTGGAAAGGCCGTCGCTCAACGGATAAAAGTTACTCTAGGGATAACAGGCTGA
>M03053_135_000000000-ALP1V_1_2103_26573_10385	
GGACAAAAAGACCCTATGCAGCTTTACTGTAACCTGGAATTGCTCTCAAGCTTATCTTGCGCAGCTTAGGTGGGAGACGTTGAACTTCTTCTTCCGGGAAGGAGGGAGTCATCAGTGAGATACCACTCTTGGTAAGCTAGAGCGCTCATTTCTAACCGTCAACCGGTAGAAAGACAGTTTCAGGCGGGCAGTTTGACTGGGGCAGTCACCTCCCAAAAGGTAATGGAGGTGTACAAAGGTTCGCTCAGGCTGGACGGAAATCAGCCATAGAGTGTAAAAGCATAAGCGAGCTTGACTGCGAGACTGACATGTCAAGCAGAGACGAAAGTCGGTTTTAGTGATCCGACGGTGCTGAGTGGAAAGGCCGTCGCTCAACGGATAAAAGTTACTCTAGGGATAACAGGCTGA
>M03053_135_000000000-ALP1V_1_2108_8718_4002	
GGACAGAAAGACCCTATGCAGCTTTACTGTAACTTGAAATTGAAATTGGACTTTATTTGCGCAGTATAGGTGGGAGGCGTTGAGTTAATTCTTGCGGGAATTTAGGAGCCATCAGTGAGATACCACTCTGGTAATGTTAGATTTCTAACTTTGTATCTTAATCTGGTCAAGGAACAGTTTCAGGCGGGCAGTTTGACTGGGGCGGTCGCCTCCTAAAAGGTAACGGAGGCGTACAAAGGTTTCCTCAAATCGGTCAGACATCGATTGTAGAGCGTAAAGGCATATGGAAGCTTAACTGCGAGACCTACAAGTCGAGCAGAGACGAAAGTCGGTCTTAGTGATCTGGCGGTATTACGTGGAAAAGCCGCCACTCAACGGATAAAAGTTACTCTAGGGATAACAGGCTGA
>M03053_135_000000000-ALP1V_1_1111_6190_17536	
GGACAAAAAGACCCTATGAAGCTTTACTGTAACTTGAGATTGGTTTCGGGTTTTATTTGCGCAGAATAGGTGGGAGGCTATGAAAAAATACTTGTGGGTGTTTTGGAGCCATCAGTGAGATACCACTCTTGTAAAACTAGAAATCTAACTTTACACCATTATCTGGTTAAAAGACAGTCTCAGGCGGGCAGTTTGACTGGGGCGGTCGCCTCCTAAAAGGTAACGGAGGCGTGCAAAGGTTTCCTCAGACTGGTCGGAAATCAGTCGTAGAGTGTAAAGGCATAAGGAAGCTTGATTGTGAGACCTACAAGTCGAACAAAGACGAAAGTCGGCCTTAGTGATCCGACGGTTCCGAGTGGAAGGGCCGTCGCTCAACGGATAAAAGTTACTCTAGGGATAACAGGCTGA
>M03053_135_000000000-ALP1V_1_1106_14887_17944	
GGACAGAAAGACCCTATGCAGCTTTACTGTAGCTTGATATTGGCTCCGGGCTTTGTTTGCGCAGGATAGGTGGGAGGCGTTGAAAATTCTCTTGCGGGAGGATTCGAGCCGTTGGTGAGATACCACTCTAACAATGCTAGGATTCTAACCCTATACCGTTATCCGGTTAGGGGACAGTTTCAGGTGGTCAGTTTGACTGGGGCGGTCGCCTCCCAAAAGGTAACGGAGGCGTGCAAAGGTTTCCTCAGGCTGGTCGGAAATCAGTCGTAGAGTGTAAAGGCATAAGGAAGCTTGATTGTTAGACCTACAAGTCGAACAAAGACGAAAGTCGGCCTTAGTGATCCGACGGTTCCGAGTGGAAGGGCCGTCGCTCAACGGATAAAAGTTACTCTAGGGATAACAGGCTGA
>M03053_135_000000000-ALP1V_1_2119_10945_22620	
GGACAGAAAGACCCTATGCAGCTTTACTGTAACCTGGAATTGCTCTCAAGCTTATCTTGCGCAGCTTAGGTGGGAGACGTTGAACTTCTTCTTCCGGGAAGGAGGGAGTCATCAGTGAGATACCACTCTTGGTAAGCTAGAGCGCTCATTTCTAACCGTCAACCGGTAGAAAGACAGTTTCAGGCGGGCAGTTTGACTGGGGCAGTCACCTCCCAAAAGGTAATGGAGGTGTACAAAGGTTCGCTCAGGCTGGACGGAAATCAGCCATAGAGTGTAAAAGCATAAGCGAGCTTGACTGCGAGACTGACATGTCAAGCAGAGACGAAAGTCGGTTTTAGTGATCCGACGGTGCTGAGTGGAAAGGCCGTCGCTCAACGGATAAAAGTTACTCTAGGGATAACAGGCTGA
>M03053_135_000000000-ALP1V_1_1105_6014_4521	
GGACAAAAAGACCCTATGCAGCTTTACTGTAGCTTGGTATTGTGCCCGGGCTCTGAATGCGCAGGATAGGTGGGAGACGTTGATCTCATGCTCGTGGGTATGAGTTAGTCACTGGTGAGATACCACTCTTTCAGAGCTAGGGTTCTAACGTTCACCCGTTATCCGGGGAGCGGACAGTATCAGGTGGGCAGTTTGACTGGGGCGGTCGCCTCCTAAAAGGTAACGGAGGCGCGCAAAGGTTTCCTCAGGCTGGTTGGAAATCAGCTGACGAGTGCAAAAGCAGAAGGAAGCTTGACTGTGAGACCTACAAGTCGAACAGGGACGAAAGTCGGCTTTAGTGATCCGACGGTTCTGAGTGGAAGGGCCGTCGCTCAACGGATAAAAGTTACTCTAGGGATAACAGGCTGA
>M03053_135_000000000-ALP1V_1_1106_9638_4214	
GGACAGAAAGACCCTATGCAGCTTTACTGTAGCTTGGTATTGTGCTCGGGCTCGCAATGCGCAGGATAGGTGGGAGGCTTTGATCCATTGCTTGTGGGTGATGGTGAGCCACTGGTGAGATACCACTCTTTGCGAGCTAGGGTTCTAACGGTTACCCGTTATCCGGGAACCGGACAGTATCTGGTGGGCAGTTTGACTGGGGCGGTCGCCTCCTAAAAGGTAACGGAGGCGCGCAAAGGTTCCCTCAGGCTGGTTGGAAATCAGCCGACGAGTGCAAAAGCAGAAGGGAGCTTGACTGTGAGACCTACAAGTCGAACAGGTACGAAAGTAGGCTTTAGTGATCCGACGGTTCTGTGTGGAAGGGCCGTCGCTCAACGGATAAAAGTTACTCTAGGGATAACAGGCTGA
>M03053_135_000000000-ALP1V_1_1119_19020_8265	
GGACAGAAAGACCCTATGCAGCTTTACTGTAACTTGAGATTGGTTTCGGGTTTTATTTGCGCAGAATAGGTGGGAGGCTATGAAAAAATACTTGTGGGTGTTTTGGAGCCATCAGTGAGATACCACTCTTGTAAAACTAGAAATCTAACTTTACACCATTATCTGGTTAAAAGACAGTCTCAGGCGGGCAGTTTGACTGGGGCGGTCGCCTCCTAAAAGGTAACGGAGGCGTACAAAGGTTTCCTCAAATCGGTCAGACATCGATTGTAGAGCGTAAAGGCATATGGAAGCTTAACTGCGAGACCTACAAGTCGAGCAGAGACGAAAGTCGGTCTTAGTGATCTGGCGGTATTACGTGGAAAAGCCGCCACTCAACGGATAAAAGTTACTCTAGGGATAACAGGCTGA
>M03053_135_000000000-ALP1V_1_2110_23687_9608	
GGACAGAAAGACCCTATGAAGCTTTACTGTAACTTGAGATTGGTTTCGGGCTTTATTTGCGCAGAATAGGTGGGAGGCTATGAAAAAATACTTGTGGGTGTTTTGGAGCCATCAGTGAGATACCACTCTTGTAAAACTAGAAATCTAACTTTACACCATTATCTGGTTAAAAGACAGTCTCAGGCGGGCAGTTTGACTGGGGCGGTCGCCTCCTAAAAGGTAACGGAGGCGTACAAAGGTTTCCTCAAATCGGTCAGACATCGATTGTAGAGCGTAAAGGCATATGGAAGCTTAACTGCGAGACCTACAAGTCGAGCAGAGACGAAAGTCGGTCTTAGTGATCTGGCGGTATTACGTGGAAAAGCCGCCACTCAACGGATAAAAGTTACTCTAGGGATAACAGGCTGA
>M03053_135_000000000-ALP1V_1_1118_20975_20046	
GGACAGAAAGACCCTATGCAGCTTTACTGTAGCTTGATATTGGCTCCGGGCTTTGTTTGCGCAGGATAGGTGGGAGGCGTTGAAGATTTTCTTGCGGGAATTTTGGAGCCATTGGTGAGATACCACTCTAACAAAGCTAGGATTCTAACCCTATACCGTTATCCGGTTAGGGGACAGTTTCAGGTGGTCAGTTTGACTGGGGCGGTCGCCTCCCAAAAGGTAACGGAGGCGTGCAAAGGTTTCCTCAGGCTGGTTGGAAATCAGTCGTAGAGTGTAAAGGCATAAGGAAGCTTGATTGTGAGACCTACAAGTCGAACAAAGACGAAAGTCGGCCTTAGTGATCCGACGGGTCCGAGTGGAAGGGCCGTCGCTCAACGGATAAAAGTTACTCTAGGGATAACAGGCTGA
>M03053_135_000000000-ALP1V_1_1106_21806_7428	
GGACAGAAAGACCCTATGAAGCTTTACTGTATCCTGATATTGAATTTTGATTATATTTGCGCAGTATAGGTGGGAGACTATGATAGTGTTCTTGCGGGGACAAAGGAGTCATCAGTGAGATACCACTCTTGTATAATTGAACTTCTAACTTCATACCGTTAGCCGGTTGAAAGACAGTTTCAGGTGGGCAGTTTGACTGGGGCGGTCGCCTCCCAAAAGGTAACGGAGGCGTACAAAGGTTCCCTCAGATCGGTCAGAAATCGATCTTAGAGTGTAAAGGCAAAAGGGAGCTTAACTGTGAGACAAACAAGTCGAGCAGAGACGAAAGTCGGTCTTAGTGATCAGACGATGCTGTGTGGAAAGGTCGTCACTCAACGGATAAAAGTTACTCTAGGGATAACAGGCTGA
>M03053_135_000000000-ALP1V_1_1112_8867_17081	
GGACAAAAAGACCCTATGCAGCTTTACTGTAGCTTGATATTGGCTTCGAGCTTTGTTTGTGCAGTATAAGTGGGAGGCATTAACAATTTTCTTGTGGGAAAAATAGGGCCATTAGTGAGATACCACTCTAACAAGGCTAGAATTCTAACCTTAGGTCGTTATCCGATTAAGGGACAGTTTTAGGTGGGCAGTTTGACTGGGGCGGTCGCCTCCTAAAAGGTAACGGAGGTGTGCAAAGGTTTCCTCAGGCTGGTTGGAAACCAACCGTAGAATGCAAAGGTATAAGGAGACTTGATTGTGAGACATACCGGTCAAGCAAAGATGAAAGTCGGTCTTAGTGATCCGACGGTTCCGAGTGGAAGGACCGTCGCTCAACGGATAAAAGTTACTCTAGGGATAACAGGCTGA
>M03053_135_000000000-ALP1V_1_2114_5661_9433	
GGACAGAAAGACCCTATGCAGCTTTACTGTAACCTGGAATTGCTCTCAAGCTTATCTTGCGCAGCTTAGGTGGGAGACGTTGAACTTCTTCTTCCGGGAAGGAGGGAGTCATCAGTGAGATACCACTCTTGGTAAGCTAGAGCGCTCATTTCTAACCGTCAACCGGTAGAAAGACAGTTTCAGGCGGGCAGTTTGACTGGGGCAGTCACCTCCCAAAAGGTAATGGAGGTGTACAAAGGTTCGCTCAGGCTGGACGGAAATCAGCCATAGAGTGTAAAAGCATAAGCGAGCTTGACTGCGAGACTGACATGTCAAGCAGAGACGAAAGTCGGTTTTAGTGATCCGACGGTGCTGAGTGGAAAGGCCGTCGCTCAACGGATAAAAGTTACTCTAGGGATAACAGGCTGA
>M03053_135_000000000-ALP1V_1_2102_23705_10883	
GGACAGAAAGACCCTATGAAGCTTTACTGTAACTTGAGATTGGTTTCGGGTTTTATTTGCGCAGAATAGGTGGGAGGCTATGAAAAAATACTTGTGGGTGTTTTGGAGCCATCAGTGAGATACCACTCTTGTAAAACTAGAAATCTAACTTTACACCATTATCTGGTTAAAAGACAGTCTCAGGCGGGCAGTTTGACTGGGGCGGTCGCCTCCTAAAAGGTAACGGAGGCGTACAAAGGTTTCCTCAAATCGGTCAGACATCGATTGTAGAGCGTAAAGGCATATGGAAGCTTAACTGCGAGACCTACAAGTCGAGCAGAGACGAAAGTCGGTCTTAGTGATCTGGCGGTATTACGTGGAAAAGCCGCCACTCAACGGATAAAAGTTACTCTAGGGATAACAGGCTGA
>M03053_135_000000000-ALP1V_1_2104_15444_7349	
GGACAGAAAGACCCTATGCAGCTTTACTGTAACTTGAGATTGGTTTCGGGTTTTATTTGCGCAGAATAGGTGGGAGGCTATGAAAAAATACTTGTGGGTGTTTTGGAGCCATCAGTGAGATACCACTCTTGTAAAACTAGAAATCTAACTTTACACCATTATCTGGTTAAAAGACAGTCTCAGGCGGGCAGTTTGACTGGGGCGGTCGCCTCCTAAAAGGTAACGGAGGCGTACAAAGGTTTCCTCAAATCGGTCAGACATCGATTGTAGAGCGTAAAGGCATATGGAAGCTTAACTGCGAGACCTACAAGTCGAGCAGAGACGAAAGTCGGTCTTAGTGATCTGGCGGTATTACGTGGAAAAGCCGCCACTCAACGGATAAAAGTTACTCTAGGGATAACAGGCTGA
>M03053_135_000000000-ALP1V_1_1119_27940_12378	
GGACAAAAAGACCCTATGCAGCTTTACTGTAGCTTGGTATTGTGCCCGGGCTCTGAATGCGCAGGATAGGTGGGAGACGTTGATCTCATGCTTGCGGGTATGAGTTAGTCACTGGTGAGATACCACTCTTTCAGAGCTAGGGTTCTAACGTTCACCCGTTATCCGGGGAGCGGACAGTATCAGGTGGGCAGTTTGACTGGGGCGGTCGCCTCCTAAAAGGTAACGGAGGCGCACAAAGGTTTCCTCAGGCTGGTTGGAAATCAGCTGACGAGTGCAAAAGCAGAAGGAAGCTTGACTGTGAGACCTACAAGTCGAACAGGGACGAAAGTCGGTTTTAGTGATCCGACGGTTCTGAGTGGAAGGGCCGTCGCTCAACGGATAAAAGTTACTCTAGGGATAACAGGCTGA
>M03053_135_000000000-ALP1V_1_2112_20111_17886	
GGACAGAAAGACCCTATGCAGCTTTACTGTAGCTTGGTATTGTGTCCGGGCTCTGAATGCGCAGGATAGGTGGGAGATGTTGATCTCGTGCTCGTGGGTACGAGGGAGTCAATGGTGAGATACCACTCTTTCAGAGCTAGGATTCTAACGTTCACCCGTTATCCGGGGAGCGGACAGTATCAGGTGGGCAGTTTGACTGGGGCGGTCGCCTCCTAAAAGGTAACGGAGGCGCGCAAAGGTTTCCTCAGGCTGGTTGGAAATCAGCTGACGAGTGCAAAAGCAGAAGGAAGCTTGACTGTGAGACCTACAAGTCGAACAGGGACGAAAGTCGGCTTTAGTAATCCGACGGTTCTGAGTGGAAGGGCCGTCGCTCAACGGATAAAAGTTACTCTAGGGATAACAGGCTGA
>M03053_135_000000000-ALP1V_1_1104_25995_5854	
GGACAAAAAGACCCTATGCAGCTTTACTGTAACTTGAGATTGGTTTCGGGTTTTATTTGCGCAGAATAGGTGGGAGGCTATGAAAAAATACTTGTGGGTGTTTTGGAGCCATCAGTGAGATACCACTCTTGTAAAACTAGAAATCTAACTTTACACCATTATCTGGTTAAAAGACAGTCTCAGGCGGGCAGTTTGACTGGGGCGGTCGCCTCCTAAAAGGTAACGGAGGCGTACAAAGGTTTCCTCAAATCGGTCAGACATCGATTGTAGAGCGTAAAGGCATATGGAAGCTTAACTGCGAGACCTACAAGTCGAGCAGAGACGAAAGTCGGTCTTAGTGATCTGGCGGTATTACGTGGAAAAGCCGCCACTCAACGGATAAAAGTTACTCTAGGGATAACAGGCTGA
>M03053_135_000000000-ALP1V_1_2105_22743_9944	
GGACAGAAAGACCCTATGCAGCTTTACTGTAACTTGAGATTGGTTTCGGGTTTTATTTGCGCAGAATAGGTGGGAGGCTATGAAAAAATACTTGTGGGTGTTTTGGAGCCATCAGTGAGATACCACTCTTGTAAAACTAGAAATCTAACTTTACACCATTATCTGGTTAAAAGACAGTCTCAGGCGGGCAGTTTGACTGGGGCGGTCGCCTCCTAAAAGGTAACGGAGGCGTACAAAGGTTTCCTCAAATCGGTCAGACATCGATTGTAGAGCGTAAAGGCATATGGAAGCTTAACTGCGAGACCTACAAGTCGAGCAGAGACGAAAGTCGGCCTTAGTGATCTGGCGGTATTACGTGGAAAAGCCGCCACTCAACGGATAAAAGTTACTCTAGGGATAACAGGCTGA
>M03053_135_000000000-ALP1V_1_2107_9255_2380	
GGACAGAAAGACCCTATGAAGCTTTACTGTATCTTGGAATTGGGTTTGGTCTTTGCTTGCGCAGGATAGGTGGGAGGCTTTGAAGATGGTCTTGCGGGATCATTGGAGCCACTGGTGAGATACCACTCTAGTAATGATAAAATCCTAACTTTGAACCGTTATCCGGTCAAAGAACAGTTTCAGGTGGGCAGTTTGACTGGGGCGGTCGCCTCCTAAAAGGTAACGGAGGCGTGCAAAGGTTCCCTCAGGCTGGTTGGACATCAGTCGTAGAGTGTAAAGGCATAAGGGAGCTTGACTGCGAGACCTACAAGTCGAGCAGAGACGAAAGTCGGCCTTAGTGATCCGACGGTTCCGAGTGGAAGGGCCGTCGCTCAACGGATAAAAGTTACTCTAGGGATAACAGGCTGA
>M03053_135_000000000-ALP1V_1_1114_18850_9219	
GGACAGAAAGACCCTATGCAGCTTTACTGTAACCTGGAATTGCTTTCAAGCTTATTTTGCGCAGCTTAGGTGGGAGGCTACGAACCTTTTCTTCCGGGAAGAGGGGAGCCATCAGTGAGATACCACTCTTGGTAAGCTAGAAAGCTCAGTCTTAACCGTTATCCGGTAAGATGACAGTTTCAGGCGGGCAGTTTGACTGGGGCAGTCACCTCCCAAAAGGTAATGGAGGTGCACAAAGGTTCCCTCAGGTTGGACGGAAATCAACCATAGAGTGTAAAAGCATAAGGGAGCTTGACTGCGGGACTGACATGTCAAGCAGAGACGAAAGTCGGTTTTAGTGATCCGACGGTGCTGCGTGGAAAGGCCGTCGCTCAACGGATAAAAGTTACTCTAGGGATAACAGGCTGA
>M03053_135_000000000-ALP1V_1_1103_28161_13924	
GGACAGAAAGACCCTATGCAGCTTTACTGTAGCTTGGTATTGTGCCCGGGCTCTGAATGCGCAGGATAGGTGGGAGACGTTGATCTCATGCTTGCGGGTATGAGTTAGTCACTGGTGAGATACCACTCTTTCAGAGCTAGGGTTCTAACGTTCACCCGTTATCCGGGGAGCGGACAGTATCAGGTGGGCAGTTTGACTGGGGCGGTCGCCTCCTAAAAGGTAACGGAGGCGCACAAAGGTTTCCTCAGGCTGGTTGGAAATCAGCTGACGAGTGCAAAAGCAGAAGGAAGCTTGACTGTGAGACCTACAAGTCGAGCAGGGACGAAAGTCGGTCATAGTGATCTGACGATTCTGTGTGGAAAGGTCGTCACTCAACGGATAAAAGTTACTCTAGGGATAACAGGCTGA
>M03053_135_000000000-ALP1V_1_2105_22168_16961	
GGACAAAAAGACCCTATGCAGCTTTACTGTAGCTTGGTATTGTGCCCGGGCTCTGAATGCGCAGGATAGGTGGGAGACGTTGATCTCATGGTTGCGGCTATGAGTTAGTCACTGGTGAGATACCACTCTTTCAGAGCTAGGGTTCTAACGTTCACCCGTTATCCGGTTAGGGGACAGTTTCAGGTGGTCAGTTTGACTGGGGCGGTCGCCTCCCAAAAGGTAACGGAGGCGTGCAAAGGTTTCCTCAGACTGGTCGGAAATCAGTCGTAGAGTGTAAAGGCATAAGGAAGCTTGATTGTGAGACCTACAAGTCGAACAAAGACGGAAGTCGGCCTTAGTGATCCGACGGTTCCGAGTGGAAGGGCCGTCGCTCAACGGATAAAAGTTACTCTAGGGATAACAGGCTGA
>M03053_135_000000000-ALP1V_1_2113_19106_6871	
GGACAGAAAGACCCTATGCAGCTTTACTGTATCTTGGAATTGGGTTTCGTCTTTACTTGCGCAGGATAGGTGGGAGGCTTTGAAGATGGTCTTGCGGGATTGTTGGAGCCATTGGTGAGATACCACTCTAGTAATGATAAAATTCTAACTTTGAACCGTTATCCGGTCAGAGGACAGTTTCAGGTGGGCAGTTTGACTGGGGCGGTCGCCTCCTAAAAGGTAACGGAGGCGTGCAAAGGTTCCCTCAGGCTGGGTGGAAATCAGTCGTAGAGTGTAAAGGCATAAGGGAGCTTGACTGCGAGACCAACAAGTCGAGCAGAGACGAAAGTCGGCCTTAGTGATCCGGCGCTTCCGAGTGGAAGGGGCGTCGCTCAACGGATAAAAGTTACTCTAGGGATAACAGGCTGA
>M03053_135_000000000-ALP1V_1_2109_12063_3983	
GGACAAAAAGACCCTATGAAGCTTTACTGTAACTTGAGATTGGTTTCGGGTTTTATTTGCGCAGAATAGGTGGGAGGCTATGAAAAAATACTTGTGGGTGTTTTGGAGCCATCAGTGAGATACCACTCTTGTAAAACTAGAAATCTAACTTTACACCATTATCTGGTTAAAAGACAGTCTCAGGCGGGCAGTTTGACTGGGGCGGTCGCCTCCTAAAAGGTAACGGAGGCGTACAAAGGTTTCCTCAAATCGGTCAGACATCGATTGTAGAGCGTAAAGGCATATGGAAGCTTAACTGCGAGACCTACAAGTCGAGCAGAGACGAAAGTCGGTCTTAGTGATCTGGCGGTATTACGTGGAAAAGCCGCCACTCAACGGATAAAAGTTACTCTAGGGATAACAGGCTGA
>M03053_135_000000000-ALP1V_1_2115_22905_19359	
GGACAAAAAGACCCTATGCAGCTTTACTGTAACTTGAGATTGGTTTCGGGTTTTATTTGCGCAGAATAGGTGGGAGGCTATGAAAAAATACTTGTGGGTGTTTTGGAGCCATCAGTGAGATACCACTCTTGTAAAACTAGAAATCTAACTTTACACCATTATCTGGTTAAAAGACAGTCTCAGGCGGGCAGTTTGACTGGGGCGGTCGCCTCCTAAAAGGTAACGGAGGCGTACAAAGGTTTCCTCAAATCGGTCAGACATCGATTGTAGAGCGTAAAGGCATATGGAAGCTTAACTGCGAGACCTACAAGTCGAGCAGAGACGAAAGTCGGTCTTAGTGATCTGGCGGTATTACGTGGAAAAGCCGCCACTCAACGGATAAAAGTTACTCTAGGGATAACAGGCTGA
>M03053_135_000000000-ALP1V_1_1116_14282_1321	
GGACAGAAAGACCCTATGCAGCTTTACTGTATCTTGGAATTGGGTTTGGTCTTTACTTGCGCAGGATAGGTGGGAGGCTTTGAAGATGATCTTGCGGGATCGTTGGAGCCACTGGTGAGATACCACTCTTGTAATGATAAAATCCTAACTTTGAACCGTTATCCGGTCAGAGAACAGTTTCAGGTGGGCAGTTTGACTGGGGCGGTCGCCTCCTAAAAGGTAACGGAGGCGTGCAAAGGTTCCCTCAGGCTGGTTGGACATCAGTCGTAGAGTGTAAAGGCATAAGGGAGCTTGACTGCGAGACCAACAAGTCGAGCAGAGACGAAAGTCGGCCTTAGTGATCCGGCGCTTCCGAGTGGAAGGGGCGTCGCTCAACGGATAAAAGTTACTCTAGGGATAACAGGCTGA
>M03053_135_000000000-ALP1V_1_1102_6680_12773	
GGACAGAAAGACCCTATGCAGCTTTACTGTAACTTGAGATTGGTTTCGGGTTTTATTTGCGCAGAATAGGTGGGAGGCTATGAAAAAATACTTGTGGGTGTTTTGGAGCCATCAGTGAGATACCACTCTTGTAAAACTAGAAATCTAACTTTACACCATTATCTGGTTAAAAGACAGTCTCAGGCGGGCAGTTTGACTGGGGCGGTCGCCTCCTAAAAGGTAACGGAGGCGTACAAAGGTTTCCTCAAATCGGTCAGACATCGATTGTAGAGCGTAAAGGCATATGGAAGCTTAACTGCGAGACCTACAAGTCGAGCAGAGACGAAAGTCGGTCTTAGTGATCTGGCGGTATTACGTGGAAAAGCCGCCACTCAACGGATAAAAGTTACTCTAGGGATAACAGGCTGA
>M03053_135_000000000-ALP1V_1_2110_24639_10365	
GGACTGAAAGACCCTATGCAGCTTTACTGTAGCTTGGTATTGTGCCCGGGCTCTGAATGCGCAGGATAGGTGGGAGACGTTGATCTCATGCTTGCGGGTATGAGTTAGTCACTGGTGAGATACCACTCTTTCAGAGCTAGGGTTCTAACGTTCACCCGTTATCCGGGGAGCGGACAGTATCAGGTGGGCAGTTTGACTGGGGCGGTCGCCTCCTAAAAGGTAACGGAGGCGCACAAAGGTTTCCTCAGGCTGGTTGGAAATCAGCTGACGAGTGCAAAAGCAGAAGGAAGCTTAACTGTGAGACCTACAAGTCGAACAGGGACGAAAGTCGGTTTTAGTGATCCGACGGTTCTGAGTGGAAGGGCCGTCGCTCAACGGATAAAAGTTACTCTAGGGATAACAGGCTGA
>M03053_135_000000000-ALP1V_1_2119_25136_5269	
GGACAGAAAGACCCTATGCAGCTTTACTTTAACCTAGAGTTGTAACCTTTTTTTATCTGTGCAAAATAGGTGGGAGGGAGAAATGTAATCCCCCAAGTGAGATACCACTCTTTTGAAATTAGGATTGCTTACAATAACATAGTTCTTAAACTCTATTGGACCGCTCGTGGGGGTCAGTTTGACTGGGGCGGTCGCCTCCTAAAGTGTAACGGAGGCGTGCAAAGGTCTCCTCAAATTGGTCGGAAATCAATTGTGGAGTGGAAAGACATATGGAGGCTTGATTGCAAAGTTGACTGGCTGCGCAAAGATGAGAATCGGCCTTAATGATCCGATATGGCTGAGTGGAAGGTATATCGCTAAACGGATAAAAGTTACTCTAGGGATAACAGGCTGA
>M03053_135_000000000-ALP1V_1_1118_19432_18098	
GGACAAAAAGACCCTATGCAGCTTTACTGTAACCTGGAATTGCTCTCAAGCTTATTTCGCGCAGCTTAGGTGGGAGACGTTGAACCTTTTCTTCCGGGAAAGGGGGAGTCATCAGTGAGATACCACTCTTGGTAAGCTAGAGCGCTCATTTTTAACCGTTATCCGGTAAAAAGACAGTTTCAGGCGGGCAGTTTGACTGGGGCAGTCACCTCCCAAAAGGTAATGGAGGTGTACAAAGGTTCCCTCAGGCTGGACGGAAATCAGCCATAGAGTGTAAAAGCATAAGGGAGCTTGACTGCGAGACGGACATGTCAAGCAGAGACGAAAGTCGGTTTTAGTGATCCGACGGTGCTGAGTGGAAAGGCCGTCGCTCAACGGATAAAAGTTACTCTAGGGATAACAGGCTGA
>M03053_135_000000000-ALP1V_1_1110_20718_1493	
GGACAGAAAGACCCTATGAAGCTTTACTGTAACCTGGAATTGCTCTCAAGCTTATCTTGCGCAGCTTAGGTGGGAGGCTATGAACCTTTTCTTCTGGGAAGAGGGGAGCCATCAGTGAGATACCACTCTTGGTAAGCTAGAGCGCTCAGTCTTCACCGTCATCCGGTAAGACGACAGTTTCAGGCGGGCAGTTTGACTGGGGCAGTCACCTCCCAAAAGGTAATGGAGGTGTGCAAAGGTTCCCTCAGGCTGGACGGAAATCAGCCATAGAGTGTAAAAGCATAAGGGAGCTTGACTGCGAGACTGACATGTCAAGCAGAGACGAAAGTCGGCTTTAGTGATCCGACGGTGCTGTGTGGAAAGGCCGTCGCTCAACGGATAAAAGTTACTCTAGGGATAACAGGCTGA
>M03053_135_000000000-ALP1V_1_2112_19819_1369	
GGACAGAAAGACCCTATGCAGCTTTACTGTAGCTTGGTATTGTGCCCGGGCTCTGAATGCGCAGGATAGGTGGGAGACGTTGATCTCATGGTTGCGGCTATGAGTTAGTCACTGGTGAGATACCACTCTTTCAGAGCTAGGGTTCTAACGTTTACCCGTTATCCGGGGAGCGGACAGTATCAGGTGGGCAGTTTGACTGTGGCGGTCGCCTCCTAAAAGGTAACGGAGGCGCACAAAGGTTTCCTCAGGCTGGTTGGAAATCAGCTGACGAGTGCAAAAGCAGAAGGAAGCTTGACTGTGAGACCTACAAGTCGAACAGGGACGAAAGTCGGTTTTAGTGATCCGACGGTTCTGAGTGGAAGGGCCGTCGCTCAACGGATAAAAGTTACTCTAGGGATAACAGGCTGA
>M03053_135_000000000-ALP1V_1_2106_17842_15720	
GGACAAAAAGACCCTATGCAGCTTTACTGTAACTTGAGATTGGTTTCGGGTTTTATTTGCGCAGAATAGGTGGGAGGCTATGAAAAAATACTTGTGGGTGTTTTGGAGCCATCAGTGAGATACCACTCTTGTAAAACTAGAAATCTAACTTTACACCATTATCTGGTTAAAAGACAGTCTCAGGCGGGCAGTTTGACTGGGGCGGTCGCCTCCTAAAAGGTAACGGAGGCGTACAAAGGTTTCCTCAAATCGGTCAGACATCGATTGTAGAGCGTAAAGGCATATGGAAGCTTAACTGCGAGACCTACAAGTCGAGTAGAGACGAAAGTCGGTCTTAGTGATCTGGCGGTATTACGTGGAAAAGCCGCCACTCAACGGATAAAAGTTACTCTAGGGATAACAGGCTGA
>M03053_135_000000000-ALP1V_1_2101_15113_2686	
GGACAGAAAGACCCTATGAAGCTTTACTGTAACTTGAGATTGGTTTCGGGTTTTATTTGCGCAGAATAGGTGGGAGGCTATGAAAAAATACTTGTGGGTGTTTTGGAGCCATCAGTGAGATACCACTCTTGTAAAACTAGAAATCTAACTTTACACCATTATCTGGTTAACAGACAGTCTCAGGCGGGCAGTTTGACTGGGGCGGTCGCCTCCTAAAAGGTAACGGAGGCGTACAAAGGTTTCCTCAAATCGGTCAGACATCGATTGTAGAGCGTAAAGGCATATGGAAGCTTAACTGCGAGACCTACAAGTCGAGCAGAGACGAAAGTCGGTCTTAGTGATCTGGCGGTATTACGTGGAAAAGCCGCCACTCAACGGATAAAAGTTACTCTAGGGATAACAGGCTGA
>M03053_135_000000000-ALP1V_1_2113_26729_14915	
GGACAAAAAGACCCTATGAAGCTTTACTGTAGCTTGATATTGGCTCCGGGCTTTGTTTGCGCAGGATAGGTGGGAGGCGTTGAAAATTTTCTTGCGGGAAAATTGGAGCCATTGGTGAGATACCACTCTAACAATGCTAGGATTCTAACCCTACACCGTTATCCGGTTAGGGGACAGTTTCAGGTGGTCAGTTTGACTGGGGCGGTCGCCTTCTAAAAGGTAACGGAGGCGTGCAAAGGTTTCCTCAGGCTGGTCGGAAATCAGTCGTAGAGTGTAAAGGCATAAGGAAGCTTGATTGTGAGACCTACAAGTCGAACAAAGACGAAAGTCGGCCTTAGTGATCCGACGGTTCCAAGTGGAAGGGCCGTCGCTCAACGGATAAAAGTTACTCTAGGGATAACAGGCTGA
>M03053_135_000000000-ALP1V_1_2118_5071_19922	
GGACAGAAAGACCCTATGCAGCTTTACTGTAGCTTGATATTGGCTTCGAGCTTTGTTTGTGCAGTATAAGTGGGAGGCATTAACAATTTTCTTGTGGGAAAAATAGGGCCATTAGTGAGATACCACTCTAACAAGGCTAGAATTCTAACCTTAGGTCGTTATCCGATTAAGGGACAGTTTTAGGTGGGCAGTTTGACTGGGGCGGTCGCCTCCTAAAAGGTAACGGAGGTGTGCAAAGGTTTCCTCAAATCGGTCAGACATCGATTGTAGAGCGTAAAGGCATATGGAAGCTTAACTGCGAGACCTACAAGTCGAGCAGAGACGAAAGTCGGTCTTAGTGATCTGGCGGTATTACGTGGAAAAGCCGCCACTCAACGGATAAAAGTTACTCTAGGGATAACAGGCTGA
>M03053_135_000000000-ALP1V_1_2113_25150_15834	
GGACAAAAAGACCCTATGAAGCTTTACTGTATCTTGGAATTGGGTTTGGTCTTTACTTGCGCAGGATAGGTGGGAGGCTTTGAAGATGATCTTGCGGGATCGTTGGAGCCACTGGTGAGATACCACTCTTGTAATGATAAAATCCTAACTTTGAACCGTTATCCGGTCAGAGAACAGTTTCAGGTGGGCAGTTTGACTGGGGCGGTCGCCTCCTAAAAGGTAACGGAGGCGTGCAAAGGTTCCCTCAGGCTGGTTGGACATCAGTCGTAGAGTGTAAAGGCATAAGAGAGCTTGACTCCGAGACCAACAAGTCGAGCAGAGACGAAAGTCGGCCTTAGTGATCCGGCGCTTCCGAGTGGAAGGGGCGTCGCTCAACGGATAAAAGTTACTCTAGGGATAACAGGCTGA
>M03053_135_000000000-ALP1V_1_2116_4332_9205	
GGACAGAAAGACCCTATGCAGCTTTACTGTAACTTGAGATTGGTTTCGGGTTTTATTTGCGCAGAATAGGTGGGAGGCTATGAAAAAATACTTGTGGGTGTTTTGGAGCCATCAGTGAGATACCACTCTTGTAAAACTAGAAATCTAACTTTACACCATTATCTGGTTAAAAGACAGTCTCAGGCGGGCAGTTTGACTGGGGCGGTCGCCTCCTAAAAGGTAACGGAGGCGTACAAAGGTTTCCTCAAATCGGTCAGACATCGATTGTAGAGCGTAAAGGCATATGGAAGCTTAACTGCGTGACCTACAAGTCGAGCAGAGACGAAAGTCGGTCTTAGTGATCTGGCGGTATTACGTGGAAAAGCCGCCACTCAACGGATAAAAGTTACTCTAGGGATAACAGGCTGA
>M03053_135_000000000-ALP1V_1_2109_7817_11473	
GGACAGAAAGACCCTATGCAGCTTTACTGTAACCTGGAATTGCTCTCAAGCTTATCTTGCGCAGCTTAGGTGGGAGGCTATGAACCTTTTCTTCTGGGAAGAGGGGAGCCATCAGTGAGATACCACTCTTGGTAAGCTAGAGCGCTCAGTCTTCACCGTCATCCGGTAAGACGACAGTTTCAGGCGGGCAGTTTGACTGGGGCAGTCACCTCCCAAAAGGTAATGGAGGTGTGCAAAGGTTCCCTCAGGCTGGACGGAAATCAGCCATAGAGTGTAAAAGCATAAGGGAGCTTGACTGCGAGACTGACATGTCAAGCAGAGACGAAAGTCGGCTTTAGTGATCCGACGGTGCTGTGTGGAAAGGCCGTCGCTCAACGGATAAAAGTTACTCTAGGGATAACAGGCTGA
>M03053_135_000000000-ALP1V_1_1108_21779_7840	
GGACAAAAAGACCCTATGCAGCTTTACTGTAACCTGGAATTGCTTTCAAGCTTATTTCGCGCAGCTTAGGTGGGAGGCTACGAACCTTTTCTTCCGGGAAGAGGGGAGCCATCAGTGAGATACCACTCTTGGTAAGCTAGAAAGCTCAGTCTTAACCGTTATCCGGTAAGATGACAGTTTCAGGCGGGCAGTTTGACTGGGGCAGTCACCTCCCAAAAGGTAATGGAGGTGCACAAAGGTTCCCTCAGGTTGGACGGAAATCAACCATAGAGTGTAAAAGCATAAGGGAGCTTGACTGCGAGACTGACATGTCAAGCAGAGACGAAAGTCGGTTTTAGTGATCCGACGGTGCTGCGTGGAAAGGCCGTCGCTCAACGGATAAAAGTTACTCTAGGGATAACAGGCTGA
>M03053_135_000000000-ALP1V_1_2110_18019_19087	
GGACAGAAAGACCCTATGCAGCTTTACTGTAGCTTGGTATTGTGCCCGGGCTCTGAATGCGCAGGATAGGTGGGAGACGTTGATCTCATGGTTGCGGCTATGAGTTAGTCACTGGTGAGATACCACTCTTGTAATGTTAGATTTCTAACTTTGAACCATTATCTGGTCAGAGGACAGTTTCAGGCGGGCAGTTTGACTGGGGCGGTCGCCTCCCAAACGGTAACGGAGGCGTACAAAGGTTTCCTCTGAACGTGTAGAAATCGTATCTAGAGTGTAAAGGCATAAGGAAGCTTGACTGTGAGACCTACAAGTCGAGCAGGGACGAAAGTCGGTCTTAGTGATCTGACGGTACTGAGTGGAAAGGCCGTCACTCAACGGATAAAAGTTACTCTAGGGATAACAGGCTGA
>M03053_135_000000000-ALP1V_1_1119_19150_12726	
GGACAGAAAGACCCTATGCAGCTTTACTGTAGCTTGGTATTGTGTTCGGTCTCTGAATGCGCAGGATAGGTGGGAGGCATTGATGATTAGCTCGTGGGTTAATCGGAGCCACTGGTGAGATACCACTCTTTCAGAGATAGAATTCTAACTTTCACCCGTTATCCGGGGAGAGGACAGTATCAGGTGGGCAGTTTGACTGGGGCGGTCGCCTCCTAAAAGGTAACGGAGGCGTGCAAAGGTTCCCTCAGGCTGGTTGGAAATCAGCCGACGAGTGCAAAGGCAGAAGGGAGCTTGACTGTGAGACCTACAAGTCGAACAGGGACGAAAGTCGGCCTTAGTGATCCGACGGTTCTGTGTGGAAGGGCCGTCGCTCAACGGATAAAAGTTACTCTAGGGATAACAGGCTGA
>M03053_135_000000000-ALP1V_1_1118_4835_7740	
GGACAGAAAGACACTATGCAGCTTTACTGTAACTTGAGATTGAATTTGGGCTTTATTTGCGCAGGATAGGTGGGAGGCTTTGATGGTATTTTTGCGGAAATATCGGAGCCATTGGTGAGATACCACTCTTGTAAAGCTAGAATTCTAACCTTATACCGTAATCCGGTTAAGGAACAGTCTCTGGTGGGCAGTTTGACTGGGGCGGTCGCCTCCCAAAAGGTAACGGAGGCGCACAAAGGTTTCCTCAGATCGGTCAGAAATCGATCGTAGAGCGTAAAGGCATAAGGAAGCTTGACTGCGAGACCTACAAGTCGAGCAGAGACGAAAGTCGGTCTTAGTGATCTGACGGTTCCGAGTGGAAGGGCCGTCACTCAACGGATAAAAGTTACTCTAGGGATAACAGGCTGA
>M03053_135_000000000-ALP1V_1_1110_17895_4705	
GGACAAAAAGACCCTATGAAGCTTTACTGTAGCTTGGTATTGTGCCCGGGCTCTGAATGCGCAGGATAGGTGGGAGACGTTGATCTCATGGTTGCGGCTATGAGTTAGTCACTGGTGAGATACCACTCTTTCAGAGCTAGGGTTCTAACGTTCACCCGTTATCCGGGGAGCGGACAGTATCAGGTGGGCAGTTTGACTGGGGCGGTCGCCTCCTAAAAGGTAACGGAGGCGCGCAAAGGTTCCCTCAGGCTGGTTGGAAATCAGCTGACGAGTGCAAAAGCAGAAGGGAGCTTGACTGTGAGACCAACAAGTCGAACAGGGACGAAAGTCGGCTTTAGTGATCCGACGGTTCTGAGTGGAAGGGCCGTCGCTCAACGGATAAAAGTTACTCTAGGGATAACAGGCTGA
>M03053_135_000000000-ALP1V_1_1108_19641_8623	
GGACAGAAAGACCCTATGCAGCTTTACTGTAACTTGAGATTGGTTTCGGGTTTTATTTGCGCAGAATAGGTGGGAGGCTATGAAAAAATACTTGTGGGTGTTTTGGAGCCATCAGTGAGATACCACTCTTGTAAAACTAGAAATCTAACTTTACACCATTATCTGGTTAAAAGACAGTCTCAGGCGGGCAGTTTGACTGGGGCGGTCGCCTCCTAAAAGGTAACGGAGGCGTACAAAGGTTTCCTCAAATCGGTCAGACATCGATTGTAGAGCGTAAAGGCATATGGAAGCTTAACTGCGAGACCTACAAGTCGAGCAGAGACGAAAGTCGGTCTTAGTGATCTGGCGGTATTACGTGGAAAAGCCGCCACTCAACGGATAAAAGTTACTCTAGGGATAACAGGCTGA
>M03053_135_000000000-ALP1V_1_1106_16478_11359	
GGACAGAAAGACCCTATGAAGCTTTACTGTATCTTGGAATTGGGTTTGGTCTTTACTTGCGCAGGATAGGTGGGAGGCTTTGAAGATGATCTTGCGGGATCGTTGGAGCCACTGGTGAGATACCACTCTTGTAATGATAAAATCCTAACTTTGAACCGTTATCCGGTCAGAGAACAGTTTCAGGTGGGCAGTTTGACTGGGGCGGTCGCCTCCTAAAAGGTAACGGAGGCGTGCAAAGGTTCCCTCAGGCTGGTTGGACATCAGTCGTAGAGTGTAAAGGCATAAGGGAGCTTGACTGCGAGACCAACAAGTCGAGCAGAGACGAAAGTCGGCCTTAGTGATCCGGCGCTTCCGAGTGGAAGGGGCGTCGCTCAACGGATAAAAGTTACTCTAGGGATAACAGGCTGA
>M03053_135_000000000-ALP1V_1_1119_4964_14172	
GGACAAAAAGACCCTATGCAGCTTTACTGTAGCTTGGAATTGGTTTCGGGCTCTTCTTGCGCAGCTTAGGTGGAAGACTGAGATCATGCCCTTCCGGGGGTATGTGAGTCATCAGTGAGATACCACTCTTGTAAAACTAGAAATCTAACTTTACACCATTATCTGGTTAAAAGACAGTCTCAGGCGGGCAGTTTGACTGGGGCGGTCGCCTCCTAAAAGGTAACGGAGGCGTACAAAGGTTTCCTCAAATCGGTCAGACATCGATTGTAGAGCGTAAAGGCATATGGAAGCTTAACTGCGAGACCTACAAGTCGAGCAGAGACGAAAGTCGGTCTTAGTGATCTGGCGGTATTACGTGGAAAAGCCGCCACTCAACGGATAAAAGTTACTCTAGGGATAACAGGCTGA
>M03053_135_000000000-ALP1V_1_2102_14234_20327	
GGACAGAAAGACCCTATGCAGCTTTACTGTAACTTGAGATTGGTTTCGGGTTTTATTTGCGCAGAATAGGTGGGAGGCTATGAAAAAATACTTGTGGGTGTTTTGGAGCCATCAGTGAGATACCACTCTTGTAAAACTAGAAATCTAACTTTACACCATTATCTGGTTAAAAGACAGTCTGGCGGGCAGTTTGACTGGGGCGGTCGCCTCCTAAAAGGTAACGGAGGCGTACAAAGGTTTCCTCAAATCGGTCAGACATCGATTGTAGAGCGTAAAGGCATATGGAAGCTTAACTGCGAGACCTACAAGTCGAGCAGAGACGAAAGTCGGTCTTAATGATCTGGCGGTATTACGTGGAAAAGCCGCCACTCAACGGATAAAAGTTACTCTAGGGATAACAGGCTGA
>M03053_135_000000000-ALP1V_1_1102_2648_17946	
GGACAGAAAGACCCTATGCAGCTTTACTGTATCTTGAAATTGAGTTTTGATTTTATTTGCGCAGAATAGGTGGGAGACGTTGAGATTATTCTTACGGGAATAGTGGAGTCATTAGTGAGATACCACTCTGATAAAATTGAACCTCTAACTTTATACCGTAAACCGGTTAAAAGACAGTTTCAGGTGGGCAGTTTGACTGGGGCGGTCGCCTCCTAAAAGGTAACGGAGGCGCACAAAGGTTTCCTCAGATCGGTCAGAAATCGATCTTAGAGTGTAAAGGCAAAAGGAAGCTTAACTGTGAGACAAACAAGTCGAGCAGATACGAAAGTAGGTCTTAGTGATCTGACGCTGCTGTGTGGAAAGGGCGTCACTCAACGGATAAAAGTTACTCTAGGGATAACAGGCTGA
>M03053_135_000000000-ALP1V_1_1104_22634_11483	
GGACAGAAAGACCCTATGAAGCTTTACTGTAACTTGAGATTGGTTTCGGGTTTTATTTGCGCAGAATAGGTGGGAGGCTATGAAAAAATACTTGTGGGTGTTTTGGAGCCATCAGTGAGATACCACTCTTGTAAAACTAGAAATCTAACTTTACACCATTATCTGGTTAAAAGACAGTCTCAGGCGGGCAGTTTGACTGGGGCGGTCGCCTCCTAAAAGGTAACGGAGGCGTACAAAGGTTTCCTCAAATCGGTCAGACATCGATTGTAGAGCGTAAAGGCATATGGAAGCTTAACTGCGAGACCTACAAGTCGAGCAGAGACGAAAGTCGGTCTTAGTGATCTGGCGGTATTACGTGGAAAAGCCGCCACTCAACGGATAAAAGTTACTCTAGGGATAACAGGCTGA
>M03053_135_000000000-ALP1V_1_1103_8836_16980	
GGACAAAAAGACCCTATGCAGCTTTACTGTAACCTGGAATTGCTCTCAAGCTTATCTTGCGCAGCTTAGGTGGGAGGCTATGAACCTTTTCTTCTGGGAAGAGGGGAGCCATCAGTGAGATACCACTCTTGGTAAGCTAGAGCGCTCAGTCTTCACCGTCATCCGGTAAGACGACAGTTTCAGGCGGGCAGTTTGACTGGGGCAGTCACCTCCCAAAAGGTAATGGAGGTGTGCAAAGGTTCCCTCAGGCTGGACGGAAATCAGCCATAGAGTGTAAAAGCATAAGGGAGCTTGACTGCGAGACTGACATGTCAAGCAGAGACGAAAGTCGGCTTTAGTGATCCGACGGTGCTGTGTGGAAAGGCCGTCGCTCAACGGATAAAAGTTACTCTAGGGATAACAGGCTGA
>M03053_135_000000000-ALP1V_1_2113_21230_4892	
GGACAGAAAGACCCTATGAAGCTTTACTGTATCTTGGAATTGGGTTTGGTCTTTGCTTGCGCAGGATAGGTGGGAGGCTTTGAAGATGGTCTTGCGGGATCATTGGAGCCACTGGTGAGATACCACTCTAGTAATGATAAAATCCTAACTTTGAACCGTTATCCGGTCAAAGAGCAGTTTCAGGTGGGCAGTTTGACTGGGGCGGTCGCCTCCTAAAAGGTAACGGAGGCGTACAAAGGTTTCCTCAAATCGGTCAGACATCGATTGTAGAGCGTAAAGGCATATGGAAGCTTAACTGCGAGACCTACAAGTCGAGCAGAGACGAAAGTCGGTCTTAGTGATCTGACGGTATTGTGTGGAAAAGCCGTCACTCAACGGATAAAAGTTACTCTAGGGATAACAGGCTGA
>M03053_135_000000000-ALP1V_1_1102_4163_10207	
GGACAGAAAGACCCTATGAAGCTTTACTGTAGCTTGATATTGGCTCCGGGCTTTGTTTGCGCAGGATAGGTGGGAGGCGTTGACAATTTTCTTGCGGGAAGATTTGAGCCGTTGGTGAGATACCACTCTAACAATGCTAGGATTCTAACCCTACACCGTTATCCGGTTAGGGGACAGTTTCAGGTGGTCAGTTTGACTGGGGCGGTCGCCTCCCAAAAGGTAACGGAGGCGTGCAAAGGTTTCCTCAGGCTGGTCGGAAATCAGTCGTAGAGTGTAAAGGCATAAGGAAGCTTGATTGTGAGACCTACAAGTCGAACAAAGACGAAAGTCGGCCTTAGTGATCCGACGGTTCCAAGTGGAAGGGCCGTCGCTCAACGGATAAAAGTTACTCTAGGGATAACAGGCTGA
>M03053_135_000000000-ALP1V_1_2118_11095_5170	
GGACAGAAAGACCCTATGCAGCTTTACTGTATCTTGGAATTGGGTTTGGTCTTTACTTGCGCAGGATAGGTGGGAGGCTTTGAAGATGATCTTGCGGGATCGTTGGAGCCACTGGTGAGATACCACTCTTGTAATGATAAAATCCTAACTTTGAACCGTTATCCGGTCAGAGAACAGTTTCAGGTGGGCAGTTTGACTGGGGCGGTCGCCTCCTAAAAGGTAACGGAGGCGTGCAAAGGTTCCCTCAGGCTGGTTGGACATCAGTCGTAGAGTGTAAAGGCATAAGGGAGCTTGACTGCGAGACCAACAAGTCGAGCAGAGACGAAAGTCGGCCTTAGTGATCCGGCGCTTCCGAGTGGAAGGGGCGTCGCTCAACGGATAAAAGTTACTCTAGGGATAACAGGCTGA
>M03053_135_000000000-ALP1V_1_1114_26011_14906	
GGACAAAAAGACCCTATGCAGCTTTACTGTAGCTTGGTATTGTGCCCGGGCTCTGAATGCGCAGGATAGGTGGGAGACGTTGATCTCATGCTCGCGGGTATGAGTTAGTCACTGGTGAGATACCACTCTTTCAGAGCTAGGGTTCTAACGTTCACCCGTTATCCGGGGAGCGGACAGTATCAGGTGGGCAGTTTGACTGGGGCGGTCGCCTCCTAAAAGGTAACGGAGGCGCGCAAAGGTTTCCTCAGGCTGGTTGGAAATCAGCTGACGAGTGCAAAAGCAGAAGGAAGCTTGACTGTGAGACCTACAAGTCGAACAGGGACGAAAGTCGGCTTTAGTGATCCGACGGTTCTGAGTGGAAGGGCCGTCGCTCAACGGATAAAAGTTACTCTAGGGATAACAGGCTGA
>M03053_135_000000000-ALP1V_1_1119_5287_9358	
GGACAGAAAGACCCTATGAAGCTTTACTGTAGCTTGGTATTGTGCCCGGGCTCTGAATGCGCAGGATAGGTGGGAGACGTTGATCTCATGCTTGTGGGTATGAGTTAGTCACTGGTGAGATACCACTCTTTCAGAGCTAGGGTTCCAACGTTCACCCGTTATCCGGGGAGCGGACAGTATCAGGTGGGCAGTTTGACTGGGGCGGTCGCCTCCTAAAAGGTAACGGAGGCGCGCAAAGGTTCCCTCAGGCTGGTTGGAAATCAGCTGACGAGTGCAAAAGCAGAAGGGAGCTTGACTGTGAGACCAACAAGTCGAACAGGGACGAAAGTCGGCTTTAGTGATCCGACGGTTCTGAGTGGAAGGGCCGTCGCTCAACGGATAAAAGTTACTCTAGGGATAACAGGCTGA
>M03053_135_000000000-ALP1V_1_1107_12094_2951	
GGACAGAAAGACCCTATGCAGCTTTACTGTAGCTTGGTATTGTGCCCGGGCTCTGAATGCGCAGGATAGGTGGGAGACGTTGATCTCATGCTCGTGGGTATGAGTTAGTCACTGGTGAGATACCACTCTTTCAGAGCTAGGGTTCTAACGTTCACCCGTTATCCGGGGAGCGGACAGTATCAGGTGGGCAGTTTGACTGGGGCGGTCGCCTCCTAAAAGGTAACGGAGGCGCGCAAAGGTTTCCTCAGGCTGGTTGGAAATCAGCTGACGAGTGCAAAAGCAGAAGGAAGCTTGACTGTGAGACCTACAAGTCGAACAGGGACGAAAGTCGGCTTTAGTGATCCGACGGTTCTGAGTGGAAGGGCCGTCGCTCAACGGATAAAAGTTACTCTAGGGATAACAGGCTGA
>M03053_135_000000000-ALP1V_1_2108_17100_21250	
GGACAGAAAGACCCTATGCAGCTTTACTGTAACTTGAGATTGGTTTCGGGTTTTATTTGCGCAGAATAGGTGGGAGGCTATGAAAAAATACTTGTGGGTGTTTTGGAGCCATCAGTGAGATACCACTCTTGTAAAACTAGAAATCTAACTTTACACCATTATCTGGTTAAAAGACAGTCTCAGGCGGGCAGTTTGACTGGGGCGGTCGCCTCCTAAAAGGTAACGGAGGCGTACAAAGGTTTCCTCAAATCGGTCAGACATCGATTGTAGAGCGTAAAGGCATATGGAAGCTTAACTGCGAGACCTACAAGTCGAGCAGAGACGAAAGTCGGTCTTAGTGATCTGGCGGTATTACGTGGAAAAGCCGCCACTCAACGGATAAAAGTTACTCTAGGGATAACAGGCTGA
>M03053_135_000000000-ALP1V_1_2105_27305_13878	
GGACAAAAAGACCCTATGCAGCTTTACTGTAGCTTGGTATTGTGCCCGGGCTCTGAATGCGCAGGATAGGTGGGAGACGTTGATCTCATGCTTGTGGGTATGAGTTAGTCACTGGTGAGATACCACTCTTTCAGAGCTAGGGTTCTAACGTTCACCCGTTATCCGGGGAGCGGACAGTATCAGGTGGGCAGTTCGACTGGGGCGGTCGCCTCCTAAAAGGTAATGGAGGTGTGCAAAGGTTCCCTCAGGCTGGACGGAAATCAGCCATAGAGTGTAAAAGCATAAGGGAGCTTGACTGCGAGACTGACATGTCAAGCAGAGACGAAAGTCGGCTTTAGTGATCCGACGGTGCTGTGTGGAAAGGCCGTCGCTCAACGGATAAAAGTTACTCTAGGGATAACAGGCTGA
>M03053_135_000000000-ALP1V_1_1108_23687_21442	
GGACAAAAAGACCCTATGAAGCTTTACTGTAACCTGGAATTGCTTTCAAGCTTATTTTGCGCAGCTTAGGTGGGAGGCTACGAACCTTTTCTTCCGGGAAGAGGGGAGCCATCAGTGAGATACCACTCTTGGTAAGCTAGAAAGCTCAGTCTTAACCGTTATCCGGTAAGATGACAGTTTCAGGCGGGCAGTTTGACTGGGGCAGTCACCTCCCAAAAGGTAATGGAGGTGCACAAAGGTTCCCTCAGGTTGGACGGAAATCAACCATAGAGTGTAAAAGCATAAGGGAGCTTGACTGCGAGACTGACATGTCAAGCAGAGACGAAAGTCGGTTTTAGTGATCCGACGGTGCTGCGTGGAAAGGCCGTCGCTCAACGGATAAAAGTTACTCTAGGGATAACAGGCTGA
>M03053_135_000000000-ALP1V_1_1111_9583_6847	
GGACAGAAAGACCCTATGCAGCTTTACTGTAACCTGGAATTGCTCTCAAGCTTATCTTGCGCAGCTTAGGTGGGAGGCTATGAACCTTTTCTTCTGGGAAGAGGGGAGCCATCAGTGAGATACCACTCTTGGTAAGCTAGAGCGCTCAGTCTTCACCGTCATCCGGTAAGACGACAGTTTCAGGCGGGCAGTTTGACTGGGGCAGTCACCTCCCAAAAGGTAATGGAGGTGTGCAAAGGTTCCCTCAGGCTGGACGGAAATCAGCCATAGAGTGTAAAAGCATAAGGGAGCTTGACTGCGAGACTGACATGTCAAGCAGAGACGAAAGTCGGCTTTAGTGATCCGACGGTGCTGTGTGGAAAGGCCGTCGCTCAACGGATAAAAGTTACTCTAGGGATAACAGGCTGA
>M03053_135_000000000-ALP1V_1_1101_17839_10893	
GGACAGAAAGACCCTATGAAGCTTTACTGTAACTTGAGATTGGTTTCGGGTTTTATTTGCGCAGAATAGGTGGGAGGCTATGAAAAAATACTTGTGGGTGTTTTGGAGCCATCAGTGAGATACCTCTCTTGTAAAACTAGAAATCTAACTTTACACCATTATCTGGTTAAAAGACAGTCTCAGGCGGGCAGTTTGACTGGGGCGGTCGCCTCCCAAAAGGTAACGGAGGCGTACAAAGGTTTCCTCAAATCGGTCAGACATCGATTGTAGAGCGTAAAGGCATATGGAAGCTTAACTGCGAGACCTACAAGTCGAGCAGAGACGAAAGTCGGTCTTAGTGATCTGACGGTATTGTGTGGAAAAGCCGTCACTCAACGGATAAAAGTTACTCTAGGGATAACAGGCTGA
>M03053_135_000000000-ALP1V_1_2112_18677_3578	
GGACAGAAAGACCCTATGCAGCTTTACTGTATCTTGGAATTGGGTTTGGTCTTTACTTGCGCAGGATAGGTGGGAGGCTTTGAAGATGATCTTGCGGGATCGTTGGAGCCACTGGTGAGATACCACTCTTGTAATGATAAAATCCTAACTTTGAACCGTTATCCGGTCAGAGAACAGTTTCAGGTGGGCAGTTTGACTGGGGCGGTCGCCTCCTAAAAGGTAACGGAGGCGTGCAAAGGTTCCCTCAGGCTGGTTGGACATCAGTCGTAGAGTGTAAAGGCATAAGGGAGCTTGACTGCGAGACCAACAAGTCGAGCAGAGACGAAAGTCGGCCTTAGTGATCCGGCGCTTCCGAGTGGAAGGGGCGTCGCTCAACGGATAAAAGTTACTCTAGGGATAACAGGCTGA
>M03053_135_000000000-ALP1V_1_2111_25608_7102	
GGACAAAAAGACCCTATGCAGCTTTACTGTAACTTGAGATTGGTTTCGGGTTTTATTTGCGCAGTATAGGTGGGAGGCTATGAAAAAATTCTTGCGGGAATTTTGGAGCCATCAGTGAGATACCACTCTTGTAAAACTAGAAATCTAACTTTACACCATTATCTGGTTAAAAGACAGTCTCAGGCGGGCAGTTTGACTGGGGCGGTCGCCTCCCAAAAGGTAACGGAGGCGTACAAAGGTTTCCTCAAATCGGTCAGACATCGATTGTAGAGCGTAAAGGCATATGGAAGCTTAACTGCGAGACCTACAAGTCGAGCAGAGACGAAAGTCGGTCTTAGTGATCTGACGGTATTGTGTGGAAAAGCCGTCACTCAACGGATAAAAGTTACTCTAGGGATAACAGGCTGA
>M03053_135_000000000-ALP1V_1_2119_22777_7109	
GGACAGAAAGACCCTATGCAGCTTTACTGTAGCTTGGTATTGTGCCCGGGCTCTGAATGCGCAGGATAGGTGGGAGACGTTGATCTCATGGTTGCGGCTATGAGTTAGTCACTGGTGAGATACCACTCTTTCAGAGCTAGGGTTCTAACGTTCACCCGTTACCCGGGGAGCGGACAGTATCAGGTGGGCAGTTTGACTGGGGCGGTCGCCTCCTAAAAGGTAACGGAGGCGCACAAAGGTTTCCTCAGGCTGGTTGGAAATCAGCTGACGAGCGCAAAAGCAGAAGGAAGCTTGACCGTGAGACCTACAAGTCGAACAGGGACGAAAGTCGGTTTTAGTGATCCGACGGTTCTGAGTGGAAGGGCCGTCGCTCAACGGATAAAAGTTACTCTAGGGATAACAGGCTGA
>M03053_135_000000000-ALP1V_1_2116_8702_9529	
GGACAGAAAGACCCTATGCAGCTTTACTGTAACTTGAGATTGGTTTCGGGTTTTATTTGCGCAGTATAGGTGGGAGGCTATGAAAAAATTCTTGCGGGAATTTTGGAGCCATCAGTGAGATACCACTCTTGTAAAACTAGAAATCTAACTTTACACCATTATCTGGTTAAAAGACAGTCTCAGGCGGGCAGTTTGACTGGGGCGGTCGCCTCCCAAAAGGTAACGGAGGCGTACAAAGGTTTCCTCGAATCGGTCAGACATCGATTGTAGAGCGTAAAGGCATATGGAAGCTTAACTGCGAGACCTACAAGTCGAGCAGAGACGAAAGTCGGTCTTAGTGATCTGACGGTAGTGTGTGGAAAAGCCGTCACTCAACGGATAAAAGTTACTCTAGGGATAACAGGCTGA
>M03053_135_000000000-ALP1V_1_2109_9088_15556	
GGACAAAAAGACCCTATGCAGCTTTACTGTAGTTTGATATTGTGTTCGGGCTCTGAATGCGCAGAATAGGTGGGAGACGTTGAAATAGTGCTTGTGGGTACTATTGAGTCATCGGTGAGATACCACTCTTTTAGAGCTAGGGTTCTAACGCTTACCCGTTATCCGGGAAGCGGACAGTATCTGATGGGCAGTTTGACTGGGGCGGTCGCCTCCCAAAAGGTAACGGAGGCGTGCAAAGGTTTCCTCAGGCTGGTCGGAAATCAGTCGTAGAGTGTAAAGGCATAAGGAAGCTTGATTGTGAGACCTACAAGTCGAACAAAGACGAAAGTCGGCCTTAGTGATCCGACGGTTCCGAGTGGAAGGGCCGTCGCTCAACGGATAAAAGTTACTCTAGGGATAACAGGCTGA
>M03053_135_000000000-ALP1V_1_2111_28689_13579	
GGACAAAAAGACCCTATGCAGCTTTACTGTAACTTGAGATTGGTTTCGGGTTTTATTTGCGCAGAATAGGTGGGAGGCTATGAAAAAATACTTGTGGGTGTTTTGGAGCCATCAGTGAGATACCACTCTTGTAAAACTAGAAATCTAACTTTACACCATTATCTGGTTAAAAGACAGTCTCAGGCGGGCAGTTTGACTGGGGCGGTCGCCTCCTAAAAGGTAACGGAGGCGTACAAAGGTTTCCTCAAATCGGTCAGACATCGATTGTAGAGCGTAAAGGCATATGGAAGCTTAACTGCGAGACCTACAAGTCGAGCAGAGACGAAAGTCGGTCTTAGTGATCTGGCGGTATTACGTGGAAAAGCCGCCACTCAACGGATAAAAGTTACTCTAGGGATAACAGGCTGA
>M03053_135_000000000-ALP1V_1_2105_19483_19157	
GGACAGAAAGACCCTATGAAGCTTTACTGTAACCTGAAATTGAGATTGGACTTTATTCGCGCAGTATAGGTGGGAAGCGTTGAAAATATTCTTGCGGGAATATTGGAGCTATCAGTGAGATACCACTCTTGTAATGTTAGATTTCTAACTTTGAACCATTATCTGGTCAGAGAACAGTTTCAGGCGGGCAGTTTGACTGGGGCGGTCGCCTCCCAAACGGTAACGGAGGCGTACAAAGGTTTCCTCTGAACGTGTAGAAATCGTATCTAGAGTGTAAAGGCATAAGGAAGCTTGACTGTGAGACCTACAAGTCGAGCAGGGACGAAAGTCGGTCTTAGTGATCTGACGGTACTGAGTGGAAAGGCCGTCACTCAACGGATAAAAGTTACTCTAGGGATAACAGGCTGA
>M03053_135_000000000-ALP1V_1_1104_8836_13479	
GGACAGAAAGACCCTATGCAGCTTTACTGTAGCTTGATATTGGCTCCGGGCTTTGTTTGCGCAGGATAGGTGGGAGGCGTTGAAAATTTTCTTGCGGGAAGATTGGAGCCGTTGGTGAGATACCACTCTAACAATGCTAGGATTCTAACCCTACACCGTTATCCGGTTAGGGGACAGTTTCAGGTGGTCAGTTTGACTGGGGCGGTCGCCTCCCAAAAGGTAACGGAGGCGCGCAAAGGTTTCCTCAGGCCGGTCGGAAATCGGTCGTAGAGTGTAAAGGCATAAGGAAGCTTGATTGTGAGACCTACAAGTCGAACAAAGACGAAAGTCGGCCTTAGTGATCCGGCGGTACCAAATGGAAGGGCCGTCGCTCAACGGATAAAAGTTACTCTAGGGATAACAGGCTGA
>M03053_135_000000000-ALP1V_1_2111_20402_14925	
GGACAGAAAGACCCTATGCAGCTTTACTGTAACCTGGAATTGCTTTCAAGCTTATTTTGCGCAGCTTAGGTGGGAGGCTACGAACCTTTTCTTCCGGGAAGGAGGGAGTCATCAGTGAGATACCACTCTTGGTAAGCTAGAGCGCTCATTTCTAACCGTCAACCGGTAGAAAGACAGTTTCAGGCGGGCAGTTTGACTGGGGCAGTCACCTCCCAAAAGGTAATGGAGGTGTACAAAGGCTCGCTCAGGCTGGACGGAAATCAGCCATAGAGTGTAAAAGCATAAGCGAGCTTGACTGCGAGACTGACATGTCAAGCAGAGACGAAAGTCGGTTTTAGTGATCCGACGGTGCTGAGTGGAAAGGCCGTCGCTCAACGGATAAAAGTTACTCTAGGGATAACAGGCTGA
>M03053_135_000000000-ALP1V_1_1102_24286_10618	
GGACAGAAAGACCCTATGCAGCTTTACTGTATCTTGGAATTGGGTTTGGTCTTTACTTGCGCAGGATAGGTGGGAGGCTTTGAAGATGATCTTGCGGGATCGTTGGAGCCACTGGTGAGATACCACTCTTGTAATGATAAAATCCTAACTTTGAACCGTTATCCGGTCAGAGAACAGTTTCAGGTGGGCAGTTTGACTGGGGCGGTCGCCTCCTAAAAGGTAACGGAGGCGCGCAAAGGTTTCCTCAGGCTGGTTGGAAATCAGTCGTAGAGTGTAAAGGCATAAGGAAGCTTGATTGTGAGACCTACAAGTCGAACAAAGACGAAAGTCGGCCTTAGTGATCCGACGGTTCTGAGTGGAAGGGCCGTCGCTCAACGGATAAAAGTTACTCTAGGGATAACAGGCTGA
>M03053_135_000000000-ALP1V_1_1101_13558_1978	
GGACAAAAAGACCCTATGAAGCTTTACTTTAACCTAGAGTTGTAACCTTTTTTTATCTGTGCAAAATAGGTGGGAGGGAGAAATGTAATCCCCCAAGTGAGATACCACTCTTTTGAAATTAGGATTGCTTACAATAACATAGTTCTTAAACTCTATTGGACCGCTCGTGGGGGTCAGTTTGACTGGGGCGGTCGCCTCCTAAAGTGTAACGGAGGCGTGCAAAGGTCTCCTCAAATTGGTCGGAAATCAATTGTGGAGTGGAAAGACATATGGAGGCTTGATTGCAAAGTTGACTGGCTGCGCAAAGATGAGAATCGGCCTTAATGATCCGATATGGCTGAGTGGAAGGTATATCGCTAAACGGATAAAAGTTACTCTAGGGATAACAGGCTGA
>M03053_135_000000000-ALP1V_1_1101_2282_16411	
GGACAGAAAGACCCTATGCAGCTTTACTGTAACTTGAGATTGGTTTCGGGTTTTATTTGCGCAGAATAGGTGGGAGGCTATGAAAAAATACTTGTGGGTGTTTTGGAGCCATCAGTGAGATACCACTCTTGTAAAACTAGAAATCTAACTTTACACCATTATCTGGTTAAAAGACAGTCTCAGGCGGGCAGTTTGACTGGGGCGGTCGCCTCCTAAAAGGTAACGGAGGCGTACAAAGGTTTCCTCAAATCGGTCAGACATCGATTGTAGAGCGTAAAGGCATATGGAAGCTTAACTGCGAGACCTACAAGTCGAGCAGAGACGAAAGTCGGTCTTAGTGATCTGGCGGTATTACGTGGAAAAGCCGCCACTCAACGGATAAAAGTTACTCTAGGGATAACAGGCTGA
>M03053_135_000000000-ALP1V_1_1102_4883_15214	
GGACAGAAAGACCCTATGCAGCTTTACTGTAACCTGGAATTGCTCTCAAGCTTATCTTGCGCAGCTTAGGTGGGAGGCTATGAACCTTTTCTTCTGGGAAGAGGGGAGCCATCAGTGAGATACCACTCTTGGTAAGCTAGAGCGCTCAGTCTTCACCGTCATCCGGTAAGACGACAGTTTCAGGCGGGCAGTTTGACTGGGGCAGTCACCTCCCAAAAGGTAATGGAGGTGTGCAAAGGTTCCCTCAGGCTGGACGGAAATCAGCCATAGAGTGTAAAAGCATAAGGGAGCTTGACTGCGAGACTGACATGTCAAGCAGAGACGAAAGTCGGCTTTAGTGATCCGACGGTGCTGTGTGGAAAGGCCGTCGCTCAACGGATAAAAGTTACTCTAGGGATAACAGGCTGA
>M03053_135_000000000-ALP1V_1_1101_12045_1532	
GGACAAAAAGACCCTATGAAGCTTTACTGTAGCTTGGTATTGTGTTCGGTCTCTGAATGCGCAGGATAGGTGGGAGGCATTGATGATTAGCTCGTGGGTTAATCGGAGCCACTGGTGAGATACCACTCTTTCAGAGATAGAATTCTAACTTTCACCCGTTATCCGGGGAGAGGACAGTATCAGGTGGGCAGTTTGACTGGGGCGGTCGCCTCCTAAAAGGTAACGGAGGCGTGCAAAGGTTCCCTCAGGCTGGTTGGAAATCAGCCGACGAGTGCAAAGGCAGAAGGGAGCTTGACTGTGAGACCTACAAGTCGAACAGGGACGAAAGTCGGCCTTAGTGATCCGACGGTTCTGTGTGGAAGGGCCGTCGCTCAACGGATAAAAGTTACTCTAGGGATAACAGGCTGA
>M03053_135_000000000-ALP1V_1_2105_6329_8057	
GGACAGAAAGACCCTATGCAGCTTTACTGTAACTTGAGATTGGTTTCGGGTTTTATTTGCGCAGTATAGGTGGGAGGCTATGAAAAAATTCTTGCGGGAATTTTGGAGCCATCAGTGAGATACCACTCTTGTAAAACTAGAAATCTAACTTTACACCATTATCTGGTTAAAAGACAGTCTCAGGCGGGCAGTTTGACTGGGGCGGTCGCCTCCCAAAAGGTAACGGAGGCGTACAAAGGTTTCCTCAAATCGGTCAGACATCGATTGTAGAGCGTAAAGGCATATGGAAGCTTAACTGCGAGACCTACAAGTCGAGCAGAGACGAAAGTCGGTCTTAGTGATCTGACGGTATTGTGTGGAAAAGCCGTCACTCAACGGATAAAAGTTACTCTAGGGATAACAGGCTGA
>M03053_135_000000000-ALP1V_1_1102_8892_22256	
GGACAGAAAGACCCTATGCAGCTTTACTGTAACTTGAGATTGAAATTGGACTTTATTTGCGCAGTATAGGTGGGAGACGTTGAGAATATTCTTGCGGGAATATTGGAGTCATCAGTGAGATACCACTCTTATAATGTTAGATTTCTAACTTTGGATCATTATCTGGTCAAAGAACAGTTTCAGGCGGGCAGTTTGACTGGGGCGGTCGCCTCCCAAAGGGTAACGGAGGCGCACAAAGGTTTCCTCTGAACGTGTAGAAATCGTATCTAGAGTGTAAAGGCATAAGGAAGCTTGACTGTGAGACCTACAAGTCGAGCAGGGACGAAAGTCGGTCTTAGTGATCTGACGGTGCTGAGTGGAAAGGCCGTCACTCAACGGATAAAAGTTACTCTAGGGATAACAGGCTGA
>M03053_135_000000000-ALP1V_1_1111_17096_11287	
GGACAAAAAGACCCTATGAAGCTTTACTGTAACTTGAGATTGGTTTCGGGTTTTATTTGCGCAGAATAGGTGGGAGGCTATGAAAAAATACTTGTGGGTGTTTTGGAGCCATCAGTGAGATACCACTCTTGTAAAACTAGAAATCTAACTTTACACCATTATCTGGTTAAAAGACAGTCTCAGGCGGGCAGTTTGACTGGGGCGGTCGCCTCCTAAAAGGTAACGGAGGCGTACAAAGGTTTCCTCAGGCTGGTCGGAAATCAGTCGTAGAGCGTAAAGGCATATGGAAGCTTAACTGCGAGACCTACAAGTCGAGCAGAGACGAAAGTCGGTCTTAGTGATCTGGCGGTATTACGTGGAAAAGCCGCCACTCAACGGATAAAAGTTACTCTAGGGATAACAGGCTGA
>M03053_135_000000000-ALP1V_1_2106_16524_11158	
GGACAGAAAGACCCTATGCAGCTTTACTGTAACCTGGAATTGCTCTCAAGCTTATCTTGCGCAGCTTAGGTGGGAGGCTATGAACCTTTTCTTCTGGGAAGAGGGGAGCCATCAGTGAGATACCACTCTTGGTAAGCTAGAGCGCTCAGTCTTCACCGTCATCCGGTAAGACGACAGTTTCAGGCGGGCAGTTTGACTGGGGCAGTCACCTCCCAAAAGGTAATGGAGGTGTGCAAAGGTTCCCTCAGGCTGGACGGAAATCAGCCATAGAGTGTAAAAGCATAAGGGAGCTTGACTGCGAGACTGACATGTCAAGCAGAGACGAAAGTCGGCTTTAGTGATCCGACGGTGCTGTGTGGAAAGGCCGTCGCTCAACGGATAAAAGTTACTCTAGGGATAACAGGCTGA
>M03053_135_000000000-ALP1V_1_1118_24357_16218	
GGACAAAAAGACCCTATGAAGCTTTACTGTAACTTGAGATTGGTTTCGGGTTTTATTTGCGCAGAATAGGTGGGAGGCTATGAAAAAATACTTGTGGGTGTTTTGGAGCCATCAGTGAGATACCACTCTTGTAAAACTAGAAATCTAACTTTACACCATTATCTGGTTAAAAGACAGTCTCAGGCGGGCAGTTTGACTGGGGCGGTCGCCTCCTAAAAGGTAACGGAGGCGTGCAAAGGTTTCCTCAGGCTGGTCGGAAATCAGTCGTAGAGTGTAAAGGCATAAGGAAGCTTGATTGTTAGACCTACAAGTCGAACAAAGACGAAAGTCGGCCTTAGTGATCCGACGGTTCCGAGTGGAAGGGCCGTCGCTCAACGGATAAAAGTTACTCTAGGGATAACAGGCTGA
>M03053_135_000000000-ALP1V_1_1101_10697_15623	
GGACAAAAAGACCCTATGCAGCTTTACTGTAACTTGAGATTGGTTTCGGGCTTTATTTGCGCAGAATAGGTGGGAGGCTATGAAAAAATACTTGTGGGTGTTTTGGAGCCATCAGTGAGATACCACTCTTGTAAAACTAGAAATCTAACTTTGCACCATTATCTGGTTAAAAGACAGTCTCAGGCGGGCAGTTTGACTGGGGCGGTCGCCTCCTAAAAGGTAACGGAGGCGTACAAAGGTTTCCTCAAATCGGTCAGACATCGATTGTAGAGCGTAAAGGCATATGGAAGCTTAACTGCGAGACCTACAAGTCGAGCAGAGACGAAAGTCGGTCTTAGTGATCTGGCGGTATTACGTGGAAAAGCCGCCACTCAACGGATAAAAGTTACTCTAGGGATAACAGGCTGA
>M03053_135_000000000-ALP1V_1_1115_11785_20142	
GGACAGAAAGACCCTATGCAGCTTTACTGTAACTTGAAATTGAAATTGGACTTTAGTCGCGCAGTATAGGTGGGAGGCGTTGAAAATAATCTTGCGGGAATATTGGAGCCATCAGTGAGATACCACTCTTCTAATGTTAGATTTCTAACTTTGAACCATTATCTGGTCAAAGGACAGTTTCAGGCGGGCAGTTTGACTGGGGCGGTCGCCTCCCAAATGGTAACGGAGGCGTACAAAGGCTTCCTCTGAACGGGTAGAAATCGTATCTAGAGTGTAAAGGCATAAGGAAGCTTGACTGTGAGACCTACAAGTCGAACAGGGACGAAAGTCGGTCTTAGTGATCTGACGGTACTGAGTGGAAAGGCCGTCACTCAACGGATAAAAGTTACTCTAGGGATAACAGGCTGA
>M03053_135_000000000-ALP1V_1_1108_19059_17035	
GGACAGAAAGACCCTATGCAGCTTTACTGTAACTTGAGATTGGTTTCGGGTTTTATTTGCGCAGAATAGGTGGGAGGCTATGAAAAAATACTTGTGGGTGTTTTGGAGCCATCAGTGAGATACCACTCTTGTAAAACTAGAAATCTAACTTTACACCATTATCTGGTTAAAAGACAGTCTCAGGCGGGCAGTTTGACTGGGGCGGTCGCCTCCTAAAAGGTAACGGAGGCGTACAAAGGTTTCCTCAAATCGGTCAGACATCGATTGTAGGGCGTAAAGGCATATGGAAGCTTAACTGCGAGACCTACAAGTCGAGCAGAGACGAAAGTCGGTCTTAGTGATCTGGCGGTATTACGTGGAAAAGCCGCCACTCAACGGATAAAAGTTACTCTAGGGATAACAGGCTGA
>M03053_135_000000000-ALP1V_1_1119_2490_15976	
GGACAAAAAGACCCTATGCAGCTTTACTGTAGCTTGGTATTGTGCCCGGGCTCTGAATGCGCAGGATAGGTGGGAGACGTTGATCTCATGGTTGCGGCTATGAGTTAGTCACTGGTGAGATACCACTCTTTCAGAGCTAGGGTTCTAACGTTCACCCGTTATCCGGGGAGCGGACAGTATCAGGTGGGCAGTTTGACTGGGGCGGTCGCCTCCTAAAAGGTAACGGAGGCGCACAAAGGTTTCCTCAGGCTGGTTGGAAATCAGCTGACGAGTTCAAAAGCAGAAGGGAGCTTGACTGTGAGACCTACAAGTCGAACAGGGACGAAAGTCGGCCTTAGTGATCCGACGGTTCTGTGTGGAAGGGCCGTCGCTCAACGGATAAAAGTTACTCTAGGGATAACAGGCTGA
>M03053_135_000000000-ALP1V_1_1107_17744_8831	
GGACAAAAAGACCCTATGCAGCTTTACTGTAACTTGAGATTGGTTTCGGGTTTTATTTGCGCAGAATAGGTGGGAGGCTATGAAAAAATACTTGTGGGTGTTTTGGAGCCATCAGTGAGATACCACTCTTGTAAAACTAGAAATCTAACTTTACACCATTATCTGGTTAAAAGACAGTCTCAGGCGGGCAGTTTGACTGGGGCGGTCGCCTCCTAAAAGGTAACGGAGGCGTACAAAGGTTTCCTCAAATCGGTCAGACATCGATTGTAGAGCGTAAAGGCATATGGAAGCTTAACTGCGAGACCTACAAGTCGAGCAGAGACGAAAGTCGGTCTTAGTGATCTGACGGTATTGTGTGGAAAAGCCGTCACTCAACGGATAAAAGTTACTCTAGGGATAACAGGCTGA
>M03053_135_000000000-ALP1V_1_1104_8594_22018	
GGACAAAAAGACCCTATGAAGCTTTACTGTAACCTGGAATTGCTCTCAAGCTTATCTTGCGCAGCTTAGGTGGGAGACGTTGAACTTCTTCTTCCGGGAAGGAGGGAGTCATCAGTGAGATACCACTCTTGGTAAGCTAGAGCGCTCATTTCTAACCGTCAACCGGTAGAAAGACAGTTTCAGGCGGGCAGTTTGACTGGGGCAGTCACCTCCCAAAAGGTAATGGAGGTGTACAAAGGTTCGCTCAGGCTGGACGGAAATCAGCCATAGAGTGTAAAAGCATAAGCGAGCTTGACTGCGAGACTGACATGTCAAGCAGAGACGAAAGTCGGTTTTAGTGATCCGACGGTGCTGAGTGGAAAGGCCGTCGCTCAACGGATAAAAGTTACTCTAGGGATAACAGGCTGA
>M03053_135_000000000-ALP1V_1_1106_4356_11373	
GGACAGAAAGACCCTATGCAGCTTTACTGTAGCTTGATATTGGCTCCGGGCTTTGTTTGCGCAGGATAGGTGGGAGGCGTTGAAAATTTTCTTGTGGGAAAATTGGAGCCGTTGGTGAGATACCACTCTAACAATGCTAGGATTCTAACCCTACACCGTTATCCGGTTAGGGGACAGCTTCAGGTGGTCAGTTTGACTGGGGCGGTCGCCTCCTAAAAGGTAACGGAGGCGTGCAAAGGTTTCCTCAGGCTGGTCGGAAATCAGTCGTAGAGTGTAAAGGCATAAGGAAGCTTGATTGTGAGACCTACAAGTCGAACAAAGACGAAAGTCGGCCTTAGTGATCCGACGGTTCCGAGTGGAAGGGCCGTCGCTCAACGGATAAAAGTTACTCTAGGGATAACAGGCTGA
>M03053_135_000000000-ALP1V_1_2114_5719_13549	
GGACAGAAAGACCCTATGAAGCTTTACTGTAGCTTGGTATTGTGCCCGGGCTCTGAATGCGCAGGATAGGTGGGAGACGTTGATCTCATGGTTGCGGCTATGAGTTAGTCACTGGTGAGATACCACTCTTTCAGAGCTAGGGTTCTAACGTTCACCCGTTATCCGGGGAGCGGACAGTATCAGGTGGGCAGTTTGACTGGGGCGGTCGCCTCCTAAAAGGTAACGGAGGCGTGCAAAGGTTCCCTCAGGCTGGTTGGAAATCAGCCGACGAGTGCAAAGGCAGAAGGGAGCTTGACTGTGAGACCTACAAGTCGAACAGGGACGAAAGTCGGCCTTAGTGATCCGACGGTTCTGTGTGGAAGGGCCGTCGCTCAACGGATAAAAGTTACTCTAGGGATAACAGGCTGA
>M03053_135_000000000-ALP1V_1_2108_4821_6724	
GGACAGAAAGACCCTATGAAGCTTTACTGTATCTTGGAATTGGGTTTCGTCTTTACTTGCGCAGGATAGGTGGGAGGCTTTGAAGATGGTCTTGCGGGATTGTTGGAGCCATTGGTGAGATACCACTCTAGTAATGATAAAATTCTAACTTTGAACCGTTATCCGGTCAGAGGACAGTTTCAGGTGGGCAGTTTGACTGGGGCGGTCGCCTCCTAAAAGGTAACGGAGGCGTGCAAAGGTTCCCTCAGGCTGGTTGGACATCAGTCGTAGAGTGTAAAGGCATAAGGGAGCTTGACTGCGAGACCAACAAGTCGAGCAGAGACGAAAGTCGGCCTTAGTGATCCGGCGCTTCCGAGTGGAAGGGGCGTCGCTCAACGGATAAAAGTTACTCTAGGGATAACAGGCTGA
>M03053_135_000000000-ALP1V_1_2119_5655_7810	
GGACAGAAAGACCCTATGAAGCTTTACTGTAACTTGAGATTGGTTTCGGGTTTTATTTGCGCAGAATAGGTGGGAGGCTATGAAAAAATACTTGTGGGTGTTTTGGAGCCATCAGTGAGATACCACTCTTGTAAAACTAGAAATCTAACTTTACACCATTATCTGGTTAAAAGACAGTCTCAGGCGGGCAGTTTGACTGGGGCGGTCGCCTCCTAAAAGGTAACGGAGGCGTACAAAGGTTTCCTCAAATCGGTCAGACATCGATTGTAGAGCGTAAAGGCATATGGAAGCTTAACTGCGAGACCTACAAGTCGAGCAGAGACGAAAGTCGGTCTTAGTGATCTGACGGTATTGTGTGGAAAAGCCGTCACTCAACGGATAAAAGTTACTCTAGGGATAACAGGCTGA
>M03053_135_000000000-ALP1V_1_1105_11114_14890	
GGACAGAAAGACCCTATGCAGCTTTACTGTAACCTGGAATTGCTCTCAAGCTTATCTTGCGCAGCTTAGGTGGGAGGCTATGAACCTTTTCTTCCGGGAAGAGGGGAGCCATCAGTGAGATACCACTCTTGGTAAGCTAGAGCGCTCAGTCTTCACCGTTATCCGGTAAGACGACAGTTTCAGGCGGGCAGTTTGACTGGGGCAGTCACCTCCCAAAAGGTAATGGAGGTGTGCAAAGGTTCCCTCAGGCTGGACGGAAATCAGCCATAGAGTGTAAAAGCAAAAGGGAGCTTGACTGCGAGACTGACATGTCAAGCAGAGACGAAAGTCGGCTTTAGTGATCCGACGGTGCTGTGTGGAAAGGCCGTCGCTCAACGGATAAAAGTTACTCTAGGGATAACAGGCTGA
>M03053_135_000000000-ALP1V_1_2102_11183_11505	
GGACAAAAAGACCCTATGCAGCTTTACTGTAGCTTGATATTGGCTCCGGGCTTTGTTTGCGCAGGATAGGTGGGAGGCGTTGAAAATCTTCTCGTGGGAAGGTTGGAGCCATTGGTGAGATACCACTCTAACAATGCTAGGATTCTAACCCTATACCGTTATCCGGTTAGGGAACAGTTTCAGGTGGTCAGTTTGACTGGGGCGGTCGCCTCCCAAAAGGTAACGGAGGCGTGCAAAGGTTTCCTCAGGCTGGTCGGAAAGCAGTCGTAGAGTGTAAAGGCATAAGGAAGCTTGATTGTGAGACCTACAAGTCGAACAAAGACGAAAGTCGGCCTTAGTGATCCGACGGTTCCGAGTGGAAGGGCCGTCGCTCAACGGATAAAAGTTACTCTAGGGATAACAGGCTGA
>M03053_135_000000000-ALP1V_1_2102_14391_14659	
GGACAAAAAGACCCTATGCAGCTTTACTGTAACTTGAGATTGGTTTCGGGTTTTATTTGCGCAGAATAGGTGGGAGGCTATGAAAAAATACTTGTGGGTGTTTTGGAGCCATCAGTGAGATACCACTCTTGTAAAACTAGAAATCTAACTTTACACCATTATCTGGTTAAAAGACAGTCTCAGGCGGGCAGTTTGACTGGGGCGGTCGCCTCCTAAAAGGTAACGGAGGCGTACAAAGGTTTCCTCAAATCGGTCAGACATCGATTGTAGAGCGTAAAGGCATATGGAAGCTTAACTGCGAGACCTACAAGTCGAGCAGAGACGAAAGTCGGTCTTAGTGATCTGGCGGTATTACGTGGAAAAGCCGCCACTCAACGGATAAAAGTTACTCTAGGGATAACAGGCTGA
>M03053_135_000000000-ALP1V_1_1119_5752_10736	
GGACAAAAAGACCCTATGAAGCTTTACTGTAACTTGAGATTGGTTTCGGGTTTTATTTGCGCAGTATAGGTGGGAGGCTATGAAAAAATTCTTGCGGGAATTTTGGAGCCATCAGTGAGATACCACTCTTGTAAAACTAGAAATCTGACTTTACACCATTATCTGGTTAAAAGACAGTCTCAGGCGGGCAGTTTGACTGGGGCGGTCGCCTCCCAAAAGGTAACGGAGGCGTACAAAGGTTTCCTCAAATCGGTCAGACATCGATTGTAGAGCGTAAAGGCATATGGAAGCTTAACTGCGAGACCTACAAGTCGAGCAGAGACGAAAGTCGGTCTTAGTGATCTGACGGTATTGTGTGGAAAAGCCGTCACTCAACGGATAAAAGTTACTCTAGGGATAACAGGCTGA
>M03053_135_000000000-ALP1V_1_1105_15174_14635	
GGACAAAAAGACCCTATGAAGCTTTACTGTAGCTTGATATTGGCTCCGGGCTTTGTTTGCGCAGGATAGGTGGGAGGCGTTGAGTAATTTCTTGCGGGAAATTAGGAGCCGTTGGTGAGATACCACTCTAACAATGCTAGGATTCTAACCCTAAACCGTTATCCGGTTAGGGAACAGTTTCAGGTGGTCAGTTTGACTGGGGCGGTCGCCTCCTAAAAGGTAATGGAGGTGTGCAAAGGTTCCCTCAGGCTGGACGGAAATCAGCCATAGAGTGTAAAAGCATAAGGGAGCTTGACTGCGAGACTGACATGTCAAGCAGAGACGAAAGTCGGCTTTAGTGATCCGACGGTGCTGTGTGGAAAGGCCGTCGCTCAACGGATAAAAGTTACTCTAGGGATAACAGGCTGA
>M03053_135_000000000-ALP1V_1_1115_12485_13863	
GGACAAAAAGACCCTATGCAGCTTTACTCTAACCTAGAGTTGTAACCTTTTTTTATCTGTGCAAAATAGGTGGGAGGGAGAAATGTAATCCCCCAAGTGAGATACCACTCTTTTGAAATTAGGATTGCTTACAATAACATAGTTCTTAAACTCTATTGGACCGCTCGTGGGGGTCAGTTTGACTGGGGCGGTCGCCTCCTAAAGTGTAACGGAGGCGTGCAAAGGTCTCCTCAAATTGGTCGGAAATCAATTGTGGAGTGGAAAGACATATGGAGGCTTGATTGCAAAGTTGACTGGCTGCGCAAAGATGAGAATCGGCCTTAATGATCCGATATGGCTGAGTGGAAGGTATATCGCTAAACGGATAAAAGTTACTCTAGGGATAACAGGCTGA
>M03053_135_000000000-ALP1V_1_2114_20893_10593	
GGACAGAAAGACCCTATGAAGCTTTACTGTAGCTTGATATTGGCTCCGGGCTTTGTTTGCGCAGGATAGGTGGGAGGCGTTGAAAATTTTCTTGCGGGAAGATTGGAGCCGTTGGTGAGATACCACTCTAACAATGCTAGGATTCTAACCCTACACCGTTATCCGGTTAGGGGACAGTTTCAGGTGGTCAGTTTGACTGGGGCGGTCGCCTCCCAAAAGGTAACGGAGGCGTGCAAAGGTTTCCTCAGGCCGGTCGGAAATCGGTCGTAGAGTGTAAAGGCATAAGGAAGCTTGATTGTGAGACCTACAAGTCGAACAAAGACGAAAGTCGGCCTTAGTGATCCGGCGGTTCCGAGTGGAAGGGCCGTCGCTCAACGGATAAAAGTTACTCTAGGGATAACAGGCTGA
>M03053_135_000000000-ALP1V_1_2118_27008_14835	
GGACAAAAAGACCCTATGCAGCTTTACTGTAACTTGAGATTGGTTTCGGGTTTTATTTGCGCAGAATAGGTGGGAGGCTATGAAAAAATACTTGTGGGTGTTTTGGAGCCATCAGTGAGATACCACTCTTGTAAAACTAGAAATCTAACTTTACACCATTATCTGGTTAAAAGACAGTCTCAGGCGGGCAGTTTGACTGGGGCGGTCGCCTCCTAAAAGGTAACGGAGGCGTACAAAGGTTTCCTCAAATCGGTCAGACATCGATTGTAGAGCGTAAAGGCATATGGAAGCTTAACTGCGAGACCTACAAGTCGAGCAGAGACGAAAGTCGGTCTTAGTGATCTGGCGGTATTACGTGGAAAAGCCGCCACTCAACGGATAAAAGTTACTCTAGGGATAACAGGCTGA
>M03053_135_000000000-ALP1V_1_1106_18029_5237	
GGACAGAAAGACCCTATGCAGCTTTACTGTAACTTGAGATTGGTTTCGGGTTTTATTTGCGCAGAATAGGTGGGAGGCTATGAAAAAATACTTGTGGGTGTTTTGGAGCCATCAGTGAGATACCACTCTTGTAAAACTAGAAATCTAACTTTACACCATTATCTGGTTAAAAGACAGTCTCAGGCGGGCAGTTTGACTGGGGCGGTCGCCTCCTAAAAGGTAACGGAGGCGTACAAAGGTTTCCTCAAATCGGTCAGACATCGATTGTAGAGCGTAAAGGCATATGGAAGCTTAACTGCGAGACCTACAAGTCGAGCAGAGACGAAAGTCGGTCTTAGTGATCTGGCGGTATTACGTGGAAAAGCCGCCACTCAACGGATAAAAGTTACTCTAGGGATAACAGGCTGA
>M03053_135_000000000-ALP1V_1_1108_16075_5283	
GGACAGAAAGACCCTATGCAGCTTTACTGTAACTTGAGATTGGTTTCGGGTTTTATTTGCGCAGAATAGGTGGGAGGCTATGAAAAAATACTTGTGGGTGTTTTGGAGCCATCAGTGAGATACCACTCTTGTAAAACTAGAAATCTAACTTTACACCATTATCTGGTTAAAAGACAGTCTCAGGCGGGCAGTTTGACTGGGGCGGTCGCCTCCTAAAAGGTAACGGAGGCGTACAAAGGTTTCCTCAAATCGGTCGGACATCGATTGTAGAGCGTAAAGGCATATGGAAGCTTAACTGCGAGACCTACAAGTCGAGCAGAGACGAAAGTCGGTCTTAGTGATCTGGCGGTATTACGTGGAAAAGCCGCCACTCAACGGATAAAAGTTACTCTAGGGATAACAGGCTGA
>M03053_135_000000000-ALP1V_1_1115_21151_13129	
GGACAAAAAGACCCTATGCAGCTTTACTGTAACTTGAGATTGGTTTCGGGTTTTATTTGCGCAGAATAGGTGGGAGGCTATGAAAAAATACTTGTGGGTGTTTTGGAGCCATCAGTGAGATACCACTCTTGTAAAACTAGAAATCTAACTTTACACCATTATCTGGTTAAAAGACAGTCTCAGGCGGGCAGTTTGACTGGGGCGGTCGCCTTCTAAAAGGTAACGGAGGCGTACAAAGGTTTCCTCAAATCGGTCAGACATCGATTGTAGAGCGTAAAGGCATATGGAAGCTTAACTGCGAGACCTACAAGTCGAGCAGAGACGAAAGTCGGTCTTAGTGATCTGGCGGTATTACGTGGAAAAGCCGCCACTCAACGGATAAAAGTTACTCTAGGGATAACAGGCTGA
>M03053_135_000000000-ALP1V_1_2107_2207_12949	
GGACAGAAAGACCCTATGCAGCTTTACTGTAACTTGAGATTGGTTTCGGGTTTTATTTGCGCAGAATAGGTGGGAGGCTATGAAAAAATACTTGTGGGTGTTTTGGAGCCATCAGTGAGATACCACTCTTGTAAAACTAGAAATCTAACTTTACACCATTATCTGGTTAAAAGACAGTCTCAGGCGGGCAGTTTGACTGGGGCGGTCGCCTCCTAAAAGGTAACGGAGGCGTACAAAGGTTTCCTCAAATCGGTCAGACATCGATTGTAGAGCGTAAAGGCATATGGAAGCTTAACTGCGAGACCTACAAGTCGAGCAGAGACGAAAGTCGGTCTTAGTGATCTGGCGGTATTACGTGGAAAAGCCGCCACTCAACGGATAAAAGTTACTCTAGGGATAACAGGCTGA
>M03053_135_000000000-ALP1V_1_2111_17741_6537	
GGACAGAAAGACCCTATGCAGCTTTACTGTAACCTGAAATTGAAATTGGACTTTATTCGCGCAGTATAGGTGGGAAGCGTTGAAAATATTCTTGCGGGAATATTGGAGCTATCAGTGAGATACCACTCTTGTAATGTTAGATTTCTAACTTTGAACCATTATCTGGTCAGAGAACAGTTTCAGGCGGGCAGTTTGACTGGGGCGGTCGCCTCCTAAAAGGTAACGGAGGCGTACAAAGGTTTCCTCAAATCGGTCAGACATCGATTGTAGAGCGTAAAGGCATATGGAAGCTTAACTGCGAGACCTACAAGTCGAGCAGAGACGAAAGTCGGTCTTAGTGATCTGGCGGTATTACGTGGAAAAGCCGCCACTCAACGGATAAAAGTTACTCTAGGGATAACAGGCTGA
>M03053_135_000000000-ALP1V_1_1105_7327_6399	
GGACAGAAAGACCCTATGCAGCTTTACTGTAACTTGAGATTGGTTTCGGGTTTTATTTGCGCAGAATAGGTGGGAGGCTATGAAAAAATACTTGTGGGTGTTTTGGAGCCATCAGTGAGATACCACTCTTGTAAAACTAGAAATCTAACTTTACACCATTATCTGGTTAAAAGACAGTCTCAGGCGGGCAGTTTGACTGGGGCGGTCGCCTCCTAAAAGGTAACGGAGGCGTACAAAGGTTTCCTCAAATCGGTCAGACATCGATTGTAGAGCGTAAAGGCATATGGAAGCTTAACTGCGAGACCTACAAGTCGAGCAGAGACGAAAGTCGGTCTTAGTGATCTGGCGGTATTACGTGGAAAAGCCGCCACTCAACGGATAAAAGTTACTCTAGGGATAACAGGCTGA
>M03053_135_000000000-ALP1V_1_1106_13327_7472	
GGACAGAAAGACCCTATGCAGCTTTACTGTAGCTTGGTATTGTGCCCGGGCTCTGAATGCGCAGGATAGGTGGGAGACGTTGATCTCATGCTTGCGGGTATGAGTTAGTCACTGGTGAGATACCACTCTTTCAGAGCTAGGGTTCTAACGTTCACCCGTTATCCGGGGAGCGGACAGTATCAGGTGGGCAGTTTGACTGGGGCGGTCGCCTCCCAAAAGGTAACGGAGGCGTGCAAAGGTTTCCTCAGGCTGGTCGGAAATCAGTCGTAGAGTGTAAAGGCATAAGGAAGCTTGATTGTGAGACCTACAAGTCGAACAAAGACGAAAGTCGGCCTTAGTGATCCGACGGTTCCGAGTGGAAGGGCCGTCGCTCAACGGATAAAAGTTACTCTAGGGATAACAGGCTGA
>M03053_135_000000000-ALP1V_1_2102_17829_10042	
GGACAGAAAGACCCTATGCAGCTTTACTGTAACTTGAGATTGGTTTCGGGTTTTATTTGCGCAGAATAGGTGGGAGGCTATGAAAAAATACTTGTGGGTGTTTTGGAGCCATCAGTGAGATACCACTCTTGTAAAACTAGAAATCTAACTTTACACCATTATCTGGTTAAAAGACAGTCTCAGGCGGGCAGTTTGACTGGGGCGGTCGCCTCCTAAAAGGTAACGGAGGCGTACAAAGGTTTCCTCAAATCGGTCAGACATCGATTGTAGAGCGTAAAGGCATATGGAAGCTTAACTGCGAGACCTACAAGTCGAGCAGAGACGAAAGTCGGTCTTAGTGATCTGGCGGTATTACGTGGAAAAGCCGCCACTCAACGGATAAAAGTTACTCTAGGGATAACAGGCTGA
>M03053_135_000000000-ALP1V_1_1113_19041_19995	
GGACAGAAAGACCCTATGCAGCTTTACTGCATCTTGAAATTGAATCTCGATTCTATATGCGCAGCATAGGTGGGAGACTTTGAGTCTATCCTTGCGGGGATAGAGGAGTCATTAGTGAGATACCACTCTTATATCATTGATATTCTAACTTCATACCGTTAGCCGGTTGAAAGACAGTTTCAGGTGGGCAGTTTGACTGGGGCGGTCGCCTCCCAAAAGGTAACGGAGGCGTACAAAGGTTTCCTCAGATCGTTCAGAAATCGATCTTCGAGTGCAAAGGCAAAAGGAAGCTTAACTGTGAGACCTACAAGTCGAGCAGAGACGAAAGTCGGTCTTAGTGATCTGACGCTGCTGTGTGGAAAGGGCGTCACTCAACGGATAAAAGTTACTCTAGGGATAACAGGCTGA
>M03053_135_000000000-ALP1V_1_1114_21090_11240	
GGACAAAAAGACCCTATGAAGCTTTACTGTAACTTGAGATTGGTTTCGGGTTTTATTTGCGCAGAATAGGTGGGAGGCTATGAAAAAATACTTGTGGGTGTTTTGGAGCCATCAGTGAGATACCACTCTTGTAAAACTAGAAATCTAACTTTACACCATTATCTGGTTAAAAGACAGTCTCAGGCGGGCAGTTTGACTGGGGCGGTCGCCTCCTAAAAGGTAACGGAGGCGTACAAAGGTTTCCTCAAATCGGTCAGACATCGATTGTAGAGCGTAAAGGCATATGGAAGCTTAACTGCGAGACCTACAAGTCGAGCAGAGACGAAAGTCGGTCTTAGTGATCTGGCGGTATTACGTGGAAAAGCCGCCACTCAACGGATAAAAGTTACTCTAGGGATAACAGGCTGA
>M03053_135_000000000-ALP1V_1_1108_23951_22445	
GGACAGAAAGACCCTATGCAGCTTTACTGTATCTTGGAATTGGGTTTGGTCTTTGCTTGCGCAGGATAGGTGGGAGGCTTTGAAGATGGTCTTGCGGGATCATTGGAGCCACTGGTGAGATACCACTCTAGTAATGATAAAATCCTAACTTTGAACCGTTATCCGGTCAAAGAACAGTTTCAGGTGGGCAGTTTGACTGGGGCGGTCGCCTCCTAAAAGGTAACGGAGGCGTGCAAAGGTTCCCTCAGGCTGGTTGGACATCAGTCGTAGAGTGTAAAGGCATAAGGGAGCTTGACTGCGAGACCAACAAGTCGAGCAGAGACGAAAGTCGGCCTTAGTGATCCGGCGCTTCCGAGTGGAAGGGGCGTCGCTCAACGGATAAAAGTTACTCTAGGGATAACAGGCTGA
>M03053_135_000000000-ALP1V_1_1106_2829_12443	
GGACAGAAAGACCCTATGCAGCTTTACTGTAGCTTGGTATTGTGCCCGGGCTCTGAATGCGCAGGATAGGTGGGAGACGTTGATCTCATGGTTGCGGCTATGAGTTAGTCACTGGTGAGATACCACTCTTTTAGAGCTAGGGTTCTAACGTTCACCCGTTATCCGGGGAGCGGACAGTATCAGGTGGGCAGTTTGACTGGGGCGGCCGCCTCCTAAAAGGTAACGGAGGTGTGCAAAGGTTTCCTCAGGCTGGTTGGAAACCAACCGTAGAATGCAAAGGTATAAGGAGACTTGATTGTGAGACATACCGGTCAAGCAAAGATGAAAGTCGGTCTTAGTGATCCGACGGTTCCGAGTGGAAGGACCGTCGCTCAACGGATAAAAGTTACTCTAGGGATAACAGGCTGA
>M03053_135_000000000-ALP1V_1_1101_22995_10949	
GGACAGAAAGACCCTATGAAGCTTTACTGTAACCTGGAATTGCTCTCAAGCTTATCTTGCGCGGCTTAGGTGGGAGGCTATGAACCTTTTCTTCCGGGAAGAGGGGAGCCATCAGTGAGATACCACTCTTGGTAAGCTAGAGCGCTCAGTCTTCACCGTTATCCGGTAAGACGACAGTTTCAGGCGGGCAGTTTGACTGGGGCAGTCACCTCCCAAAAGGTAATGGAGGTGTGCAAAGGTTCCCTCAGGCTGGACGGAAATCAGCCATAGAGTGTAAAAGCAAAAGGGAGCTTGACTGCGAGACTGACATGTCAAGCAGAGACGAAAGTCGGCTTTAGTGATCCGACGGTGCTGTGTGGAAAGGCCGTCGCTCAACGGATAAAAGTTACTCTAGGGATAACAGGCTGA
>M03053_135_000000000-ALP1V_1_2102_15304_8570	
GGACAGAAAGACCCTATGAAGCTTTACTGTAGCTTGGTATTGTGCCCGGGCTCTGAATGCGCAGGATAGGTGGGAGACGTTGATCTCATGCTTGCGGGTATGAGTTAGTCACTGGTGAGATACCACTCTTTCAGAGCTAGGGTTCTAACGTTCACCCGTTATCCGGGGAGCGGACAGTATCAGGTGGGCAGTTTGACTGGGGCGGTCGCCTCCTAAAAGGTAACGGAGGCGCGCAAAGGTTTCCTCAGGCTGGTTGGAAATCAGCTGACGAGTGCAAAAGCAGAAGGAAGCTTGACTGTGAGACCTACAAGTCGAACAGGGACGAAAGTCGGCTTTAGTGATCCGACGGTTCTGAGTGGAAGGGCCGTCGCTCAACGGATAAAAGTTACTCTAGGGATAACAGGCTGA
>M03053_135_000000000-ALP1V_1_2110_22817_24590	
GGACAGAAAGACCCTATGCAGCTTTACTGTAACTTGAGATTGGTTTCGGGTTTTATTTGCGCAGAATAGGTGGGAGGCTATGAAAAAATACTTGTGGGTGTCTTGGAGCCATCAGTGAGATACCACTCTTGTAAAACTAGAAATCTAACTTTACACCATTATCTGGTTAAAAGACAGTCTCAGGCGGGCAGTTTGACTGGGGCGGTCGCCTCCTAAAAGGTAACGGAGGCGTACAAAGGTTTCCTCAAATCGGTCAGACATCGATTGTAGAGCGTAAAGGCATATGGAAGCTTAACTGCGAGACCTACAAGTCGAGCAGAGACGAAAGTCGGTCTTAGTGATCTGGCGGTATTACGTGGAAAAGCCGCCACTCAACGGATAAAAGTTACTCTAGGGATAACAGGCTGA
>M03053_135_000000000-ALP1V_1_1114_9241_6747	
GGACAAAAAGACCCTATGCAGCTTTACTGTAACTTGAGATTGGTTTCGGGTTTTATTTGCGCAGTATAGGTGGGAGGCTATGAAAAAATTCTTGCGGGAATTTTGGAGCCATCAGTGAGATACCACTCTTGTAAAACTAGAAATCTAACTTTACACCATTATCTGGTTAAAAGACAGTCTCAGGCGGGCAGTTTGACTGGGGCGGTCGCCTCCCAAAAGGTAACGGAGGCGTACAAAGGTTTCCTCAAATCGGTCAGACATCGATTGTAGAGCGTAAAGGCATATGGAAGCTTAACTGCGAGACCTACAAGTCGAGCAGAGACGAAAGTCGGTCTTAGTGATCTGACGGTATTGTGTGGAAAAGCCGTCACTCAACGGATAAAAGTTACTCTAGGGATAACAGGCTGA
>M03053_135_000000000-ALP1V_1_2101_6308_7649	
GGACAAAAAGACCCTATGAAGCTTTACTGTAGCTTGGTATTGTGCCCGGGCTCTGAATGCGCAGGATAGGTGGGAGACGTTGATCTCATGGTTGCGGCTATGAGTTAGTCACTGGTGAGATACCACTCTTTCAGAGCTAGGGTTCTAACGTTCACCCGTTATCCGGGGAGCGGACAGTATCAGGTGGGCAGTTTGACTGGGGCGGTCGCCTCCTAAAAGGTAACGGAGGCGCGCAAAGGTTTCCTCAGGCTGGTTGGAAATCAGCTGACGAGTGCAAAAGCAGAAGGAAGCTTGACTGTGAGACCTACAAGTCGAACAGGGACGAAAGTCGGCTTTAGTGATCCGACGGTTCTGAGTGGAAGGGCCGTCGCTCAACGGATAAAGGTTACTCTAGGGATAACAGGCTGA
>M03053_135_000000000-ALP1V_1_2114_9737_1504	
GGACAGAAAGACCCTATGCAGCTTTACTGTATCTTGGAATTGGGTTTGGTCTTTACTTGCGCAGGATAGGTGGGAGGCTTTGAAGATGATCTTGCGGGATCGTTGGAGCCACTGGTGAGATACCACTCTTGTAATGATAAAATCCTAACTTTGAACCGTCATCCGGTCAGAGAACAGTTTCAGGTGGGCAGTTTGACTGGGGCGGTCGCCTCCTAAAAGGTAACGGAGGCGTGCAAAGGTTCCCTCAGGCTGGTTGGACATCAGTCGTAGAGTGTAAAGGCATAAGGGAGCTTGACTGCGAGACCAACAAGTCGAGCAGAGACGAAAGTCGGCCTTAGTGATCCGGCGCTTCCGAGTGGAAGGGGCGTCGCTCAACGGATAAAAGTTACTCTAGGGATAACAGGCTGA
>M03053_135_000000000-ALP1V_1_2111_23112_22082	
GGACAGAAAGACCCTATGCAGCTTTACTGTAGCTTGGTATTGTGCCCGGGCTCTGAATGCGCAGGATAGGTGGGAGACGTTGAAGTAGTGCTTGCGGGTGCTACTGAGTCAATGGTGAGATACCACTCTTTCAGAGCTAGGGTTCTAACGTTCACCCGTTATCCGGGGAGCGGACAGTATCAGGTGGGCAGTTTGACTGGGGCGGTCGCCTCCTAAAAGGTAACGGAGGCGCACAAAGGTTTCCTCAGGCTGGTTGGAAATCAGCTGACGAGTGCAAAAGCAGGAGGAAGCTTGACTGTGAGACCTACAAGTCGAACAGGGACGAAAGTCGGTTTTAGTGATCCGACGGTTCTGAGTGGAAGGGCCGTCGCTCAACGGATAAAAGTTACTCTAGGGATAACAGGCTGA
>M03053_135_000000000-ALP1V_1_2113_11253_21332	
GGACAGAAAGACCCTATGCAGCTTTACTGTATCTTGGAATTGGGTTTGGTCTTTACTTGCGCAGGATAGGTGGGAGGCTTTGAAGATGATCTTGCGGGATCGTTGGAGCCACTGGTGAGATACCACTCTTGTAATGATAAAATCCTAACTTTGAACCGTTATCCGGTCAGAGAACAGTTTCAGGTGGGCAGTTTGACTGGGGCGGTCGCCTCCTAAAAGGTAACGGAGGCGTACAAAGGTTTCCTCAAATCGGTCAGACATCGATTGTAGAGCGTAAAGGCATATGGAAGCTTAACTGCGAGACCTACAAGTCGAGCAGAGACGAAAGTCGGTCTTAGTGATCTGACGGTATTGTGTGGAAAAGCCGTCACTCAACGGATAAAAGTTACTCTAGGGATAACAGGCTGA
>M03053_135_000000000-ALP1V_1_1119_28852_14931	
GGACAGAAAGACCCTATGAAGCTTTACTGTAGCTTGGTATTGTGTCCGGGCTCTGAATGCGCAGGATAGGTGGGAGACGTTGATCTCGTGCTTGCGGGTACGAGTTAGTCACTGGTGAGATACCACTCTTTCAGAGCTAGGGTTCTAACGTTCACCCGTTATCCGGGGAGCGGACAGTATCAGGTGGGCAGTTTGACTGGGGCGGTCGCCTCCTAAAAGGTAACGGAGGCGCGCAAAGGTTTCCTCAGGCTGGTTGGAAATCAGATGACGAGTGCAAAAGCAGAAGGAAGCTTGACTGTGAGACCTACAAGTCGAACAGGGACGAAAGTCGGCTCTAGTGATCCGACGGTTCTGAGTGGAAGGGCCGTCGCTCAACGGATAAAAGTTACTCTAGGGATAACAGGCTGA
>M03053_135_000000000-ALP1V_1_1112_15743_2796	
GGACAGAAAGACCCTATGCAGCTTCACTGTAACTTGAGACTGGGTTTGGTCTTTATTTGCGCAGTATAGGTGGGAGGCATTGAAGAAATTCTCGTGGGAATTTTGGAGCCATTAGTGAGATACCACTCTAATAAAGTTCGAATTCTAACCTTAATCCGTAATCCGGTTAGGGAACACTCTCAGGTGGGCAGTTTGACTGGGGCGGTCGCCTCCTAAAAGGTAACGGAGGCGCACAAAGGTTTCCTCAGATCGTATAGAAATCGATCGTAGAGTGTAAAGGCATAAGGAAGCTTGACTGCGAGACCTACAAGTCGAGCAGAGACGAAAGTCGGTCTTAGTGATCCGACGATACTGAGTGGAAAGGTCGTCGCTCAACGGATAAAAGTTACTCTAGGGATAACAGGCTGA
>M03053_135_000000000-ALP1V_1_1117_4134_19192	
GGACAGAAAGACCCTATGCAGCTTTACTGTAACCTGGAATTGCTCTCAAGCTTATCTTGCGCAGCTTAGGTGGGAGACGTTGAACTTCTTCTTCCGGGAAGGAGGGAGTCATCAGTGAGATACCACTCTTGGTAGGCTAGAGCGCTCATTTCTAACCGTCAACCGGTAGAAAGACAGTTTCAGGCGGGCAGTTTGACTGGGGCAGTCACCTCCCAAAAGGTAATGGAGGTGTACAAGGGTTCGCTCAGGCTGGACGGAAATCAGCCATAGAGTGTAAAAGCATAAGCGAGCTTGACTGCGAGACTGACATGTCAAGCAGAGACGAAAGTCGGTTTTAGTGATCTGACGGTTCCGAGTGGAAGGGCCGTCACTCAACGGATAAAAGTTACTCTAGGGATAACAGGCTGA
>M03053_135_000000000-ALP1V_1_2110_7279_16323	
GGACAGAAAGACCCTATGCAGCTTTACTGTAGCTTGATATTGGCTCCGGGCTTTGTTTGCGCAGGATAGGTGGGAGGCGTTGAAAATTTTCTTGCGGGAAGATTGGAGCCGTTGGTGAGATACCACTCTAACAATGCTAGGATTCTAACCCTACACCGTTATCCGGTTAGGGGACAGTTTCAGGTGGTCAGTTTGACTGGGGCGGTCGCCTCCCAAAAGGTAACGGAGGCGTGCAAAGGTTTCCTCAGGCTGGTCGGAAATCAGTCGTAGAGTGTAAAGGCATAAGGAAGCTTGATTGTGAGACCTACAAGTCGAACAAAGACGAAAGTCGGCCTTAGTGATCCGACGGTTCCGAGTGGAAGGGCCGTCGCTCAACGGATAAAAGTTACTCTAGGGATAACAGGCTGA
>M03053_135_000000000-ALP1V_1_1116_6045_16366	
GGACAAAAAGACCCTATGAAGCTTTACTGTAGCTTGGTATTGTGCCCGGGCTCTGAATGCGCAGGATAGGTGGGAGACGTTGATCTCATGCTTGCGGGTATGAGTTAGTCACTGGTGAGATACCACTCTTTCAGAGCTAGGGTTCTAACGTTCACCCGTTATCCGGGGAGCGGACAGTATCAGGTGGGCAGTTTGACTGGGGCGGTCGCCTCCTAAAAGGTAACGGAGGCGCGCAAAGGTTTCCTCAGGCTGGTTGGAAATCAGCTGACGAGTGCAAAAGCAGAAGGAAGCTTGACTGTGAGACCTACAAGTCGAACAGGGACGAAAGTCGGCTTTAGTGATCCGACGGTTCTGAGTGGAAGGGCCGTCGCTCAACGGATAAAAGTTACTCTAGGGATAACAGGCTGA
>M03053_135_000000000-ALP1V_1_1112_21163_20392	
GGACAGAAAGACCCTATGCAGCTTTACTGTAACTTGAGATTGGTTTCGGGTTTTATTTGCGCAGAATAGGTGGGAGGCTATGAAAAAATACTTGTGGGTGTTTTGGAGCCATCAGTGAGATACCACTCTTGTAAAACTAGAAATCTAACTTTACACCATTATCTGGTTAAAAGACAGTCTCAGGCGGGCAGTTTGACTGGGGCGGTCGCCTCCTAAAAGGTAACGGAGGCGTACAAAGGTTTCCTCAAATCGGTCAGACATCGATTGTAGAGCGTAAAGGCATATGGAAGCTTAACTGCGAGACCTACAAGTCGAGCAGAGACGAAAGTCGGTCTTAGTGATCTGACGGTTCTGAGTGGAAGGGCCGTCACTCAACGGATAAAAGTTACTCTAGGGATAACAGGCTGA
>M03053_135_000000000-ALP1V_1_1109_8477_20883	
GGACAGAAAGACCCTATGCAGCTTTACTGTAGCTTGGTATTGTGTTCGGTCTCTGAATGCGCAGGATAGGTGGGAGGCATTGATGATTAGCTCGTGGGTTAATCGGAGCCACTGGTGAGATACCACTCTTTCAGAGATAGAATTCTAACTTTCACCCGTTATCCGGGGAGAGGACAGTATCAGGTGGGCAGTTTGACTGGGGCGGTCGCCTCCTAAAAGGTAACGGAGGCGTGCAAAGGTTCCCTCAGGCTGGTTGGAAATCAGCCGACGAGTGCAAAGGCAGAAGGGAGCTTGACTGTGAGACCTACAAGTCGAACAGGGACGAAAGTCGGCCTTAGTGATCCGACGGTTCTGTGTGGAAGGGCCGTCGCTCAACGGATAAAAGTTACTCTAGGGATAACAGGCTGA
>M03053_135_000000000-ALP1V_1_1105_12154_1093	
NGACAAAAAGACCCTATGCAGCTTTACTGTAACTTGAGATTGGTTTCGGGTTTTATTTGCGCAGTATAGGTGGGAGGCTATGAAAAAATTCTTGCGGGAATTTTGGAGCCATCAGTGAGATACCACTCTTGTAAAACTAGAAATCTAACTTTACACCATTATCTGGTTAAAAGACAGTCTCAGGCGGGCAGTTTGACTGGGGCGGTCGCCTCCCAAAAGGTAACGGAGGCGTACAAAGGTTTCCTCAAATCGGTCAGACATCGATTGTAGAGCGTAAAGGCATATGGAAGCTTAACTGCGAGACCTACAAGTCGAGCAGAGACGAAAGTCGGTCTTAGTGATCTGACGGTATTGTGTGGAAAAGCCGTCACTCAACGGATAAAAGTTACTCTAGGGATAACAGGCTGA
>M03053_135_000000000-ALP1V_1_2107_10133_24914	
GGACAAAAAGACCCTATGAAGCTTTACTGTATCTTGGAATTGGGTTTGGTCTTTACTTGCGCAGGATAGGTGGGAGGCTTTGAAGATGATCTTGCGGGATCGTTGGAGCCACTGGTGAGATACCACTCTTGTAATGATAAAATCCTAACTTTGAACCGTTATCCGGTCAGAGAACAGTTTCAGGTGGGCAGTTTGACTGGGGCGGTCGCCTCCTAAAAGGTAACGGAGGCGTGCAAAGGTTCCCTCAGGCGGGTTGGACATCAGTCGTAGAGTGTAAAGGCATAAGGGAGCTTGACTGCGAGACCAACAAGTCGAGCAGAGACGAAAGTCGGCCTTAGTGATCCGGCGCTTCCGAGTGGAAGGGGCGTCGCTCAACGGATAAAAGTTACTCTAGGGATAACAGGCTGA
>M03053_135_000000000-ALP1V_1_1113_27619_15401	
GGACAAAAAGACCCTATGCAGCTTTACTGTAACCTGGAATTGCTCTCAAGCTTATCTTGCGCAGCTTAGGTGGGAGACGTTGAACTTCTTCTTCCGGGAAGGAGGGAGTCATCAGTGAGATACCACTCTTGGTAAGCTAGAGCGCTCATTTCTAACCGTCAACCGGTAGAAAGACAGTTTCAGGCGGGCAGTTTGACTGGGGCAGTCACCTCCCAAAAGGTAATGGAGGTGTACAAAGGTTCGCTCAGGCTGGACGGAAATCAGCCATAGAGTGTAAAAGCATAAGCGAGCTTGACTGCGAGACTGACATGTCAAGCAGAGACGAAAGTCGGTTTTAGTGATCCGACGGTGCTGAGTGGAAAGGCCGTCGCTCAACGGATAAAAGTTACTCTAGGGATAACAGGCTGA
>M03053_135_000000000-ALP1V_1_1117_14830_4891	
GGACAGAAAGACCCTATGCAGCTTTACTGTATCTTGGAATTGGGTTTGGTCTTTGCTTGCGCAGGATAGGTGGGAGGCTTTGAAGATGGTCTTGCGGGATCATTGGAGCCACTGGTGAGATACCACTCTAGTAATGATAAAATCCTAACTTTGAACCGTTATCCGGTCAAAGAACAGTTTCAGGTGGGCAGTTTGACTGGGGCGGTCGCCTCCTAAAAGGTAACGGAGGCGTGCAAAGGTTCCCTCAGGCTGGTTGGACATCAGTCGTGGAGTGTAAGGGCATAAGGGAGCTTGACTGCGAGACCTACAAGTCGAGCAGAGACGAAAGTCGGCCTTAGTGATCCGACGGTTCCGAGTGGAAGGGCCGTCGCTCAACGGATAAAAGTTACTCTAGGGATAACAGGCTGA
>M03053_135_000000000-ALP1V_1_1112_19373_3424	
GGACAGAAAGACCCTATGAAGCTTTACTGTATCTTGGAATTGGGTTTGGTCTTTACTTGCGCAGGATAGGTGGGAGGCTTTGAAGATGATCTTGCGGGATCGTTGGAGCCACTGGTGAGATACCACTCTTGTAATGATAAAATCCTAACTTTGAACCGTTATCCGGTCAGAGAACAGTTTCAGGTGGGCAGTTTGACTGGGGCGGTCGCCTCCTAAAAGGTAACGGAGGCGTGCAAAGGTTCCCTCAGGCTGGTTGGACATCAGCCGTAGAGTGTAAAGGCATAAGGGAGCTTGACTGCGAGACCAACAAGTCGAGCAGAGACGAAAGTCGGCCTTAGTGATCCGGCGCTTCCGAGTGGAAGGGGCGTCGCTCAACGGATAAAAGTTACTCTAGGGATAACAGGCTGA
>M03053_135_000000000-ALP1V_1_2107_14452_10877	
GGACAGAAAGACCCTATGCAGCTTTACTGTAACCTGGAATTGCTCTCAAGCTTATCTTGCGCAGCTTAGGTGGGAGGCTATGAACCTTTTCTTCTGGGAAGAGGGGAGCCATCAGTGAGATACCACTCTTGGTAAGCTAGAGCGCTCAGTCTTCACCGTCATCCGGTAAGACGACAGTTTCAGGCGGGCAGTTTGGCTGGGGCAGTCACCTCCCAAAAGGTAATGGAGGTGTGCAAAGGTTCCCTCAGGCTGGACGGAAATCAGCCATAGAGTGTAAAAGCATAAGGGAGCTTGACTGCGAGACTGACATGTCAAGCAGAGACGAAAGTCGGCTTTAGTGATCCGACGGTGCTGTGTGGAAAGGCCGTCGCTCAACGGATAAAAGTTACTCTAGGGATAACAGGCTGA
>M03053_135_000000000-ALP1V_1_2117_6932_13283	
GGACAGAAAGACCCTATGAAGCTTTACTGTAGCTTGGTGTTGTGCCCGGGCTCTGAATGCGCAGGATAGGTGGGAGACGTTGATCTCATGGTTGCGGCTATGAGTTAGTCACTGGTGAGATACCACTCTTTCAGAGCTAGGGTTCTAACGTTCACCCGTTATCCGGGGAGCGGACAGTATCAGGTGGGCAGTTTGACTGGGGCGGTCGCCTCCTAAAAGGTAACGGAGGCGCACAAAGGTTTCCTCAGGCTGGTTGGAAATCAGCTGAAGAGTGCAAAAGCAGAAGGAAGCTTGACTGTGAGACCTACAAGTCGAACAGGGACGAAAGTCGGTTTTAGTGATCCGACGGTTCTGAGTGGAAGGGCCGTCGCTCAACGGATAAAAGTTACTCTAGGGATAACAGGCTGA
>M03053_135_000000000-ALP1V_1_1118_25934_7845	
GGACAGAAAGACCCTATGCAGCTTTACTGTAACCTGGAATTGCTCTCAAGCTTATCTTGCGCAGCTTAGGTGGGAGGCTATGAACCTTTTCTTCTGGGAAGAGGGGAGCCATCAGTGAGATACCACTCTTGGTAAGCTAGAGCGCTCAGTCTTCACCGTCATCCGGTAAGACGACAGTTTCAGGCGGGCAGTTTGACTGGGGCAGTCACCTCCCAAAAGGTAATGGAGGTGTGCAAAGGTTCCCTCAGGCTGGACGGAAATCAGCCATAGAGTGTAAAAGCATAAGGGAGCTTGACTGCGAGACTGACATGTCAAGCAGAGACGAAAGTCGGCTTTAGTGATCCGACGGTGCTGTGTGGAAAGGCCGTCGCTCAACGGATAAAAGTTACTCTAGGGATAACAGGCTGA
>M03053_135_000000000-ALP1V_1_2104_11790_18958	
GGACAAAAAGACCCTATGAAGCTTTACTGTAACTTGAGATTGGTTTCGGGTTTTATTTGCGCAGAATAGGTGGGAGGCTATGAAAAAATACTTGTGGGTGTTTTGGAGCCATCAGTGAGATACCACTCTTGTAAAACTAGAAATCTAACTTTACACCATTATCTGGTTAAAAGACAGTCTCAGGCGGGCAGTTTGACTGGGGCGGTCGCCTCCTAAAAGGTAACGGAGGCGTACAAAGGTTTCCTCAAATCGGTCAGACATCGATTGTAGAGCGTAAAGGCATATGGAAGCTTAACTGCGAGACCTACAAGTCGAGCAGAGACGAAAGTCGGTCTTAGTGATCTGGCGGTATTACGTGGAAAAGCCGCCACTCAACGGATAAAAGTTACTCTAGGGATAACAGGCTGA
>M03053_135_000000000-ALP1V_1_1102_11369_18070	
GGACAGAAAGACCCTATGCAGCTTTACTGTAGCTTGATATTGGCTCCGGGCTTTGTTTGCGCAGGATAGGTGGGAGGCGTTGAAAATTTTCTTGCGGGAAGATTGGAGCCATTGGTGAGATACCACTCTAACAATGCTAGGATTCTAACCCTATACCGTTATCCGGTTAGGGGACAGTTTCAGGTGGTCAGTTTGACTGGGGCGGTCGCCTCCCAAAAGGTAACGGAGGCGTGCAAAGGTTTCCTCAGGCTGGTCGGAAATCAGTCGTAGAGTGTAAAGGCATAAGGAAGCTTGATTGTGAGACCTACAAGTCGAGCAGGGACGAAAGTCGGTCTTAGTGATCTGACGGTGCTGAGTGGAAAGGCCGTCACTCAACGGATAAAAGTTACTCTAGGGATAACAGGCTGA
>M03053_135_000000000-ALP1V_1_1114_27486_16504	
GGACAAAAAGACCCTATGCAGCTTTACTGTAGCTTGGTATTGTGCCCGGGCTCTGAATGCGCAGGATAGGTGGGAGACGTTGATCTCATGGTTGCGGCTATGAGTTAGTCACTGGTGAGATACCACTCTTTCAGAGCTAGGGTTCTAACGTTCACCCGTTATCCGGGGAGCGGACAGTATCAGGTGGGCAGTTTGACTGGGGCGGTCGCCTCCTAAAAGGTAACGGAGGCGCACAAAGGTTTCCTCAGGCTGGTTGGAAATCAGCTGACGAGTGCAAAAGCAGAAGGAAGCTTGACTGTGAGACCTACAAGTCGAACAGGGACGAAAGTCGGTTTTAGTGATCCGACGGTTCTGAGTGGAAGGGCCGTCGCTCAACGGATAAAAGTTACTCTAGGGATAACAGGCTGA
>M03053_135_000000000-ALP1V_1_1117_10159_16157	
GGACAAAAAGACCCTATGCAGCCTTACTGTAACTTGAGATTGGTTTCGGGTTTTATTTGCGCAGAATAGGTGGGAGGCTATGAAAAAATACTTGTGGGTGTTTTGGAGCCATCAGTGAGATACCACTCTTGTAAAACTAGAAATCTAACTTTACACCATTATCTGGTTAAAAGACAGTCTCAGGCGGGCAGTTTGACTGGGGCGGTCGCCTCCTAAAAGGTAACGGAGGCGTACAAAGGTTTCCTCAAATCGGTCAGACATCGATTGTAGAGCGTAAAGGCATATGGAAGCTTAACTGCGAGACCTACAAGTCGAGCAGAGACGAAAGTCGGTCTTAGTGATCTGGCGGTATTACGTGGAAAAGCCGCCACTCAACGGATAAAAGTTACTCTAGGGATAACAGGCTGA
>M03053_135_000000000-ALP1V_1_2107_20964_12901	
GGACAGAAAGACCCTATGAAGCTTTACTGTATCTTGGAATTGGGTTTCGTCTTTACTTGCGCAGGATAGGTGGGAGGCTTTGAAGATGGTCTTGCGGGATTGTTGGAGCCATTGGTGAGATACCACTCTAGTAATGATAAAATTCTAACTTTGAACCGTTATCCGGTCAGAGGACAGTTTCAGGTGGGCAGTTTGACTGGGGCGGTCGCCTCCTAAAAGGTAACGGAGGCGTGCAAAGGTTCCCTCAGGCTGGTTGGACATCAGTCGTAGAGTGTAAAGGCATAAGGGAGCTTGACTGCGAGACCAACAAGTCGAGCAGAGACGAAAGTCGGCCTTAGTGATCCGGCGCTTCCGAGTGGAAGGGGCGTCGCTCAACGGATAAAAGTTACTCTAGGGATAACAGGCTGA
>M03053_135_000000000-ALP1V_1_2109_12869_4834	
GGACAAAAAGACCCTATGAAGCTTTACTGTAGCTTGATATTGGCTCCGGGCTTTGTTTGCGCAGGATAGGTGGGAGGCGTTGAAGATCTTCTTGCGGGGAGATTGGAGCCGTTGGTGAGATACCACTCTAACAATGCTAGGATTCTAACCCTATACCGTTATCCGGTTAGGGGACAGTTTCAGGTGGTCAGTTTGACTGGGGCGGTCGCCTCCCAAAAGGTAACGGAGGCGTGCAAAGGTTTCCTCAAGCCGGTCGGAAATCGGTTGTAGAGTGTAAAGGCATAAGGAAGCTTGATTGTGAGACCTACAAGTCGAACAAAGACGAAAGTCGGCCTTAGTGATCCGACGGTTCCGAGTGGAAGGGCCGTCGCTCAACGGATAAAAGTTACTCTAGGGATAACAGGCTGA
>M03053_135_000000000-ALP1V_1_2115_8727_14686	
GGACAGAAAGACCCTATGCAGCTTTACTGTAACTTGAGATTGGTTTCGGGTTTTATTTGCGCAGAATAGGTGGGAGGCTATGAAAAAATACTTGTGGGTGTTTTGGAGCCATCAGTGAGATACCACTCTTGTAAAACTAGAAATCTAACTTTACACCATTATCTGGTTAAAAGACAGTCTCAGGCGGGCAGTTTGACTGGGGCGGTCGCCTCCTAAAAGGTAACGGAGGCGTACAAAGGTTTCCTCAAATCGGTCAGACATCGATTGTAGAGCGTAAAGGCATATGGAAGCTTAACTGCGAGACCTACAAGTCGAGCAGAGACGAAAGTCGGTCTTAGTGATCTGGCGGTATTACGTGGAAAAGCCGCCACTCAACGGATAAAAGTTACTCTAGGGATAACAGGCTGA
>M03053_135_000000000-ALP1V_1_2106_22433_11003	
GGACAAAAAGACCCTATGCAGCTTTACTGTATCTTGGAATTGGGTTTGGTCTTTGCTTGCGCAGGATAGGTGGGAGGCTTTGAAGATGGTCTTGCGGGATCATTGGAGCCACTGGTGAGATACCACTCTAGTAATGATAAAATCCTAACTTTGAACCGTTATCCGGTCAAAGAACAGTTTCAGGTGGGCAGTTTGACTGGGGCGGTCGCCTCCTAAAAGGTAACGGAGGCGTGCAAAGGTTCCCTCAGGCTGGTTGGACATCAGTCGTAGAGTGTAAAGGCATAAGGGAGCTTGACTGCGAGACCTACAAGTCGAGCAGAGACGAAAGTCGGCCTTAGTGATCCGACGGTTCCGAGTGGAAGGGCCGTCGCTCAACGGATAAAAGTTACTCTAGGGATAACAGGCTGA
>M03053_135_000000000-ALP1V_1_1109_17613_9966	
GGACAAAAAGACCCTATGCAGCTTTACTGTAACCTGGAATTGCTCTCAAGCTTATTTTGCGCAGCTTAGGTGGGAGACGTTGAACTTCTTTTTCCGGAAAGGAGGGAGTCATCAGTGAGATACCACTCTTGGTAAGCTAGAGCGCTCATTTCTAACCGTTATCCGGTAGAAAGACAGTTTCAGGCGGGCAGTTTGACTGGGGCAGTCACCTCCCAAAAGGTAATGGAGGTGTACAAAGGTTCGCTCAGGCTGGACGGAAATCAGCCATGGAGTGTAAAAGCATAAGCGAGCTTGACTGCGAGACTGACATGTCAAGCAGAGACGAAAGTCGGTTTTAGTGATCCGACGGTGCTGAGTGGTAAGGCCGTCGCTCAACGGATAAAAGTTACTCTAGGGATAACAGGCTGA
>M03053_135_000000000-ALP1V_1_1109_25191_14241	
GGACAAAAAGACCCTATGCAGCTTTACTGTAACTTGAGATTGGTTTCGGGTTTTATTTGCGCAGAATAGGTGGGAGGCTATGAAAAAATACTTGTGGGTGTTTTGGAGCCATCAGTGAGATACCACTCTTGTAAAACTAGAAATCTAACTTTACACCATTATCTGGTTAAAAGACAGTCTCAGGCGGGCAGTTTGACTGGGGCGGTCGCCTCCTAAAAGGTAACGGAGGCGTACAAAGGTTTCCTCAAATCGGTCAGACATCGATTGTAGAGCGTAAAGGCATATGGAAGCTTAACTGCGAGACCTACAAGTCGAGCAGAGACGAAAGTCGGTCTTAGTGATCTGGCGGTATTACGTGGAAAAGCCGCCACTCAACGGATAAAAGTTACTCTAGGGATAACAGGCTGA
>M03053_135_000000000-ALP1V_1_2105_14145_7413	
GGACAGAAAGACCCTATGCAGCTTTACTGTAACCTGGAATTGCTCTCAAGCTTATCTTGCGCAGCTTAGGTGGGAGGCTATGAACCTTTTCTACTGGGAAGAGGGGAGCCATCAGTGAGATACCACTCTTGGTAAGCTAGAGCGCTCAGTCTTCACCGTCATCCGGTAAGACGACAGTTTCAGGCGGGCAGTTTGACTGGGGCAGTCACCTCCCAAAAGGTAATGGAGGTGTGCAAAGGTTCCCTCAGGCTGGACGGAAATCAGCCATAGAGTGTAAAAGCATAAGGGAGCTTGACTGCGAGACTGACATGTCAAGCAGAGACGAAAGTCGGCTTTAGTGATCCGACGGTGCTGTGTGGAAAGGCCGTCGCTCAACGGATAAAAGTTACTCTAGGGATAACAGGCTGA
>M03053_135_000000000-ALP1V_1_1112_9812_9241	
GGACAGAAAGACCCTATGCAGCTTTACTGTAACTTGAGATTGGTTTCGGGTTTTATTTGCGCAGAATAGGTGGGAGGCTATGAAAAAATACTTGTGGGTGTTTTGGAGCCATCAGTGAGATACCACTCTTGTAAAACTAGAAATCTAACTTTACACCATTATCTGGTTAAAAGACAGCCTCAGGCGGGCAGTTTGACTGGGGCGGTCGCCTCCTAAAAGGTAACGGAGGCGTACAAAGGTTTCCTCAAATCGGTCAGACATCGATTGTAGAGCGTAAAGGCATATGGAAGCTTAACTGCGAGACCTACAAGTCGAGCAGAGACGAAAGTCGGTCTTAGTGATCTGGCGGTATTACGTGGAAAAGCCGCCACTCAACGGATAAAAGTTACTCTAGGGATAACAGGCTGA
>M03053_135_000000000-ALP1V_1_2110_9049_18088	
GGACAGAAAGACCCTATGCAGCTTTACTGTAACCTGGAATTGCTCTCAAGCTTATTTTGCGCAGCTTAGGTGGGAGACGTTGAACTTCTTTTTCCGGAAAGGAGGGAGTCATCAGTGAGATACCACTCTTGGTAAGCTAGAGCGCTCATTTCTAACCGTTATCCGGTAGAAAGACAGTTTCAGGCGGGCAGTTTGACTGGGGCAGTCACCTCCCAAAAGGTAATGGAGGTGTACAAAGGTTCGCTCAGGCTGGACGGAAATCAGCCATAGAGTGTAAAAGCATAAGCGAGCTTGACTGCGAGACTGACATGTCAAGCAGAGACGAAAGTCGGTTTTAGTGATCCGACGGTGCTGAGTGGAAAGGCCGTCGCTCAACGGATAAAAGTTACTCTAGGGATAACAGGCTGA
>M03053_135_000000000-ALP1V_1_1113_24280_9206	
GGACAGAAAGACCCTATGAAGCTTTACTGTAACCTGGAATTGCTTTCAAGCTTGTTTTGCGCAGCTTAGGTGGGAGGCTACGAACCTTTTCTTCCGGGAAGAGGGGAGCCATCAGTGAGATACCACTCTTGGTAAGCTAGAAAGCTCAGTCTTAACCGTTATCCGGTAAGACGACAGTTTCAGGCGGGCAGTTTGACTGGGGCAGTCACCTCCCAAAAGGTAATGGAGGTGCACAAATGTTCCCTCAGGTTGGACGGAAATCAACCATAGAGTGTAAAAGCATAAGGGAGCTTGACTGCGAGACTGACATGTCAAGCAGAGACGAAAGTCGGTTTTAGTGATCCGACGGTGCTGCGTGGAAAGGCCGTCGCTCAGCGGATAAAAGTTACTCTAGTGATAACAGGCTGA
>M03053_135_000000000-ALP1V_1_2118_16345_18286	
GGACAGAAAGACCCTATGCAGCTTTACTGTATCTTGGAATTGGGTTTGGTCTTTACTTGCGCAGGATAGGTGGGAGGCTTTGAAGATGATCTTGCGGGATCGTTGGAGCCACTGGTGAGATACCACTCTTGTAATGATAAAATCCTAACTTTGAACCGTTATCCGGTCAGAGAACAGTTTCAGGTGGGCAGTTTGACTGGGGCGGTCGCCTCCTAAAAGGTAACGGAGGCGTGCAAAGGTTCCCTCAGGCTGGTTGGACATCAGTCGTAGAGTGTAAAGGCATAGGGGAGCTTGACTGCGAGACCAACAAGTCGAGCAGAGACGAAAGTCGGCCTTAGTGATCCGGCGCTTCCGAGTGGAAGGGGCGTCGCTCAACGGATAAAAGTTACTCTAGGGATAACAGGCTGA
>M03053_135_000000000-ALP1V_1_2109_23258_3243	
GGACAGAAAGACCCTATGAAGCTTTACTGTATCTTGGAATTGGGTTTGGTCTTTACTTGCGCAGGATAGGTGGGAGGCTTTGAAGATGATCTTGCGGGATCGTTGGAGCCACTGGTGAGATACCACTCTTGTAATGATAAAATCCTAACTTTGAACCGTTATCCGGTCAGAGAACAGTTTCAGGTGGGCAGTTTGACTGGGGCGGTCGCCTCCTAAAAGGTAACGGAGGCGTGCAAAGGTTCCCTCAGGCTGGTTGGACATCAGTCGTAGAGTGTAAAGGCATAAGGGAGCTTGACTGCGAGACCAACAAGTCGAGCAGAGACGAAAGTCGGCCTTAGTGATCCGGCGCTTCCGAGTGGAAGGGGCGTCGCTCAACGGATAAAAGTTACTCTAGGGATAACAGGCTGA
>M03053_135_000000000-ALP1V_1_1109_16683_2910	
GGACAGAAAGACCCTATGCAGCTTTACTGTATCTTGGAATTGGGTTTGGTCTTTACTTGCGCAGGATAGGTGGGAGGCTTTGAAGATGATCTTGCGGGATCGTTGGAGCCACTGGTGAGATACCACTCTTGTAATGATAAAATCCTAACTTTGAACCGTTATCCGGTCAGAGAACAGTTTCAGGTGGGCAGTTTGACTGGGGCGGTCGCCTCCTAAAAGGTAACGGAGGCGTGCAAAGGTTCCCTCAGGCTGGTTGGGCATCAGTCGTAGAGTGTAAAGGCATAAGGGAGCTTGACTGCGAGACCAACAAGTCGAGCAGAGACGAAAGTCGGCCTTAGTGATCCGGCGCTTCCGAGTGGAAGGGGCGTCGCTCAACGGATAAAAGTTACTCTAGGGATAACAGGCTGA
>M03053_135_000000000-ALP1V_1_1111_3979_8979	
GGACAAAAAGACCCTATGCAGCTTTACTGTATCTTGGAATTGGGTTTGGTCTTTGCTTGCGCAGGATAGGTGGGAGGCTTTGAAGGCAATCTTGCGGGATTGCTGGAGCCACTGGTGAGATACCACTCTTGTAATGATAAAATCCTAACTTTGAACCGTTATCCGGTCAGAGAACAGTTTCAGGTGGGCAGTTTGACTGGGGCGGTCGCCTCCTAAAAGGTAACGGAGGCGTGCAAAGGTTCCCTCAGGCTGGTTGGACATCAGTCGTAGAGTGTAAAGGCATAAGGGAGCTTGACTGCAAGACTTACAAGTCGAGCAGAGACGAAAGTCGGCCTTAGTGATCCGACGGTTCCGAGTGGAAGGGCCGTCGCTCAACGGATAAAAGTTACTCTAGGGATAACAGGCTGA
>M03053_135_000000000-ALP1V_1_2117_21227_10553	
GGACAGAAAGACCCTATGCAGCTTTACTGTATCTTGGAATTGGGTTTGGTCTTTACTTGCGCAGGATAGGTGGGAGGCTTTGAAGATGATCTTGCGGGATCGTTGGAGCCACTGGTGAGATACCACTCTTGTAATGATAAAATCCTAACTTTAAACCGTTATCCGGTCAGAGAACAGTTTCAGGTGGGCAGTTTGACTGGGGCGGTCGCCTCCTAAAAGGTAACGGAGGCGTGCAAAGGTTCCCTCAGGCTGGTTGGACATCAGTCGTAGAGTGTAAAGGCATAAGGGAGCTTGACTGCGAGACCAACAAGTCGAGCAGAGACGAAAGTCGGCCTTAGTGATCCGGCGCTTCCGAGTGGAAGGGGCGTCGCTCAACGGATAAAAGTTACTCTAGGGATAACAGGCTGA
>M03053_135_000000000-ALP1V_1_2108_16576_11345	
GGACAGAAAGACCCTATGCAGCTTTACTGTAACTTGAGATTGGTTTCGGGTTTTATTTGCGCAGAATAGGTGGGAGGCTATGAAAAAATACTTGTGGGTGTTTTGGAGCCATCAGTGAGATACCACTCTTGTAAAACTAGAAATCTAACTTTACACCATTATCTGGTTAAAAGACAGTCTCAGGCGGGCAGTTTGACTGGGGCGGTCGCCTCCTAAAAGGTAACGGAGGCGTACAAAGGTTTCCTCAAATCGGTCAGACATCGATTGTAGAGCGTAAAGGCATATGGAAGCTTAACTGCGAGACCTACAAGTCGAGCAGAGACGAAAGTCGGTCTTAGTGATCTGGCGGTATTACGTGGAAAAGCCGCCACTCAACGGATAAAAGTTACTCTAGGGATAACAGGCTGA
>M03053_135_000000000-ALP1V_1_2105_9060_9702	
GGACAAAAAGACCCTATGCAGCTTTACTTTAACCTAGAGTTGTAACCTTTTTTTATCTGTGCAAAATAGGTGGGAGGGAGAAATGTAATCCCCCAAGTGAGATACCACTCTTTTGAAATTAGGATTGCTTACAATAACATAGTTCTTAAACTCTATTGGACCGCTCGTGGGGGTCAGTTTGACTGGGGCGGTCGCCTCCTAAAGTGTAACGGAGGCGTGCAAAGGTCTCCTCAAATTGGTCGGAAATCAATTGTGGAGTGGAAAGACATATGGAGGCTTGATTGCAAAGTTGACTGGCTGCGCAAAGATGAGAATCGGCCTTAATGATCCGATATGGCTGAGTGGAAGGTATATCGCTAAACGGATAAAAGTTACTCTAGGGATAACAGGCTGA
>M03053_135_000000000-ALP1V_1_1116_23484_9057	
GGACAGAAAGACCCTATGCAGCTTTACTGTAACCTGGAATTGCTTTCAAGCTTATTTTGCGCAGCTTAGGTGGGAGGCTACGAACCTTTTCTTCCGGGAAGAGGGGAGCCATCAGTGAGATACCACTCTTGGTAAGCTAGAAAGCTCAGTCTTAACCGTTATCCGGTAAGATGACAGTTTCAGGCGGGCAGTTTGACTGGGGCAGTCACCTCCCAAAAGGTGATGGAGGTGCACAAAGGTTCCCTCAGGTTGGACGGAAATCAACCATAGAGTGTAAAAGCATAAGGGAGCTTGACTGCGAGACTGACATGTCAAGCAGAGACGAAAGTCGGTTTTAGTGATCCGACGGTGCTGCGTGGAAAGGCCGTCGCTCAACGGATAAAAGTTACTCTAGGGATAACAGGCTGA
>M03053_135_000000000-ALP1V_1_2102_23312_15436	
GGACAGAAAGACCCTATGCAGCTTTACTGTAGCTTGATATTGGCTCCGGGCTTTGTTTGCGCAGGATAGGTGGGAGGCGTTGAAAATTTTCTTGCGGGAAGATTGGAGCCGTTGGTGAGATACCACTCTAACAATGCTAGGATTCTAACCCTACACCGTTATCCGGTTAGGGGACAGTTTCAGGTGGTCAGTTTGACTGGGGCGGTCGCCTCCCAAAAGGTAACGGAGGCGTGCAAAGGTTTCCTCAGGCTGGTTGGAAATCAGTCGTAGAGTGTAAAGGCATAAGGAAGCTTGATTGTGAGACCTACAAGTCGAACAAAGACGAAAGTCGGCCTTAGTGATCCGACGGTTCCGAGTGGAAGGGCCGTCGCTCAACGGATAAAAGTTACTCTAGGGATAACAGGCTGA
>M03053_135_000000000-ALP1V_1_1109_14088_10404	
GGACAAAAAGACCCTATGCAGCTTTACTGTAACTTGAGATTGGTTTCGGGTTTTATTTGCGCAGAATAGGTGGGAGGCTATGAAAAAATACTTGTGGGTGTTTTGGAGCCATCAGTGAGATACCACTCTTGTAAAACTAGAAATCTAACTTTACACCATTATCTGGTTAAAAGACAGTCTCAGGCGGGCAGTTTGACTGGGGCAGTCACCTCCCAAAAGGTAATGGAGGTGTGCAAAGGTTCCCTCAGGCTGGACGGAAATCAGCCATAGAGTGTAAAAGCATAAGGGAGCTTGACTGCGAGACTGACATGTCAAGCAGAGACGAAAGTCGGCTTTAGTGATCCGACGGTGCTGTGTGGAAAGGCCGTCGCTCAACGGATAAAAGTTACTCTAGGGATAACAGGCTGA
>M03053_135_000000000-ALP1V_1_2107_12323_9070	
GGACAGAAAGACCCTATGCAGCTTTACTGTAGCTTGGTATTGTGCCCGGGCTCTGAATGCGCAGGATAGGTGGGAGACGTTGATCTCATGCTCGTGGGTATGAGTTAGTCACTGGTGAGATACCACTCTTTCAGAGCTAGGGTTCTAACGTTCACCCGTTATCCGGGGAGCGGACAGTATCAGGTGGGCAGTTTGACTGGGGCGGTCGCCTCCTAAAAGGTAACGGAGGCGTACAAAGGTTTCCTCAAATCGGTCAGACATCGATTGTAGAGCGTAAAGGCATATGGAAGCTTAACTGCGAGACCTACAAGTCGAGCAGAGACGAAAGTCGGTCTTAGTGATCTGGCGGTATTACGTGGAAAAGCCGCCACTCAACGGATAAAAGTTACTCTAGGGATAACAGGCTGA
>M03053_135_000000000-ALP1V_1_1103_15312_21378	
GGACAGAAAGACCCTATGCAGCTTTACTGTAGCTTGGTATTGTGCCCGGGCTCTGAATGCGCAGGATAGGTGGGAGACGTTGATCTCATGGTTGCGGCTATGAGTTAGTCACTGGTGAGATACCACTCTTTCAGAGCTAGGGTTCTAACGTTCACCCGTTATCCGGGGAGCGGACAGTATCAGGTGGGCAGTTTGACTGGGGCGGTCGCCTCCTAAAAGGTAACGGAGGCGCACAAAGGTTTCCTCAAATCGGTCAGACATCGATTGTAGAGCGTAAAGGCATATGGAAGCTTAACTGCGAGACCTACAAGTCGAGCAGAGACGAAAGTCGGTCTTAGTGATCTGGCGGTATTACGTGGAAAAGCCGCCACTCAACGGATAAAAGTTACTCTAGGGATAACAGGCTGA
>M03053_135_000000000-ALP1V_1_2105_25591_10423	
GGACAGAAAGACCCTATGCAGCTTGACTGTAGCTTGGAATTGGGTTCGGGCTTTTCTTGCGCAGACTAGGTGGGAGGCTATGAAGAAATACTTCTGGGTATTTTGGAGCCATCAGTGAGATACCACTCTTGTAAAACTAGAAATCTAACTTTACACCATTATCTGGTTAAAAGACAGTCTCAGGCGGGCAGTTTGACTGGGGCGGTCGCCTCCTAAAAGGTAACGGAGGCGTACAAAGGTTTCCTCAAATCGGTCAGACATCGATTGTAGAGCGTAAAGGCATATGGAAGCTTAACTGCGAGACCTACAAGTCGAGCAGAGACGAAAGTCGGTCTTAGTGATCTGGCGGTATTACGTGGAAAAGCCGCCACTCAACGGATAAAAGTTACTCTAGGGATAACAGGCTGA
>M03053_135_000000000-ALP1V_1_1109_22566_5089	
GGACAAAAAGACCCTATGCAGCTTTACTGTATCTTGGAATTGGGTTTGGTCTTTACTTGCGCAGGATAGGTGGGAGGCTTTGAAGATGATCTTGCGGGATCGTTGGAGCCACTGGTGAGATACCACTCTTGTAATGATAAAATCCTAACTTTGAACCGTTATCCGGTCGGAGAACAGTTTCAGGTGGGCAGTTTGACTGGGGCGGTCGCCTCCTAAAAGGTAACGGAGGCGTGCAAAGGTTCCCTCAGGCTGGTTGGACATCAGTCGTAGAGTGTAAAGGCATAAGGGAGCTTGACTGCGAGACCAACAAGTCGAGCAGAGACGAAAGTCGGCCTTAGTGATCCGGCGCTTCCGAGTGGAAGGGGCGTCGCTCAACGGATAAAAGTTACTCTAGGGATAACAGGCTGA
>M03053_135_000000000-ALP1V_1_2112_18101_11157	
GGACAAAAAGACCCTATGAAGCTTTACTGTATCTTGGAATTGGGTTTGGTCTTTACTTGCGCAGGATAGGTGGGAGGCTTTGAAGATGATCTTGCGGGATCGTTGGAGCCACTGGTGAGATACCACTCTTGTAATGATAAAATCCTAACTTTGAACCGTTATCCGGTCAGAGAACAGTTTCAGGTGGGCAGTTTGACTGGGGCGGTCGCCTCCTAAAAGGTAACGGAGGCGTGCAAAGGTTCCCTCAGGCTGGTTGGACATCAGTCGTAGAGTGTAAAGGCATAAGGGAGCTTGACTGCGAGACCAACAAGTCGAGCAGAGACGAAAGTCGGCCTTAGTGATCCGGCGCTTCCGAGTGGAAGGGGCGTCGCTCAACGGATAAAAGTTACTCTAGGGATAACAGGCTGA
>M03053_135_000000000-ALP1V_1_2109_19625_15581	
GGACAGAAAGACCCTATGCAGCTTTACTGTAACTTGAGATTGGTTTCGGGTTTTATTTGCGCAGAATAGGTGGGAGGCTATGAAAAAATACTTGTGGGTGTTTTGGAGCCATCAGTGAGATACCACTCTTGTAAAACTAGAAATCTAACTTTACACCATTATCTGGTTAAAAGACAGTCTCAGGCGGGCAGTTTGACTGGGGCGGTCGCCTCCTAAAAGGTAACGGAGGCGTACAAAGGTTTCCTCAAATCGGTCAGACATCGATTGTAGAGCGTAAAGGCATATGGAAGCTTAACTGCGAGACCTACAAGTCGAGCAGAGACGAAAGTCGGTCTTAGTGATCTGGCGGTATTACGTGGAAAAGCCGCCACTCAACGGATAAAAGTTACTCTAGGGATAACAGGCTGA
>M03053_135_000000000-ALP1V_1_1106_9436_22595	
GGACAGAAAGACCCTATGCAGCTTTACTGTAACCTGGAATTGCTCTCAAGCTTATCTTGCGCAGCTTAGGTGGGAGGCTATGAACCTTTTCTTCTGGGAAGAGGGGAGCCATCAGTGAGATACCACTCTTGGTAAGCTAGAGCGCTCAGTCTTCACCGTCATCCGGTAAGACGACAGTTTCAGGCGGGCAGTTTGACTGGGGCGGTCGCCTCCTAAAAGGTAACGGAGGCGTACAAAGGTTTCCTCAAATCGGTCAGACATCGATTGTAGAGCGTAAAGGCATATGGAAGCTTAACTGCGAGACCTACAAGTCGAGCAGAGACGAAAGTCGGTCTTAGTGATCTGGCGGTATTACGTGGAAAAGCCGCCACTCAACGGATAAAAGTTACTCTAGGGATAACAGGCTGA
>M03053_135_000000000-ALP1V_1_2103_22532_11052	
GGACAGAAAGACCCTATGCAGCTTTACTGTAACTTGAAATTGAAATTGGGCTTTATTTGCGCAGTATAGGTGGGAGGCGTTGAGTTTATTCTTGCGGGAATTTAGGAGCCATCAGTGAGATACCACTCTGGTAATGTTAGATTTCTAACTTTGTATCATAATCTGGTCAAAGAACAGTTTCAGGCGGGCAGTTTGACTGGGGCGGTCGCCTCCCAAACGGTAACGGAGGCGTACAAAGGTTTCCTCTGAACGTGTAGAAATCGTATCTAGAGTGTAAAGGCATAAGGAAGCTTGACTGTGAGACCTACAAGTCGAGCAGGGACGAAAGTCGGTCTTAGTGATCTGACGGTGCTGAGTGGGAAGGCCGTCACTCAACGGATAAAAGTTACTCTAGGGATAACAGGCTGA
>M03053_135_000000000-ALP1V_1_1102_26220_7440	
GGACAGAAAGACCCTATGAAGCTTTACTGTAACCTGGAATTGCTCTCAAGCTTATCTTGCGCAGCTTAGGTGGGAGGCTATGAACCTTTTCTTCTGGGAAGAGGGGAGCCATCAGTGAGATACCACTCTTGGTAAGCTAGAGCGCTCAGTCTTCACCGTCATCCGGTAAGACGACAGTTTCAGGCGGGCAGTTTGACTGGGGCAGTCACCTCCCAAAAGGTAATGGAGGTGTGCAAAGGTTCCCTCAGGCTGGACGGAAATCAGCCATAGAGTGTAAAAGCATAAGGGAGCTTGACTGCGAGACTGACATGTCAAGCAGAGACGAAAGTCGGCTTTAGTGATCCGACGGTGCTGTGTGGAAAGGCCGTCGCTCAACGGATAAAAGTTACTCTAGGGATAACAGGCTGA
>M03053_135_000000000-ALP1V_1_2118_26375_12751	
GGACAAAAAGACCCTATGCAGCTTTACTGTAACTTGAAATTGAAATTGGACTTTAGTCGCGCAGTATAGGTGGGAGGCTTTGAAGACACTCTTGTGGGAGTGTTGGAGCCGTAAGTGAGATACCACTCTTCCAATGTTAGATTTCTGACTTTGAACCATTATCTGGTCAAAAAACAGTTTCAGGCGGGCAGTTTGACTGGGGCGGTCGCCTCCCAAATGGTAACGGAGGCGTACAAAGGTTTCCTCTGAACGGGTAGAAATCGTATCTAGAGTGTAAAGGCATAAGGAAGCTTGACTGTGAGACCTACAAGTCGAACAGGGACGAAAGTCGGTCTTAGTGATCTGACGGTACTGAGTGGAAAGGCCGTCACTCAACGGATAAAAGTTACTCTAGGGATAACAGGCTGA
>M03053_135_000000000-ALP1V_1_1113_6486_20563	
GGACAAAAAGACCCTATGCAGCTTTACTGTAACCTGGAATTGCTCTCAAGCTTATCTTGCGCAGCTTAGGTGGGAGGCTATGAACCTTTTCTTCTGGGAAGAGGGGAGCCATCAGTGAGATACCACTCTTGGTAAGCTAGAGCGCTCAGTCTTCACCGTCATCCGGTAAGACGATAGTTTCAGGCGGGCAGTTTGACTGGGGCAGTCACCTCCCAAAAGGTAATGGAGGTGTGCAAAGGTTCCCTCAGGCTGGACGGAAATCAGCCATAGAGTGTAAAAGCATAAGGGAGCTTGACTGCGAGACTGACATGTCAAGCAGAGACGAAAGTCGGCTTTAGTGATCCGACGGTGCTGTGTGGAAAGGCCGTCGCTCAACGGATAAAAGTTACTCTAGGGATAACAGGCTGA
>M03053_135_000000000-ALP1V_1_2118_6718_23492	
GGACAGAAAGACCCTATGCAGCTTTACTGTAGCTTGATATTGGCTCCGGGCTTTGTTTGCGCAGGATAGGTGGGAGGCGTTGAAAATTCTCTTGCGGGAGGATTCGAGCCGTTGGTGAGATACCACTCTAACAATGCTAGGATTCTAACCCTATACCGTTATCCGGTTAGGGGACAGTTTCAGGTGGTCAGTTTGACTGGGGCGGTCGCCTCCCAAAAGGTAACGGAGGCGTGCAAAGGTTTCCTCAGGCTGGTCGGAAATCAGTCGTAGAGTGTAAAGGCATAAGGAAGCTTGACTGCGAGACTGACATGTCAAGCAGAGACGAAAGTCGGTTTTAGTGATCCGACGGTGCTGAGTGGAAAGGCCGTCGCTCAACGGATAAAAGTTACTCTAGGGATAACAGGCTGA
>M03053_135_000000000-ALP1V_1_1114_2322_15160	
GGACAAAAAGACCCTATGCAGCTTTACTGTAACCTGAAATTGAAATTGGACTTTATTCGCGCAGTATAGGTGGGAAGCGTTGAAAATATTCTTGCGGGAATATTGGAGCTATCAGTGAGATACCACTCTTGTAATGTTAGATTTCTAACTTTGAACCATTATCTGGTCAGAGAACAGTTTCAGGCGGGCAGTTTGACTGGGGCGGTCGCCTCCCAAACGGTAACGGAGGCGTACAAAGGTTTCCTCTGAACGTGTAGAAATCGTATCTAGAGTGTAAAGGCTTAAGGAAGCTTGACTGTGAGACCTACAAGTCGAGCAGGGACGAAAGTCGGTCTTAGTGATCTGACGGTACTGAGTGGAAAGGCCGTCACTCAACGGATAAAAGTTACTCTAGGGATAACAGGCTGA
>M03053_135_000000000-ALP1V_1_1101_24605_18486	
GGACAGAAAGACCCTATGCAGCTTTACTGTAACCTGGAATTGCTCTCAAGCTTATCTTGCGCAGCTTAGGTGGGAGGCTATGAACCTTTTCTTCTGGGAAGAGGGGAGCCATCAGTGAGATACCACTCTTGGTAAGCTAGAGCGCTCAGTCTTCACCGTCATCCGGTAAGACGACAGTTTCAGGCGGGCAGTTTGACTGGGGCAGTCACCTCCCAAAAGGTAATGGAGGTGTGCAAAGGTTCCCTCAGGCTGGACGGAAATCAGCCATAGAGTGTAAAAGCATAAGGGAGCTTGACTGCGAGACTGACATGTCAAGCAGAGACGAAAGTCGGCTTTAGTGATCCGACGGTGCTGTGTGGAAAGGCCGTCGCTCAACGGATAAAAGTTACTCTAGGGATAACAGGCTGA
>M03053_135_000000000-ALP1V_1_2118_16433_4478	
GGACAAAAAGACCCTATGCAGCTTTACTGTATCTTGGAATTGGGTTTGGTCTTTACTTGCGCAGGATAGGTGGGAGGCTTTGAAGATGATCTTGCGGGATCGTTGGAGCCACTGGTGAGATACCACTCTTGTAATGATAAAATCCTAACTTTGAACCGTTATCCGGTCAGAGAACAGTTTCAGGTGGGCAGTTTGACTGGGGCGGTCGCCTCCTAAAAGGTAACGGAGGCGTGCAAAGGTTCCCTCAGGCTGGTTGGACATCAGTCGTAGAGTGTAAAGGCATAAGGGAGCTTGACTGCGAGACCAACAAGTCGAGCAGAGACGAAAGTCGGCCTTAGTGATCCGGCGCTTCCGAGTGGAAGGGGCGTCGCTCAACGGATAAAAGTTACTCTAGGGATAACAGGCTGA
>M03053_135_000000000-ALP1V_1_1103_15121_20738	
GGACAGAAAGACCCTATGAAGCTTTACTGTAGCTTGGTATTGTGCCCGGGCTCTGAATGCGCAGGATAGGTGGGAGACGTTGAAGTAGTGCTTGCGGGTGCTACTGAGTCAATGGTGAGATACCACTCTTTCAGAGCTAGGGTTCTAACGTTCACCCGTTATCCGGGGAGCGGACAGTATCAGGTGGGCAGTTTGACTGGGGCGGTCGCCTCCTAAAAGGTAACGGAGGCGCGCAAAGGTTCCCTCAGGCTGGTTGGAAATCAGCTGACGAGTGCAAAAGCAGAAGGGAGCTTGACTGTGAGACCCACAAGTCGAACAGGGACGAAAGTCGGCTTTAGTGATCCGACGGTTCTGAGTGGAAGGGCCGTCGCTCAACGGATAAAAGTTACTCTAGGGATAACAGGCTGA
>M03053_135_000000000-ALP1V_1_2119_18088_12765	
GGACAAAAAGACCCTATGCAGCTTTACTGTAGCCTGAAATTGGCTCCGGGCTTTATTTGCGCAGGATAAGTGGGAGGCATTGATAATTTTCTTGTGGGAAAATTTGAGCCGTTGGTGAGATACCACTCTAATAATGCTAGGATTCTAACCTTATACCGTTATCCGGTTAAGGAACAGTTTCAGGTGGTCAGTTTGACTGGGGCGGTCGCCTCCTAAAAGGTAACGGAGGCGTGCAAAGGTTTCCTCAGACTGGTCGGAAATCAGTCGTAGAGTGTAAAGGCATAAGGAAGCTTGATTGTGAGACCTACAAGTCGAACAAAGACGAAAGTCGGCCTTAGTGATCCGGCGGTACCAAATGGAAGGGCCGTCGCTCAACGGATAAAAGTTACTCTAGGGATAACAGGCTGA
>M03053_135_000000000-ALP1V_1_2116_8915_21157	
GGACAGAAAGACCCTATGCAGCTTTACTGTAGCTTGGTATTGTGTTCGGTCTCTGAATGCGCAGGATAGGTGGGAGGCATTGATGATTAGCTCGTGGGTTAATCGGAGCCACTGGTGAGATACCACTCTTTCAGAGATAGAATTCTAACTTTCACCCGTTATCCGGGGAGAGGACAGTATCAGGTGGGCAGTTTGACTGGGGCGGTCGCCTCCTAAAAGGTAACGGAGGCGTGCAAAGGTTCCCTCAGGCTGGTTGGAAATCAGCCGACGAGTGCAAAGGCAGAAGGGAGCTTGACTGTGAGACCTACAAGTCGAACAGGGACGAAAGTCGGCCTTAGTGATCCGACGGTTCTGTGTGGAAGGGCCGTCGCTCAACGGATAAAAGTTACTCTAGGGATAACAGGCTGA
>M03053_135_000000000-ALP1V_1_1108_10173_2086	
GGACAGAAAGACCCTATGCAGCTTTACTGTATCTTGGAATTGGGTTTGGTCTTTGCTTGCGCAGGATAGGTGGGAGGCTTTGAAGATGGTCTTGCGGGATCATTGGAGCCACTGGTGAGATACCACTCTAGTAATGATAAAATCCTAACTTTGAACCGTTATCCGGTCAAAGAACAGTTTCAGGTGGGCAGTTTGACTGGGGCGGTCGCCTCCTAAAAGGTAACGGAGGCGTGCAAAGGTTCCCTCAGGCTGGTTGGACATCAGTCGTAGAGTGTAAAGGCATAAGGGAGTTTGACTGCGAGACCTACAAGTCGAGCAGAGACGAAAGTCGGCCTTAGTGATCCGACGGTTCCGAGTGGAAGGGCCGTCGCTCAACGGATAAAAGTTACTCTAGGGATAACAGGCTGA
>M03053_135_000000000-ALP1V_1_2103_11730_11171	
GGACAGAAAGACCCTATGCAGCTTTACTGTAGTTTGAAATTGGGCTCGGGCTTTTCTTGCGCAGCTTAGGTGGGAGGCTTAGATCCTATTGTTTTGGGAATAGAGGAGCCGTCAGTGAGATACCACTCTAGGAAGGCTAGAGTCCTAAGGGTGATCCCTTTGCGGGACACCTAACAGTCTCAGATGGGCAGTTTGACTGGGGCGGTCGCCTCCTAAAAGGTAACGGAGGCGTGCAAAGGTTCCCTCAGACTGGACGGAAATCAGTCGTAGAGTGTAAAGGCAGAAGGGAGCTTGACTGCGAGACTGACACGTCAAGCAGGGGCGAAAGCCGGCCTTAGTGATCCGACGGTTCCGTGTGGAAGGGCCGTCGCTCAACGGATAAAAGTTACTCTAGGGATAACAGGCTGA
>M03053_135_000000000-ALP1V_1_1118_22152_11049	
GGACAAAAAGACCCTATGCAGCTTTACTGTAACTTGAGATTGGTTTCGGGTTTTATTTGCGCAGAATAGGTGGGAGGCTATGAAAAAATACTTGTGGGTGTTTTGGAGCCATCAGTGAGATACCACTCTTGTAAAACTAGAAATCTAACTTTACACCATTATCTGGTTAAAAGACAGTCTCAGGCGGGCAGTTTGACTGGGGCGGTCGCCTCCTAAAAGGTAACGGAGGCGTACAAAGGTTTCCTCAAATCGGTCAGACATCGATTGTAGAGCGTAAAGGCATATGGAAGCTTAACTGCGAGACCTACAAGTCGAGCAGAGACGAAAGTCGGTCTTAGTGATCTGGCGGTATTACGTGGAAAAGCCGCCACTCAACGGATAAAAGTTACTCTAGGGATAACAGGCTGA
>M03053_135_000000000-ALP1V_1_2119_17106_8547	
GGACAGAAAGACCCTATGCAGCTTTACTGTAGCTTGGTATTGTGCCCGGGCTCTGAATGCGCAGGATAGGTGGGAGACGTTGATCTCATGCTTGTGGGTATGAGTTAGTCACTGGTGAGATACCACTCTTTCAGAGCTAGGGTTCTAACGTTCACCCGTTATCCGGGGAGCGGACAGTATCAGGTGGGCAGTTTGACTGGGGCGGTCGCCTCCTAAAAGGTAACGGAGGCGCACAAAGGTTTCCTCAGGCTGGTTGGAAATCAGCTGACGAGTGCAAAAGCAGAAGGAAGCTTGACTGTGAGACCTACAAGTCGAACAGGGACGAAAGTCGGTTTTAGTGATCCGACGGTTCTGAGTGGAAGGGCCGTCGCTCAACGGATAAAAGTTACTCTAGGGATAACAGGCTGA
>M03053_135_000000000-ALP1V_1_1108_26252_5555	
GGACAAAAAGACCCTATGCAGCTTTACTGTATCTTGGAATTGGGTTTGGTCTTTGCTTGCGCAGGATAGGTGGGAGGCTTTGAAGGCAATCTTGCGGGATTGCTGGAGCCACTGGTGAGATACCACTCTTGTAATGATAAAATCCTAACTTTGAACCGTTATCCGGTCGGAGAACAGTTTCAGGTGGGCAGTTTGACTGGGGCGGTCGCCTCCTAAAAGGTAACGGAGGCGTGCAAAGGTTCCCTCAGGCTGGTTGGACATCAGTCGTAGAGTGTAAAGGCATAAGGGAGCTTGACTGCAAGACTTACAAGTCGAGCAGAGACGAAAGTCGGCTTTAGTGATCCGACGGTGCTGTGTGGAAAGGCCGTCGCTCAACGGATAAAAGTTACTCTAGGGATAACAGGCTGA
>M03053_135_000000000-ALP1V_1_2115_15329_8294	
GGACAGAAAGACCCTATGCAGCTTTACTGTAGCTTGGTATTGTGTTCGGTCTCTGAATGCGCAGGATAGGTGGGAGGCATTGATGATTAGCTCGTGGGTTAATCGGAGCCACTGGTGAGATACCACTCTTTCAGAGATAGAATTCTAACTTTCACCCGTTATCCGGGGAGAGGACAGTATCAGGTGGGCAGTTTGACTGGGGCGGTCGCCTCCTAAAAGGTAACGGAGGCGTGCAAAGGTTCCCTCAGGCTGGTTGGAAATCAGCCGACGAGTGCAAAGGCAGAAGGGAGCTTGACTGTGAGACCTACAAGTCGAACAGGGACGAAAGTCGGCCTTAGTGATCCGACGGTTCTGTGTGGAAGGGCCGTCGCTCAACGGATAAAAGTTACTCTAGGGATAACAGGCTGA
>M03053_135_000000000-ALP1V_1_1108_15237_20018	
GGACAGAAAGACCCTATGAAGCTTTACTGTAACTTGAAATTGAAATTGGACTTTATTCGCGCAGTATAGGTGGGAAGCGTTGAAAATACTCTTGCGGGAGTATGCGAGCTATCAGTGAGATACCACTCTTGTAATGTTAGATTTCTAACTTTGAACCATTATCTGGTCAAAGAACAGTTTCAGGCGGGCAGTTTGACTGGGGCGGTCGCCTCCCAAATGGTAACGGAGGCGTACAAAGGTTTCCTCTGAACGATTAGAAATCGTATCTAGAGTGTAAAGACATAAGGAAGCTTGACTGTTAGACCTACAAGTCGAGCAGGGACGAAAGTCGGTCTTAGTGATCTGACGGTACTTAGTGGAAAGGCCGTCACTCAACGGATAAAAGTTACTCTAGGGATAACAGGCTGA
>M03053_135_000000000-ALP1V_1_2102_21550_11015	
GGACAAAAAGACCCTATGCAGCTTTACTGTAACTTGAGATTGGTTTCGGGTTTTATTTGCGCAGAATAGGTGGGAGGCTATGAAAAAATACTTGTGGGTGTTTTGGAGCCATCAGTGAGATACCACTCTTGTAAAACTAGAAATCTAACTTTACACCATTATCTGGTTAAAAGACAGTCTCAGGCGGGCAGTTTGACTGGGGCGGTCGCCTCCTAAAGGGTAACGGAGGCGTACAAAGGTTTCCTCAAATCGGTCAGACATCGATTGTAGAGCGTAAAGGCATATGGAAGCTTAACTGCGAGACCTACAAGTCGAGCAGAGACGAAAGTCGGTCTTAGTGATCTGGCGGTATTACGTGGAAAAGCCGCCACTCAACGGATAAAAGTTACTCTAGGGATAACAGGCTGA
>M03053_135_000000000-ALP1V_1_1110_16691_4229	
GGACAGAAAGACCCTATGCAGCTTTACTGTAACTTGAGATTGGTTTCGGGTTTTATTTGCGCAGAATAGGTGGGAGGCTATGAAAAAATACTTGTGGGTGTTTTGGAGCCATCAGTGAGGTACCACTCTTGTAAAACTAGAAATCTAACTTTACACCGTTATCTGGTTAAAAGACAGTCTCAGGCGGGCAGTTTGACTGGGGCGGTCGCCTCCTAAAAGGTAACGGAGGCGTACAAAGGTTTCCTCAAATCGGTCAGACATCGATTGTAGAGCGTAAAGGCATATGGAAGCTTAACTGCGAGACCTACAAGTCGAGCAGAGACGAAAGTCGGTCTTAGTGATCTGGCGGTATTACGTGGAAAAGCCGCCACTCAACGGATAAAAGTTACTCTAGGGATAACAGGCTGA
>M03053_135_000000000-ALP1V_1_1110_25881_21918	
GGACAAAAAGACCCTATGCAGCTTTACTGTAGCTTGGTATTGTGTTCGGTCTCTGAATGCGCAGGATAGGTGGGAGGCATTGATGATTAGCTCGTGGGTTAATCGGAGCCACTGGTGAGATACCACTCTTTCAGAGATAGAATTCTAACTTTCACCCGTTATCCGGGGAGAGGACAGTATCAGGTGGGCAGTTTGACTGGGGCGGTCGCCTCCTAAAAGGTAACGGAGGCGTGCAAAGGTTCCCTCAGGCTGGTTGGAAATCAGCCGACGAGTGCAAAGGCAGAAGGGAGCTTGACTGTGAGACCTACAAGTCGAACAGGGACGAAAGTCGGCCTTAGTGATCCGACGGTTCTGTGTGGAAAGGCCGTCGCTCAACGGATAAAAGTTACTCTAGGGATAACAGGCTGA
>M03053_135_000000000-ALP1V_1_1114_5460_4703	
GGACAGAAAGACCCTATGCAGCTTTACTGTAACTTGAGATTGGTTTCGGGTTTTATTTGCGCAGAATAGGTGGGAGGCTATGAAAAAATACTTGTGGGTGTTTTGGAGCCATCAGTGAGATACCACTCTTGTAAAACTAGAAATCTAACTTTACACCATTATCTGGTTAAAAGACAGTCTCAGGCGGGCAGTTTGACTGGGGCGGTCGCCTCCTAAAAGGTAACGGAGGCGTACAAAGGTTTCCTCAAATCGGTCAGACATCGATTGTAGAGCGTAAAGGCATATGGAAGCTGAACTGCGAGACCTACAAGTCGAGCAGAGACGAAGGTCGGTCTTAGTGATCTGGCGGTATTACGTGGAAAAGCCGCCACTCAACGGATAAAAGTTACTCTAGGGATAACAGGCTGA
>M03053_135_000000000-ALP1V_1_1110_25664_12006	
GGACAGAAAGACCCTATGCAGCTTTACTGTAACTTGAGATTGGTTTCGGGTTTTATTTGCGCAGAATAGGTGGGAGGCTATGAAAAAATACTTGTGGGTGTTTTGGAGCCATCAGTGAGATACCACTCTTGTAAAACTAGAAATCTAACTTTACACCATTATCTGGTTAAAAGACAGTCTCAGGCGGGCAGTTTGACTGGGGCGGTCGCCTCCTAAAAGGTAACGGAGGCGTACAAAGGTTTCCTCAAATCGGTCAGACATCGATTGTAGAGCGTAAAGGCATATGGAAGCTTAACTGCGAGACCTACAAGTCGAGCAGAGACGAAAGTCGGTCTTAGTGATCTGGCGGTATTACGTGGAAAAGCCGCCACTCAACGGATAAAAGTTACTCTAGGGATAACAGGCTGA
>M03053_135_000000000-ALP1V_1_1103_19907_13936	
GGACAGAAAGACCCTATGCAGCTTTACTGTAACTTGAGATTGGTTTCGGGTTTTATTTGCGCAGCTTAGGTGGGAGGCTACGAACCTTTTCTTCCGGGAAGAGGGGAGCCATCAGTGAGATACCACTCTTGGTAAGCTAGAAAGCTCAGTCTTAACCGTTATCCGGTAAGACGACAGTTTCAGGCGGGCAGTTTGACTGGGGCAGTCACCTCCCAAAAGGTAATGGAGGTGCACAAAGGTTCCCTCAGGTTGGACGGAAATCAACCATAGAGTGTAAAAGCATAAGGGAGCTTGACTGCGAGACTGACATGTCAAGCAGAGACGAAAGTCGGTTTTAGTGATCCGACGGTGCTGCGTGGAAAGGCCGTCGCTCAACGGATAAAAGTTACTCTAGGGATAACAGGCTGA
>M03053_135_000000000-ALP1V_1_2101_21016_6474	
GGACAGAAAGACCCTATGCAGCTTTACTGTATCTTGGAATTGGGTTTGGTCTTTACTTGCGCAGGATAGGTGGGAGGCTTTGAAGATGATCTTGCGGGATCGTTGGAGCCACTGGTGAGATACCACTCTTGTAATGATAAAATCCTAACTTTGAACCGTTATCCGGTCAGAGAACAGTTTCAGGTGGGCAGTTTGACTGGGGCGGTCGCCTCCTAAAAGGTAACGGAGGCGTGCAAAGGTTCCCTCAGGCTGGTTGGACATCAGTCGTAGAGTGTAAAGGCATAAGGGAGCTTGACTGCGAGACCAACAAGTCGAGCAGAGACGAAAGTCGGCCCTAGTGATCCGGCGCTTCCGAGTGGAAGGGGCGTCGCTCAACGGATAAAAGTTACTCTAGGGATAACAGGCTGA
>M03053_135_000000000-ALP1V_1_1113_17985_20470	
GGACAGAAAGACCCTATGCAGCTTTACTGTAGCTTGAAATTGAAATTGGACTTTATTCGCGCAGCATAGGTGGGAAGCTTTGACGATAATCTTGCGGGAATATCTGAGCTATCAGTGAGATACCACTCTTGTAATGTTAGATTTCTAACTTTGTACCATGATCTGGTCAAAGAACAGTTTCAGGTGGGCAGTTTGACTGGGGCGGTCGCCTCCCAAATGGTAACGGAGGCGCACAAAGGTTTCCTCTGAACGGGTAGAAATCGTATCTAGAGTGTAAAGGCATAAGGAAGCTTGACTGTGAGACCTACAAGTCGAACAGGGACGAAAGTCGGTCTTAGTGATCTGACGGTACTGAGTGGAAAGGCCGTCACTCAACGGATAAAAGTTACTCTAGGGATAACAGGCTGA
>M03053_135_000000000-ALP1V_1_2106_14654_2846	
GGACAAAAAGACCCTATGCAGCTTTACTGTAACTTGAGATTGGTTTCGGGTTTTATTTGCGCAGTATAGGTGGGAGGCTATGAAAAAATTCTTGCGGGAATTTTGGAGCCATCAGTGAGATACCACTCTTGTAAAACTAGAAATCTAACTTTACACCATTATCTGGTTAAAAGACAGTCTCAGGCGGGCAGTTTGACTGGGGCGGTCGCCTCCTAAAAGGTAACGGAGGCGTACAAAGGTTTCCTCAAATCGGTCAGACATCGATTGTAGAGCGTAAAGGCATATGGAAGCTTAACTGCGAGACCTACAAGTCGAGCAGAGACGAAAGTCGGTCTTAGTGATCTGGCGGTATTACGTGGAAAAGCCGCCACTCAACGGATAAAAGTTACTCTAGGGATAACAGGCTGA
>M03053_135_000000000-ALP1V_1_2102_22884_22280	
GGACAGAAAGACCCTATGCAGCTTTACTGTAACTTGAGATTGGTTTCGGGTTTTATTTGCGCAGTATAGGTGGGAGGCTATGAAAAAATTCTTGCGGGAATTTTGGAGCCATCAGTGAGATACCACTCTTGTAAAACTAGAAATCTAACTTTACACCATTATCTGGTTAAAAGACAGTCTCAGGCGGGCAGTTTGACTGGGGCGGTCGCCTCCCAAAAGGTAACGGAGGCGTACAAAGGTTTCCTCAAATCGGTCAGACATCGATTGTAGAGCGTAAAGGCATATGGAAGCTTAACTGCGAGACCTACAAGTCGAGCAGAGATGAAAGTCGGTCTTAGTGATCTGACGGTATTGTGTGGAAAAGCCGTCACTCAACGGATAAAAGTTACTCTAGGGATAACAGGCTGA
>M03053_135_000000000-ALP1V_1_1112_4207_8260	
GGACAGAAAGACCCTATGCAGCTTTACTGTAACTTGAGATTGGTTTCGGGTTTTATTTGCGCAGAATAGGTGGGAGGCTATGAAAAAATACTTGTGGGTGTTTTGGAGCCATCAGTGAGATACCACTCTTGTAAAACTAGAAATCTAACTTTACACCATTATCTGGTTAAAAGACAGTCTCAGGCGGGCAGTTTGACTGGGGCGGTCGCCTCCTAAAAGGTAACGGAGGCGTACAAAGGTTTCCTCAAATCGGTCAGACATCGATTGTAGAGCGTAAAGGCATATGGAAGCTTAACTGCGAGACCTACAAGTCGAGCAGAGACGAAAGTCGGTCTTAGTGATCTGGCGGTATTACGTGGAAAAGCCGCCACTCAACGGATAAAAGTTACTCTAGGGATAACAGGCTGA
>M03053_135_000000000-ALP1V_1_1101_2112_10980	
GGACAGAAAGACCCTATGCAGCTTTACTGTAACTTGAGATTGGTTTCGGGTTTTATTTGCGCAGAATAGGTGGGAGGCTATGAAAAAATACTTGTGGGTGTTTTGGAGCCATCAGTGAGATACCACTCTTGTAAAACTAGAAATCTAACTTTACACCATTATCTGGTTAAAAGACAGTCTCAGGCGGGCAGTTTGACTGGGGCGGTCGCCTCCTAAAAGGTAACGGAGGCGTACAAAGGTTTCCTCAAATCGGTCAGACATCGATTGTAGAGCGTAAAGGCATATGGAAGCTTAACTGCGAGACCTACAAGTCGAGCAGAGACGAAAGTCGGTCTTAGTGATCTGGCGGTATTACGTGGAAAAGCCGCCACTCAACGGATAAAAGTTACTCTAGGGATAACAGGCTGA
>M03053_135_000000000-ALP1V_1_1101_21296_20644	
GGACAGAAAGACCCTATGCAGCTTTACTGTAACCTGAAATTGAAATTGGACTTTATTCGCGCAGTATAGGTGGGAAGCGTTGAAAATATTCTTGCGGGAATATTGGAGCTATCAGTGAGATACCACTCTTGTAATGGTAGATTTCTAACTTTGAACCATTATCTGGTCAGAGAACAGTTTCAGGCGGGCAGTTTGACTGGGGCGGTCGCCTCCCAAACGGTAACGGAGGCGTACAAAGGTTTCCTCTGAACGTGTAGAAATCGTATCTAGAGTGTAAAGGCATAAGGAAGCTTGACTGTGAGACCTACAAGTCGAGCAGGGACGAAAGTCGGTCTTAGTGATCTGACGGTACTGAGTGGAAAGGCCGTCACTCAACGGATAAAAGTTACTCTAGGGATAACAGGCTGA
>M03053_135_000000000-ALP1V_1_2115_24704_12703	
GGACAGAAAGACCCTATGCAGCTTTACTGTAGCTTGGTATTGTGCCCGGGCTCTGAATGCGCAGGATAGGTGAGAGACGTTGATCTCGTGCTTGCGGGTACGAGGGAGTCAATGGTGAGATACCACTCTTTCAGAGCTAGGGTTCTAACGTTCACCCGTTATCCGGGGAGCGGACAGTATCAGGTGGGCAGTTTGACTGGGGCGGTCGCCTCCTAAAAGGTAACGGAGGCGCGCAAAGGTTTCCTCAGGCTGGTTGGAAATCAGCTGACGAGTGCAAAAGCAGAAGGAAGCTTGACTGTGAGACCTACAAGTCGAACAGGGACGAAAGTCGGCTTTAGTGATCCGACGGTTCTGAGTGGAAGGGCCGTCGCTCAACGGATAAAAGTTACTCTAGGGATAACAGGCTGA
>M03053_135_000000000-ALP1V_1_1106_7922_13252	
GGACAGAAAGACCCTATGCAGCTTTACTTTAACCTAGAGTTGTAACCTTTTTTTATCTGTGCAAAATAGGTGGGAGGGAGAAATGTAATCCCCCAAGTGAGATACCACTCTTTTGAAATTAGGATTGCTTACAATAACATAGTTCTTAAACTCTATTGGACCGCTCGTGGGGGTCAGTTTGACTGGGGCGGTCGCCTCCTAAAGTGTAACGGAGGCGTGCAAAGGTCTCCTCAAATTGGTCGGAAATCAATTGTGGAGTGGAAAGACATATGGAGGCTTGATTGCAAAGTTGACTGGCTGCGCAAAGATGAGAATCGGCCTTAATGATCCGATATGGCTGAGTGGAAGGTATATCGCTAAACGGATAAAAGTTACTCTAGGGATAACAGGCTGA
>M03053_135_000000000-ALP1V_1_2103_24302_13634	
GGACAGAAAGACCCTATGCAGCTTTACTGTAACTTGAGATTGGTTTCGGGTTTTATTTGCGCAGAATAGGTGGGAGGCTATGAAAAAATACTTGTGGGTGTTTTGGAGCCATCAGTGAGATACCACTCTTGTAAAACTAGAAATCTAACTTTACACCATTATCTGGTTAAAAGACAGTCTCAGGCGGGCAGTTTGACTGGGGCGGTCGCCTCCTAAAAGGTAACGGAGGCGTACAAAGGTTTCCTCAAATCGGTCAGACATCGATTGTAGAGCGTAAAGGCATATGGAAGCTTAACTGCGAGACCTACAAGTCGAGCAGAGACGAAAGTCGGTCTTAGTGATCTGGCGGTATTACGTGGAAAAGCCGCCACTCAACGGATAAAAGTTACTCTAGGGATAACAGGCTGA
>M03053_135_000000000-ALP1V_1_2112_17353_3054	
GGACAGAAAGACCCTATGCAGCTTTACTGTATCTTGAAATTGAATATTGATTTTATCTGCGCAGAATAGGTGGGAGACTATGAAAACATTCTTGCGGGATTGTTAGAGTCATCTGTGAGATACCACTCTTATAAAATTGATCTTCTAACTTCATACCGTTAGCCGGTTGAAAGACAGTTTCAGGTGGGCAGTTTGACTGGGGCGGTCGCCTCCCAAAAGGTAACGGAGGCGTACAAAGGTTTCCTCAGATCGTTCAGAAATCGATCTTCGAGTGCAAAGGCAAAAGGAAGCTTAACTGTGAGACCTACAAGTCGAGCAGAGACGAAAGTCGGTCTTAGTGATCTGACGCTGCTGTGTGGAAAGGGCGTCACTCAACGGATAAAAGTTACTCTAGGGATAACAGGCTGA
>M03053_135_000000000-ALP1V_1_2111_1975_14802	
GGACAGAAAGACCCTATGCAGCTTTACTGTAACTTGAGATTGGTTTCGGGTTTTATTTGCGCAGAATAGGTGGGAGGCTATGAAAAAATACTTGTGGGTGTTTTGGAGCCATCAGTGAGATACCACTCTTGTAAAACTAGAAATCTAACTTTACACCATTATCTGGTTAAAAGACAGTCTCAGGCGGGCAGTTTGACTGGGGCGGTCGCCTCCTAAAAGGTAACGGAGGCGTACAAAGGTTTCCTCAAATCGGTCAGACATCGATTGTAGAGCGTAAAGGCATATGGAAGCTTAACTGCGAGACCTACAAGTCGAGCAGAGACGAAAGTCGGTCTTAGTGATCTGGCGGTATTACGTGGAAAAGCCGCCACTCAACGGATAAAAGTTACTCTAGGGATAACAGGCTGA
>M03053_135_000000000-ALP1V_1_1103_7533_16340	
GGACAGAAAGACCCTATGCAGCTTTACTGTAGCTTGATATTGGCTCCGGGCTTTGTTTGCGCAGGATAGGTGGGAGGCGTTGAAAGTTTTCTTGCGGGAAGATTTGAGCCGTTGGTGAGATACCACTCTAACAATGCTAGGATTCTAACCCTATGTCGTTATCTGGCTAGGGGACAGTTTCAGGTGGTCAGTTTGACTGGGGCGGTCGCCTCCTAAAAGGTAACGGAGGCGTGCAAAGGTTCCCTCAGGCTGGTTGGAAATCAGTCGTAGAGTGTAAAGGCATAAGGGAGCTTGATTGTGAGACATACAAGTCGAACAAAGACGAAAGTCGGCCTTAGTGATCCGGCGCTTCCGAGTGGAAGGGGCGTCGCTCAACGGATAAAAGTTACTCTAGGGATAACAGGCTGA
>M03053_135_000000000-ALP1V_1_1112_13642_20807	
GGACAGAAAGACCCTATGAAGCTTTACTGTATCTTGGAATTGGGTTTGGTCTTTACTTGCGCAGGATAGGTGGGAGGCTTTGAAGATGATCTTGCGGGATCGTTGGAGCCACTGGTGAGATACCACTCTTGTAATGATAAAATCCTAACTTTGAACCGTTATCCGGTCAGAGAACAGTTTCAGGTGGGCAGTTTGACTGGGGCGGTCGCCTCCTAAAAGGTAACGGAGGCGTGCAAAGGTTCCCTCAGGCTGGTTGGACATCAGTCGTAGAGTGTAAAGGCATAAGGGAGCTTGACTGCGAGACCAACAAGTCGAGCAGAGACGAAAGTCGGCCTTAGTGATCCGGCGCTTCCGAGTGGAAGGGGCGTCGCTCAACGGATAAAAGTTACTCTAGGGATAACAGGCTGA
>M03053_135_000000000-ALP1V_1_1119_14484_11236	
GGACAAAAAGACCCTATGCAGCTTTACTGTAACCTGGAATTGCTCTCAAGCTTATCTTGCGCAGCTTAGGTGGGAGGCTATGAACCTTTTCTTCTGGGAAGAGGGGAGCCATCAGTGAGATACCACTCTTGGTAAGCTAGAGCGCTCAGTCTTCACCGTCATCCGGTAAGACGACAGTTTCAGGCGGGCAGTTTGACTGGGGCAGTCACCTCCCAAAAGGTAATGGAGGTGTGCAAAGGTTCCCTCAGGCTGGACGGAAATCAGCCATAGAGTGTAAAAGCATAAGGGAGCTTGACTGCGAGACTGACATGTCAAGCAGAGACGAAAGTCGGCTTTAGTGATCCGACGGTGCTGTGTGGAAAGGCCGTCGCTCAACGGATAAAAGTTACTCTAGGGATAACAGGCTGA
>M03053_135_000000000-ALP1V_1_2109_6833_22162	
GGACAGAAAGACCCTATGCAGCTTAACTCTATCTTGGAATAGCTTTCGGTTTTTTCTTTGCGCAGTATAAGTGGGAGGTGTAGAGATTTTTCTCTTGGGGAACAAATAACTACTTTTGAGATACCACTCTTAGAAAAATGGAATGCTAATTACACTTTCCAGATTTTGGATGTAAAACGCTTCCAGGTTGTTAGTTTGACTGGGGCGGTCACCTCTTAAAAGGTAACAGAGGTGTGCCAAGGTTCTTTTAGGTTGAATGGAAACCAATTTTAAAGCGTAAAGGTAAATAAGGGCTTGACTGTAAGATTTACTAGTTTAAGCAGAAGCGAAAGCTGGCCTTAGTGATCCGGCAGTATTGTGTGGAAAGACTGTCGCTTAACGGATAAAAGTTACTCTAGGGATAACAGGCTGA
>M03053_135_000000000-ALP1V_1_2113_25571_20371	
GGACAGAAAGACCCTATGCAGCTTTACTGTAGCTTGGAATTGGTTTCGGGCTCTTCTTGCGCAGCTTAGGTGGAAGACTGAGATCATGCCCTTCCGGGGGTATGTGAGTCATCAGTGAGATACCACTCTGGGAGAGCTAGAAATCTAACTTTACACCATTATCTGGTTAAAAGACAGTCTCAGGCGGGCAGTTTGACTGGGGCGGTCGCCTCCTAAAAGGTAACGGAGGCGTACAAAGGTTTCCTCAAATCGGTCAGACATCGATTGTAGAGCGTAAAGGCATATGGAAGCTTAACTGCGAGACCTACAAGTCGAGCAGAGACGAAAGTCGGTCTTAGTGATCTGGCGGTATTACGTGGAAAAGCCGCCACTCAACGGATAAAAGTTACTCTAGGGATAACAGGCTGA
>M03053_135_000000000-ALP1V_1_1109_22672_2485	
GGACAAAAAGACCCTATGCAGCTTTACTGTAACTTGAGATTGGTTTCGGGTTTTATTTGCGCAGAATAGGTGGGAGGCTATGAAAAAATACTTGTGGGTGTTTTGGAGCCATCAGTGAGATACCACTCTTGTAAAACTAGAAATCTAACTTTACACCATTATCTGGTTAAAAGACAGTCTCAGGCGGGCAGTTTGACTGGGGCGGTCGCCTCCTAAAAGGTAACGGAGGCGTACAAAGGTTTCCTCAAATCGGTCAGACATCGATTGTAGAGCGTAAAGGCATATGGAAGCTTAACTGCGAGACCTACAAGTCGAGCAGAGACGAAAGTCGGTCTTAGTGATCTGGCGGTATTACGTGGAAAAGCCGCCACTCAACGGATAAAAGTCACTCTAGGGATAACAGGCTGA
>M03053_135_000000000-ALP1V_1_1102_23383_20814	
GGACAGAAAGACCCTATGAAGCTTTACTGTAACTTGAGATTGGTTTCGGGTTTTATTTGCGCAGAATAGGTGGGAGGCTATGAAAAAATACTTGTGGGTGTTTTGGAGCCATCAGTGAGATACCACTCTTGTAAAACTAGAAATCTAACTTTACACCATTATCTGGTTAAAAGACAGTCTCAGGCGGGCAGTTTGACTGGGGCGGTCGCCTCCTAAAAGGTAACGGAGGCGTACAAAGGTTTCCTCAAATCGGTCAGACATCGATTGTAGAGCGTAAAGGCATATGGAAGCTTAACTGCGAGACCTACAAGTCGAGCAGAGACGAAAGTCGGTCTTAGTGATCTGGCGGTATTACGTGGAAAAGCCGCCACTCAACGGATAAAAGTCACTCTAGGGATAACAGGCTGA
>M03053_135_000000000-ALP1V_1_2104_20684_3329	
GGACAGAAAGACCCTATGAAGCTTTACTGTAGCTTGATATTGGCTCTTAGTTTTGTTTGAGCAGTATAGGTGGGAGGATAATAATCATCACGTGAGATACCACCCTAACAGTACTGAGATTCTAACATAACCGTTACATAACGTAAATTATGGACAGTGTCTGGCGGTCAGTTTGACTGGGGCGGTCGCCTCCAAAAAAGTAACGGAGGCGTGCAAAGGTTTCCTCAAGCTGGTCGGAAATCAGCCTTGGAGTGTAAAGGTATAAGGAAGCTTGATTGTAAGACTGACAAGTCAAACAAAGACGAAAGTCGGCCTTAGTGATCCGACAGTTCCGAGTGGAAGGGCTGTCGCTCAACGGATAAAAGTTACTCTAGGGATAACAGGCTGA
>M03053_135_000000000-ALP1V_1_2105_8275_15150	
GGACAGAAAGACCCTATGCAGCTTTACTGTAGCTTGATATTGGCTCCGGGCTTTGTTTGCGCAGGATAGGTGGGAGGCGTTGAAAATCTTCTCGTGGGAAGATGGGAGCCGTTGGTGAGATACCACTCTAACAATGCTAGGATTCTAACCCTACACCGTTATCCGGTTAGGGGACAGTTTCAGGTGGTCAGTTTGACTGGGGCGGTCGCCTCCCAAAAAGTAACGGAGGCGTGCAAAGGTTTCCTCAGGCTGGTCGGAAATCAGTCGTAGAGTGTAAAGGCATAAGGAAGCTTGATTGTGAGACCTACAAGTCGAACAAAGACGAAAGTCGGCCTTAGTGATCCGACGGTTCCGAGTGGAAGGGCCGTCGCTCAACGGATAAAAGTTACTCTAGGGATAACAGGCTGA
>M03053_135_000000000-ALP1V_1_1112_2422_15825	
GGACAGAAAGACCCTATGCAGCTTTACTGTAACTTGAGATTGAATTTGGGCTTTATTTGCGCAGGATAGGTGGGAGGCTTTGATGGTATTTTTGCGGAAATATCGGAGCCATTGGTGAGATACCACTCTTGTAAAGCTAGAATTCTAACCTTATACCGTAATCCGGTTAAGGAACAGTCTCTGGTGGGCAGTTTGACTGGGGCGGTCGCCTCCCAAAAGGTAACGGAGGCGTGCAAAGGTTTCCTCAGGCTGGTCGGAAATCAGTCGTAGAGTGTAAAGGCATAAGGAAGCTTGATTGTGAGACCTACAAGTCGAACAAAGACGAAAGTCGGCCTTAGTGATCCGACGGTTCCGAGTGGAAGGGCCGTCGCTCAACGGATAAAAGTTACTCTAGGGATAACAGGCTGA
>M03053_135_000000000-ALP1V_1_1103_6712_15793	
GGACAGAAAGACCCTATGCAGCTTTACTGTAACTTGAGATTGGTTTCGGGTTTTATTTGCGCAGAATAGGTGGGAGGCTATGAAAAAATACTTGTGGGTGTTTTGGAGCCATCAGTGAGATACCACTCTTGTAAAACTAGAAATCTAACTTTACACCATTATCTGGTTAAAAGACAGTCTCAGGCGGGCAGTTTGACTGGGGCGGTCGCCTCCTAGAAGGTAACGGAGGCGTACAAAGGTTTCCTCAAATCGGTCAGACATCGATTGTAGAGCGTAAAGGCATATGGAAGCTTAACTGCGAGACCTACAAGTCGAGCAGAGACGAAAGTCGGTCTTAGTGATCTGGCGGTATTACGTGGAAAAGCCGCCACTCAACGGATAAAAGTTACTCTAGGGATAACAGGCTGA
>M03053_135_000000000-ALP1V_1_2102_27236_15007	
GGACAGAAAGACCCTATGCAGCTTTACTGTAGCTTGGTATTGTGCCCGGGCTCTGAATGCGCAGGATAGGTGGGAGACGTTGATCTCATGCTTGCGGGTATGAGTTAGTCACTGGTGAGATACCACTCTTTCAGAGCTAGGGTTCTAACGTTCACCCGTTATCCGGGGAGCGGACAGTATCAGGTGGGCAGTTTGACTGGGGCGGTCGCCTCCCAAACGGTAACGGAGGCGTACAAAGGTTTCCTCAAATCGGTCAGACATCGATTGTAGAGCGTAAAGGCATATGGAAGCTTAACTGCGAGACCTACAAGTCGAGCAGAGACGAAAGTCGGTCTTAGTGATCTGGCGGTATTACGTGGAAAAGCCGCCACTCAACGGATAAAAGTTACTCTAGGGATAACAGGCTGA
>M03053_135_000000000-ALP1V_1_2107_20855_11299	
GGACAGAAAGACCCTATGCAGCTTTACTGTAACTTGAGATTGGTTTCGGGTTTTATTTGCGCAGTATAGGTGGGAGGCTATGAAAAAATTCTTGCGGGAATTTTGGAGCCATCAGTGAGATACCACTCTTGTAAAACTAGAAATCTAACTTTACACCATTATCTGGTTAAAAGACAGTCTCAGGCGGGCAGTTTGACTGGGGCGGTCGCCTCCCAAAAGGTAACGGAGGCGTACAAAGGTTTCCTCAAATCGGTCAGACATCGATTGTAGAGCGTAAAGGCATATGGAAGCTTAACTGCGAGACCTACAAGTCGAGCAGAGACGAAAGTCGGTCTTAGTGATCTGACGGTATTGTGTGGAAAAGCCGTCACTCAACGGATAAAAGTTACTCTAGGGATAACAGGCTGA
>M03053_135_000000000-ALP1V_1_1105_13537_7903	
GGACAGAAAGACCCTATGAAGCTTTACTGTAACTTGAGATTGGTTTCGGGTTTTATTTGCGCAGAATAGGTGGGAGGCTATGAAAAAATACTTGTGGGTGTTTTGGAGCCATCAGTGAGATACCACTCTTGTAAAACTAGAAATCTAACTTTACACCATTATCTGGTTAAAAGACAGTCTCAGGCGGGCAGTTTGACTGGGGCGGTCGCCTCCTAAAAGGTAACGGAGGCGTACAAAGGTTTCCTCAAATCGGTCAGACATCGATTGTAGAGCGTAAAGGCATATGGAAGCTTAACTGCGAGACCTACAAGTCGAGCAGAGACGAAAGTCGGTCTTAGTGATCTGGCGGTATTACGTGGAAAAGCCGCCACTCAACGGATAAAAGTTACTCTAGGGATAACAGGCTGA
>M03053_135_000000000-ALP1V_1_2116_23573_7774	
GGACAGAAAGACCCTATGCAGTTTTACTGTAACTTGAGATTGGTTTCGGGTTTTATTTGCGCAGAATAGGTGGGAGGCTATGAAAAAATACTTGTGGGTGTTTTGGAGCCATCAGTGAGATACCACTCTTGTAAAACTAGAAATCTAACTTTACACCATTATCTGGTTAAAAGACAGTCTCAGGCGGGCAGTTTGACTGGGGCGGTCGCCTCCTAAAAGGTAACGGAGGCGTACAAAGGTTTCCTCAAATCGGTCAGACATCGATTGTAGAGCGTAAAGGCATATGGAAGCTTAACTGCGAGACCTACAAGTCGAGCAGAGACGAAAGTCGGTCTTAGTGATCTGGCGGTATTACGTGGAAAAGCCGCCACTCAACGGATAAAAGTTACTCTAGGGATAACAGGCTGA
>M03053_135_000000000-ALP1V_1_1105_14657_11975	
GGACAGAAAGACCCTATGCAGCTTTACTGTAACTTGAGATTGGTTTCGGGTTTTATTTGCGCAGAATAGGTGGGAGGCTATGAAAAAATACTTGTGGGTGTTTTGGAGCCATCAGTGAGATACCACTCTTGTAAAACTAGAAATCTAACTTTACACCATTATCTGGTTAAAAGACAGTCTCAGGCGGGCAGTTTGACTGGGGCGGTCGCCTCCTAAAAGGTAACGGAGGCGTACAAAGGTTTCCTCAAATCGGTCAGACATCGATTGTAGAGCGTAAAGGCATATGGAAGCTTAACTGCGAGACCTACAAGTCGAGCAGAGACGAAAGTCGGTCTTAGTGATCTGGCGGTATTACGTGGAAAAGCCGCCACTCAACGGATAAAAGTTACTCTAGGGATAACAGGCTGA
>M03053_135_000000000-ALP1V_1_1106_14852_6131	
GGACAGAAAGACCCTATGCAGCTTTACTGTAACTTGAGATTGGTTTCGGGTTTTATTTGCGCAGAATAGGTGGGAGGCTATGAAAAAATACTTGTGGGTGTTTTGGAGCCATCAGTGAGATACCACTCTTGTAAAACTAGAAATCTAACTTTACACCATTATCTGGTTAAAAGACAGTCTCAGGCGGGCAGTTTGACTGGGGCGGTCGCCTCCTAAAAGGTAACGGAGGCGTACAAAGGTTTCCTCAAATCGGTCAGACATCGATTGTAGAGCGTAAAGGCATATGGAAGCTTAACTGCGAGACCTACAAGTCGAGCAGAGACGAAAGTCGGTCTTAGTGATCTGGCGGTATTACGTGGAAAAGCCGCCACTCAACGGATAAAAGTTACTCTAGGGATAACAGGCTGA
>M03053_135_000000000-ALP1V_1_1107_21680_22354	
GGACAGAAAGACCCTATGCAGCTTTACTGTAACCTGAAATTGAAATTGGACTTTATTCGCGCAGTATAGGTGGGAGGCTTTGAAGACACTCTTGTGGGAGTGTTGGAGCCGTAAGTGAGATACCACTCTTCTAATGTTAGATTTCTAACTTTGAACCATTATCTGGTCAAAAAACAGTTTCAGGCGGGCAGTTTGACTGGGGCGGTCGCCTCCCAAATGGTAACGGAGGCGTACAAAGGTTTCCTCTGAACGGGTAGAAATCGTATCTAGAGTGTAAAGGCATAAGGAAGCTTGACTGTGAGACCTACAAGTCGAACAGGGACGAAAGTCGGTCTTAGTGATCTGACGGTACTGAGTGGAAAGGCCGTCACTCAACGGATAAAAGTTACTCTAGGGATAACAGGCTGA
>M03053_135_000000000-ALP1V_1_1113_11493_19747	
GGACAAAAAGACCCTATGCAGCTTTACTGTAGCTTGATATTGGCTCCGGGCTTTGTTTGCGCAGGATAGGTGGGAGGCGTTGAAGATTTTCTTGCGGGAAAGTTGGAGCCGTTGGTGAGATACCACTCTAACAATGCTAGGATTCTAACCCTATACCGTTATCCGGTTAGGGGACAGTTTCAGGTGGTCAGTTTGACTGGGGCGGTCGCCTCCCAAAAGGTAACGGAGGCGTGCAAAGGTTTCCTCAGGCTGGTCGGAAATCAGTCGTAGAGTGTAAAGGCATAAGGAAGCTTGATTGTGAGACTTACAAGTCGAACAAAGACGAAAGTCGGCCTTAGTGATCCGACGGTTCCGAGTGGAAGGGCCGTCGCTCAACGGATAAAAGTTACTCTAGGGATAACAGGCTGA
>M03053_135_000000000-ALP1V_1_2118_10977_5098	
GGACAAAAAGACCCTATGAAGCTTTACTGTAACTTGAGATTGGTTTCGGGTTTTATTTGCGCAGAATAGGTGGGAGGCTATGAAAAAATACTTGTGGGTGTTTTGGAGCCATCAGTGAGATACCACTCTTGTAAAACTAGAAATCTAACTTTACACCATTATCTGGTTAAAAGACAGTCTCAGGCGGGCAGTTTGACTGGGGCGGTCGCCTCCTAAAAGGTAACGGAGGCGTACAAAGGTTTCCTCAAATCGGTCAGACATCGATTGTAGAGCGTAAAGGCATATGGAAGCTTGACTGTGAGACCTACAAGTCGAACAGGGACGAAAGTCGGTCTTAGTGATCTGACGGTACTGAGTGGAAAGGCCGTCACTCAACGGATAAAAGTTACTCTAGGGATAACAGGCTGA
>M03053_135_000000000-ALP1V_1_1115_11876_13253	
GGACAGAAAGACCCTATGCAGCTTTACTGTAGCTTGGTATTGTGCCCGGGCTCTGAATGCGCAGGATAGGTGGGAGACGTTGATCTCATGGTTGCGGCTATGAGTTAGTCACTGGTGAGATACCACTCTTTCAGAGCTAGGGTTCTAACGTTCACCCGTTATCCGGGGAGCGGACAGTATCAGGTGGGCAGTTTGACTGGGGCGGTCGCCTCCTAAAAGGTAACGGAGGCGTACAAAGGTTTCCTCAAATCGGTCAGACATCGATTGTAGAGCGTAAAGGCATATGGAAGCTTAACTGCGAGACCTACAAGTCGAGCAGAGACGAAAGTCGGTCTTAGTGATCTGGCGGTATTACGTGGAAAAGCCGCCACTCAACGGATAAAAGTTACTCTAGGGATAACAGGCTGA
>M03053_135_000000000-ALP1V_1_1116_13256_16428	
GGACAGAAAGACCCTATGCAGCTTTACTGTATCTTGGAATTGGGTTTGGTCTTTACTTGCGCAGGATAGGTGGGAGGCTTTGAAGATGATCTTGCGGGATCGTTGGAGCCACTGGTGAGATACCACTCTTGTAATGATAAAATCCTAACTTTGAACCGTTATCCGGTCAGAGAACAGTTTCAGGTGGGCAGTTTGACTGGGGCGGTCGCCTCCCAAAAGGTAATGGAGGTGTACAAAGGTTCGCTCAGGCTGGACGGAAATCAGCCATAGAGTGTAAAAGCATAAGCGAGCTTGACTGCGAGACTGACATGTCAAGCAGAGACGAAAGTCGGTTTTAGTGATCCGACGGTGCTGAGTGGAAAGGCCGCCGCTCAACGGATAAAAGTTACTCTAGGGATAACAGGCTGA
>M03053_135_000000000-ALP1V_1_1110_26814_16679	
GGACAAAAAGACCCTATGCAGCTTTACTGTAACCTGGAATTGCTCTCAAGCTTATCTTGCGCAGCTTAGGTGGGAGGCTATGAACCTTTTCTTCTGGGAAGAGGGGAGCCATCAGTGAGATACCACTCTTGGTAAGCTAGAGCGCTCAGTCTTCACCGTCATCCGGTAAGACGACAGTTTCAGGCGGGCAGTTTGACTGGGGCAGTCACCTCCCAAAAGGTAATGGAGGTGTGCAAAGGTTCCCTCAGGCTGGACGGAAATCAGCCATAGAGTGTAAAAGCATAAGCGAGCTTGACTGCGAGACTGACATGTCAAGCAGAGACGAAAGTCGGTTTTAGTGATCCGACGGTGCTGAGTGGAAAGGCCGTCGCTCAACGGATAAAAGTTACTCTAGGGATAACAGGCTGA
>M03053_135_000000000-ALP1V_1_1109_19926_18501	
GGACAAAAAGACCCTATGCAGCTTTACTGTAGCTTGGTATTGTGCCCGGGCTCTGAATGCGCAGGATAGGTGGGAGACGTTGATCTCATGGTTGCGGCTATGAGTTAGTCACTGGTGAGATACCACTCTTTCAGAGCTAGGGTTCTAACGTTCACCCGTTATCCGGGGAGCGGACAGTATCAGGTGGGCAGTTTGACTGGGGCGGTCGCCTCCTAAAAGGTAACGGAGGCGCACAAAGGTTTCCTCAGGCTGGTTGGAAATCAGCTGACGAGTGCAAAAGCAGAAGGAAGCTTGACTGTGAGACCTACAAGTCGAACAGGGACGAAAGTCGGTTTTAGTGATCCGACGGTTCTGAGTGGAAGGGCCGTCGCTCAACGGATAAAAGTTACTCTAGGGATAACAGGCTGA
>M03053_135_000000000-ALP1V_1_1112_11138_1784	
GGACAGAAAGACCCTATGAAGCTTTACTGTATCTTGGAATTGGGTTTGGTCTTTACTTGCGCAGGATAGGTGGGAGGCTTTGAAGATGATCTTGCGGGATCGTTGGAGCCACTGGTGAGATACCACTCTTGTAATGATAAAATCCTAACTTTGAACCGTTATCCGGTCAGAGAACAGTTTCAGGTGGGCAGTTTGACTGGGGCGGTCGCCTCCTAAAAGGTAACGGAGGCGTGCAAAGGTTCCCTCAGGCTGGTTGGACATCAGTCGTAGAGTGTAAAGGCATAAGGGAGCTTGACTGCGAGACCAACAAGTCGAGCAGAGACGAAAGTCGGCCTTAGTGATCCGGCGCTTCCGAGTGGAAGGGGCGTCGCTCAACGGATAAAAGTTACTCTAGGGATAACAGGCTGA
>M03053_135_000000000-ALP1V_1_1105_19126_8015	
GGACAAAAAGACCCTATGCAGCTTTACTGTAGCTTGGTATTGTGCCCGGGCTCTGAATGCGCAGGATAGGTGGGAGACGTTGATCTCATGCTTGCGGGTATGAGTTAGTCACTGGTGAGATACCACTCTTTCAGAGCTAGGGTTCTAACGTTCACCCGTTATCCGGGGAGCGGACAGTATCAGGTGGGCAGTTTGACTGGGGCGGTCGCCTCCTAAAAGGTAACGGAGGCGCACAAAGGTTTCCTCAGGCTGGTTGGAAATCAGCTGACGAGTGCAAAAGCAGAAGGAAGCTTGACTGTGAGACCTACAAGTCGAACAGGGACGAAAGTCGGTTTTAGTGATCCGACGGTTCTGAGTGGAAGGGCCGTCGCTCAACGGATAAAAGTTACTCTAGGGATAACAGGCTGA
>M03053_135_000000000-ALP1V_1_2116_20606_10680	
GGACAGAAAGACCCTATGCAGCTTCACTGTAACTTGAGATTGGGTTTGGTCTTTATTTGCGCAGTATAGGTGGGAGGCATTGAAGAAATTCTTGTGGGAATTTTGGAGCCATTAGTGAGATACCACTCTAATAAAGTTCGAATTCTAACCTTAATCCGTAATCCGGTTAGGGAACACTCTCAGGTGGGCAGTTTGACTGGGGCGGTCGCCTCCTAAAAGGTAACGGAGGCGTACAAAGGTTTCCTCAAATCGGTCAGACATCGATTGTAGAGCGTAAAGGCATATGGAAGCTTAACTGCGAGACCTACAAGTCGAGCAGAGACGAAAGTCGGTCTTAGTGATCTGGCGGTATTACGTGGAAAAGCCGCCACTCAACGAATAAAAGTTACTCTAGGGATAACAGGCTGA
>M03053_135_000000000-ALP1V_1_2101_9580_9816	
GGACAAAAAGACCCTATGAAGCTTTACTGTAACCTGGAATTGCTCTCAAGCTTATCTTGCGCAGCTTAGGTGGGAGACGTTGAACTTCTTCTTCCGGGAAGGAGGGAGTCATCAGTGAGATACCACTCTTGGTAAGCTAGAGCGCTCATTTCTAACCGTCAACCGGTAGAAAGACAGTTTCAGGCGGGCAGTTTGACTGGGGCAGTCACCTCCCAAAAGGTAATGGAGGTGTACAAAGGTTCGCTCAGGCTGGACGGAAATCAGCCATAGAGTGTAAAAGCATAAGCGAGCTTGACTGCGAGACTGACATGTCAAGCAGAGACGAAAGTCGGTTTTAGTGATCCGACGGTGCTGAGTGGAAAGGCCGTCGCTCAACGGATAAAAGTTACTCTAGGGATAACAGGCTGA
>M03053_135_000000000-ALP1V_1_2112_3566_9553	
GGACAGAAAGACCCTATGAAGCTTTACTGTAACTTGAGATTGGTTTCGGGTTTTATTTGCGCAGAATAGGTGGGAGGCTATGAAAAAATACTTGTGGGTGTTTTGGAGCCATCAGTGAGATACCACTCTTGTAAAACTAGAAATCTAACTTTACACCATTATCTGGTTAAAAGACAGTCTCAGGCGGGCAGTTTGACTGGGGCGGTCGCCTCCTAAAAGGTAACGGAGGCGTACAAAGGTTTCCTCAAATCGGTCAGACATCGATTGTAGAGCGTAAAGGCATATGGAAGCTTAACTGCAAGACCTACAAGTCGAGCAGAGACGAAAGTCGGTCTTAGTGATCTGGCGGTATTACGTGGAAAAGCCGCCACTCAACGGATAAAAGTTACTCTAGGGATAACAGGCTCA
>M03053_135_000000000-ALP1V_1_1101_25359_21659	
GGACAGAAAGACCCTATGCAGCTTTACTGTATCTTGGAATTGGGTTTGGTCTTTACTTGCGCAGGATAGGTGGGAGGCTTTGAAGATGATCTTGCGGGATCGTTGGAGCCACTGGTGAGATACCACTCTTGTAAAGATAAAATCCTAACTTTGAACCGTTATCCGGTCAGAGAACAGTTTCAGGTGGGCAGTTTGACTGGGGCGGTCGCCTCCTAAAAGGTAACGGAGGCGTGCAAAGGTTCCCTCAGGCTGGTTGGACATCAGTCGTAGAGTGTAAAGGCATAAGGGAGCTTGACTGCGAGACCAACAAGTCGAGCAGAGACGAAAGTCGGCCTTAGTGATCCGGCGCTTCCGAGTGGAAGGGGCGTCGCTCAACGGATAAAAGTTACTCTGGATAACAGGCTGA
>M03053_135_000000000-ALP1V_1_2102_10547_14290	
GGACAGAAAGACCCTATGCAGCTTTACTGTAACCTGGAATTGCTCTCAAGCTTATCTTGCGCAGCTTAGGTGGGAGACGTTGAACTTCTTCTTCCGGGAAGGAGGGAGTCATCAGTGAGATACCACTCTTGGTAAGCTAGAGCGCTCATTTCTAACCGTCAACCGGTAGAAAGACAGTTTCAGGCGGGCAGTTTGACTGGGGCAGTCACCTCCCAAAAGGTAATGGAGGTGTACAAAGGTTCGCTCAGGCTGGACGGAAATCAGCCATAGAGTGTAAAAGCATAAGCGAGCTTGACTGCGAGACTGACATGTCAAGCAGAGACGAAAGTCGGTTTTAGTGATCCGACGGTGCTGAGTGGAAAGGCCGTCGCTCAACGGATAAAAGTTACTCTAGGGATAACAGGCTGA
>M03053_135_000000000-ALP1V_1_1109_17114_2632	
GGACAGAAAGACCCTATGCAGCTTTACTGTAACCCGGAATTGCTCTCAAGCTTATCTTGCGCAGCTTAGGTGGGAGGCTATGAACCTTTTCTTCCGGGAAGAGGGGAGCCATCAGTGAGATACCACTCTTGGTAAGCTAGAGCGCTCAGTCTTCACCGTTATCCGGTAAGACGACAGTTTCAGGCGGGCAGTTTGACTGGGGCAGTCACCTCCCAAAAGGTAATGGAGGTGTGCAAAGGTTCCCTCAGGCTGGACGGAAATCAGCCATAGAGTGTAAAAGCATAAGGGAGCTTGACTGCGAGACTGACATGTCAAGCAGAGACGAAAGTCGGCTTTAGTGATCCGACGGTGCTGTGTGGAAAGGCCGTCGCTCAACGGATAAAAGTTACTCTAGGGATAACAGGCTGA
>M03053_135_000000000-ALP1V_1_2114_7216_15073	
GGACAAAAAGACCCTATGCAGCTTTACTGTAGCTTGGTATTGTGCCCGGGCTCTGAATGCGCAGGATAGGTGGGAGACGTTGATCTCATGGTTGCGGCTATGAGTTAGTCACTGGTGAGATACCACTCTTTCAGAGCTAGGGTTCTAACGTTCACCCGTTATCCGGGGAGCGGACAGTATCAGGTGGGCAGTTTGACTGGGGCGGTCGCCTCCTAAAAGGTAACGGAGGCGCACAAAGGTTTCCTCAGGCTGGTTGGAAATCAGCTGACGAGTGCAAAAGCAGAAGGAAGCTTGACTGTGAGACCTACAAGTCGAACAGGGACGAAAGTCGGTTTTAGTGATCCGACGGTTCTGAGTGGGAGGGCCGTCGCTCAACGGATAAAAGTTACTCTAGGGAGAACAGGCTGA
>M03053_135_000000000-ALP1V_1_2117_21561_4840	
GGACAGAAAGACCCTATGAAGCTTTACTGTAACCTGGAATTGCTTTCAAGCTTATTTTGCGCAGCTTAGGTGGGAGGCTACGAACCTTTTCTTCCGGGAAGAGGGGAGCCATCAGTGAGATACCACTCTTGGTAAGCTAGAAAGCTCAGTCTTAACCGTTATCCGGTAAGACGACAGTTTCAGGCGGGCAGTTTGACTGGGGCAGTCACCTCCCAAAAGGTAATGGAGGTGCACAAAGGTTCCCTCAGGTTGGACGGAAATCAACCATAGAGTGTAAAAGCAAAAGGGAGCTTGACTGCGAGACTGACATGTCAAGCAGAGACGAAAGTCGGCTTTAGTGATCCGACGGTGCTGTGTGGAAAGGCCGTCGCTCAACGGATAAAAGTTACTCTAGGGATAACAGGCTGA
>M03053_135_000000000-ALP1V_1_1107_19541_21210	
GGACAAAAAGACCCTATGCAGCTTTACTGTAACTTGAGATTGGTTTCGGGTTTTATTTGCGCAGAATAGGTGGGAGGCTATGAAAAAGTACTTGTGGGTGTTTTGGAGCCATCAGTGAGATACCACTCTTGTAAAACTAGAAATCTAACTTTACACCATTATCTGGTTAAAAGACAGTCTCAGGCGGGCAGTTTGACTGGGGCGGTCGCCTCCTAAAAGGTAACGGAGGCGTACAAAGGTTTCCTCAAATCGGTCAGACATCGATTGTAGAGCGTAAAGGCATATGGAAGCTTAACTGCGAGACCTACAAGTCGAGCAGAGACGAAAGTCGGTCTTAGTGATCTGGCGGTATTACGTGGAAAAGCCGCCACTCAACGGATAAAAGTTACTCTAGGGATAACAGGCTGA
>M03053_135_000000000-ALP1V_1_2114_15295_9200	
GGACAGAAAGACCCTATGAAGCTTTACTGTAACCTGGAATTGCTTTCAAGCTTATTTTGCGCAGCTTAGGTGGGAGGCTACGAACCTTTTCTTCCGGGAAGAGGGGAGCCATCAGTGAGATACCACTCTTGGTAAGCTAGAAAGCTCAGTCTTAACCGTTATCCGGTAAGATGACAGTTTCAGGCGGGCAGTTTGACTGGGGCAGTCACCTCCCAAAAGGTAATGGAGGTGCACAAAGGTTCCCTCAGGTTGGACGGAAATCAACCATAGAGTGTAAAAGCATAAGGGAGCTTGACTGCGAGACTGACATGTCAAGCAGAGACGAAAGTCGGTTTTAGTGATCCGACGGTGCTGCGTGGAAAGGCCGTCACTCAACGGATAAAAGTTACTCTAGGGATAACAGGCTGA
>M03053_135_000000000-ALP1V_1_1113_25756_7343	
GGACAGAAAGACCCTATGCAGCTTTACTGTAGCTTGATATTGGCTCCGGGCTTTGTTTGCGCAGGATAGGTGGGAGGCGTTGAAAATTTTCTTGCGGGAAGATTGGAGCCGTTGGTGAGATACCACTCTAACAATGCTAGGATTCTAACCCTACACCGTTATCCGGTTAGGGGACAGTTTCAGGTGGTCAGTTTGACTGGGGCGGTCGCCTCCCAAAAGGTAACGGAGGCGTGCAAAGGTTTCCTCAGGCTGGTCGGAAATCAGTCGTAGAGTGTAAAGGCATAAGGAAGCTTGATTGTGAGACCTACAAGTCGAACAAAGACGAAAGTCGGCCTTAGTGATCCGACGGTTCCGAGTGGAAGGGCCGTCGCTCAACGGATAAAAGTTACTCTAGGGATAACAGGCTGA
>M03053_135_000000000-ALP1V_1_2118_16208_4697	
GGACAGAAAGACCCTATGCAGCTTTACTGTAACTTGAGATTGGTTTCGGGTTTTATTTGCGCAGAATAGGTGGGAGGCTATGAAAAAATACTTGTGGGTGTTTTGGAGCCATCAGTGAGATACCACTCTTGTAAAACTAGAAATCTAACTTTACACCATTATCTGGTTAAAAGACAGTCTCAGGCGGGCAGTTTGACTGGGGCGGTCGCCTCCTAAAAGGTAACGGAGGCGTACAAAGGTTTCCTCAAATCGGTCAGACATCGATTGTAGAGCGTAAAGGCATAAGGAAGCTTAACTGCGAGACCTACAAGTCGAGCAGAGACGAAAGTCGGTCTTAGTGATCTGGCGGTATTACGTGGAAAAGCCGCCACTCAACGGATAAAAGTTACTCTAGGGATAACAGGCTGA
>M03053_135_000000000-ALP1V_1_2109_23791_17177	
GGACAGAAAGACCCTATGCAGCTTTACTGTAACTTGAGATTGGTTTCGGGTTTTATTTGCGCAGAATAGGTGGGAGGCTATGAAAAAATACTTGTGGGTGTTTTGGAGCCATCAGTGAGATACCACTCTTGTAAAACTAGAAATCTAACTTTACACCATTATCTGGTTAAAAGACAGTCTCAGGCGGGCAGTTTGACTGGGGCGGTCGCCTCCTAAAAGGTAACGGAGGCGTACAAAGGTTTCCTCAAATCGGTCAGACATCGATTGTAGAGCGTAAAGGCATATGGAAGCTTAACTGCGAGACCTACAAGTCGAGCAGAGACGAAAGTCGGTCTTAGTGATCTGGCGGTATTACGTGGAAAAGCCGCCACTCAACGGATAAAAGTTACTCTAGGGATAACAGGCTGA
>M03053_135_000000000-ALP1V_1_1107_19496_8009	
GGACAGAAAGACCCTATGCAGCTTTACTGTAACTTGAGATTGGTTTCGGGTTTTATTTGCGCAGAATAGGTGGGAGGCTATGAAAAAATACTTGTGGGTGTTTTGGAGCCATCAGTGAGATACCACTCTTGTAAAACTAGAAATCTAACTTTACACCATTATCTGGTTAAAAGACAGTCTCAGGCGGGCAGTTTGACTGGGGCGGTCGCCTCCTAAAAGGTAACGGAGGCGTACAAAGGTTTCCTCAAATCGGTCAGACATCGATTGTAGAGCGTAAAGGCATATGGAAGCTTAACTGCGAGACCTACAAGTCGAGCAGAGACGAAAGTCGGTCTTAGTGATCTGGCGGTATTACGTGGAAAAGCCGCCACTCAACGGATAAAAGTTACTCTAGGGATAACAGGCTGA
>M03053_135_000000000-ALP1V_1_2110_14691_9939	
GGACAAAAAGACCCTATGCAGCTTTACTGTAGCTTGATATTGGCTCCGGGCTTTGTTTGCGCAGGATAGGTGGGAGGCGTTGAAGATTTTCTTGCGGGGAAGTTGGAGCCGTTGGTGAGATACCACTCTAACAATGCTAGGATTCTAACCCTATACCGTTATCCGGTTAGGGGACAGTTTCAGGTGGTCAGTTTGACTGGGGCGGTCGCCTCCCAAAAGGTAACGGAGGCGTGCAAAGGTTTCCTCAGGCCGGTCGGAAATCGGTCGTAGAGTGTAAAGGCATAAGGAAGCTTGATTGTGAGACCTACAAGTCGAACAAAGACGAAAGTCGGCCTTAGTGATCCGACGGTTCCGAGTGGAAGGGCCGTCGCTCAACGGATAAAAGTTACTCTAGGGATAACAGGCTGA
>M03053_135_000000000-ALP1V_1_1118_17419_24187	
GGACAGAAAGACCCTATGCAGCTTTACTGTAACTTGAAATTGAAATTGGACTTTATTCGCGCAGTATAGGTGGGAGGTGTTGATTATAATCTTGCGGGATTATTGGAGCCATCAGTGAGATACCACTCTTGTAATGTTAGATTTCTAACTTTGAATCATTATCTGGTCAAAGAACAGTTTCAGGCGGGCAGTTTGACTGGGGCGGTCGCCTCCCAAATGGTAACGGAGGCGTACAAAGGTTTCCTCTGAACGGGTAGAAATCGTATCTAGAGTGTAAAGGCATAAGGAAGCTCGACTGTGAGACCTACAAGTCGAGCAGGGACGAAAGTCGGTCTTAGTGATCTGACGGTACTGAGTGGAAAGGCCGTCACTCAACGGATAAAAGTTACTCTAGGGATAACAGGCTGA
>M03053_135_000000000-ALP1V_1_1101_9630_19179	
GGACAAAAAGACCCTATGAAGCTTTACTGTAACCTGAAATTGAAATTGGACTTTATTCGCGCAGTATAGGTGGGAAGCGTTGAAAGTATTCTTGCGGGAATATTGGAGCTATCAGTGAGATACCACTCTTGTAATGTTAGATTTCTAACTTTGAACCATTATCTGGTCAGAGAACAGTTTCAGGCGGGCAGTTTGACTGGGGCGGTCGCCTCCCAAACGGTAACGGAGGCGTACAAAGGCTTCCTCTGAACGTGTAGAAATCGTATCTAGAGTGTAAAGGCATAAGGAAGCTTGACTGTGAGACCTACAAGTCGAACAGGGACGAAAATCGGTCTTAGTGATCTGACGGTACTGAGTGGAAAGGCCGTCACTCAACGGATAAAAGTTACTCTAGGGATAACAGGCTGA
>M03053_135_000000000-ALP1V_1_1110_4776_14125	
GGACAGAAAGACCCTATGCAGCTTTACTTTAACCTAGAGTTGTAGCCTTTTTTTATCTGTGCAAAATAGGTGGGAGGGAGAAATGTAATCCCCCAAGTGAGATACCACTCTTTTGAAATTAGGATTGCTTACAATAACATAGTTCTTAAACTCTATTGGACCGCTCGTGGGGGTCAGTTTGACTGGGGCGGTCGCCTCCTAAAGTGTAACGGAGGCGTGCAAAGGTCTCCTCAAATTGGTCGGAAATCAATTGTGGAGTGGAAAGACATATGGAGGCTTGATTGCAAAGTTGACTGGCTGCGCAAAGATGAGAATCGGCCTTAATGATCCGATATGGCTGAGTGGAAGGTATATCGCTAAACGGATAAAAGTTACTTTAGGGATAACAGGCTGA
>M03053_135_000000000-ALP1V_1_1115_26723_11041	
GGACAGAAAGACCCTATGCAGCTTTACTGTAACTTGAGATTGGTTTCGGGTTTTATTTGCGCAGAATAGGTGGGAGGCTATGAAAAAATACTTGTGGGTGTTTTGGAGCCATCAGTGAAATACCACTCTTGTAAAACTAGAAATCTAACTTTACACCATTATCTGGTTAAAAGACAGTCTCAGGCGGGCAGTTTGACTGGGGCGGTCGCCTCCTAAAAGGTAACGGAGGCGTACAAAGGTTTCCTCAAATCGGTCAGACATCGATTGTAGAGCGTAAAGGCATATGGAAGCTTAACTGCGAGACCTACAAGTCGAGCAGAGACGAAAGTCGGTCTTAGTGATCTGGCGGTATTACGTGGAAAAGCCGCCACTCAACGGATAAAAGTTACTCTAGGGATAACAGGCTGA
>M03053_135_000000000-ALP1V_1_2110_3920_14777	
GGACAGAAAGACCCTATGCAGCTTTACTGTAACTTGAGATTGGTTTCGGGTTTTATTTGCGCAGAATAGGTGGGAGGCTATGAAAAAATACTTGTGGGTGTTTTGGAGCCATCAGTGAGATACCACTCTTGTAAAACTAGAAATCTAACTTTACACCATTATCTGGTTAAAAGACAGTCTCAGGCGGGCAGTTTGACTGGGGCGGTCGCCTCCTAAAAGGTAACGGAGGCGTACAAAGGTTTCCTCAAATCGGTCAGACATCGATTGTAGAGCGTAAAGGCATATGGAAGCTTAACTGCGAGACCTACAAGTCGAGCAGAGACGAAAGTCGGTCTTAGTGATCTGGCGGTATTACGTGGAAAAGCCGCCACTCAACGGATAAAAGTTACTCTAGGGATAACAGGCTGA
>M03053_135_000000000-ALP1V_1_2113_13064_19564	
GGACAAAAAGACCCTATGCAGCTTTACTGTAACTTGAGATTGGTTTCGGGTTTTATTTGCGCAGTATAGGTGGGAGGCTATGAAAAAATTCTTGCGGGAATTTTGGAGCCATCAGTGAGATACCACTCTTGTAAAACTAGAAATCTAACTTTACACCATTATCTGGTTAAAAGACAGTCTCAGGCGGGCAGTTTGACTGGGGCGGTCGCCTCCCAAAAGGTAACGGAGGCGTACAAAGGTTTCCTCAAATCGGTCAGACATCGATTGTAGAGCGTAAAGGCATATGGAAGCTTAACTGCGAGACCTACAAGTCGAGCAGAGACGAAAGTCGGTCTTAGTGATCTGACGGTATTGTGTGGAAAAGCCGTCACTCAACGGATAAAAGTTACTCTAGGGATAACAGGCTGA
>M03053_135_000000000-ALP1V_1_1114_10364_12827	
GGACAAAAAGACCCTATGAAGCTTTACTGTAACTTGAGATTGGTTTCGGGTTTTATTTGCGCAGAATAGGTGGGAGGCTATGAAAAAATACTTGTGGGTGTTTTGGAGCCATCAGTGAGATACCACTCTTGTAAAACTAGAAATCTAACTTTACACCATTATCTGGTTAAAAGACAGTCTCAGGCGGGCAGTTTGACTGGGGCGGTCGCCTCCTAAAAGGTAACGGAGGCGTACAAAGGTTTCCTCAAATCGGTCAGACATCGATTGTAGAGCGTAAAGGCATATGGAAGCTTAACTGCGAGACCTACAAGTCGAGCAGAGACGAAAGTCGGTCTTAGTGATCTGGCGGTATTACGTGGAAAAGCCGCCACTCAACGGATAAAAGTTACTCTAGGGATAACAGGCTGA
>M03053_135_000000000-ALP1V_1_1112_10015_2792	
GGACAAAAAGACCCTATGCAGCTTTACTGTAACTTGAGATTGGTTTCGGGTTTTATTTGCGCAGTATAGGTGGGAGGCTATGAAAAAATTCTTGCGGGAATTTTGGAGCCATCAGTGAGATACCACTCTTGTAAAACTAGAAATCTAACTTTACACCATTATCTGGTTAAAAGACAGTCTCAGGCGGGCAGTTTGACTGGGGCGGTCGCCTCCCAAAAGGTAACGGAGGCGTACAAAGGTTTCCTCAAATCGGTCAGACATCGATTGTAGAGCGTAAAGGCATATGGAAGCTTAACTGCGAGACCTACAAGTCGAGCAGAGACGAAAGTCGGTCTTAGTGATCTGACGGTATTGTGTGGAAAAGCCGTCACTCAACGGATAAAAGTTACTCTAGGGATAACAGGCTGA
>M03053_135_000000000-ALP1V_1_1104_26191_21639	
GGACAGAAAGACCCTATGCAGCTTTACTGTAACTTGAGATTGGTTTCGGGTTTTATTTGCGCAGAATAGGTGGGAGGCTATGAAAAAATACTTGTGGGTGTTTTGGAGCCATCAGTGAGATACCACTCTTGTAAAACTAGAAATCTAACTTTACACCATTATCTGGTTAAAAGACAGTCTCAGGCGGGCAGTTTGACTGGGGCGGTCGCCTCCTAAAAGGTAACGGAGGCGTACAAAGGTTTCCTCAAATCGGTCAGACATCGATTGTAGAGCGTAAAGGCATATGGAAGCTTAACTACGAGACCTACAAGTCGAGCAGAGACGAAAGTCGGTCTTAGTGATCTGGCGGTAGTACGTGGAAAAGCCGCCACTCAACGGATAAAGGTTACTCTAGGGATAACAGGCTGA
>M03053_135_000000000-ALP1V_1_1105_24693_9216	
GGACAGAAAGACCCTATGCAGCTTTACTGTAACTTGAGATTGGTTTCGGGTTTTATTTGCGCAGAATAGGTGGGAGGCTATGAAAAAATACTTGTGGGTGTTTTGGAGCCATCAGTGAGATACCACTCTTGTAAAACTAGAAATCTAACTTTACACCATTATCTGGTTAAAAGACAGTCTCAGGCGGGCAGTTTGACTGGGGCGGTTGCCTCCTAAAAGGTAACGGAGGCGTACAAAGGTTTCCTCAAATCGGTCAGACATCGATTGTAGAGCGTAAAGGCATATGGAAGCTTAACTGCGAGACCTACAAGTCGAGCAGAGACGAAAGTCGGTCTTAGTGATCTGGCGGTATTACGTGGAAAAGCCGCCACTCAACGGATAAAAGTTACTCTAGGGATAACAGGCTGA
>M03053_135_000000000-ALP1V_1_1102_14419_11987	
GGACAGAAAGACCCTATGCAGCTTTACTGTAACCTGGAATTGCTCTCAAGCTTATCTTGCGCAGCTTAGGTGGGAGGCTATGAACCTTTTCTTCTGGGAAGAGGGGAGCCATCAGTGAGATACCACCCTTGGTAAGCTAGAGCGCTCAGTCTTCACCGTCATCCGGTAAGACGACAGTTTCAGGCGGGCAGTTTGACTGGGGCAGTCACCTCCCAAAAGGTAATGGAGGTGTGCAAAGGTTCCCTCAGGCTGGACGGAAATCAGCCATAGAGTGTAAAAGCATAAGGGAGCTTGACTGCGAGACTGACATGTCAAGCAGAGACGAAAGTCGGCTTTAGTGATCCGACGGTGCTGTGTGGAAAGGCCGTCGCTCAACGGATAAAAGTTACTCTAGGGATAACAGGCTGA
>M03053_135_000000000-ALP1V_1_1113_25997_21657	
GGACAAAAAGACCCTATGCAGCTTTACTGTATCTTGGAATTGGGTTTGGTCTTTGCTTGCGCAGGATAGGTGGGAGGCTTTGAAGATGGTCTTGCGGGATCATTGGAGCCACTGGTGAGATACCACTCTAGTAATGATAAAATCCTAACTTTGAACCGTTATCCGGTCAAAGAACAGTTTCAGGTGGGCAGTTTGACTGGGGCGGTCGCCTCCTAAAAGGTAACGGAGGCGTGCAAAGGTTCCCTCAGGCTGGTTGGACATCAGTCGTAGAGTGTAAAGGCATAAGGGAGCTTGACTGCAAGACCTACAAGTCGAGCAGAGACGAAAGTCGGCCTTAGTGATCCGACGGTTCCGAGTGGAAGGGCCGTCGCTCAACGGATAAAAGTTACTCTAGGGATAACAGGCTGA
>M03053_135_000000000-ALP1V_1_2106_6300_19328	
GGACAGAAAGACCCTATGAAGCTTTACTGTAACCTGGAATTGCTTTCAAGCTTATTTTGCGCAGCTTAGGTGGGAGGCTACGAACCTTTTCTTCCGGGAAGAGGGGAGCCATCAGTGAGATACCACTCTTGGTAAGCTAGAAAGCTCAGTCTTAACCGTTATCTGGTAAGATGACAGTTTCAGGCGGGCAGTTTGACTGGGGCAGTCACCTCCCAAAAGGTAATGGAGGTGCACAAAGGTTCCCTCAGGTTGGACGGAAATCAACCATAGAGTGTAAAAGCATAAGGGAGCTTGACTGCGAGACTGACATGTCAAGCAGAGACGAAAGTCGGTTTTAGTGATCCGACGGTTCTGAGTGGAAGGGCCGTCGCTCAACGGATAAAAGTTACTCCAGGGATAACAGGCTGA
>M03053_135_000000000-ALP1V_1_1118_12929_4129	
GGACAAAAAGACCCTATGCAGCTTTACTGTAACTTGAGATTGGTTTCGGGTTTTATTCGCGCAGAATAGGTGGGAGGCTATGAAAAAATACTTGTGGGTGTTTTGGAGCCATCAGTGAGATACCACTCTTGTAAAACTAGAAATCTAACTTTACACCATTATCTGGTTAAAAGACAGTCTCAGGCGGGCAGTTTGACTGGGGCGGTCGCCTCCTAAAAGGTAACGGAGGCGTACAAAGGTTTCCTCAAATCGGTCAGACATCGATTGTAGAGCGTAAAGGCATATGGAAGCTTAACTGCGAGACCTACAAGTCGAGCAGAGACGAAAGTCGGTCTTAGTGATCTGGCGGTATTACGTGGAAAAGCCGCCACTCAACGGATAAAAGTTACTCTAGGGATAACAGGCTGA
>M03053_135_000000000-ALP1V_1_1101_10888_6148	
GGACAGAAAGACCCTATGCAGCTTTACTGTAACCTGGAATTGCTCTCAAGCTTATCTTGCGCAGCTTAGGTGGGAGACGTTGAACTTCTTCTTCCGGGAAGGAGGGAGTCATCAGTGAGATACCACTCTTGGTAAGCTAGAGCGCTCATTTCTAACCGTCAACCGGTAGAAAGACAGTTTTAGGCGGGCAGTTTGACTGGGGCAGTCACCTCCCAAAAGGTAATGGAGGTGTACAAAGGTTCGCTCAGGCTGGACGGAAATCAGCCATAGAGTGTAAAAGCATAAGCGAGCTTGACTGCGAGACTGACATGTCAAGCAGAGACGAAAGTCGGTTTTAGTGATCCGACGGTGCTGAGTGGAAAGGCCGTCGCTCAACGGATAAAAGTTACTCTAGGGATAACAGGCTGA
>M03053_135_000000000-ALP1V_1_2116_28434_7921	
GGACAGAAAGACCCTATGCAGCTTTACTGTAACTTGAGATTGGTTTCGGGTTTTATTTGCGCAGAATAGGTGGGAGGCTATGAAAAAATACTTGTGGGTGTTTTGGAGCCATCAGTGAGATACCACTCTTGTAAAACTAGAAATCTAACTTTACACCATTATCTGGTTAAAAGACAGTCTCAGGCGGGCAGTTTGACTGGGGCGGTCGCCTCCTAAAAGGTAACGGAGGCGTACAAAGGTTTCCTCAAATCGGTCAGACATCGATTGTAGAGCGTAAAGGCATATGGAAGCTTAACTGCGAGACCTACAAGTCGAGCAGAGACGAAAGTCGGTCTTAGTGATCTGGCGGTATTACGTGGAAAAGCCGCCACTCAACGGATAAAAGTTACTCTAGGGATAACAGGCTGA
>M03053_135_000000000-ALP1V_1_2116_2206_12346	
GGACAGAAAGACCCTATGCAGCTTTACTGTAACTTGAAATTGAAATTGGACTTTAGTCGCGCAGCATAGGTGGGAGGCTTTGAAGCTACTCTTGCGGGAGTAGCTGAGCTATCAGTGAGATACCACTCTTCTAATGTTGGATTTCTAACTTTGAACCATTATCTGGTCAAAGAACAGTTTCAGGCGGGCAGTTTGACTGGGGCGGTCGCCTCCCAAATGGTAACGGAGGCGTACAAAGGTTTCCTCTGCACGGGTAGAAATCGTATCTAGAGTGTAAAGGCATAAGGAAGCTTGACTGTGAGACCTACAAGTCGAACAGGGACGAAAGTCGGTCTTAGTGATCTGACGGTACTGAGTGGAAAGGCCGTCACTCAACGGATAAAAGTTACTCTAGGGATAACAGGCTGA
>M03053_135_000000000-ALP1V_1_1109_29501_13102	
GGACAAAAAGACCCTATGCAGCTTTACTGTAACTTGAGATTGGTTTCGGGTTTTATTTGCGCAGTATAGGTGGGAGGCTATGAAAAAATTCTTGCGGGAATTTTGGAGCCATCAGTGAGATACCACTCTTGTAAAACTAGAAATCTAACTTTACACCATTATCTGGTTAAAAGACAGTCTCAGGCGGGCAGTTTGACTGGGGCGGTCGCCTCCTAAAAGGTAACGGAGGCGTACAAAGGTTTCCTCAAATCGGTCAGACATCGATTGTAGAGCGTAAAGGCATATGGAAGCTTAACTGCGAGACCTACAAGTCGAGCAGAGACGAAAGTCGGTCTTAGTGATCTGGCGGTATTACGTGGAAAAGCCGCCACTCAACGGATAAAAGCTACTCTAGGGATAACAGGCTGA
>M03053_135_000000000-ALP1V_1_2119_3185_15150	
GGACAAAAAGACCCTATGCAGCTTTACTGTAGCTTGATATTGGCTCCGGGCTTTGTTTGCGCAGGATAGGTGGGAGGCGTTGAAAACTTTCTTGTGGGAAAGTTGGAGCCATTGGTGAGATACCACTCTAACAATGCTAGGATTCTAACCCTATACCGTCATCCGGTTAGGGGACAGTTTCAGGTGGTCAGTTTGACTGGGGCGGTCGCCTCCCAAAAGGTAACGGAGGCGTGCAAAGGTTTCCTCAGGCTGGTCGGAAATCAGTCGTAGAGTGTAAAGGCATAAGGAAGCTTGATTGTTAGACCTACAAGTCGAACAAAGACGAAAGTCGGCCTTAGTGATCCGACGGTTCCGAGTGGAAGGGCCGTCGCTCAACGGATAAAAGTTACTCTAGGGATAACAGGCTGA
>M03053_135_000000000-ALP1V_1_1103_7305_10394	
GGACAAAAAGACCCTATGCAGCTTTACTGTATCTTGGAATTGGGTTTGGTCTTTACTTGCGCAGGATAGGTGGGAGGCTTTGAAGATGATCTTGCGGGATCGTTAGAGCCACTGGTGAGATACCACTCTTGTAATGATAAAATCCTAACTTTGAACCGTTATCCGGTCAGAGAACAGTTTCAGGTGGGCAGTTTGACTGGGGCGGTCGCCTCCTAAAAGGTAACGGAGGCGTGCAAAGGTTCCCTCAGGCTGGTTGGACATCAGTCGTAGAGTGTAAAGGCATAAGGGAGCTTGACTGCGAGACCAACAAGTCGAGCAGAGACGAAAGTCGGCCTTAGTGATCCGGCGCTTCCGAGTGGAAGGGGCGTCGCTCAACGGATAAAAGTTACTCTAGGGATAACAGGCTGA
>M03053_135_000000000-ALP1V_1_2119_19042_17311	
GGACAAAAAGACCCTATGCAGCTTTACTGTAACCTGGAATTGCTCTCAAGCTTATCTTGCGCAGCTTAGGTGGGAGACGTTGAACTTCTTCTTCCGGGAAGGAGGGAGTCATCAGTGAGATACCACTCTTGGTAAGCTAGAGCGCTCATTTCTAACCGTCAACCGGTAGAAAGACAGTTTCAGGCGGGCAGTTTGACTGGGGCAGTCACCTCCCAAAAGGTAATGGAGGTGTACAAAGGTTCGCTCAGGCTGGACGGAAATCAGCCATAGAGTGTAAAAGCATAAGCGAGCTTGACTGCGAGACTGACATGTCAAGCAGAGACGAAAGTCGGTTTTAGTGATCCGACGGTGCTGAATGGAAAGGCCGTCGCTCAACGGATAAAAGTTACTCTAGGGATAACAGGCTGA
>M03053_135_000000000-ALP1V_1_1107_18088_7296	
GGACAGAAAGACCCTATGCAGCTTTACTGTAACTTGAGATTGGTTTCGGGTTTTATTTGCGCAGAATAGGTGGGAGGCTATGAAAAAATACTTGTGGGTGTTTTGGAGCCATCAGTGAGATACCACTCTTGTAAAACTAGAAATCTAACTTTACACCATTATCTGGTTAAAAGACAGTCTCAGGCGGGCAGTTTGACTGGGGCGGTCGCCTCCTAAAAGGTAACGGAGGCGTACAAAGGTTTCCTCAAATCGGTCAGACATCGATTGTAGAGCGTAAAGGCATATGGAAGCTTAACTGCGAGACCTACAAGTCGAGCAGAGACGAAAGTCGGTCTTAGTGATCTGGCGGTATTACGTGGAAAAGCCGCCACTCAACGGATAAAAGTTACTCTAGGGATAACAGGCTGA
>M03053_135_000000000-ALP1V_1_1104_14430_3796	
GGACAAAAAGACCCTATGCAGCTTTACTGTAACTTGAGATTGGTTTCGGGTTTTATTTGCGCAGAATAGGTGGGAGGCTATGAAAAAATACTTGTGGGTGTTTTGGAGCCATCAGTGAGATACCACTCTTGTAAAACTAGAAATCTAACTTTACACCATTATCTGGTTAAAAGACAGTCTCAGGCGGGCAGTTTGACTGGGGCGGTCGCCTCCTAAAAGGTAACGGAGGCGTACAAAGGTTTCCTCAAATCGGTCAGACATCGATTGTAGAGCGTAAAGGCATATGGAAGCTTAACTGCGAGACCTACAAGTCGAGCAGAGACGAAAGTCGGTCTTAGTGATCTGGCGGTATTACGTGGAAAAGCCGCCACTCAACGGATAAAAGTTACTCTAGGGATAACAGGCTGA
>M03053_135_000000000-ALP1V_1_1117_14756_10451	
GGACAGAAAGACCCTATGCAGCTTTACTGTATCTTGGAATTGGGTTTGGTCTTTGCTTGCGCAGGATAGGTGGGAGGCTTTGAAGATGGTCTTGCGGGATCATTGGAGCCACTGGTGAGATACCACTCTAGTAATGATAAAATCCTAACTTTGAACCGTTATCCGGTCAAAGAACAGTTTCAGGTGGGCAGTTTGACTGGGGCGGTCGCCTCCTAAAAGGTAACGGAGGCGTGCAAAGGTTCCCTCAGGCTGGTTGGACATCAGTCGTAGAGTGTAAAGGCATAAGGGAGCTTGACTGCGAGACCTACAAGTCGAGCAGAGACGAAAGTCGGCCTTAGTGATCCGACGGTTCCGAGTGGAAGGGCCGTCGCTCAACGGATAAAAGTTACTCTAGGGATAACAGGCTGA
>M03053_135_000000000-ALP1V_1_2106_9218_10132	
GGACAAAAAGACCCTATGAAGCTTTACTGTAACCTGGAATTGCTCTCAAGCTTATCTTGCGCAGCTTAGGTGGGAGGCTATGAACCTTTTCTTCTGGGAAGAGGGGAGCCATCAGTGAGATACCACTCTTGGTAAGCTAGAGCGCTCAGTCTTCACCGTCATCCGGTAAGACGACAGTTTCAGGCGGGCAGTTTGACTGGGGCAGTCACCTCCCAAAAGGTAATGGAGGTGTGCAAAGGTTCCCTCAGGCTGGACGGAAATCAGCCATAGAGTGTAAAAGCATAAGGGAGCTTGACTGCGAGACTGACATGTCAAGCAGAGACGAAAGTCGGCTTTAGTGATCCGACGGTGCTGTGTGGAAAGGCCGTCGCTCAACGGATAAAAGTTACTCTAGGGATAACAGGCTGA
>M03053_135_000000000-ALP1V_1_1116_21691_20821	
GGACAAAAAGACCCTATGCAGCTTTACTGTAACTTGAGATTGGTTTCGGGTTTTATTTGCGCAGAATAGGTGGGAGGCTATGAAAAAATACTTGTGGGTGTTTTGGAGCCATCAGTGAGATACCACTCTTGTAAAACTAGAAATCTAACTTTACACCATTATCTGGTTAAAAGACAGTCTCAGGCGGGCAGTTTGACTGGGGCGGTCGCCTCCTAAAAGGTAACGGAGGCGTACAAAGGTTTCCTCAAATCGGTCAGACATCGATTGTAGAGCGTAAAGGCATATGGAAGCTTAACTGCGAGACCTACAAGTCGAGCAGAGACGAAAGTCGGTCTTAGTGATCTGGCGGTATTACGTGGAAAAGCCGCCACTCAACGGATAAAAGTTACTCTAGGGATAACAGGCTGA
>M03053_135_000000000-ALP1V_1_1103_15570_9405	
GGACAGAAAGACCCTATGCAGCTTTACTGTAACCTGGAATTGCTTTCAAGCTTATTTTGCGCAGCTTAGGTGGGAGGCTACGAACCTTTTCTTCCGGGAAGAGGGGAGCCATCAGTGAGATACCACTCTTGGTAAGCTAGAAAGCTCAGTCTTAGCCGTTATCCGGTAAGATGACAGTTTCAGGCGGGCAGTTTGACTGGGGCAGTCACCTCCCAAAAGGTAATGGAGGTGCACAAAGGTTCCCTCAGGTTGGACGGAAATCAACCATAGAGTGTAAAAGCATAAGGGAGCTTGACTGCGAGACTGACATGTCAAGCAGAGACGAAAGTCGGCTTTAGTGATCCGACGGTGCTGTGTGGAAAGGCCGTCACTCAACGGATAAAAGTTACTCTAGGGATAACAGGCTGA
>M03053_135_000000000-ALP1V_1_2108_16646_14628	
GGACAGAAAGACCCTATGAAGCTTTACTGTAACTTGAGATTGGTTTCGGGTTTTATTTGCGCAGAATAGGTGGGAGGCTATGAAAAAATACTTGTGGGTGTTTTGGAGCCATCAGTGAGATACCACTCTTGTAAAACTAGAAATCTAACTTTACACCATTATCTGGTTAAAAGACAGTCTCAGGCGGGCAGTTTGACTGGGGCGGTCGCCTCCTAAAAGGTAACGGAGGCGTACAAAGGTTTCCTCAAATCGGTCAGACATCGATTGTAGAGCGTAAAGGCATATGGAAGCTTAACTGCGAGACCTGCAAGTCGAGCAGAGACGAAAGTCGGTCTTAGTGATCTGGCGGTATTACGTGGAAAAGCCGCCACTCAACGGATAAAAGTTACTCTAGGGATAACAGGCTGA
>M03053_135_000000000-ALP1V_1_2102_11838_16363	
GGACAAAAAGACCCTATGCAGCTTTACTGTAACTTGAGATTGGTTTCGGGTTTTATTTGCGCAGAATAGGTGGGAGGCTATGAAAAAATACTTGTGGGTGTTTTGGAGCCATCAGTGAGATACCACTCTTGTAAAACTAGAAATCTAACTTTACACCATTATCTGGTTAAAAGACAGTCTCAGGCGGGCAGTTTGACTGGGGCGGTCGCCTCCTAAAAGGTAACGGAGGCGTACAAAGGTTTCCTCAAATCGGTCAGACATCGATTGTAGAGCGTAAAGGCATATGGAAGCTTAACTGCGAGACCTACAAGTCGAGCAGAGACGAAAGTCGGTCTTAGTGATCTGGCGGTATTACGTGGAAAAGCCGCCACTCAACGGATAAAAGTTACTCTAGGGATAACAGGCTGA
>M03053_135_000000000-ALP1V_1_2111_20745_13277	
GGACAGAAAGACCCTATGAAGCTTTACTGTAACTTGAGATTGGTTTCGGGTTTTATTTGCGCAGAATAGGTGGGAGGCTATGAAAAAATACTTGTGGGTGTTTTGGAGCCATCAGTGAGATACCACTCTTGTAAAACTAGAAATCTAACTTTACACCATTATCTGGTTAAAAGACAGTCTCAGGCGGGCAGTTTGACTGGGGCGGTCGCCTCCTAAAAGGTAACGGAGGCGTACAAAGGTTTCCTCAAATCGGTCAGACATCGATTGTAGAGCGTAAAGGCATATGGAAGCTTAACTGCGAGACCTACAAGTCGAGCAGAGACGAAAGTCGGTCTTAGTGATCTGGCGGTATTACGTGGAAAAGCCGCCACTCAACGGATAAAAGTTACTCTAGGGATAACAGGCTGA
>M03053_135_000000000-ALP1V_1_1111_7337_19199	
GGACAGAAAGACCCTATGCAGCTTTACTGTAACTTGAGATTGGTTTCGGGTTTTATTTGCGCAGTATAGGTGGGAGGCTATGAAAAAATTCTTGCGGGAATTTTGGAGCCATCAGTGAGATACCACTCTTGTAAAACTAGAAATCTAACTTTACACCATTATCTGGTTAAAAGACAGTCTCAGGCGGGCAGTTTGACTGGGGCGGTCGCCTCCCAAAAGGTAACGGAGGCGTACAAAGGTTTCCTCAAATCGGTCAGACATCGATTGTAGAGCGTAAAGGCATATGGAAGCTTAACTGCGAGACCTACAAGTCGAGCAGAGACGAAAGTCGGTCTTAGTGATCTGACGGTATTGTGTGGAAAAGCCGTCACTCAACGGATAAAAGTTACTCTAGGGATAACAGGCTGA
>M03053_135_000000000-ALP1V_1_2112_26815_17674	
GGACAGAAAGACCCTATGAAGCTTTACTGTAACCTGGAATTGCTCTCAAGCTTATCTTGCGCAGCTTAGGTGGGAGGCTATGAACCTTTTCTTCTGGGAAGTGGGGAGCCATCAGTGAGATACCACTCTTGGTAAGCTAGAGCGCTCAGTCTTCACCGTCATCCGGTAAGACGACAGTTTCAGGCGGGCAGTTTGACTGGGGCAGTCACCTCCCAAAAGGTAATGGAGGTGTGCAAAGGTTCCCTCAGGCTGGACGGAAATCAGCCATAGAGTGTAAAAGCATAAGGGAGCTTGACTGCGAGACTGACATGTCAAGCAGAGACGAAAGTCGGCTTTAGTGATCCGACGGTGCTGTGTGGAAAGGCCGTCGCTCAACGGATAAAAGTTACTCTAGGGATAACAGGCTGA
>M03053_135_000000000-ALP1V_1_1112_23350_3821	
GGACAAAAAGACCCTATGCAGCTTTACTGTAACTTGAGATTGGTTTCGGGTTTTATTTGCGCAGAATAGGTGGGAGGCTATGAAAAAATACTTGTGGGTGTTTTGGAGCCATCAGTGAGATACCACTCTTGTAAAACTAGAAATCTAACTTTACACCATTATCTGGTTAAAAGACAGTCTCAGGCGGGCAGTTTGACTGGGGCGGTCGCCTCCTAAAAGGTAACGGAGGCGTACAAAGGTTTCCTCAAATCGGTCAGACATCGATTGTAGAGCGTAAAGGCATATGGAAGCTTAACTGCGAGACCTACAAGTCGAGCAGAGACGAAAGTCGGTCTTAGTGATCTGGCGGTATTACGTGGAAAAGCCGCCACTCAACGGATAAAAGTTACTCTAGGGATAACAGGCTGA
>M03053_135_000000000-ALP1V_1_1110_16914_6906	
GGACAGAAAGACCCTATGCAGCTTTACTGTATCTTGGAATTGGGTTTGGTCTTTGCTTGCGCAGGATAGGTGGGAGGCTTTGAAGATGGTCTTGCGGGATCATTGGAGCCACTGGTGAGATACCACTCTAGTAATGATAAAATCCTAACTTTGAACCGTTATCCGGTCAAAGAACAGTTTCAGGTGGGCAGTTTGACTGGGGCGGTCGCCTCCTAAAAGGTAACGGAGGCGTGCAAAGGTTCCCTCAGGCTGGTTGGACATCAGTCGTAGAGTGTAAAGGCATAAGGGAGCTTGACTGCGAGACCTACAAGTCGAGCAGAGACGAAAGTCGGCCTTAGTGATCCGACGGTTCCGAGTGGAAGGGCCGTCGCTCAACGGATAAAAGTTACTCTAGGGATAACAGGCTGA
>M03053_135_000000000-ALP1V_1_2110_2592_11432	
GGACAAAAAGACCCTATGCAGCTTTACTGTAGCTTGATATTGGCTCCGGGCTTTGTTTGCGCAGGATAGGTGGGAGGCGTTGAAAATTTTCTTGCGGGAAGATTGGAGCCGTTGGTGAGATACCACTCTAACAATGCTAGGATTCTAACCCTATACCGTTATCCGGTTAGGGGACAGTTTCAGGTGGTCAGTTTGACTGGGGCGGTCGCCTCCCAAAAGGTAACGGAGGCGTGCAAAGGTTTCCTCAGGCTGGTCGGAAATCAGTCGTAGAGTGTAAAGGCATAAGGAAGCTTGATTGTTAGACCTACAAGTCGAACAAAGACGAAAGTCGGCCTTAGTGATCCGACGGTTCCGAGTGGAAGGGCCGTCGCTCAACGGATAAAAGTTACTCTAGGGATAACAGGCTGA
>M03053_135_000000000-ALP1V_1_1115_7790_8553	
GGACAGAAAGACCCTATGCAGCTTTACTGTAACCTGGAATTGCTCTCAAGCTTATCTTGCGCAGCTTAGGTGGGAGGCTATGAACCTTTTCTTCCGGGAAGAGGGGAGCCATCAGTGAGATACCACTCTTGGTAAGCTAGAGCGCTCAGTCTTCACCGTTATCCGGTAAGACGACAGTTTCAGGCGGGCAGTTTGACTGGGGCAGTCACCTCCCAAAAGGTAATGGAGGTGTGCAAAGGTTCCCTCAGGCTGGACGGAAATCAGCCATAGAGTGTAAAAGCAAAAGGGAGCTTGACTGCGAGACTGACATGTCAAGCAGAGACGAAAGTCGGCTTTAGTGATCCGACGGTGCTGTGTGGAAAGGCCCTCGCTCAACGGATAAAAGTTACTCTAGGGATAACAGGCTGA
>M03053_135_000000000-ALP1V_1_1106_23127_11851	
GGACAGAAAGACCCTATGCAGCTTTACTGTAGCTTGGTATTGTGCCCGGGCTCTGAATGCGCAGGATAGGTGGGAGACGTTGATCTCATGGTTGCGGCTATGAGTTAGTCACTGGTGAGATTCCACTCTTTCAGAGCTAGGGTTCTAACGTTCACCCGTTATCCGGGGAGCGGACAGTATCAGGTGGGCAGTTTGACTGGGGCGGTCGCCTCCTAAAAGGTAACGGAGGCGCACAAAGGTTTCCTCAGGCTGGTTGGAAATCAGCTGACGAGTGCAAAAGCAGAAGGAAGCTTGACTGTGAGACCTACAAGTCGAACAGGGACGAAAGTCGGTTTTAGTGATCCGACGGTTCTGAGTGGAAGGGCCGTCGCTCAACGGATAAAAGTTACTCTAGGGATAACAGGCTGA
>M03053_135_000000000-ALP1V_1_1107_15273_13492	
GGACAGAAAGACCCTATGCAGCTTTACTGTATCTTGGAATTGGGTTTGGTCTTTACTTGCGCAGGATAGGTGGGAGGCTTTGAAGATGATCTTGCGGGATCGTTGGAGCCACTGGTGAGATACCACTCTTGTAATGATAAAATCCTAACTTTGAACCGTTATCCGGTCAGAGAACAGTTTCAGGTGGGCAGTTTGACTGGGGCGGTCGCCTCCTAAAAGGTAACGGAGGCGTGCAAAGGTTCCCTCAGGCTGGTTGGACATCAGTCGTAGAGTGTAAAGGCATAAGGGAGCTTGACTGCGAGACCAACAAGTCGAGCAGAGACGAAAGTCGGCCTTAGTGATCCGGCGCTTCCGAGTGGAAGGGGCGTCGCTCAACGGATAAAAGTTACTCTAGGGATAACAGGCTGA
>M03053_135_000000000-ALP1V_1_1108_6654_9992	
GGACAAAAAGACCCTATGAAGCTTTACTGTAACTTGAGATTGGTTTCGGGTTTTATTTGCGCAGAATAGGTGGGAGGCTATGAAAAAATACTTGTGGGTGTTTTGGAGCCATCAGTGAGATACCACTCTTGTAAAACTAGAAATCTAACTTTACACCATTATCTGGTTAAAAGACAGTCTCAGGCGGGCAGTTTGACTGGGGCGGTCGCCTCCTAAAAGGTAACGGAGGCGTACAAAGGTTTCCTCAAATCGGTCAGACATCGATTGTAGAGCGTAAAGGCATATGGAAGCTTAACTGCGAGACCTACAAGTCGAGCAGAGACGAAAGTCGGTCTTAGTGATCTGGCGGTATTACGTGGAAAAGCCGCCACTCAACGGATAAAAGTTACTCTAGGGATAACAGGCTGA
>M03053_135_000000000-ALP1V_1_2109_23373_1728	
GGACAAAAAGACCCTATGCAGCTTTACTGTAACCTGGAATTGCTCTCAAGCTTATTTTGCGCAGCTTAGGTGGGAGACGTTGAACTTCTTTTTCCGGAAAGGAGGGAGTCATCAGTGAGATACCACTCTTGGTAAGCTAGAGCGCTCATTTCTAACCGTTATCCGGTAGAAAGACAGTTTCAGGCGGGCAGTTTGACTGGGGCAGTCACCTCCCAAAAGGTAATGGAGGTGTACAAAGGTTCGCTCAGGCTGGACGGAAATCAGCCATAGAGTGTAAAAGCATAAGCGAGCTTGACTGCGAGACTGACATGTCAAGCAGAGACGAAAGTCGGTTTTAGTGATCCGACGGTGCTGAGTGGAAAGGCCGTCGCTCAACGGATAAAAGTTACTCTAGGGATAACAGGCTGA
>M03053_135_000000000-ALP1V_1_1119_22029_3133	
GGACAAAAAGACCCTATGCAGCTTTACTGTAGCTTGATATTGGCTCCGGGCTTTGTTTGCGCAGGATAGGTGGGAGGCGTTGAAAATTTTCTTGCGGGAAGATTGGAGCCGTTGGTGAGATACCACTCTAACAATGCTAGGATTCTAACCCTACACCGTTATCTGGTTAGGGGACAGTTTCAGGTGGTCAGTTTGACTGGGGCGGTCGCCTCCCAAAAGGTAACGGAGGCGTGCAAAGGTTTCCTCAGGCTGGTCGGAAATCAGTCGTAGAGTGTAAAGGCATAAGGAAGCTTGATTGTGAGACCTACAAGTCGAACAAAGACGAAAGTCGGCCTTAGTGATCCGACGGTTCCGAGTGGAAGGGCCGTCGCTCAACGGATAAAAGTTACTCTAGGGATAACAGGCTGA
>M03053_135_000000000-ALP1V_1_1115_10081_5910	
GGACAGAAAGACCCTATGCAGCTTTACTGTAACTTGAGATTGGTTTCGGGTTTTATTTGCGCAGAATAGGTGGGAGGCTATGAAAAAATACTTGTGGGTGTTTTGGAGCCATCAGTGAGATACCACTCTTGTAAAACTAGAAATCTAACTTTACACCATTATCTGGTTAAAAGACAGTCTCAGGCGGGCAGTTTGACTGGGGCGGTCGCCTCCTAAAAGGTAACGGAGGCGTACAAAGGTTTCCTCAAATCGGTCAGACATCGATTGTAGAGCGTAAAGGCATATGGAAGCTTAACTGCGAGACCTACAAGTCGAGCAGAGACGAAAGTCGGTCTTAGTGATCTGGCGGTATTACGTGGAAAAGCCGCCACTCAACGGATAAAAGTTACTCTAGGGATAACAGGCTGA
>M03053_135_000000000-ALP1V_1_1107_14155_12783	
GGACAGAAAGACCCTATGCAGCTTTACTGTAACTTGAGATTGGTTTCGGGTTTTATTTGCGCAGAATAGGTGGGAGGCTATGAAAAAATACTTGTGGGTGTTTTGGAGCCATCAGTGAGATACCACTCTTGTAAAACTAGAAATCTAACTTTACACCATTATCTGGTTAAAAGACAGTCTCAGGCGGGCAGTTTGACTGGGGCGGTCGCCTCCTAAAAGGTAACGGAGGCGTACAAAGGTTTCCTCAAATCGGTCAGACATCGATTGTAGAGCGTAAAGGCATATGGAAGCTTAACTGCGAGACCTACAAGTCGAGCAGAGACGAAAGTCGGTCTTAGTGATCTGGCGGTATTACGTGGAAAAGCCGCCACTCAACGGATAAAAGTTACTCTAGGGATAACAGGCTGA
>M03053_135_000000000-ALP1V_1_1110_21695_5868	
GGACAGAAAGACCCTATGCAGCTTTACTGTAACTTGAAATTGAAATTGGACTTTAGTCGCGCAGTATAGGTGGGAGGCGTTGAGCATATTCTTGCGGGAATATAGGAGCCATCAGTGAGATACCACTCTTCTAATGTTAGATTTCTAACCTTGTACCATTATCTGGTCAAGGAGCAGTTTCAGGCGGGCAGTTTGACTGGGGCGGTCGCCTCCCAAACGGTAACGGAGGCGTACAAAGGTTTCCTCTGAACGGATAGAAATCGTATCTAGAGTATAAAGGCATAAGGAAGCTTGACTGTGAGACCTACAAGTCGAGCAGGGACGAAAGTCGGTCTTAGTGATCTGACGGTACTGAGTGGAAAGGCCGTCACTCAACGGATAAAAGTTACTCTAGGGATAACAGGCTGA
>M03053_135_000000000-ALP1V_1_2111_5353_4966	
GGACAGAAAGACCCTATGCAGCTTTACTGTAACCTGGAATTGCTCTCAAGCTTATCTTGCGCAGCTTAGGTGGGAGACGTTGAACTTCTTCTTCCGGGAAGGAGGGAGTCATCAGTGAGATACCACTCTTGGTAAGCTAGAGCGCTCATTTCTAACCGTCAACCGGTAGAAAGACAGTTTCAGGCGGGCAGTTTGACTGGGGCAGTCACCTCCCAAAAGGTAATGGAGGTGTACAAAGGTTCGCTCAGGCTGGACGGAAATCAGCCATAGAGTGTAAAAGCATAAGCGAGCTTGACTGCGAGACTGACATGTCAAGCAGAGACGAAAGTCGGTTTTAGTGATCCGACGGTGCTGAGTGGAAAGGCCGTCGCTCAACGGATAAAAGTTACTCTAGGGATAACAGGCTGA
>M03053_135_000000000-ALP1V_1_1111_25185_16952	
GGACAGAAAGACCCTATGCAGCTTTACTGTAACTTGAGATTGGTTTCGGGTTTTATTTGCGCAGAATAGGTGGGAGGCTATGAAAAAATACTTGTGGGTGTTTTGGAGCCATCAGTGAGATACCACTCTTGTAAAACTAGAAATCTAACTTTACACCATTATCTGGTTAAAAGACAGTCTCAGGCGGGCAGTTTGACTGGGGCGGTCGCCTCCTAAAAGGTAACGGAGGCGTGCAAAGGTTCCCTCAGGCTGGACGGAAATCAGCTGTAGAGTGCAAAGGCAGAAGGGAGCTTGACTGCAAGACCTACAAGTCGAGCAGGGACGAAAGTCGGCCTTAGTGATCCGACGATGCCGTGTGGAAGGGTCGTCGCTCAACGGATAAAAGTTACTCTAGGGATAACAGGCTGA
>M03053_135_000000000-ALP1V_1_1112_28823_10756	
GGACAGAAAGACCCTATGCAGCTTTACTGTAGCTTGGTATTGTGCCCGGGCTCTGAATGCGCAGGATAGGTGGGAGACGTTGATCTCGTGCTTGCGGGTACGAGGGAGTCAATGGTGAGATACCACTCTTTCAGAGCTAGGGTTCTAACGTTCACCCGTTATCCGGGGAGCGGACAGTATCAGGTGGGCAGTTTGACTGGGGCGGTCGCCTCCTAAAAGGTAACGGAGGCGTACAAAGGTTTCCTCAAATCGGTCAGACATCGATTGTAGAGCGTAAAGGCATATGGAAGCTTAACTGCGAGACCTACAAGTCGAGCAGAGACGAAAGTCGGTCTTAGTGATCTGGCGGTATTACGTGGAAAAGCCGCCACTCAACGGATAAAAGTTACTCTAGGGATAACAGGCTGA
>M03053_135_000000000-ALP1V_1_1119_26354_18493	
GGACAAAAAGACCCTATGAAGCTTTACTGTAACCTGGAATTGCTCTCAAGCTTATCTTGCGCAGCTTAGGTGGGAGACGTTGAACTTCTTCTTCCGGGAAGGAGGGAGTCATCAGTGAGATACCACTCTTGGTAAGCTAGAGCGCTCATTTCTAACCGTCAACCGGTAGAAAGACAGTTTCAGGCGGGCAGTTTGACTGGGGCAGTCACCTCCCAAAAGGTAATGGAGGTGTACAAAGGTTCGCTCAGGCTGGACGGAAATCAGCCATAGAGTGTAAAAGCATAAGCGAGCTTGACTGCGAGACTGACATGTCAAGCGGAGACGAAAGTCGGTTTTAGTGATCCGACGGTGCTGAGTGGAAAGGCCGTCGCTCAACGGATAAAAGTTACTCTAGGGATAACAGGCTGA
>M03053_135_000000000-ALP1V_1_1107_18002_23236	
GGACAGAAAGACCCTATGCAGCTTTACTGTAACTTGAGATTGGTTTCGGGTTTTATTTGCGCAGAATAGGTGGGAGGCTATGAAAAAATACTTGTGGGTGTTTTGGAGCCATCAGTGAGATACCACTCTTGTAAAACTAGAAATCTAACTTTACACCATTATCTGGTTAAAAGACAGTCTCAGGCGGGCAGTTTGACTGGGGCGGTCGCCTCCTAAAAGGTAACGGAGGCGTACAAAGGTTTCCTCAAATCGGTCAGACATCGATTCTAGAGCGTAAAGGCATATGGAAGCTTAACTGCGAGACCTACAAGTCGAGCAGAGACGAAAGTCGGTCTTAGTGATCTGGCGGTATTACGTGGAAAAGCCGCCACTCAACGGATAAAAGTTACTCTAGGGATAACAGGCTGA
>M03053_135_000000000-ALP1V_1_1114_27899_13572	
GGACAGAAAGACCCTATGAAGCTTTACTGTAACTTGAGATTGGTTTCGGGTTTTATTTGCGCAGAATAGGTGGGAGGCTATGAAAAAATACTTGTGGGTGTTTTGGAGCCATCAGTGAGATACCACTCTTGTAAAACTAGAAATCTAACTTTACACCATTATCTGGTTAAAAGACAGTCTCAGGCGGGCAGTTTGACTGGGGCGGTCGCCTCCTAAAAGGTAACGGAGGCGTACAAAGGTTTCCTCAAATCGGTCAGACATCGATTGTAGAGCGTAAAGGCATATGGAAGCTTAACTGCGAGACCTACAAGTCGAGCAGAGACGAAAGTCGGTCTTAGTGATCTGGCGGTATTACGTGGAAAAGCCGCCACTCAACGGATAAAAGTTACTCTAGGGATAACAGGCTGA
>M03053_135_000000000-ALP1V_1_2116_17103_16880	
GGACAGAAAGACCCTATGCAGCTTTACTGTAACTTGAGATTGGTTTCGGGTTTTATTTGCGTAGAATAGGTGGGAGGCTATGAAAAAATACTTGTGGGTGTTTTGGAGCCATCAGTGAGATACCACTCTTGTAAAACTAGAAATCTAACTTTACACCATTATCTGGTTAAAAGACAGTCTCAGGCGGGTAGTTTGACTGGGGCGGTCGCCTCCTAAAAGGTAACGGAGGCGTACAAAGGTTTCCTCAAATCGGTCAGACATCGATTGTAGAGCGTAAAGGCATATGGAAGCTTAACTGCGAGACCTACAAGTCGAGCAGAGACGAAAGTCGGTCTTAGTGATCTGGCGGTATTACGTGGAAAAGCCGCCACTCAACGGATAAAAGTTACTCTAGGGATAACAGGCTGA
>M03053_135_000000000-ALP1V_1_1117_2106_13085	
GGACAGAAAGACCCTATGAAGCTTTACTGTAGCTTGATATTGGCTTCGAGCTTTGTTTGTGCAGTATAAGTGGGAGGCATTAACAATTTTCTTGTGGGAAAAATAGGGCCATTAGTGAGATACCACTCTAACAAGGCTAGAATTCTAACCTTAGGTCGTTATCCGATTAAGGGACAGTTTTAGGTGGGCAGTTTGACTGGGGCGGTCGCCTCCTAAAAGGTAACGGAGGTGTGCAAAGGTTTCCTCAGGCTGGTTGGAAACCAACCGTAGAATGCAAAGGTATAAGGAGACTTGATTGTGAGACATACCGGTCAAGCAAAGATGAAAGTCGGTCTTAGTGATCCGACGGTTCCGAGTGGAAGGACCGTCGCTCAACGGATAAAAGTTACTCTAGGGATAACAGGCTGA
>M03053_135_000000000-ALP1V_1_2115_19247_19269	
GGACAGAAAGACCCTATGCAGCTTTACTGTAACTTGAGATTGGTTTCGGGTTTTATTTGCGCAGAATAGGTGGGAGGCTATGAAAAAATACTTGTGGGTGTTTTGGAGCCATCAGTGAGATACCACTCTTGTAAAACTAGAAATCTAACTTTACACCATTATCTGGTTAAAAGACAGTCTCAGGCGGGCAGTTTGACCGGGGCGGTCGCCTCCTAAAAGGTAACGGAGGCGTACAAAGGTTTCCTCAAATCGGTCAGACATCGATTGTAGAGCGTAAAGGCATATGGAAGCTTAACTGCGAGACCTACAAGTCGAGCAGAGACGAAAGTCGGTCTTAGTGATCTGGCGGTATTACGTGGAAAAGCCGCCACTCAACGGATAAAAGTTACTCTAGGGATAACAGGCTGA
>M03053_135_000000000-ALP1V_1_1116_21968_15727	
GGACAGAAAGACCCTATGCAGCTTTACTGTAGCTTGGTATTGTGCCCGGGCTCTGAATGCGCAGGATAGGTGGGAGACGTTGGTCTAGTGCTCGTGGGTACTAGGGAGTCAATGGTGAGATACCACTCTTTCAGAGCTAGGGTTCTAACGTTCACCCGTTATCCGGGGAGCGGACAGTATCAGGCGGGCAGTTTGACTGGGGCGGTCGCCTCCTAAAAGGTAACGGAGGCGTACAAAGGTTTCCTCAAATCGGTCAGACATCGATTGTAGGGCGTAAAGGCATATGGAAGCTTAACTGCGAGACCTACAAGTCGAGCAGAGACGAAAGTCGGTCTTAGTGATCTGGCGGTATTACGTGGAAAAGCCGCCACTCAACGGATAAAAGTTACTCTAGGGATAACAGGCTGA
>M03053_135_000000000-ALP1V_1_1117_17647_24444	
GGACAAAAAGACCCTATGCAGCTTTACTGTAACTTGAGATTGGTTTCGGGTTTTATTTGCGCAGAATAGGTGGGAGGCTATGAAAAAATACTTGTGGGTGTTTTGGAGCCATCAGTGAGATACCACTCTTGTAAAACTAGAAATCTAACTTTACACCATTATCTGGTTAAAAGACAGTCTCAGGCGGGCAGTTTGACTGGGGCGGTCGCCTCCTAAAAGGTAACGGAGGCGTACAAAGGTTTCCTCAAATCGGTCAGACATCGATTGTAGAGCGTAAAGGCATATGGAAGCTTAACTGCGAGACCTACAAGTCGAGCAGAGACGAAAGTCGGTCTTAGTAATCTGGCGGTATTACGTGGAAAAGCCGCCACTCAACGGATAAAAGTTACTCTAGGGATAACAGGCTGA
>M03053_135_000000000-ALP1V_1_1113_21116_6133	
GGACAAAAAGACCCTATGCAGCTTTACTGTATCTTGGAATTGGGTTTGGTCTTTACTTGCGCAGGATAGGTGGGAGGCTTTGAAGATGATCTTGCGGGATCGTTGGAGCCACTGGTGAGATACCACTCTTGTAATGATAAAATCCTAACTTTGAACCGTTATCCGGTCAGAGAACAGTTTCAGGTGGGCAGTTTGACTGGGGCGGTCGCCTCCTAAAAGGTAACGGAGGCGTACAAAGGTTTCCTCAAATCGGTCAGACATCGATTGTAGAGCGTAAAGGCATATGGAAGCTTAACTGCGAGACCTACAAGTCGAGCAGAGACGAAAGTCGGTCTTAGTGATCTGGCGGTATTACGTGGAAAAGCCGCCACTCAACGGATAAAAGTTACTCTAGGGATAACAGGCTGA
>M03053_135_000000000-ALP1V_1_1102_19762_13269	
GGACAAAAAGACCCTATGCAGCTTTACTGTAACTTGAGATTGGTTTCGGGTTTTATTTGCGCAGAATAGGTGGGAGGCTATGAAAAAATACTTGTGGGTGTTTTGGAGCCATCAGTGAGATACCACTCTTGTAAAACTAGAAATCTAACTTTACACCATTATCTGGTTAAAAGACAGTCTCAGGCGGGCAGTTTGACTGGGGCGGTCGCCTCCTAAAAGGTAACGGAGGCGTACAAAGGTTTCCTCAAATCGGTCAGACATCGATTGTAGAGCGTAAAGGCATATGGAAGCTTAACTGCGAGACCTACAAGTCGAGCAGAGACGAAAGTCGGTCTTAGTGATCTGGCGGTATTACGTGGAAAAGCCGCCACTCAACGGATAAAAGTTACTCTAGGGATAACAGGCTGA
>M03053_135_000000000-ALP1V_1_1107_19308_6798	
GGACAGAAAGACCCTATGAAGCTTTACTGTAACTTGAGATTGGTTTCGGGTTTTATTTGCGCAGAATAGGTGGGAGGCTATGAAAAAATACTTGTGGGTGTTTTGGAGCCATCAGTGAGATACCACTCTTGTAAAACTAGAAATCTAACTTTACACCATTATCTGGTTAAAAGACAGTCTCAGGCGGGCAGTTTGACTGGGGCGGTCGCCTCCTAAAAGGTAACGGAGGCGTACAAAGGTTTCCTCAAATCGGTCAGACATCGATTGTAGAGCGTAAAGGCATATGGAAGCTTAACTGCGAGACCTACAAGTCGAGCAGAGACGAAAGTCGGTCTTAGTGATCTGGCGGTATTACGTGGAAAAGCCGCCACTCAACGGATAAAAGTTACTCTAGGGATAACAGGCTGA
>M03053_135_000000000-ALP1V_1_2111_4649_7209	
GGACAGAAAGACCCTATGCAGCTTTACTGTAACCTGGAATTGCTCTCAAGCTTATCTTGCGCAGCTTAGGTGGGAGGCTATGAACCTTTTCTTCTGGGAAGAGGGGAGCCATCAGTGAGATACCACTCTTGGTAAGCTAGAGCGCTCAGTCTTCACCGTCATCCGGTAAGACGACAGTTTCAGGCGGGCAGTTTGACTGGGGCAGTCACCTCCCAAAAGGTAATGGAGGTGTGCAAAGGTTCCCTCAGGCTGGACGGAAATCAGCCATAGAGTGTAAAAGCATAAGGGAGCTTGACTGCGAGACTGACATGTCAAGCAGAGACGAAAGTCGGCTTTAGTGATCCGACGGTGCTGTGTGGAAAGGCCGTCGCTCAACGGATAAAAGTTACTCTAGGGATAACAGGCTGA
>M03053_135_000000000-ALP1V_1_1116_19349_20148	
GGACAGAAAGACCCTATGAAGCTTTACTGTATCTTGGAATTGGGTTTGGTCTTTGCTTGCGCAGGATAGGTGGGAGGCTTTGAAGATGGTCTTGCGGGATCATTGGAGCCACTGGTGAGATACCACTCTAGTAATGATAAAATCCTAACTTTGAACCGTTATCCGGTCAAAGAACAGTTTCAGGTGGGCAGTTTGACTGGGGCGGTCGCCTCCTAAAAGGTAACGGAGGCGTGCAAAGGTTCCCTCAGGCTGGTTGGACATCAGTCGTAGAGTGTAAAGGCATAAGGGAGCTTGACTGCGAGACCTACAAGTCGAGCAGAGACGAAAGTCGGCCTTAGTGATCCGACGGTTCCGAGTGGAAGGGCCGTCGCTCAACGGATAAAAGTTACTCTAGGGATAACAGGCTGA
>M03053_135_000000000-ALP1V_1_1118_21860_9289	
GGACAGAAAGACCCTATGCAGCTTTACTGTAACTTGAGATTGGTTTCGGGTTTTATTTGCGCAGAATAGGTGGGAGGCTATGAAAAAATACTTGTGGGTGTTTTGGAGCCATCAGTGAGATACCACTCTTGTAAAACTAGAAATCTAACTTTACACCATTATCTGGTTAAAAGACAGTCTCAGGCGGGCAGTTTGACTGGGGCGGTCGCCTCCTAAAAGGTAACGGAGGCGTACAAAGGTTTCCTCAAATCGGTCAGACATCGATTGTAGAGCGTAAAGGCATATGGAAGCTTAACTGCGAGACCTACAAGTCGAGCAGAGACGAAAGTCGGTCTTAGTGATCTGGCGGTATTACGTGGAAAAGCCGCCACTCAACGGATAAAAGTTACTCTAGGGATAACAGGCTGA
>M03053_135_000000000-ALP1V_1_1112_13323_3348	
GGACAGAAAGACCCTATGCAGCTTTACTGTAGCTTGATATTGGCTCCGGGCTTTGTTTGCGCAGGATAGGTGGGAGGCGTTGAAAATTTTCTTGCGGGAAGATTGGAGCCGTTGGTGAGATACCACTCTAACAATGCTAGGATTCTAACCCTACACCGTTATCCGGTTAGGGGACAGTTTCAGGTGGTCAGTTTGACTGGGGCGGTCGCCTCCCAAAAAGTAACGGAGGCGTGCAAAGGTTTCCTCAGGCTGGTCGGAAATCAGTCGTAGAGTGTAAAGGCATAAGGAAGCTTGATTGTGAGACCTACAAGTCGAACAAAGACGAAAGTCGGCCTTAGTGATCCGACGGTTCCGAGTGGAAGGGCCGTCGCTCAACGGATAAAAGTTACTCTAGGGATAACAGGCTGA
>M03053_135_000000000-ALP1V_1_2113_21598_7751
[truncated: 14,862,492 more chars]
