# Supplementary material for: Genomic analysis of red-tide water bloomed with Heterosigma akashiwo in Geoje
Source: PeerJ. 2018 May 29;6:e4854. doi: 10.7717/peerj.4854 (PMC5983014; doi:10.7717/peerj.4854)
Supplement: Supplemental Information 1 — 16S_bloom 16S_control 16S_edge 23S_bloom 23S_control 23S_edge [file peerj-06-4854-s001.zip › 23S_control.fasta.fasta]

>M03053_135_000000000-ALP1V_1_2110_27497_11866/	
GGACAAAAAGACCCTATGCAGCTTTACTGTAACCTGGAATTGCTCTCAAGCTTATCTTGCGCAGCTTAGGTGGGAGGCTATGAACCTTTTCTTCTGGGAAGAGGGGAGCCATCAGTGAGATACCACTCTTGGTAAGCTAGAGCGCTCAGTCTTCACCGTCATCCGGTAAGACGACAGTTTCAGGCGGGCAGTTTGACTGGGGCAGTCACCTCCCAAAAGGTAATGGAGGTGTGCAAAGGTTCCCTCAGGCTGGACGGAAATCAGCCATAGAGTGTAAAAGCATAAGGGAGCTTGACTGCGAGACTGACATGTCAAGCAGACGAAAGTCGGCTTTAGTGATCCGACGGTGCTGTGTGGAAAGGCCGTCGCTCAACGGATAAAAGTTACTCTAGGGATAACAGGCTGA
>M03053_135_000000000-ALP1V_1_2107_20746_6520/	
GGACAAAAAGACCCTATGCAGCTTTACTGTAACCTGGAATTGCTCTCAAGCTTATCTTGCGCAGCTTAGGTGGGAGACGTTGAACTTCTTCTTCCGGGAAGGAGGGAGTCATCAGTGAGATACCACTCTTGGTAAGCTAGAGCGCTCATTTCTAACCGTCAACCGGTAGAAAGACAGTTTCAGGCGGGCAGTTTGACTGGGGCAGTCACCTCCCAAAAGGTAATGGAGGTGTACAAAGGTTCGCTCAGGCTGGACGGAAATCAGCCATAGAGTGTAAAAGCATAAGGGAGCTTGACTGCGAGACGGACATGTCAAGCAGAGACGAAAGTCGGTTTTAGTGATCCGACGGTGCTGAGTGGAAAGGCCGTCGCTCAACGGATAAAAGTTACTCTAGGGATAACAGGCTGA
>M03053_135_000000000-ALP1V_1_2112_9890_23947/	
GGACAGAAAGACCCTATGAAGCTTTACTGTAACCTGAAATTGAAATTGGACTTTAGTCGCGCAGTATAGGTGGGAGGCGTTGAAAGTATTCTTGCGGGAATACCGGAGCTATCAGTGAGATACCACTCTTCTAATGTTAGATTTCTAACTTTGAACCATTATCTGGTCAAAGAACAGTTTCAGGCGGGCAGTTTGACTGGGGCGGTCGCCTCCCAAATGGTAACGGAGGCGTACAAAGGTTTCCTCTGAACGGGTAGAAATCGTATCTAGAGTGTAAAGGCATAAGGAAGCTTGACTGTGAGACCTACAAGTCGAGCAGGGACGAAAGTCGGTCTTAGTGATCTGACGGTACTGAGTGGAAAGGCCGTCACTCAACGGATAAAAGTTACTCTAGGGATAACAGGCTGA
>M03053_135_000000000-ALP1V_1_1119_23662_8402/	
GGACAGAAAGACCCTATGCAGCTTTACTGTAACTTGAAATTGAAATTGGACTTTAGTCGCGCAGTATAGGTGGGAGGCGTTGATGATACTCTTGCGGGAGTATTGGAGCTATCAGTGAGATACCACTCTTCTAATGTTAGATTTCTAACTTTGAACCATTATCTGGTCAAAGAACAGTTTCAGGCGGGCAGTTTGACTGGGGCGGTCGCCTCCCAAATGGTAACGGAGGCGTACAAAGGTTTCCTCTGAACGGGTAGAAATCGTATCTAGAGTGTAAAGGCATAAGGAAGCTCGACTGTGAGACCTACAAGTCGAACAGGGACGAAAGTCGGTCTTAGTGATCTGACGGTACTGAGTGGAAAGGCCGTCACTCAACGGATAAAAGTTACTCTAGGGATAACAGGCTGA
>M03053_135_000000000-ALP1V_1_2116_28384_10327/	
GGACAGAAAGACCCTATGCAGCTTTACTGTAACCTGGAATTGCTCTCAAGCTTATCTTGCGCAGCTTAGGTGGGAGACGTTGAACTTCTTCTTCCGGGAAGGAGGGAGTCATCAGTGAGATACCACTCTTGGTAAGCTAGAGTGCTCATTTCTAACCGTCAACCGGTAGAAAGACAGTTTCAGGCGGGCAGTTTGACTGGGGCAGTCACCTCCCAAAAGGTAATGGAGGGGTACAAAGGTTCGCTCAGGCTGGACGGAAATCAGCCATAGAGTGTAAAAGCATAAGCGAGCTTGACTGCGAGACTGACATGTCAAGCAGAGACGAAAGTCGGTTTTAGTGATCCGACGGTGCTGAGTGGAAAGGCCGTCGCTCAACGGATAAAAGTTACTCTAGGGATAACAGGCTGA
>M03053_135_000000000-ALP1V_1_2111_21153_8218/	
GGACAGAAAGACCCTATGCAGCTTTACTGTAACTTGAAATTGAAATTGGACTTTAGTCGCGCAGTATAGGTGGGAGGCGTTGATAATACTCTTGCGGGAGTATTGGAGCTATCAGTGAGATACCACTCTTCTAATGTTAGATTTCTAACTTTGAACCATTATCTGGTCAGAGAACAGTTTCAGGCGGGCAGTTTGACTGGGGCGGTCGCCTCCCAAATGGTAACGGAGGCGTACAAAGGTTTCCTCTGAACGGGTAGAAATCGTATCTAGAGTGTAAAGGCATAAGGAAGCTTGACTGTGAGACCTACAAGTCGAACAGGGACGAAAGTCGGTCTTAGTGATCTGACGGTACTGAGTGGAAAGGCCGTCACTCAACGGATAAAAGTTACTCTAGGGATAACAGGCTGA
>M03053_135_000000000-ALP1V_1_1119_3498_8855/	
GGACAAAAAGACCCTATGAAGCTTTACTGTAACCTGAAATTGAAATTGGACTTTAGTCGCGCAGTATAGGTGGGAGGCGTTGAAAGTATTCTTGCGGGAATACCGGAGCTATCAGTGAGATACCACTCTTCTAATGTTAGATTTCTAACTTTGAACCATTATCTGGTCAAAGAACAGTTTCAGGCGGGCAGTTTGACTGGGGCGGTCGCCTCCCAAATGGTAACGGAGGCGTACAAAGGTTTCCTCTGAACGGGTAGAAATCGTATCTAGAGTGTAAAGGCATAAGGAAGCTTGACTGTGAGACCTACAAGTCGAACAGGGACGAAAGTCGGTCTTAGTGATCTGACGGTACTGAGTGGAAAGGCCGTCACTCAACGGATAAAAGTTACTCTAGGGATAACAGGCTGA
>M03053_135_000000000-ALP1V_1_1117_10054_23695/	
GGACAGAAAGACCCTATGCAGCTTTACTGTAACTTGAAATTGAAATTGGACTTTATTTGCGCAGTATAGGTGGGAGGCGTTGAGTTTATTCTTGCGGGAATTTAGGAGCCATCAGTGAGATACCACTCTGGTAATGTTAGATTTCTAACTTTGTATCATTATCTGGTCAAAGAACAGTTTCAGGCGGGCAGTTTGACTGGGGCGGTCGCCTCCCAGACGGTAACGGAGGCGTACAAAGGTTTCCTCTGAACGGATAGAAATCGTATCTAGAGTATAAAGGCATAAGGAAGCTTGACTGTGAGACCTACAAGTCGAGCAGGGACGAAAGACGGTCTTAGTGATCTGACGGTGCTGAGTGGGAAGGCCGTCGCTCAACGGATAAAAGTTACTCTAGGGATAACAGGCTGA
>M03053_135_000000000-ALP1V_1_2108_10784_2186/	
GGACAAAAAGACCCTATGCAGCTTTACTGTAACCTGAAATTGCTCTCAAGCTTATCTTGCGCAGCTTAGGTGGGAGACGTTGAACTTCTTCTTCCGGGAAGGAGGGAGTCATCAGTGAGATACCACTCTTGGTAAGCTAGAGCGCTCATTTCTAACCGTCAACCGGTAGAAAGACAGTTTCAGGCGGGCAGTTTGACTGGGGCAGTCACCTCCCAAAAGGTAATGGAGGTGTACAAAGGTTCGCTCAGGCTGGACGGAAATCAGCCATAGAGTGTAAAAGCATAAGCGAGCTTGACTGCGAGACTGACATGTCAAGCAGAGACGAAAGTCGGTTTTAGTGATCCGACGGTGCTGAGTGGAAAGGCCGTCGCTCAACGGATAAAAGTTACTCTAGGGATAACAGGCTGA
>M03053_135_000000000-ALP1V_1_1103_20630_1298/	
GGACAGAAAGACCCTATGCAGCTTTACTGTAACCTGGAATTGCTCTCAAGCTTATCTTGCGCAGCTTAGGTGGGAGACGTTGAACTTCTTCTTCCGGGAAGGAGGGAGTCATCAGTGAGATACCACTCTTGGTAAGCTAGAGCGCTCATTTCTAACCGTCAACCGGTAGAAAGACAGTTTCAGGCGGGCAGTTTGACTGGGGCAGTCACCTCCCAAAAGGTAATGGAGGTGTACAAAGGTTCGCTCAGGCTGGACGGAAATCAGCCATAGAGTGTAAAAGCATAAGCGAGCTTGACTGCGAGACTGACATGTCAAGCAGAGACGAAAGTCGGTCTTAGTGATCTGACGGTACTGAGTGGAAAGGCCGTCACTCAACGGATAAAAGTTACTCTAGGGATAACAGGCTGA
>M03053_135_000000000-ALP1V_1_1112_9553_8253/	
GGACAGAAAGACCCTATGAAGCTTTACTGTAACCTGGAATTGCTCTCAAGCTTATCTTGCGCAGCTTAGGTGGGAGACGTTGAACTTCTTCTTCCGGGAAGGAGGGAGTCATCAGTGAGATACCACTCTTGGTAAGCTAGAGCGCTCATTTCTAACCGTCAACCGGTAGAAAGACAGTTTCAGGCGGGCAGTTTGACTGGGGCAGTCACCTCCCAAAAGGTAATGGAGGTGTACAAAGGTTCGCTCAGGCTGGACGGAAATCAGCCATAGAGTGTAAAAGCATAAGCGAGCTTGACTGCGAGACTGACATGTCAAGCAGAGACGAAAGTCGGTTTTAGTGATCCGACGGTGCTGAGTGGAAAGGCCGTCGCTCAACGGATAAAAGTTACTCTAGGGATAACAGGCTGA
>M03053_135_000000000-ALP1V_1_2118_23074_7803/	
GGACAAAAAGACCCTATGAAGCTTTACTGTAGCTTGATATTGGCTCCGGGCTTTGTTTGCGCAGGATAGGTGGGAGGCGTTGAAAATTTTCTTGCGGGAAGATTGGAGCCGTTGGTGAGATACCACTCTAACAATGCTAGGATTCTAACCCTACACTGTTATCCGGTTAGGGGACAGTTTCAGGTGGTCAGTTTGACTGGGGCGGTCGCCTCCCAAAAGGTAACGGAGGCGTGCAAAGGTTTCCTCAGGCTGGTCGGAAATCAGTCGTAGAGTGTAAAGGCATAAGGAAGCTTGATTGTGAGACCTACAAGTCGAACAAAGACGAAAGTCGGCCTTAGTGATCCGACGGCTCCGAGTGGAAGGGCCGTCGCTCAACGGATAAAAGTTACTCTAGGGATAACAGGCTGA
>M03053_135_000000000-ALP1V_1_1118_24823_3401/	
GGACAGAAAGACCCTATGAAGCTTTACTGTAACCTGGAATTGCTCTCAAGCTTATCTTGCGCTGCTTAGGTGGGAGACGTTGAACTTCTTCTTCCGGGAAGGAGGGAGTCATCAGTGAGATACCACTCTTGGTAAGCTAGAGCGCTCATTTCTAACCGTCAACCGGTAGAAAGACAGTTTCAGGCGGGCAGTTTGACTGGGGCAGTCACCTCCCAAAAGGTAATGGAGGTGTACAAAGGTTCGCTCAGGCTGGACGGAAATCAGCCATAGAGTGTAAAAGCATAAGCGAGCTTGACTGCGAGACTGACATGTCAAGCAGAGACGAAAGTCGGTTTTAGTGATCCGACGGTGCTGAGTGGAAAGGCCGTCGCTCAACGGATAAAAGTTACTCTAGGGATAACAGGCTGA
>M03053_135_000000000-ALP1V_1_1117_14606_8429/	
GGACAAAAAGACCCTATGAAGCTTTACTGTAACTTGAAATTGAAATTGGACTTTAGTCGCGCAGTATAGGTGGGAGGCGTTGATAATACTCTTGCGGGAGTATTGGAGCTATCAGTGAGATACCACTCTTCTAATGTTAGATTTCTAACTTTGAACCATTATCTGGTCAGAGAACAGTTTCAGGCGGGCAGTTTGACTGGGGCGGTCGCCTCCCAAATGGTAACGGAGGCGTACAAAGGTTTCCTCTGAACGGGTAGAAATCGTATCTAGAGTGTAAAGGCATAAGGAAGCTTGACTGTGAGACCTACAAGTCGAACAGGGACGAAAGTCGGTCTTAGTGATCTGACGGTACTGAGTGGAAAGGCCGTCACTCAACGGATAAAAGTTACTCTAGAGATAACAGGCTGA
>M03053_135_000000000-ALP1V_1_1110_23542_13946/	
GGACAGAAAGACCCTATGCAGCTTTACTGTAACCTGGAATTGCTCTCAAGCTTATCTTGCGCAGCTTAGGTGGGAGGCTATGAACCTTTTCTTCTGGGAAGAGGGGAGCCATCAGTGAGATACCACTCTTGGTAAGCTAGAGCGCTCAGTCTTCACCGTCATCCGGTAAGACGACAGTTTCAGGCGGGCAGTTTGACTGTGGCAGTCACCTCCCAAAAGGTAATGGAGGTGTGCAAAGGTTCCCTCAGGCTGGTCGGAAATCAGTCGTAGAGTGTAAAGGCATAAGGAAGCTTGATTGTGAGACCTACAAGTCGAACAAAGACGAAAGTCGGCCTTAGTGATCCGACGGTTCCGAGTGGAAGGGCCGTCGCTCAACGGATAAAAGTTACTCTAGGGATAACAGGCTGA
>M03053_135_000000000-ALP1V_1_2113_3831_9546/	
GGACAGAAAGACCCTATGAAGCTTTACTGTAACCTGGAATTGCTCTCAAGCTTATCTTGCGCAGCTTAGGTGGGAGGCTATGAACCTTTTCTTCTGGGAAGAGGGGAGCCATCAGTGAGATACCACTCTTGGTAAGCTAGAGCGCTCAGTCTTCACCGTCATCCGGTAAGACGACAGTTTCAGGCGGGCAGTTTGACTGGGGCAGTCACCTCCCAAAAGGTAATGGAGGTGTGCAAAGGTTCCCTCAGGCTGGACGGAAATCAGCCATAGAGTGTAAAAGCATAAGGGAGCTTGACTGCGAGACTGACATGTCAAGCAGAGACGAAAGTCGGCTTTAGTGATCCGACGGTGCTGTATGGAAAGGCCGTCGCTCAACGGATAAAAGTTACTCTAGGGATAACAGGCTGA
>M03053_135_000000000-ALP1V_1_1119_2518_15661/	
GGACAGAAAGACCCTATGCAGCTTTACTGTAACCTGGAATTGCTCTCAAGCTTATCTTGCGCAGCTTAGGTGGGAGACGTTGAACTTCTTCTTCCGGGAAGGAGGGAGTCATCAGTGAGATACCACTCTTGGTAAGCTAGAGCGCTCATTTCTAACCGTCAACCGGTAGAAAGACAGTTTCAGGCGGGCAGTTTGACTGGGGCAGTCACCTCCCAAAAGGTAATGGAGGTGTACAAAGGTTCGCTCAGGCTGGACGGAAATCAGCCATAGAGCGTAAAAGCATAAGCGAGCTTGACTGCGAGACTGACATGTCAAGCAGAGACGAAAGTCGGTTTTAGTGATCCGACGGTGCTGAGTGGAAAGGCCGTCGCTCAACGGATAAAAGTTACTCTAGGGATAACAGGCTGA
>M03053_135_000000000-ALP1V_1_2107_11703_7740/	
GGACAGAAAGACCCTATGCAGCTTTACTGTAGCTTGATATTGGCTCCGGGCTTTGTTTGCGCAGGATAGGTGGGAGGCGTTGAAGATTTTCTTGCGGGAAGATTGGAGCCATTGGTGAGATACCACTCTAACAATGCTAGGATTCTAACCCTACACCGTTATCCGGTTAGGGAACAGTTTCAGGTGGTCAGTTTGACTGGGGCGGTCGCCTCCTAAAAGGTAACGGAGGCGTGCAAAGGTTTCCTCAGACTGGTCGGAAATCAGTCGTAGAGTGTAAAGGCATAAGGAAGCTTGATTGTGAGACCTACAAGTCGAACAAAGACGAAAGTCGGCCTTAGTGATCCGACGGTTCCGAGTGGAAGGGCCGTCGCTCAACGGATAAAAGTTACTCTAGGGATAACAGGCTGA
>M03053_135_000000000-ALP1V_1_2118_12408_4492/	
GGACAGAAAGACCCTATGCAGCTTTACTGTAACTTGAAATTGAAATTGGACTTTATTTGCGCAGCATAGGTGGGAGGCGTTGAGTTTATTCTTGCGGGAATTTAGGAGCCATCAGTGAGATACCACTCTGGTAATGTTAGATTTCTAACTTTGTATCATGATCTGGTCAAAGGACAGTTTCAGGCGGGCAGTTTGACTGGGGCGGTCGCCTCCCAAATGGTAACGGAGGCGTACAAAGGTTTCCTCTGAACGTGTAGAAATCGTATCTAGAGTGTAAAGGCATAAGGAAGCTTGACTGTGAGACCTACAAGTCGAGCAGGGACGAAAGTCGGTCTTAGTGATCTGACGGTGCTGAGTGGAAAGGCCGTCACTCAACGGATAAAAGTTACTCTAGGGATAACAGGCTGA
>M03053_135_000000000-ALP1V_1_1113_26928_10330/	
GGACAGAAAGACCCTATGAAGCTTTACTGTAACCTGGAATTGCTCTCAAGCTTATCTTGCGCAGCTTAGGTGGGAGACGTTGAACTTCTTCTTCCGGGAAGGAGGGAGTCATCAGTGAGATACCACTCTTGGTAAGCTAGAGCGCTCATTTCTAACCGTCAACCGGTAGAAAGACAGTTTCAGGCGGGCAGTTTGACTGGGGCAGTCACCTCCCAAAAGGTAATGGAGGTGTACAAAGGTTCGCTCAGGCTGGACGGAAATCAGCCATAGAGTGTAAAAGCATAAGCGAGCTTGACTGCGAGACTGACATGTCAAGCAGAGACGAAAGTCGGTTTTAGTGATCCGACGGTGCTGAGTGGAAAGGCCGTCGCTCAACGGATAAGAGTTACTCTAGGGATAACAGGCTGA
>M03053_135_000000000-ALP1V_1_2112_10196_2165/	
GGACAAAAAGACCCTATGCAGCTTTACTGTAACTTAAATTGAAATTGGACTTTAGTCGCGCAGTATAGGTGGGAGGCGTTGAGCATATTCTTGCGGGAATATAGGAGCCATCAGTGAGATACCACTCTTCTAATGTTAGATTTCTAACCTTGTACCATTATCTGGTCAAGGAACAGTTTCAGGCGGGCAGTTTGACTGGGGCGGTCGCCTCCCAAATGGTAACGGAGGCGTACAAAGGTTTCCTCTGAACGGGTAGAAATCGTATCTAGAGTGTAAAGGCATAAGGAAGCTTGACTGTGAGACCTACAAGTCGAACAGGGACGAAAGTCGGTCTTAGTGATCTGACGGTACTGAGTGGAAAGGCCGTCACTCAACGGATAAAAGTTACTCTAGGGATAACAGGCTGA
>M03053_135_000000000-ALP1V_1_1105_9506_11053/	
GGACAGAAAGACCCTATGCAGCTTTACTGTAACTTGAAATTGAAATTGGACTTTAGTCGCGCAGTATAGGTGGGAGGCGTTGAGCATATTCTTGCGGGAATATAGGAGCCATCAGTGAGATACCACTCTTCTAATGTTAGATTTCTAACTTTGAATCATTATCTGGTCAAAGAACAGTTTCAGGCGGGCAGTTTGACTGGGGCGGTCGCCTCCCAAATGGTAACGGAGGCGTACAAAGGTTTCCTCTGAACGGGTAGAAATCGTATCTAGAGTGTAAAGGCATAAGGAAGCTTGACTGTGAGACCTACAAGTCGAACAGGGACGAAAGTCGGTCTTAGTGATCTGACGGTACTGAGTGGAAAGGCCGTCACTCAACGGATAAAAGTTACTCTAGGGATAACAGGCTGA
>M03053_135_000000000-ALP1V_1_1102_21996_6542/	
GGACAGAAAGACCCTATGCAGCTTTACTGTAACCTGGAATTGCTCTCAAGCTTATCTTGCGCAGCTTAGGTGGGAGACGTTGAACTTCTTCTTCCGGGAAGGAGGGAGTCATCAGTGAGATACCACTCTTGGTAAGCTAGAGCGCTCATTTCTAACCGTCAACCGGTAGAAAGACAGTTTCAGGCGGGCAGTTTGACTGGGGCAGTCACCTCCCAAAAGGTAATGGAGGTGTACAAAGGTTCGCTCAGGCTGGACGGAAATCAGCCATAGAGTGTAAAAGCATAAGCGAGCTTGACTGCGAGACTGACATGTCAAGCAGAGACGAAAGTCGGTTTTAGTGATCCGACGGTGCTGAGTGGAAAGGCCGTCGCTCAACGGATAAAAGTTACTCTAGGGATAACAGGCTGA
>M03053_135_000000000-ALP1V_1_2114_6286_17213/	
GGACAGAAAGACCCTATGAAGCTTTACTGTAACCTGAAATTGAAATTGGACTTTAGTCGCGCAGTATAGGTGGGAGGCGTTGAAAGTATTCCTGCGGGAATACCGGAGCTATCAGTGAGATACCACTCTTCTAATGTTAGATTTCTACCTTTGAACCATTATCTGGTCAAAGAACAGTTTCAGGCGGGCAGTTTGACTGGGGCGGTCGCCTCCCAAATGGTAACGGAGGCGTACAAAGGTTTCCTCTGAACGGGTAGAAATCGTATCTAGAGTGTAAAGGCATAAGGAAGCTTGACTGTGAGACCTACAAGTCGAGCAGGGACGAAAGTCGGTCTTAGTGATCTGACGGTACTGAGTGGAAAGGCCGTCACTCAACGGATAAAAGTTACTCTAGGGATAACAGGCTGA
>M03053_135_000000000-ALP1V_1_1113_15732_8476/	
GGACAAAAAGACCCTATGCAGCTTTACTGTAACCTGGAATTGCTCTCAAGCTTATCTTGCGCAGCTTAGGTGGGAGACGTTGAACTTCTTCTTCCGGGAAGGAGGGAGTCATCAGTGAGATACCACTCTTGGTAAGCTAGAGCGCTCATTTCTAACCGTCAACCGGTAGAAAGACAGTTTCAGGCGGGCAGTTTGACTGGGGCAGTCACCTCCCAAAAGGTAATGGAGGTGTACAAAGGTTCCCTCAGGCTGGACGGAAATCAGCCATAGAGTGTAAAAGCAAAAGGGAGCTTGACTGCGAGACTGACATGTCAAGCAGAGACGAAAGTCGGCTTTAGTGATCCGACGGTGCTGTGTGGAAAGGCCGTCGCTCAACGGATAAAAGTTACTCTAGGGATAACAGGCTGA
>M03053_135_000000000-ALP1V_1_1102_3817_10547/	
GGACAGAAAGACCCTATGAAGCTTTACTGTAACTTGAAATTGAAATTGGACTTTATTCGCGCAGTATAGGTGGGAAGCGTTGAAAGTATTCTTGCGGGAATATTGGAGCTATCAGTGAGATACCACTCTTGTAATGTTAGATTTCTAACTTTGAACCATTATCTGGTCAAAGAACAGTTTCAGGCGGGCAGTTTGACTGGGGCGGTCGCCTCCTAAATGGTAACGGAGGCGTACAAAGGTTTCCTCTGAACGTGTAGAAATCGTATCTAGAGTGTAAAGGCATAAGGAAGCTTGACTGTGAGACCTACAAGTCGAGCAGGGACGAAAGTCGGTCTTAGTGATCTGACGGTACTGAGTGGAAAGGCCGTCACTCAACGGATAAAAGTTACTCTAGGGATAACAGGCTGA
>M03053_135_000000000-ALP1V_1_2106_19306_5207/	
GGACAAAAAGACCCTATGCAGCTTTACTGTAACCTGGAATTGCTCCCAAGCTTATCTTGCGCAGCTTAGGTGGGAGACGTTGAACTTCTTCTTCCGGGAAGGAGGGAGTCATCAGTGAGATACCACTCTTGGTAAGCTAGAGCGCTCATTTCTAACCGTCAACCGGTAGAAAGACAGTTTCAGGCGGGCAGTTTGACTGGGGCAGTCACCTCCCAAAAGGTAATGGAGGTGTACAAAGGTTCGCTCAGGCTGGACGGAAATCAGCCATAGAGTGTAAAAGCATAAGCGAGCTTGACTGCGAGACTGACATGTCAAGCAGAGACGAAAGTCGGTTTTAGTGATCCGACGGTGCTGAGTGGAAAGGCCGTCGCTCAACGGATAAAAGTTACTCTAAGGATAACAGGCTGA
>M03053_135_000000000-ALP1V_1_1107_11064_10849/	
GGACAAAAAGACCCTATGCAGCTTTACTGTAACTTGAAATTGAAATTGGACTTTAGTCGCGCAGTATAGGTGGGAGGCGTTGAAAGTATTCTTGCGGGAATACCTGAGCTATCAGTGAGATACCACTCTTCTAATGTTAGATTTCTAACTTTGAACCATTATCTGGTCAGAGAACAGTTTCAGGCGGGCAGTTTGACTGGGGCGGTCGCCTCCCAAATGGTAACGGAGGCGTACAAAGGTTTCCTCTGAACGGGTAGAAATCGTATCTAGAGTGTAAAGGCATAAGGAAGCTTGACTGTGAGACCTACAAGTCGAACAGGGACGAAAGTCGGTCTTAGTGATCTGACGGTACTGAGTGGAAAGGCCGTCACTCAACGGATAAAAGTTACTCTAGGGATAACAGGCTGA
>M03053_135_000000000-ALP1V_1_1114_20513_18349/	
GGACAAAAAGACCCTATGAAGCTTTACTGTAGCTTGATATTGGCTCCGGGCTTTGTTTGCGCAGGATAGGTGGGAGGCGTTGAAAATTTTCTTGCGGGAAGATTGGAGCCGTTGGTGAGATACCACTCTAACAATGCTAGGATTCTAACCCTACACCGTTATCCGGTTAGGGGACAGTTTCAGGTGGTCAGTTTGACTGGGGCGGTCGCCTCCTAAAAGGTAACGGAGGCGTGCAAAGGTTTCCTCAGACTGGTCGGAAATCAGTCGTAGAGTGTAAAGGCATAAGGAAGCTTGATTGTGAGACCTACAAGTCGAACAAAGACGAAAGTCGGCCTTAGTGATCCGACGGTGCCGTGTGGAAGGGCCGTCGCTCAACGGATAAAAGTTACTCTAGGGATAACAGGCTGA
>M03053_135_000000000-ALP1V_1_2116_17904_10997/	
GGACAGAAAGACCCTATGCAGCTTTACTGTAACCTGAAATTGAAATTGGACTTTAGTCGCGCAGTATAGGTGGGAGGCGTTGAAAGTATTCTTGCGGGAATACCGGAGCTATCAGTGAGATACCACTCTTCTAATGTTAGATTTCTAACTTTGAACCATTATCTGGTCAAAGAACAGTTTCAGGCGGGCAGTTTGACTGGGGCGGTCGCCTCCCAAATGGTAACGGAGGCGTACAAAGGTTTCCTCTGAACGGGTAGAAATCGTATCTAGAGTGTAAAGGCATAAGGAAGCTTGACTGTGAGACCTACAAGTCGAACAGGGACGAAAGTCGGTCTTAGTGATCTGACGGTACTGAGTGGAAAGGCCGTCACTCAACGGATAAAGTTACTCTAGGGATAACAGGCTGA
>M03053_135_000000000-ALP1V_1_1119_8343_19414/	
GGACAAAAAGACCCTATGCAGCTTTACTGTAGCTTGGAATTGGTTTCGGGCTCTTCTTGCGCAGCTTAGGTGGAAGACTGAGATCATGCCCTTCCGGGGGTATGTGAGTCATCAGTGAGATACCACTCAGGGAGAGCTAGAAATCTAATGGTGATCCTTGAATCAGGACACTTGACAGTTTCAGGTGGGCAGTTTTACTGGGGCGGTAGCCTCCCAAAATGTAACGGAGGCGTACAAAGGTTCCCTCAGGCTGGACGGAAATCAGTCGTAGAGTATAAAGGCAGAAGGGAGCGTGACTGCAAGACCTACAAGTCGAGCAGGGACGAAAGTCGGTCTTAGTGATCCGACGGTGCCGTGTGGAAGGGCCGTCGCTCAACGGATAAAAGTTACTCTAGGGATAACAGGCTGA
>M03053_135_000000000-ALP1V_1_1102_15105_8662/	
GGACAGAAAGACCCTATGAAGCTTTACTGTAACCTGGAATTGCTCTCAAGCTTATCTTGCGCAGCTTAGGTGGGAGGCTATGAACCTTTTCTTCTGGGAAGAGGGGAGCCATCAGTGAGATACCACTCTTGGTAAGCTAGAGCGCTCAGTCTTCACCGTCATCCGGTAAGACGACAGTTTCAGGCGGGCAGTTTGACTGGGGCAGTCGCCTCCCAAAAGGTAATGGAGGTGTGCAAAGGTTCCCTCAGGCTGGACGGAAATCAGCCATAGAGTGTAAAAGCATAAGGGAGCTTGACTGCGAGACTGACATGTCAAGCAGAGACGAAAGTCGGCTTTAGTGATCCGACGGTGCTGTGTGGAAAGGCCGTCGCTCAACGGATAAAAGTTACTCTAGGGATAACAGGCTGA
>M03053_135_000000000-ALP1V_1_2112_25693_14756/	
GGACAGAAAGACCCTATGCAGCTTTACTGTAACTTGAAATTGAGATTGGACTTTAGTCGCGCAGTATAGGTGGGAGGCGTTGATAATACTCTTGCGGGAGTATTGGAGCTATCAGTGAGATACCACTCTTCTAATGTTAGATTTCTAACTTTGAACCATTATCTGGTCAGAGAACAGTTTCAGGCGGGCAGTTTGACTGGGGCGGTCGCCTCCCAAATGGTAACGGAGGCGTACAAAGGTTTCCTCTGAACGGGTAGAAATCGTATCTAGAGTGTAAAGGCATAAGGAAGCTTGACTGTGGGACCTACAAGTCGAACAGGGACGAAAGTCGGTCTTAGTGATCTGACGGTACTGAGTGGAAAGGCCGTCACTCAACGGATAAAAGTTACTCTAGGGATAACAGGCTGA
>M03053_135_000000000-ALP1V_1_1114_18076_4641/	
GGACAGAAAGACCCTATGCAGCTTTACTGTAACCTGGAATTGCTCTCAAGCTTATCTTGCGCAGCTTAGGTGGGAGACGTTGAACTTCTTCTTCCGGGAAGGAGGGAGTCATCAGTGAGATACCACTCTTGGTAAGCTAGAGCGCTCATTTCTAACCGTCAACCGGTAGAAAGACAGTTTCAGGCGGGCAGTTTGACTGGGGCAGTCACCTCCCAAAAGGTAATGGAGGTGTACAAAGGTTCGCTCAGGCTGGACGGAAATCAGCCATAGAGTGTAAAAGCATAAGCGAGCTTGACTGCGAGACTGACATGTCAAGCAGAGACGAAAGTCGGTTTTAGTGATCCGACGGTGCTGAGTGGAAAGGCCGTCGCTCAACGGATAAAAGTTACTCTAGGGATAACAGGCTGA
>M03053_135_000000000-ALP1V_1_2103_23419_9473/	
GGACAGAAAGACCCTATGAAGCTTTACTGTAACCTGGAATTGCTCTCAAGCTTATCTTGCGCAGCTTAGGTGGGAGGCTATGAACCTTTTCTTCTGGGAAGAGGGGAGCCATCAGTGAGATACCACTCTTGGTAAGCTAGAGCGCTCAGTCTTCACCGTCATCCGGTAAGACGACAGTTTCAGGCGGGCAGTTTGACTGGGGCAGTCACCTCCCAAAAGGTAATGGAGGTGTACAAAGGTTCGCTCAGGCTGGACGGAAATCAGCCATAGAGTGTAAAAGCATAAGCGAGCTTGACTGCGAGACTGACATGTCAAGCAGAGACGAAAGTCGGTTTTAGTGATCCGACGGTGCTGAGTGGAAAGGCCGTCGCTCAACGGATAAAAGTTACTCTAGGGATAACAGGCTGA
>M03053_135_000000000-ALP1V_1_1104_9327_3969/	
GGACAGAAAGACCCTATGAAGCTTTACTGTAACCTGGAATTGCTCTCAAGCTTATCTTGCGCAGCTTAGGTGGGAGACGTTGAACTTCTTCTTCCGGGAAGGAGGGAGTCATCAGTGAGATACCACTCTTGGTAAGCTAGAGCGCTCATTTCTAACCGTCAACCGGTAGAAAGACAGTTTCAGGCGGGCAGTTTGACTGGGGCAGTCACCTCCCAAAAGGTAATGGAGGTGTACAAAGGTTCGCTCAGGCTGGACGGAAATCAGCCATAGAGTGTAAAAGCATAAGCGAGCTTGACTGCGAGACTGACATGTCAAGCAGAGACGAAAGTCGGTTTTAGTGATCCGACGGTGCTGAGTGGAAAGGCCGTCGCTCAACGGATAAAAGTTACTCTAGGGATAACAGGCTGA
>M03053_135_000000000-ALP1V_1_1103_26156_21340/	
GGACAGAAAGACCCTATGCAGCTTTACTGTAACCTGGAATTGCTCTCAAGCTTAACTTGCGCAGCTTAGGTGGGAGACGTTGAACTTCTTCTTCCGGGAAGGAGGGAGTCATCAGTGAGATACCACTCTTGGTAAGCTAGAGCGCTCATTTCTAACCGTCAACCGGTAGAAAGACAGTTTCAGGCGGGCAGTTTGACTGGGGCAGTCACCTCCCAAAAGGTAATGGAGGTGTACAAAGGTTCGCTCAGGCTGGACGGAAATCAGCCATAGAGTGTAAAAGCATAAGCGAGCTTGACTGCGAGACTGACATGTCAAGCAGAGACGAAAGTCGGTTTTAGTGATCCGACGGTGCTGAGTGGAAAGGCCGTCGCTCAACGGATAAAAGTTACTCTAGGGATAACAGGCTGA
>M03053_135_000000000-ALP1V_1_1117_7791_13171/	
GGACAAAAAGACCCTATGCAGCTTTACTGTAACCTGGAATTGCTCTCAAGCTTATCTTGCGCAGCTTAGGTGGGAGACGTTGAACTTCTTCTTCCGGGAAGGAGGGAGTCATCAGTGAGATACCACTCTTGGTAAGCTAGAGCGCTCATTTCTAACCGTCAACCGGTAGAAAGACAGTTTCAGGCGGGCAGTTTGACTGGGGCAGTCACCTCCCAAAAGGTAATGGAGGTGTACAAAGGTTCGCTCAGGCTGGACGGAAATCAGCCATAGAGTGTAAAAGCATAAGCGAGCTTGACTGCGAGACTGACATGTCAAGCAGAGACGAAAGTCGGTTTTAGTGATCCGACGGTGCTGAGTGGAAAGGCCGTCGCTCAACGGATAAAAGTTACTCTAGGGATAACAGGCTGA
>M03053_135_000000000-ALP1V_1_1102_11940_8413/	
GGACAGAAAGACCCTATGAAGCTTTACTGTAACCTGGAATTGCTCTCAAGCTTATTTCGCGCAGCTTGGGTGGGAGACGTTGAACCTTTTCTTCCGGGAAAGGGGGAGTCATCAGTGAGATACCACTCTTGGTAAGCTAGAGCGCTCATTTTTAACCGTTATCCGGTAAAAAGACAGTTTCAGGCGGGCAGTTTGACTGGGGCAGTCACCTCCCAAAAGGTAATGGAGGTGTACAAAGGTTCCCTCAGGCTGGACGGAAATCAGCCATAGAGTGTAAAAGCATAAGGGAGCTTGACTGCGAGACGGACATGTCAAGCAGAGACGAAAGTCGGTTTTAGTGATCCGACGGTGCTGAGTGGAAAGGCCGTCGCTCAACGGATAAAAGTTACTCTAGGGATAACAGGCTGA
>M03053_135_000000000-ALP1V_1_1107_6203_14671/	
GGACAGAAAGACCCTATGCAGCTTTACTGTAACCTGGAATTGCTCTCAAGCTTATCTTGCGCAGCTTAGGTGGGAGGCTATGAACCTTTTCTTCCGGGAAGAGGGGAGCCATCAGTGAGATACCACTCTTGGTAAGCTAGAGCGCTCAGTCTTCACCGTTATCCGGTAAGACGACAGTTTCAGGCGGGCAGTTTGACTGGGGCAGTCACCTCCCAAAAGGTAATGGAGGTGTGCAAAGGTTCCCTCAGGCTGGACGGAAATCAGCCATAGAGTGTAAAAGCATAAGCGAGCTTGACTGCGAGACTGACATGTCAAGCAGAGACGAAAGTCGGTTTTAGTGATCCGACGGTGCTGAGTGGAAAGGCTGTCGCTCAACGGATAAAAGTTACTCTAGGGATAACATGCTGA
>M03053_135_000000000-ALP1V_1_1119_11656_22881/	
GGACAAAAAGACCCTATGAAGCTTTACTGTAACCTGGAATTGCTCTCAAGCTTATCTTGCGCAGCTTAGGTGGGAGACGTTGAACTTCTTCTTCCGGGAAGGAGGGAGTCATCAGTGAGATACCACTCTTGGTAAGCTAGAGCGCTCATTTCTAACCGTCAACCGGTAGAAAGACAGTTTCAGGCGGGCAGTTTGACTGGGGCAGTCACCTCCCAAAAGGTAACGGAGGCGTACAAAGGTTTCCTCTGAACGGGTAGAAATCGTATCTAGAGTGTAAAGGCATAAGGAAGCTTGACTGTGGGACCTACAAGTCGAACAGGGACGAAAGTCGGTCTTAGTGATCTGACGGTACTGAGTGGAAAGGCCGTCACTCAACGGATAAAAGTTACTCTAGGGATAACAGGCTGA
>M03053_135_000000000-ALP1V_1_2118_20412_8909/	
GGACAGAAAGACCCTATGCAGCTTTACTGTAACTTGAAATTGAAATTGGGCTTTAGTCGCGCAGCATAGGTGGGAGGCTTTGAAGATACTCTTGTGGGAGGATTGGAGCCGTAAGTGAGATACCACTCTTCTAATGTTAGATTTCTAACTTTGAACCATTATCTGGTCAAAAGACAGTTTCAGGCGGGCAGTTTGACTGGGGCGGTCGCCTCCCAAATGGTAACGGAGGCGTACAAAGGTTTCCTCTGAACGGGTAGAAATCGTATCTAGAGTATAAAGGCATAAGGAAGCTTGACTGTGAGACCTACAAGTCGAACAGGGACGAAAGTCGGTCTTAGTGATCTGACGGTACTGAGTGGAAAGGCCGTCACTCAACGGATAAAAGTTACTCTAGGGATAACAGGCTGA
>M03053_135_000000000-ALP1V_1_1114_5621_21205/	
GGACAGAAAGACCCTATGAAGCTTTACTGTAACCTGAAATTGAAATTGGACTTTAGTCGCGCAGTATAGGTGGGAGGCGTTGAAAGTATTCTTGCGGGAATACCGGAGCTATCAGTGAGATACCACTCTTCTAATGTTAGATTTCTAACTTTGAACCATTATCTGGTCAAAGAACAGTTTCAGGCGGGCAGTTTGACTGGGGCGGTCGCCTCCCAAATGGTAACGGAGGCGTACAAAGGTTTCCTCTGAACGGGTAGAAATCGTGTCTAGAGTGTAAAGGCATAAGGAAGCTTGACTGTGAGACCTACAAGTCGAACAGGGACGAAAGTCGGTCTTAGTGATCTGACGGTACTGAGTGGAAAGGCCGTCACTCAACGGATAAAAGTTACTCTAGGGATAACAGGCTGA
>M03053_135_000000000-ALP1V_1_1107_3613_8427/	
GGACAAAAAGACCCTATGAAGCTTTACTGTAACCTGGAATTGCTCTCAAGCTTATCTTGCGCAGCTTAGGTGGGAGGCTATGAACCTTTTCTTCTGGGAAGAGGGGAGCCATCAGTGGGATACCACTCTTGGTAAGCTAGAGCGCTCAGTCTTCACCGTCATCCGGTAAGACGACAGTTTCAGGCGGGCAGTTTGACTGGGGCAGTCACCTCCCAAAAGGTAATGGAGGTGTGCAAAGGTTCCCTCAGGCTGGACGGAAATCAGCCATAGAGTGTAAAAGCATAAGCGAGCTTGACTGCGAGACTGACATGTCAAGCAGAGACGAAAGTCGGTTTTAGTGATCCGACGGTGCTGAGTGGAAAGGCCGTCGCTCAACGGATAAAAGTTACTCTAGGGATAACAGGCTGA
>M03053_135_000000000-ALP1V_1_1108_18970_11663/	
GGACAGAAAGACCCTATGCAGCTTTACTGTAACTTGATATTGGCTCCGGGCTTTGTTTGCGCAGGATAGGTGGGAGGCGTTGAAAATTTTCTTGCGGGGAAATTGGAGCCGTTGGTGAGATACCACTCTAACAATGCTAGGATTCTAACCCTATACCGTTATCCGGTTAGGGGACAGTTTCAGGTGGTCAGTTTGACTGGGGCGGTCGCCTCCCAAAAGGTAACGGAGGCGTGCAAAGGTTTCCTCAGGCTGGTCGGAAATCAGTCGTAGAGTGTAAAGGCATAAGGAAGCTTGATTGTGAGACCTACAAGTCGTACAAAGACGAAAGTCGGCCTTAGTGATCCGACGGTTCCGAGTGGAAGGGCCGTCGCTCAACGGATAAAAGTTACTCTAGGGATAACAGGCTGA
>M03053_135_000000000-ALP1V_1_1102_15277_19392/	
GGACAAAAAGACCCTATGCAGCTTTACTGTAACCTGGAATTGCTCTCAAGCTTATCTTGCGCAGCTTAGGTGGGAGGCTATGAACCTTTTCTTCTGGGAAGAGGGGAGCCATCAGTGAGATACCACTCTTGGTAAGCTAGAGCGCTCAGTCTTCACCGTCATCCGGTAAGACGACAGTTTCAGGCGGGCAGTTTGACTGGGGCAGTCACCTCCCAAAAGGTAATGGAGGTGTGCAAAGGTTCCCTCAGGCTGGACGGAAATCAGCCATAGAGTGTAAAAGCATAAGGGAGCTTGACTGCGAGACTGACATGTCAAGCAGAGACGAAAGTCGGCTTTAGTGATCCGACGGTGCTGTGTGGAAAGGCCGTCGCTCAACGGATAAAAGTTACTCTAGGGATAACAGGCTGA
>M03053_135_000000000-ALP1V_1_1110_13983_22844/	
GGACAGAAAGACCCTATGCAGCTTTACTGTAACCTGGAATTGCTCTCAAGCTTATCTTGCGCAGCTTAGGTGGGAGGCTATGAACCTTTTCTTCTGGGAAGAGGGGAGCCATCAGTGAGATACCACTCTTGGTAAGCTAGAGCGCTCAGTCTTCACCGTCATCCGGTAAGACGACAGTTTCAGGCGGGCAGTTTGACTGGGGCAGTCACCTCCCAAAAGGTAATGGAGGTGTGCAAAGGTTCCCTCAGGCTGGACGGAAATCAGCCATAGAGTGTAAAAGCATAAGGGAGCTTGACTGCGAGACTGACATGTCAAGCAGAGACGAAAGTCGGCTTTAGTGATCCGACGGTGCTGTGTGGAAAGGCCGTCGCTCAACGGATAAAAGTTACTCTAGGGATAACAGGCTGA
>M03053_135_000000000-ALP1V_1_2116_3182_13878/	
GGACAGAAAGACCCTATGCAGCTTTACTGTAACCTGGAATTGCTCTCAAGCTTATCTTGCGCAGCTTAGGTGGGAGGCTATGAACCTTTTCTTCCGGGAAGAGGGGAGCCATCAGTGAGATACCACTCTTGGTAAGCTAGAGCGCTCAGTCTTCACCGTTATCCGGTAAGACGACAGTTTCAGGCGGGCAGTTTGACTGGGGCAGTCACCTCCCAAAAGGTAATGGAGGTGTGCAAAGGTTCCCTCAGGCTGGACGGAAATCAGCCATAGAGTGTAAAAGCATAAGGGAGCTTGACTGCGAGATTGACATGTCAAGCAGAGACGAAAGTCGGCTTTAGTGATCCGACGGTGCTGTGTGGAAAGGCCGTCGCTCAACGGATAAAAGTTACTCTAGGGATAACAGGCTGA
>M03053_135_000000000-ALP1V_1_2119_9805_5202/	
GGACAGAAAGACCCTATGCAGCTTTACTGTAACCTGGAATTGCTCTCAAGCTTATCTTGCGCAGCTTAGGTGGGAGGCTATGAACCTTTTCTTCCGGGAAGAGGGGAGCCATCAGTGAGATACCACTCTTGGTAAGCTAGAGCGCTCAGTCTTCACCGTTATCCGGTAAGACGACAGTTTCAGGCGGGCAGTTTGACTGGGGCAGTCACCTCCCAAAAGGTAATGGAGGTGTGCAAAGGTTCCCTCAGGCTGGACGGAAATCAGCCATAGAGTGTAAAAGCAAAAGGGAGCTTGACTGCGAGACTGACATGTCAAGCAGAGACGAAAGTCGGCTTTAGTGATCCGACGGTGCTGTGTGGAAAGGCCGTCGCTCAACGGATAAAAGTTACTCTAGGGATAACAGGCTGA
>M03053_135_000000000-ALP1V_1_2111_14839_22493/	
GGACAGAAAGACCCTATGAAGCTTTACTGTAACCTGGAATTGCTCTCAAGCTTATTTTGCGCAGCTTAGGTGGGAGACGTTGAACTTCTTTTTCCGGAAAGGAGGGAGTCATCAGTGAGATACCACTCTTGGTAAGCTAGAGCGCTCATTTCTAACCGTTATCCGGTAGAAAGACAGTTTCAGGCGGGCAGTTTGACTGGGGCAGTCACCTCCCAAAAGGTAATGGAGGTGTACAAAGGTTCCCTCAGGCTGGACGGAAATCAGCCATAGAGTGTAAAAGCATAAGGGAGCTTGACTGCGAGACGGACATGTCAAGCAGAGACGAAAGTCGGTTTTAGTGATCCGACGGTGCTGAGTGGAAAGGCCGTCGCTCAACGGATAAAAGTTACTCTAGGGATAACAGGCTGA
>M03053_135_000000000-ALP1V_1_1117_14791_11781/	
GGACAAAAAGACCCTATGCAGCTTTACTGTATCTTGGAATTGGGTTTGGTCTTTACTTGCGCAGGATAGGTGGGAGGCTTTGAAGATGATCTTGCGGGATCGTTGGAGCCACTGGTGAGATACCACTCTTGTAATGATAAAATCCTAACTTTGAACCGTTATCCGGTCAGAGAACAGTTTCAGGTGGGCAGTTTGACTGGGGCGGTCGCCTCCTAAAAGGTAACGGAGGCGTGCAAAGGTTCCCTCAGGCTGGTTGGACATCAGTCGTAGAGTGTAAAGGCATAAGGGAGCTTGACTGCGTGACCAACAAGTCGAGCAGAGACGGAAGTCGGCCTTAGTGATCCGGCGCTTCCGAGTGGAAGGGGCGTCGCTCAACGGATAAAAGTTACTCTAGGGATAACAGGCTGA
>M03053_135_000000000-ALP1V_1_1111_17943_21756/	
GGACAAAAAGACCCTATGCAGCTTTACTGTAACTTGAAATTGAAATTGGACTTTAGTCGCGCAGTATAGGTGGGAGGCGTTGATAATACTCTTGCGGGAGTATTGGAGCTATCAGTGAGATACCACTCTTCTAATGTTAGATTTCTAACTTTGAACCATTATCTGGTCAAAGGACAGTTTCAGGCGGGCAGTTTGACTGGGGCGGTCGCCTCCCAAATGGTAACGGAGGCGTACAAAGGTTTCCTCTGAACGGGTAGAAATCGTATCTAGAGTGTAAAGGCATAAGGAAGCTTGACTGTGAGACCTACAAGTCGAACAGGGACGAAAGTCGGTCTTAGTGATCTGACGGTACTGAGTGGAAAGGCCGTCACTCAACGGATAAAAGTTACTCTAGGGATAACAGGCTGA
>M03053_135_000000000-ALP1V_1_2112_3873_14917/	
GGACAGAAAGACCCTATGAAGCTTTACTGTAGCTTGATATTGGCTCCGGGCTTTGTTTGCGCAGGATAGGTGGGAGGCGTTGAAGATTTTCTTGCGGGAAAGTCAGAGCCGTTGGTGAGATACCACTCTAACAATGCTAGGATTCTAACCCTATACCGTTATCCGGTTAGGGGACAGTTTCAGGTGGTCAGTTTGACTGGGGCGGTCGCCTCCCAAAAGGTAACGGAGGCGTGCAAAGGTTTCCTCAGGCTGGTCGGAAATCAGTCGTAGAGTGTAAAGGCATAAGGAAGCTTGATTGTGAGACCTACAAGTCGAACAAAGACGAAAGTCGGCCTTAGTGATCCGACGGTTCCGAGTGGAAGGGCCGTCGCTCAACGGATAAAAGTTACTCTAGGGATAACAGGCTGA
>M03053_135_000000000-ALP1V_1_2106_25034_9921/	
GGACAGAAAGACCCTATGAAGCTTTACTGTAACCTGGAATTGCTCTCAAGCTTATCTTGCGCAGCTTAGGTGGGAGACGTTGAACTTCTTCTTCCGGGAGGGAGGGAGTCATCAGTGAGATACCACTCTTGGTAAGCTAGAGCGCTCATTTCTAACCGTCAACCGGTAGAAAGACAGTTTCAGGCGGGCAGTTTGGCTGGGGCAGTCACCTCCCAAAAGGTAATGGAGGTGTACAAAGGTTCGCTCAGGCTGGACGGAAATCAGCCATAGAGTGTAAAAGCATAAGCGAGCTTGACTGCGAGACTGACATGTCAAGCAGAGACGAAAGTCGGTTTTAGTGATCCGACGGTGCTGAGTGGAAAGGCCGTCGCTCAACGGATAAAAGTTACTCTAGGGATAACAGGCTGA
>M03053_135_000000000-ALP1V_1_2102_21260_4806/	
GGACAGAAAGACCCTATGCAGCTTTACTGTAACCTGGAATTGCTCTCAAGCTTATCTTGCGCAGCTTAGGTGGGAGACGTTGAACTTCTTCTTCCGGGAAGGAGGGAGTCATCAGTGAGATACCACTCTTGGTAAGCTAGAGCGCTCATTTCTAACCGTCAACCGGTAGAAAGACAGTTTCAGGCGGGCAGTTTGACTGGGGCAGTCACCTCCCAAAAGGTAATGGAGGTGTACAAAGGTTCGCTCAGGCTGGACGGAAATCAGCCATAGAGTGTAAAAGCATAAGCGAGCTTGACTGCGAGACTGACATGTCAAGCAGAGACGAAAGTCGGTTTTAGTGATCCGACGGTGCTGAGTGGAAAGGCCGTCGCTCAACGGATAAAAGTTACTCTAGGGATAACAGGCTGA
>M03053_135_000000000-ALP1V_1_1116_15084_18243/	
GGACAAAAAGACCCTATGCAGCTTTACTGTAACCTGGAATTGCTCTCAAGCTTATCTTGCGCAGCTTAGGTGGGAGGCTATGAACCTTTTCTTCCGGGAAGAGGGGAGCCATCAGTGAGATACCACTCTTGGTAAGCTAGAGCGCTCAGTCTTCACCGTTATCCGGTAAGACGACAGTTTCAGGCGGGCAGTTTGACTGGGGCAGTCACCTCCCAAAAGGTAATGGAGGCGTGCAAAGGTTCCCTCAGGCTGGACGGAAATCAGCCATAGAGTGTAAAAGCATAAGGGAGCTTGACTGCGAGACTGACATGTCAAGCAGAGACGAAAGTCGGCTTTAGTGATCCGACGGTGCTGTGTGGAAAGGCCGTCGCTCAACGGATAAAAGTTACTCTAGGGATAACAGGCTGA
>M03053_135_000000000-ALP1V_1_1106_19775_8099/	
GGACAAAAAGACCCTATGCAGCTTTACTGTAACCTGGAATTGCTCTCAAGCTTATCTTGCGCAGCTTAGGTGGGAGGCTATGAACCTTTTCTTCTGGGAAGAGGGGAGCCATCAGTGAGATACCACTCTTGGTAAGCTAGAGCGCTCAGTCTTCACCGTCATCCGGTAAGACGACAGTTTCAGGCGGGCAGTTTGACTGGGGCAGTCACCTCCCAAAAGGTAATGGAGGCGTGCAAAGGTTTCCTCAGGCCGGTCGGAAATCGGTCGTAGAGTGTAAAGGCATAAGGAAGCTTGATTGTGAGACCTACAAGTCGAACAAAGACGAAAGTCGGCCTTAGTGATCCGACGGTTCCGAGTGGAAGGGCCGTCGCTCAACGGATAAAAGTTACTCTAGGGATAACAGGCTGA
>M03053_135_000000000-ALP1V_1_1102_8381_7979/	
GGACAGAAAGACCCTATGAAGCTTTACTGTAACCTGGAATTGCTCTCAAGCTTATCTTGCGCAGCTTAGGTGGGAGACGTTGAACTTCTTCTTCCGGGAAGGAGGGAGTCATCAGTGAGATACCACTCTTGGTAAGCTAGAGCGCTCATTTCTAACCGTCAACCGGTAGAAAGACAGTTTCAGGCGGGCAGTTTGACTGGGGCAGTCACCTCCCAAAAGGTAATGGAGGTGTACAAAGGTTCGCTCAGGCTGGACGGAAATCAGCCATAGAGTGTAAAAGCATAAGCGAGCTTGACTGCGAGACTGACATGTCAAGCAGAGACGAAAGTCGGTTTTAGTGATCCGACGGTGCTGAGTGGAAAGGCCGTCGCTCAACGGATAAAAGTTACTCTAGGGATAACAGGCTGA
>M03053_135_000000000-ALP1V_1_1102_4923_18751/	
GGACAAAAAGACCCTATGCAGCTTTACTGTAACCTGGAATTGCTCTCAAGCTTATCTTGCGCAGCTTAGGTGGGAGACGTTGAACTTCTTCTTCCGGGAAGGAGGGAGTCATCAGTGAGATACCACTCTTGGTAAGCTAGAGCGCTCATTTCTAACCGTCAACCGGTAGAAAGACAGTTTCAGGCGGGCAGTTTGACTGGGGCAGTCACCTCCCAAAAGGTAATGGAGGTGTACAAAGGTTCGCTCAGGCTGGACGGAAATCAGCCATAGAGTGTAAAAGCATAAGCGAGCTTGACTGCGAGACTGACATGTCAAGCAGAGACGAAAGTCGGTTTTAGTGATCCGACGGTGCTGAGTGGAAAGGCCGTCGCTCAACGGATAAAAGTTACTCTAGGGATAACAGGCTGA
>M03053_135_000000000-ALP1V_1_1112_6763_7113/	
GGACAGAAAGACCCTATGCAGCTTTACTGTAACTTGAAATTGAAATTGGACTTTATTTGCGCAGTATAGGTGGGAGGCGTTGAGTTTATTCTTGCGGGAATTTAGGAGCCATCAGTGAGATACCACTCTGGTAATGTTAGATTTCTAACTTTGTATCATTATCTGGTCAAAGAACAGTTTCAGGCGGGCAGTTTGACTGGGGCGGTCGCCTCCCAAATGGTAACGGAGGCGTACAAAGGTTTCCTCTGAACGTGTAGAAATCGTATCTGGAGTGTAAAGGCATAAGGAAGCTTGACTGTGAGACCTACAAGTCGAGCAGGGACGAAAGTCGGTCTTAGTGATCTGACGGTGCTGAGTGGAAAGGCCGTCACTCAACGGATAAAAGTTACTCTAGGGATAACAGGCTGA
>M03053_135_000000000-ALP1V_1_1111_7501_23919/	
GGACAGAAAGACCCTATGCAGCTTTACTGTAACCTGAAATTGAAATTGGACTTTAGTCGAGCAGTATAGGTGGGAGGCGTTGAAAGTATTCTTGCGGGAATACCGGAGCTATCAGTGAGATACCACTCTTCTAATGTTAGATTTCTAACTTTGAACCATTATCTGGTCAAAGAACAGTTTCAGGCGGGCAGTTTGACTGGGGCGGTCGCCTCCCAAATGGTAACGGAGGCGTGCAAAGGTTTCCTCTGAACGGGTAGAAATCGTATCTAGAGTGTAAAGGCATAAGGAAGCTTGACTGTGAGACCTACAAGTCGAACAGGGACGAAAGTCGGTCTTAGTGATCTGACGGTACTGAGTGGAAAGGCCGTCACTCAACGGATAAAAGTTACTCTAGGGATAACAGGCTGA
>M03053_135_000000000-ALP1V_1_1118_21955_13695/	
GGACAGAAAGACCCTATGCAGCTTTACTGTAACTTGAAATTGAAATTGGACTTTAGTCGCGCAGCATAGGTGGGAGGCTTTGAAGCTACTCTTGCGGGAGAAGCTGAGCTATCAGTGAGATACCACTCTTCTAATGTTAGATTTCTAACTTTGAACCATTATCTGGTCAGAGAACAGTTTCAGGCGGGCAGTTTGACTGGGGCGGTCGCCTCCCAAATGGTAACGGAGGCGTACAAAGGTTTCCTCTGAACGGGTAGAAATCGTATCTAGAGTGTAAAGGCATAAGGAAGCTTGACTGTGAGACCTACAAGTCGAACAGGGACGAAAGTCGGTCTTAGTGATCTGACGGTACTGAGTGGAAAGGCCGTCACTCAACGGATAAAAGTTACTCTAGGGATAACAGGCTGA
>M03053_135_000000000-ALP1V_1_1119_10697_6434/	
GGACAGAAAGACCCTATGCAGCTTTACTGTAACCTGGAATTGCTCTCAAGCTTATTTCGCGCAGCTTAGGTGGGAGACGTTGAACCTTTTCTTCCGGGAAAGGGGGAGTCATCAGTGAGATACCACTCTTGGTAAGCTAGAGCGCTCATTTTTAACCGTTATCCGGTAAAAAGACAGTTTCAGGCGGGCAGTTTGACTGGGGCAGTCACCTCCCAAAAGGTAATGGAGGTGTACAAAGGTTCCCTCAGGCTGGACGGAAATCAGCCATAGAGTGTAAAAGCATAAGGGAGCTTGACTGCGAGACGGACATGTCAAGCAGAGACGAAAGTCGGTTTTAGTGATCCGACGGTGCTGAGTGGAAAGGCCGTCGCTCAACGGATAAAAGTTACTCTAGGGATAACAGGCTGA
>M03053_135_000000000-ALP1V_1_1102_13119_13906/	
GGACAGAAAGACCCTATGCAGCTTTACTGTAACCTGAAATTGAAATTGGACTTTAGTCGCGCAGTATAGGTGGGAGGCGTTGAAAGTATTCTTGCGGGAATACCGGAGCTATCAGTGAGATACCACTCTTCTAATGTTAGATTTCTAACTTTGAACCATTATCTGGTCAAAGAACAGTTTCAGGCGGGCAGTTTGACTGGGGCGGTCGCCTCCCAAATGGTAACGGAGGCGTACAAAGGTTTCCTCTGAACGGGTAGAAATCGTATCTAGAGTGTAAAGGCATAAGGAAGCTTGACTGTGAGACCTACAAGTCGAACAGGGACGAAAGTCGGTCTTAGTGATCTGACGGTACTGAGTGGAAAGGCCGTCACTCAACGGATAAAAGTTACTCTAGGGATAACAGGCTGA
>M03053_135_000000000-ALP1V_1_2113_8434_21944/	
GGACAGAAAGACCCTATGAAGCTTTACTGTAACCTGGAATTGCTCTCAAGCTTATCTTGCGCAGCTTAGGTGGGAGACGTTGAACTTCTTCTTCCGGGAAGGAGGGAGTCATCAGTGAGATACCACTCTTGGTAAGCTAGAGCGCTCATTTCTAACCGTCAACCGGTAGAAAGACAGTTTCAGGCGAGCAGTTTGACTGGGGCAGTCACCTCCCAAAAGGTAATGGAGGTGTACAAAGGTTCGCTCAGGCTGGACGGAAATCAGCCATAGAGTGTAAAAGCATAAGGGAGCTTGACTGCGAGACTGACATGTCAAGCAGAGACGAAAGTCGGCTTTAGTGATCCGACGGTGCTGTGTGGAAAGGCCGTCGCTCAACGGATAAAAGTTACTCTAGGGATAACAGGCTGA
>M03053_135_000000000-ALP1V_1_1106_7987_12320/	
GGACAGAAAGACCCTATGAAGCTTTACTGTAACCTGGAATTGCTCTCAAGCTTATCTTGCGCAGCTTAGGTGGGAGACGTTGAACTTCTTCTTCCGGGAAGGAGGGAGTCATCAGTGAGATACCACTCTTGGTAAGCTAGAGCGCTCATTTCTAACCGTCAACCGGTAGAAAGACAGTTTCAGGCGGGCAGTTTGACTGGGGCAGTCACCTCCCAAAAGGTAATGGAGGTGTGCAAAGGTTCCCTCAGGCTGGACGGAAATCAGCCATAGAGTGTAAAAGCATAAGGGAGCTTGACTGCGAGACTGACATGTCAAGCAGAGACGAAAGTCGGCTTTAGTGATCCGACGGTGCTGTGTGGAAAGGCCGTCGCTCAACGGATAAAAGTTACTCTAGGGATAACAGGCTGA
>M03053_135_000000000-ALP1V_1_1113_7921_16358/	
GGACAGAAAGACCCTATGAAGCTTTACTGTAACCTGGAATTGCTCTCAAGCTTATCTTGCGCAGCTTAGGTGGGAGACGTTGAACTTCTTCTTCCGGGAAGGAGGGAGTCATCAGTGAGATACCACTCTTGGTAAGCTAGAGCGCTCATTTCTAACCGTCAACCGGTAGAAAGACAGTTTCAGGCGGGCAGTTTGACTGGGGCAGTCACCTCCCAAAAGGTAATGGAGGTGTACAAAGGTTCGCTCAGGCTGGACGGAAATCAGCCATAGAGTGTAAAAGCATAAGCGAGCTTGACTGCGAGACTGACATGTCAAGCAGAGACGAAAGTCGGTTTTAGTGATCTGACGGTGCTGAGTGGAAAGGCCGTCACTCAACGGATAAAAGTTACTCTAGGGATAACAGGCTGA
>M03053_135_000000000-ALP1V_1_1105_13803_13484/	
GGACAGAAAGACCCTATGCAGCTTTACTGTAACTTGAAATTGAAATTGGACTTTAGTCGCGCAGTATAGGTGGGAGGCGTTGATAATACTCTTGCGGGAGTATTGGAGCTATCAGTGAGATACCACTCTTCTAATGTTAGATTTCTAACTTTGAACCATTATCTGGTCAGAGAACAGTTTCAGGCGGGCAGTTTGACTGGGGCGGTCGCCTCCCAAATGGTAACGGAGGCGTACAAAGGTTTCCTCTGAACGGGTAGAAATCGTATCTAGAGTGTAAAGGCATAAGGAAGCTTGACTGTGAGACCTACAAGTCGAACAGGGACGAAAGTCGGTCTTAGTGATCTGACGGTACTGAGTGGAAAGGCCGTCACTCAACGGATAAAAGTTACTCTAGGGATAACAGGCTGA
>M03053_135_000000000-ALP1V_1_1117_28502_12998/	
GGACAAAAAGACCCTATGCAGCTTTACTGTAACCTGGAATTGCTCTCAAGCTTATCTTGCGCAGCTTAGGTGGGAGACGTTGAACTTCTTCCTCCGGGAAGGAGGGAGTCATCAGTGAGATACCACTCTTGGTAAGCTAGAGCGCTCATTTCTAACCGTCAACCGGTAGAAAGACAGTTTCAGGCGGGCAGTTTGACTGGGGCAGTCACCTCCCAAAAGGTAATGGAGGTGTACAAAGGTTCGCTCAGGCTGGACGGAAATCAGCCATAGAGTGTAAAAGCATAAGCGAGCTTGACTGCGAGACTGACATGTCAAGCAGAGACGAAAGTCGGTTTTAGTGATCCGACGGTGCTGAGTGGAAAGGCCGTCGCTCAACGGATAAAAGTTACTCTAGGGATAACAGGCTGA
>M03053_135_000000000-ALP1V_1_1116_5611_19000/	
GGACAGAAAGACCCTATGAAGCTTTACTGTAACTTGAGATTGAAATTGGACTTTATTTGCGCAGGATAGGTGGGAAGCGATGAAAATATTCTTGCGGGAATATTGGAGCTATCAGTGAGATACCACTCTTATAATGTTAGATTTCTAACTTTGAACCATTATCTGGTCAGAGAACAGTCCCAGGCGGGCAGTTTGACTGGGGCGGTCGCCTCCCAAATGGTAACGGAGGCGTACAAAGGTTTCCTCTGAACGTGTAGAAATCGTATCTAGAGTGTAAAGGCATAAGGAAGCTTGACTGTGAGACCTACAAGTCGAGCAGGGACGAAAGTCGGTCTTAGTGATCTGACGGTACTGAGTGGAAAGGCCGTCACTCAACGGATAAAAGTTACTCTAGGGATAACAGGCTGA
>M03053_135_000000000-ALP1V_1_2119_20546_20559/	
GGACAAAAAGACCCTATGCAGCTTTACTGTAACCTGGAATTGCTCTCAAGCTTATCTTGCGCAGCTTAGGTGGGAGACGTTGAACTTCTTCTTCCGGGAAGGAGGGAGTCATCAGTGAGATACCACTCTTGGTAAGCTAGAGCGCTCATTTCTAACCGTCAACCGGTAGAAAGACAGTTTCAGGCGGGCAGTTTGACTGGGGCAGTCACCTCCCAAAAGGTAATGGAGGTGTACAAAGGTTCGCTCAGGCTGGACGGAAATCAGCCATAGAGTGTAAAAGCATAAGCGAGCTTGACTGCGAGACTGACATGTCAAGCAGAGACGAAAGTCGGTTTTAGTGATCCGACGGTGCTGAGTGGAAAGGCCGTCGCTCAACGGATAAAAGTTACTCTAGGGATAACAGGCTGA
>M03053_135_000000000-ALP1V_1_1105_5679_17577/	
GGACAAAAAGACCCTATGCAGCTTTACTGTAACCTGGAATTGCACTCAAGCTTATCTTGCGCAGCTTAGGTGGGAGACGTTGAACTTCTTCTTCCGGGAAGGAGGGAGTCATCAGTGAGATACCACTCTTGGTAAGCTAGAGCGCTCATTTCTAACCGTCAACCGGTAGAAAGACAGTTTCAGGCGGGCAGTTTGACTGGGGCAGTCACCTCCCAAAAGGTAATGGAGGTGTACAAAGGTTCGCTCAGGCTGGACGGAAATCAGCCATAGAGTGTAAAAGCATAAGCGAGCTTGACTGCGAGACTGACATGTCAAGCAGAGACGAAAGTCGGTTTTAGTGATCTGACGGTGCTGAGTGGAAAGGCCGTCGCTCAACGGATAAAAGTTACTCTAGGGATAACAGGCTGA
>M03053_135_000000000-ALP1V_1_1102_23958_2583/	
GGACAAAAAGACCCTATGCAGCTTTACTGTAACCTGGAATTGCTCTCAAGCTTATCTTGCGCAGCTTAGGTGGGAGGCTATGAACCTTTTCTTCTGGGAAGAGGGGAGCCATCAGTGAGATACCACTCTTGGTAAGCTAGAGCGCTCAGTCTTCACCGTCATCCGGTAAGACGACAGTTTCAGGCGGGCAGTTTGACTGGGGCAGTCACCTCCCAAAAGGTAATGGAGGTGTGCAAAGGTTCCCTCAGGCTGGACGGAAATCAGCCATAGAGTGTAAAAGCATAAGGGAGCTTGACTGCGAGACTGACATGTCAAGCAGAGACGAAAGTCGGCTTTAGTGATCCGACGGTGCTGTGTGGAAAGGCCGTCGCTCAACGGATAAAAGTTACTCTAGGGATAACAGGCTGA
>M03053_135_000000000-ALP1V_1_2119_20286_22615/	
GGACAGAAAGACCCTATGCAGCTTTACTGTAACTTGAAATTGAAATTGGACTTTAGTCGCGCAGTATAGGTGGGAGGCGTTGATGATACTCTTGCGGGAGTATTGGAGCTATCAGTGAGATACCACTCTTCTAATGTTAGATTTCTAACTTTGAACCATTATCTGGTCAGAGAACAGTTTCAGGCGGGCAGTTTGACTGGGGCGGTCGCCTCCCAAATGGTAACGGAGGCGTACAAAGGTTTCCTCTGAACGGGTAGAAATCGTATCTAGAGTGTAAAGGCATAAGGAAGCTTGACTGTGAGACCTACAAGTCGAACAGGGACGAAAGTCGGTCTTAGTGATCTGACGGTACTGAGTGGAAAGGCCGTCACTCAACGGATAAAAGTTACTCTAGGGATAACAGGCTGA
>M03053_135_000000000-ALP1V_1_1113_15474_2695/	
GGACAGAAAGACCCTATGCAGCTTTACTGTATCTTGGAATTGGGTTTGGTCTTTACTTGCGCAGGATAGGTGGGAGGCTTTGAAGATGATCTTGCGGGATCGTTGGAGCCACTGGTGAGATACCACTCTTGTAATGATAAAATCCTAACTTTGAACCGTTATCCGGTCAGAGAACAGTTTCAGGTGGGCAGTTTGACTGGGGCGGTCGCCTCCTAAAAGGTAACGGAGGCGTGCAAAGGTTCCCTCAGGCTGGTTGGACATCAGTCGTAGAGTGTAAAGGCATAAGGGAGCTTGACTGCGAGACCAACAAGTCGAGCAGAGACGAAAGTCGGCCTTAGTGATCCGGCGCTTCCGAGTGGAAGGGGCGTCGCTCAACGGATAAAAGTTACTCTAGGGATAACAGGCTGA
>M03053_135_000000000-ALP1V_1_1118_14242_23962/	
GGACAGAAAGACCCTATGCAGCTTTACTGTAACTTGAAATTGAAATTGGACTTTAGTCGCGCAGTATAGGTGGGAGGCGTTGAAAATAATCTTGCGGGAATATTGGAGCCATCAGTGAGATACCACTCTTCTAATGTTAGATTTCTAACTTTGAACCATTATCTGGTCAGAGAACAGTTTCAGGCGGGCAGTTTGACTGGGGCGGTCGCCTCCCAAACGGTAACGGAGGCGCACAAAGGTTTCCTCTGAACGGGTAGAAATCGTATCTAGAGTGTAAAGGCATAAGGAAGCTTGACTGTGAGACCTACAAGTCGAACAGGGACGAAAGTCGGTCTTAGTGATCTGACGGTACTGAGTGGAAAGGCCGTCACTCAACGGATAAAAGTTACTCTAGGGATAACAGGCTGA
>M03053_135_000000000-ALP1V_1_1104_22995_17644/	
GGACAGAAAGACCCTATGCAGCTTTACTGTAACTTGAAATTGAAATTGGACTTTAGTCGCGCAGTATAGGTGGGAGGCGTTGATAATACTCTTGCGGGAGTATTGGAGCTATCAGTGAGATACCACTCTTCTAATGTTAGATTTCTAACTTTGAACCATTATCTGGTCAGAGAACAGTTTCAGGCGGGCAGTTTGACTGGGGCGGTCGCCTCCCAAATGGTAACGGAGGCGTACAAAGGTTTCCTCTGAACGGGTAGAAATCGTATCTAGAGTGTAAAGGCATAAGGAAGCTTGACTGTGAGACCTACAAGTCGAACAGGGACGAAAGTCGGTCTTAGTGATCTGACGGTACTGAGTGGAAAGGCCGTCACTCAACGGATAAAAGTTACTCTAGGGATAACAGGCTGA
>M03053_135_000000000-ALP1V_1_1111_19063_19941/	
GGACAGAAAGACCCTATGCAGCTTTACTGTAGCTTGATATTGGCTCCGGGCTTTGTTTGCGCAGGATAGGTGGGAGGCGTTGAAAATTTTCTTGCGGGAAAATTGGAGCCATTGGTGAGATACCACTCTAACAATGCTAGGATTCTAACCCTATACCGTTATCCGGTTAGGGGACAGTTTCAGGTGGTCAGTTTGACTGGGGCGGTCGCCTCCTAAAAGGTAACGGAGGCGTGCAAAGGTTTCCTCAGACTGGTCGGAAATCAGTCGTAGAGTGTAAAGGCATAAGGAAGCTTGATTGTGAGACCTACAAGTCGAACAAAGACGAAAGTCGGCCTTAGTGATCCGACGGTTCCGAGTGGAAGGGCCGTCGCTCAACGGATAAAAGTTACTCTAGGGATAACAGGCTGA
>M03053_135_000000000-ALP1V_1_2101_17261_17107/	
GGACAAAAAGACCCTATGCAGCTTTACTGTAACTTGAAATTGAAATTGGACTTTATTTGCGCAGTATAGGTGGGAGGTGTTGATTATAATCTTGCGGGATTATTGGAGCCATCAGTGAGATACCACTCTTGTAATGTTAGATTTCTAACTTTGAACCATTATCTGGTCAAAGAACAGTTTCAGGCGGGCAGTTTGACTGGGGCGGTCGCCTCCCAAATGGTAACGGAGGCGTACAAAGGTTTCCTCTGAACGGGTAGAAATCGTATCTAGAGTGTAAAGGCATAAGGAAGCTTGACTGTGAGACCTACAAGTCGAACAGGGACGAAAGTCGGTCTTAGTGATCTGACGGTACTGAGTGGAAAGGCCGTCACTCAACGGATAAAAGTTACTCTAGGGATAACAGGCTGA
>M03053_135_000000000-ALP1V_1_2115_8052_6385/	
GGACAGAAAGACCCTATGCAGCTTTACTGTAACCTGGAATTGCTCTCAAGCTTATCTTGCGCAGCTTAGGTGGGAGACGTTGAACTTCTTCTTCCGGGAAGGAGGGAGTCATCAGTGAGATACCACTCTTGGTAAGCTAGAGCGCTCATTTCTAACCGTCAACCGGTAGAGAGACAGTTTCAGGCGGGCAGTTTGACTGGGGCAGTCACCTCCCAAAAGGTAATGGAGGTGTACAAAGGTTCGCTCAGGCTGGACGGAAATCAGCCATAGAGTGTAAAAGCATAAGCGAGCTTGACTGCGAGACTGACATGTCAAGCAGAGACGAAAGTCGGTTTTAGTGATCCGACGGTGCTGAGTGGAAAGGCCGTCGCTCAACGGATAAAAGTTACTCTAGGGATAACAGGCTGA
>M03053_135_000000000-ALP1V_1_2106_27311_13016/	
GGACAGAAAGACCCTATGCAGCTTTACTGTAACCTGGAATTGCTCTCAAGCTTATCTTGCGCAGCTTAGGTGGGAGACGTTGAACTTCTTCTTTCGGGAGGGAAGGAGTCATCAGTGAGATACCACTCTTGGTAAGCTAGAGCGCTCATTTCTAACCGTCAACCGGTAGAAAGACAGTTTCAGGCGGGCAGTTTGACTGGGGCAGTCACCTCCCAAAAGGTAATGGAGGTGTACAAAGGTTCGCTCAGGCTGGACGGAAATCAGCCATAGAGTGTAAAAGCATAAGGGAGCTTGACTGCGAGACTGACATGTCAAGCAGAGACGAAAGTCGGCTTTAGTGATCCGACGGTGCTGTGTGGAAAGGCCGTCGCTCAACGGATAAAAGTTACTCTAGGGATAACAGGCTGA
>M03053_135_000000000-ALP1V_1_2113_16135_18743/	
GGACAAAAAGACCCTATGAAGCTTTACTGTAACTTGAAATTGAAATTGGACTTTAGTCGCGCAGCATAGGTGGGAGGCTTTGAAGCTACTCTTGCGGGAGAAGCTGAGCTATCAGTGAGATACCACTCTTCTAATGTTAGATTTCTAACTTTGAACCATCATCTGGTCAGAGAACAGTTTCAGGCGGGCAGTTTGACTGGGGCGGTCGCCTCCCAAATGGTAACGGAGGCGTACAAAGGTTTCCTCTGAACGGGTAGAAATCGTATCTAGAGTGTAAAGGCATAAGGAAGCTTGACTGTGAGACCTACAAGTCGAACAGGGACGAAAGTCGGTCTTAGTGATCTGACGGTACTGAGTGGAAAGGCCGTCACTCAACGGATAAAAGTTACTCTAGGGATAACAGGCTGA
>M03053_135_000000000-ALP1V_1_2118_3457_18436/	
GGACAGAAAGACCCTATGAAGCTTTACTGTAACCTGGAATTGCTCTCAAGCTTATCTTGCGCAGCTTAGGTGGGAGGCTATGAACCTTTTCTTCTGGGAAGAGGGGAGCCATCAGTGAGATACCACTCTTGGTAAGCTAGAGCGCTCAGTCTTCACCGTCATCCGGTAAGACGACAGTTTCAGGCGGGCAGTTTGACTGGGGCAGTCACCTCCCAAAAGGTAATGGAGGTGTGCAAAGGTTCCCTCAGGCTGGACGGAAATCAGCCATAGAGTGTAAAAGCATAAGCGAGCTTGACTGCGAGACTGACATGTCAAGCAGAGACGAAAGTCGGTTTTAGTGATCCGACGGTGCTGCGTGGAAAGGCCGTCGCTCAACGGATAAAAGTTACTCTAGGGATAACAGGCTGA
>M03053_135_000000000-ALP1V_1_1117_15121_9528/	
GGACAGAAAGACCCTATGCAGCTTTACTGTAACCTGGAATTGCTCTCAAGCTTATCTTGCGCAGCTTAGGTGGGAGGCTATGAACCTTTTCTTCTGGGAAGAGGGGAGCCATCAGTGAGATACCACTCTTGGTAAGCTAGAGCGCTCAGTCTTCACCGTCATCCGGTAAGACGACAGTTTCAGGCGGGCAGTTTGACTGGGGCAGTCACCTCCCAAAAGGTAATGGAGGTGTGCAAAGGTTCCCTCAGGCTGGACGGAAATCAGCCATAGAGTGTAAAAGCATAAGGGAGCTTGACTGCGAGACTGACATGTCAAGCAGAGACGAAAGTCGGCTTTAGTGATCCGACGGTGCTGTGTGGAAAGGCCGTCGCTCAACGGATAAGAGTTACTCTAGGGATAACAGGCTGA
>M03053_135_000000000-ALP1V_1_1111_13277_8824/	
GGACAAAAAGACCCTATGAAGCTTTACTGTAGCTTGATATTGGCTCCGGGCTTTGTTTGCGCAGGATAGGTGGGAGGCGTTGAAGGTTTTCTTGCGGGAAAATTAGAGCCATTGGTGAGATACCACACTAACAATGCTAGGATTCTAACCCTATACCGTTATCCGGTTAGGGGACAGTTTCAGGTGGTCAGTTTGACTGGGGCGGTCGCCTCCCAAAAGGTAACGGAGGCGTGCAAAGGTTTCCTCAGACTGGTCGGAAATCAGTCGTAGAGTGTAAAGGCATAAGGAAGCTTGATTGTGAGACCTACAAGTCGAACAAAGACGAAAGTCGGCCTTAGTGATCCGACGGTTCCGGGTGGAAGGGCCGTCGCTCAACGGATAAAAGTTACTCTAGGGATAACAGGCTGA
>M03053_135_000000000-ALP1V_1_1108_25498_17514/	
GGACAAAAAGACCCTATGCAGCTTTACTGTAACCTGGAATTGCTCTCAAGCTTATCTTGCGCAGCTTAGGTGGGAGACGTTGAACTTCTTCTTCCGGGAAGGAGGGAGTCATCAGTGAGATACCACTCTTGGTAAGCTAGAGCGCTCATTTCTAACCGTCAACCGGTAGAAAGACAGTTTCAGGCGGGCAGTTTGACTGGGGCAGTCACCTCCCAAAAGGCAATGGAGGTGTACAAAGGTTCGCTCAGGCTGGACGGAAATCAGCCATAGAGTGTAAAAGCATAAGCGAGCTTGACTGCGAGACTGACATGTCAAGCAGAGACGAAAGTCGGTTTTAGTGATCCGACGGTGCTGAGTGGAAAGGCCGTCGCTCAACGGATAAAAGTTACTCTAGGGATAACAGGCTGA
>M03053_135_000000000-ALP1V_1_1119_26733_17746/	
GGACAGAAAGACCCTATGCAGCTTTACTGTAACCTGGAATTGCTCTCAAGCTTATCTTGCGCAGCTTAGGTGGGAGGCTATGAACCTTTTCTTCTGGGAAGAGGGGAGCCATCAGTGAGATACCACTCTTGGTAAGCTAGAGCGCTCAGTCTTCACCGTCAACCGGTAGAAAGACAGTTTCAGGCGGGCAGTTTGACTGGGGCAGTCACCTCCCAAAAGGTAATGGAGGTGTACAAAGGTTCGCTCAGGCTGGACGGAAATCAGCCATAGAGTGTAAAAGCATAAGCGAGCTTGACTGCGAGACTGACATGTCAAGCAGAGACGAAAGTCGGTTTTAGTGATCCGACGGTGCTGAGTGGAAAGGCCGTCGCTCAACGGATAAAAGTAACTCTAGGGATAACAGGCTGA
>M03053_135_000000000-ALP1V_1_1101_26099_7657/	
GACAGAAAGACCCTATGCAGCTTTACTGTAACCTGGAATTGCTCTCAAGCTTATCTTGCGCAGCTTAGGTGGGAGGCTATGAACCTTTTCTTCTGGGAAGAGGGGAGCCATCAGTGAGATACCACTCTTGGTAAGCTAGAGCGCTCAGTCTTCACCGTCATCCGGTAAGACGACAGTTTCAGGCGGGCAGTTTGACTGGGGCAGTCACCTCCCAAAAGGTAATGGAGGTGTGCAAAGGTTCCCTCAGGCTGGACGGAAATCAGCCATAGAGTGTAAAAGCATAAGCGAGCTTGACTGCGAGACTGACATGTCAAGCAGAGACGAAAGTCGGTTTTAGTGATCCGACGGTGCTGAGTGGAAAGGCCGTCGCTCAACGGATAAAAGTTACTCTAGGGATAACAGGCTGA
>M03053_135_000000000-ALP1V_1_1102_15031_14438/	
GGACAGAAAGACCCTATGCAGCTTTACTGTATCTTGGAATTGGGTTTGGTCTTTGCTTGCGCAGGATAGGTGGGAGGCTTTGAAGATGGTCTTGCGGGATCATTGGAGCCACTGGTGAGATACCACTCTAGTAATGATAAAATCCTAACTTTGAACCGTTATCCGGTCAAAGAACAGTTTCAGGTGGGCAGTTTGACTGGGGCGGTCGCCTCCTAAAAGGTAACGGAGGCGTGCAAAGGTTCCCTCAGGCTGGTTGGACATCAGTCGTAGAGTGTAAAGGCATAAGGAAGCTTGATTGTGAGACCTACAAGTCGAACAAAGACGAAAGTCGGCCTTAGTGATCCGACGGTTCCGAGTGGAAGGGCCGTCGCTCAACGGATAAAAGTTACTCTAGGGATAACAGGCTGA
>M03053_135_000000000-ALP1V_1_1114_4708_10213/	
GGACAGAAAGACCCTATGCAGCTTTACTGTAACCTGGAATTGCTCTCAAGCTTATCTTGCGCAGCTTAGGTGGGAGACGTTGAACTTCTTCTTCCGGGAAGGAGGGAGTCATCAGTGAGATACCACTCTTGGTAAGCTAGAGCGCTCATTTCTAACCGTCAACCGGTAGAAAGACAGTTTCAGGCGGGCAGTTTGACTGGGGCAGTCACCTCCCAAAAGGTAATGGAGGTGTACAAAGGTTCGCTCAGGCTGGACGGAAATCAGCCATAGAGTGTAAAAGCATAAGCGAGCTTGACTGCGAGACTGACATGTCAAGCAGAGACGAAAGTCGGTTTTAGTGATCCGACGGTGCTGAGTGGAAAGGCCGTCGCTCAACGGATAAAAGTTACTCTAGGGATAACAGGCTGA
>M03053_135_000000000-ALP1V_1_2106_3560_12178/	
GGACAGAAAGACCCTATGCAGCTTTACTGTAGCTTGATATTGGCTCCGGGCTTTGTTTGCGCAGGATAGGTGGGAGGCGTTGAAAATTTTCTTGCGGGAAGATTGGAGCCGTTGGTGAGATACCACTCTAACAATGCTAGGATTCTAACCCTACACCGTTATCCGGTTAGGGGACAGTTTCAGGTGGTCAGTTTGACTGGGGCGGTCGCCTCCCAAAAGGTAACGGAGGCGTGCAAAGGTTTCCTCAGGCTGGTCGGAAATCAGTCGTAGAGTGTAAAGGCATAAGGAAGCTTGATTGTGAGACCTACAAGTCGAACAAAGACGAAAGTCGGCCTTAGTGATCCGACGGTTCCGAGTGGAAGGGCCGTCGCTCAACGGATAAAAGTTACTCTAGGGATAACAGGCTGA
>M03053_135_000000000-ALP1V_1_1119_10827_13976/	
GGACAGAAAGACCCTATGCAGCTTTACTGTAGCTTGATATTGGCTCCGGGCTTTGTTTGCGCAGGATAGGTGGGAGGCGTTGAAAATTTTCTTGCGGGAAGATTGGAGCCGTTGGTGAGATACCACTCTAACAATGCTAGGATTCTAACCCTACACCGTTATCCGGTTAGGGGACAGTTTCAGGTGGTCAGTTTGACTGGGGCGGTCGCCTCCCAAAAGGTAACGGAGGCGTGCAAAGGTTTCCTCAGGCTGGTCGGAAATCAGTCGTAGAGTGTAAAGGCATAAGGAAGCTTGATTGTGAGACCTACAAGTCGAACAAAGACGAAAGTCGGCCTTAGTGATCCGACGGTTCCGAGTGGAAGGGCCGTCGCTCAACGGATAAAAGTTACTCTAGGGATAACAGGCTGA
>M03053_135_000000000-ALP1V_1_1119_24857_12836/	
GGACAAAAAGACCCTATGAAGCTTTACTGTAGCTTGATATTGGCTCCGGGCTTTGTTTGCGCAGGATAGGTGGGAGGCGTTGAAAATTTTCTTGCGGGAAGATTGGAGCCGTTGGTGAGATACCACTCTAACAATGCTAGGATTCTAACCCTACACCGTTATCCGGTTAGGGGACAGTTTCAGGTGGTCAGTTTGACTGGGGCGGTCGCCTCCCAAAAGGTAACGGAGGCGTGCAAAGGTTTCCTCAGGCTGGTCGGAAATCAGTCGTAGAGTGTAAAGGCATAAGGAAGCTTGATTGTGAGACCTACAAGTCGAACAAAGACGAAAGTCGGCCTTAGTGATCCGACGGTTCCGAGTGGAAGGGCCGTCGCTCAACGGATAAAAGTTACTCTAGGGATAACAGGCTGA
>M03053_135_000000000-ALP1V_1_1110_29246_10559/	
GGACAAAAAGACCCTATGCAGCTTTACTGTAACCTGGAATTGCTCTCAAGCTTATCTTGCGCAGCTTAGGTGGGAGACGTTGAACTTCTTCTTCCGGGAAGGAGGGAGTCATCAGTGAGATACCACTCTTGGTAAGCTAGAGCGCTCATTTTTAACCGTTATCCGGTAAAAAGACAGTTTCAGGCGGGCAGTTTGACTGGGGCAGTCACCTCCCAAAAGGTAATGGAGGTGTACAAAGGTTCGCTCAGGCTGGACGGAAATCAGCCATAGAGTGTAAAAGCATAAGCGAGCTTGACTGCGAGACTGACATGTCAAGCAGAGACGAAAGTCGGCCTTAGTGATCCGACGGTTCCGAGTGGAAGGGCCGTCGCTCAACGGATAAAAGTTACTCTAGGGATAACAGGCTGA
>M03053_135_000000000-ALP1V_1_2116_13265_5062/	
GGACAGAAAGACCCTATGCAGCTTTACTGTAACCTGGAATTGCTCTCAAGCTTATCTTGCGCAGCTTAGGTGGGAGACGTTGAACTTCTTCTTCCGGGAAGGAGGGAGTCATCAGTGAGATACCACTCTTGGTAAGCTAGAGCGCTCATTTCTAACCGTCAACCGGTAGAAAGACAGTTTCAGGCGGGCAGTTTGACTGGGGCAGTCACCTCCCAAAAGGTAATGGAGGTGTACAAAGGTTCGCTCAGGCTGGACGGAAATCAGCCATAGAGTGTAAAAGCATAAGCGAGCTTGACTGCGAGACTGACATGTCAAGCAGAGACGAAAGTCGGTTTTAGTGATCCGACGGTGCTGAGTGGAAAGGCCGTCGCTCAACGGATAAAAGTTACTCTAGGGATAACAGGCTGA
>M03053_135_000000000-ALP1V_1_2103_19632_23552/	
GGACAGAAAGACCCTATGCAGCTTTACTGTAACCTGAAATTGAAATTGGACTTTAGTCGCGCAGTATAGGTGGGAGGCGTTGAAAGTATTCTTGCGGGAATACCTGAGCTATCAGTGAGATACCACCCTTCTAATGTTAGATTTCTAACTTTGAACCATTATCTGGTCAGAGAACAGTTTCAGGCGGGCAGTTTGACTGGGGCGGTCGCCTCCCAAATGGTAACGGAGGCGTACAAAGGTTTCCTCTGAACGGGTAGAAATCGTATCTAGAGTGTAAAGGCATAAGGAAGCTTGACTGTGAGACCTACAAGTCGAACAGGGACGAAAGTCGGTCTTAGTGATCTGACGGTACTGAGTGGAAAGGCCGTCACTCAACGGATAAAAGTTACTCTAGGGATAACAGGCTGA
>M03053_135_000000000-ALP1V_1_1113_27158_18587/	
GGACAGAAAGACCCTATGCAGCTTTACTGTAACCTGGAATTGCTCTCAAGCTCATCTTGTGCAGCTTAGGTGGGAGGCTATGAACCTTTTCTTCTGGGAAGAGGGGAGCCATCAGTGAGATACCACTCTTGGTAAGCTAGAGCGCTCAGTCTCCACCGTCATCCGGTAAGACGACAGTTTCAGGCGGGCAGTTTGACTGGGGCAGTCACCTCCCAAAAGGTAATGGAGGTGTGCAAAGGTTTCCTCAGGCTGGTCGGAAATCAGTCGTAGAGTGTAAAGGCATAAGGAAGCTTGATTGTGAGACCTACAAGTCGAACAAAGACGAAAGTCGGCCTTAGTGATCCGACGGTTCCGAGTGGAAGGGCCGTCGCTCAACGGATAAAAGTTACTCTAGGGATAACAGGCTGA
>M03053_135_000000000-ALP1V_1_1111_28097_13227/	
GGACAGAAAGACCCTATGAAGCTTTACTGTAACCCGGAATTGCTCTCAAGCTTATCTTGCGCAGCTTAGGTGGGAGACGTTGAACTTCTTCTTCCGGGAAGGAGTGAGTCATCAGTGAGATACCACTCTTGGTAAGCTAGAGCGCTCATTTCTAACCGTCAACCGGTAGAAAGACAGTTTCAGGCGGGCAGTTTGACTGGGGCAGTCACCTCCCAAAAGGTAATGGAGGTGTACAAAGGTTCGCTCAGGCTGGACGGAAATCAGCCATAGAGTGTAAAGGCATAAGCGAGCTTGACTGCGAGACTGACATGTCAAGCAGAGACGAAAGTCGGTTTTAGTGATCCGACGGTGCTGAGTGGAAAGGCCGTCGCTCAACGGATAAAAGTTACTCTAGGGATATCAGGCTGA
>M03053_135_000000000-ALP1V_1_2112_14524_22812/	
GGACAGAAAGACCCTATGCAGCTTTACTGTAACCTGGAATTGCTCTCAAGCTTATCTTGCGCAGCTTAGGTGGGAGACGTTGAACTTCTTCTTCCGGGAAGGAGGGAGTCATCAGTGAGATACCACTCTTGGTAAGCTAGAGCGCTCATTTCTAACCGTCAACCGGTAGAAAGACAGTTTCAGGCGGGCAGTTTGACTGGGGCAGTCACCTCCCAAAAGGTAATGGAGGTGTACAAAGGTTCGCTCAGGCTGGACGGAAATCAGCCATAGAGTGTAAAAGCATAAGCGAGCTTGACTGCGAGACTGACATGTCAAGCAGAGACGAAAGTCGGTTTTAGTGATCCGACGGTGCTGAGTGGAAAGGCCGTCGCTCAACGGATAAAAGTTACTCTAGGGATAACAGGCTGA
>M03053_135_000000000-ALP1V_1_1112_26102_15778/	
GGACAGAAAGACCCTATGCAGCTTTACTGTAACCTGGAATTGCTCTCAAGCTTATCTTGCGCAGCTTAGGTGGGAGACGTTGAACTTCTTCTTCCGGGAAGGAGGGAGTCATCAGTGAGATACCACTCTTGGTAAGCTAGAGCGCTCATTTCTAACCGTCAACCGGTAGAAAGACAGTTTCAGGCGGGCAGTTTGACTGGGGCAGTCACCTCCCAAAAGGTAATGGAGGTGTACAAAGGTTCGCTCAGGCTGGACGGATATCAGCCATAGAGTGTAAAAGCATAAGGGAGCTTGACTGCGAGACTGACATGTCAAGCAGAGACGAAAGTCGGCTTTAGTGATCCGACGGTGCTGTGTGGAAAGGCCGTCACTCAACGGATAAAAGTTACTCTAGGGATAACAGGCTGA
>M03053_135_000000000-ALP1V_1_2107_8057_14864/	
GGACAGAAAGACCCTATGAAGCTTTACTGTAACCTGGAATTGCTCTCAAGCTTATCTTGCGCAGCTTAGGTGGGAGGCTATGAACCTTTTCTTCTGGGAAGAGGGTAGCCATCAGTGAGATACCACTCTTGGTAAGCTAGAGCGCTCAGTCTTCACCGTCATCCGGTAAGACGACGGTTTCAGGCGGGCAGTTTGACTGGGGCAGTCACCTCCCAAAAGGTAATGGAGGTGTGCAAAGGTTCCCTCAGGCTGGACGGAAATCAGCCATAGAGTGTAAAAGCATAAGGGAGCTTGACTGCGAGACTGACATGTCAAGCAGAGACGAAAGTCGGCTTTAGTGATCCGACGGTGCTGTGTGGAAAGGCCGTCGCTCAACGGATAAAAGTTACTCTAGGGATAACAGGCTGA
>M03053_135_000000000-ALP1V_1_2108_23785_6685/	
GGACAAAAAGACCCTATGCAGCTTTACTGTAACCTGGAATTGCTCTCAAGCTTATCTTGCGCAGCTTAGGTGGGAGGCTATGAACCTTTTCTTCTGGGAAGAGGGGAGCCATCAGTGAGATACCACTCTTGGTAAGCTAGAGCGCTCAGTCTTCACCGCCATCCGGTAAGACGACAGTTTCAGGCGGGCAGTTTGACTGGGGCAGTCACCTCCCAAAAGGTAATGGAGGTGTGCAAAGGTTCCCTCAGGCTGGACGGAAGTCAGCCATAGAGTGTAAAAGCATAAGGGAGCTTGACTGCGAGACTGACATGTCAAGCAGAGACGAAAGTCGGCTTTAGTGATCCGACGGTGCTGTGTGGAAAGGCCGTCGCTCAACGGATAAAAGTTACTCTAGGGATAACAGGCTGA
>M03053_135_000000000-ALP1V_1_2112_16644_19696/	
GGACAAAAAGACCCTATGAAGCTTTACTGTAACCTGGAATTGCTCTCAAGCTTATCTTGCGCAGCTTAGGTGGGAGACGTTGAACTTCTTCTTCCGGGAAGGAGGGAGTCATCAGTGAGATACCACTCTTGGTAAGCTAGAGCGCTCATTTCTAACCGTCAACCGGTAGAAAGACAGTTTCAGGCGGGCAGTTTGACTGGGGCAGTCACCTCCCAAAAGGTAATGGAGGTGTACAAAGGTTCGCTCAGGCTGGACGGAAATCAGCCATAGAGTGTAAAAGCATAAGCGAGCTTGGCTGCGAGACTGACATGTCAAGCAGAGACGAAAGTCGGTTTTAGTGATCCGACGGTGCTGAGTGGAAAGGCCGTCGCTCAACGGATAAAAGTTACTCTAGGGATAACAGGCTGA
>M03053_135_000000000-ALP1V_1_2116_21577_10364/	
GGACAAAAAGACCCTATGCAGCTTTACTGTAGCTTGAAATTGGCTCCGGGCTTTATTTGCGCAGGATAAGTGGGAGGCATTGATAATTTTCTTGTGGGAAAATTTGAGCCGTTGGTGAGATACCACTCTAATAATGCTAGGATTCTAACCTTATACCGTTATCCGGTTAAGGAACAGTTTCAGGTGGTCAGTTTGACTGGGGCGGTCGCCTCCTAAAAGGTAACGGAGGCGTGCAAAGGCTTCCTCAGACTGGTCGGAAATCAGTCGTAGAGTGCAAAGGCATAAGGAAGCTTGATTGTGAGACCTACAAGTCGAACAAAGACGAAAGTCGGCCTTAGTGATCCGGCGGTACCAAATGGAAGGGCCGTCGCTCAACGGATAAAAGTTACTCTAGGGATAACAGGCTGA
>M03053_135_000000000-ALP1V_1_1106_19111_8239/	
GGACAAAAAGACCCTATGAAGCTTTACTGTAGCTTGATATTGGCTCCGGGCTTTGTTTGCGCAGGATAGGTGGGAGGCGTTGAAGGTTTTCTTGCGGGAAAATTGGAGCCATTGGTGAGATACCACTCTAACAATGCTAGCATTCTAACCCTATACCGTTATCCGGTTAGGGGACAGTTTCAGGTGGTCAGTTTGACTGGGGCGGTCGCCTCCCAAAAGGTAACGGAGGCGTGCAAAGGTTTCCTCAGACTGGTCGGAAATCAGTCGTAGAGTGTAAAGGCATAAGGAAGCTTGATTGTGAGACCTACAAGTCGAACAAAGACGAAAGTCGGCCTTAGTGATCCGACGGTTCCGAGTGGAAGGGCCGTCGCTCAACGGATAAAAGTTACTCTAGGGATAACAGGCTGA
>M03053_135_000000000-ALP1V_1_2102_25889_21178/	
GGACAAAAAGACCCTATGCAGCTTTACTGTAGCTTGATATTGGCTCCGGGCTTTGTTTGCGCAGGATAGGTGGGAGGCGTTGAAAATTTTCTCGTGGGAAGATGGGAGCCGTTGGTGAGATACCACTCTAACAATGCTAGGATTCTAACCCTACACCGTTATCCGGTTAGGGGACAGTTTCAGGTGGTCAGTTTGACTGGGGCGGTCGCCTCCCAAAAAGTAACGGAGGCGTGCAAAGGTTTCCTCAGGCTGGTCGGAAATCAGTCGTAGAGTGTAAAGGCATAAGGAAGCTTGATTGTGAGACCTACAAGTCGAACAAAGACGAAAGTCGGCCTTAGTGATCCGACGGTGCTGAGTGGAAAGGCCGTCGCTCAACGGATAAAAGTTACTCTAGGGATAACAGGCTGA
>M03053_135_000000000-ALP1V_1_2113_21935_5872/	
GGACAGAAAGACCCTATGCAGCTTTACTGTAGCTTGATATTGGCTCCGGGCTTTGTTTGCGCAGGATAGGTGGGAGGCGTTGAAAATTTTCTTGCGGGAATACCGGAGCTATCAGTGAGATACCACTCTTCTAATGTTAGATTTCTAACTTTGAACCATTATCTGGTCAAAGAACAGTTTCAGGCGGGCAGTTTGACTGGGGCGGTCGCCTCCCAAATGGTAACGGAGGCGTACAAAGGTTTCCTCTGAACGGGTAGAAATCGTATCTAGAGTGTAAAGGCATAAGGAAGCTTGACTGTGAGACCTACAAGTCGAAGAGGGACGAAAGTCGGTCTTAGTGATCTGACGGTACTGAGTGGAAAGGCCGTCACTCAACGGATAAAAGTTACTCTAGGGATAACAGGCTGA
>M03053_135_000000000-ALP1V_1_2101_6553_9032/	
GGACAGAAAGACCCTATGAAGCTTTACTGTAGCTTGATATTGGCTCCGGGCTTTGTTTGCGCAGGATAGGTGGGAGGCGTTGAAAATTTTCTTGCGGGAAAATTGGAGCCATTGGTGAGATACCACTCTAACAATGCTAGGATTCTAACCCTACACCGTTATCCGGTTAGGGGACAGTTTCAGGTGGTCAGTTTGACTGGGGCGGTCGCCTCCTAAAAGGTAACGGAGGCGCACAAAGGTTTCCTCAGATCGGTCAGAAATCGATCGTAGAGCGTAAAGGCATAAGGAAGCTTGACTGCGAGACCTACAAGTCGAGCAGAGACGAAAGTCGGTCTTAGTGATCTGACGGTTCCGAGTGGAAGGGCCGTCACTCAACGGATAAAAGTTACTCTAGGGATAACAGGCTGA
>M03053_135_000000000-ALP1V_1_1103_16648_15514/	
GGACAGAAAGACCCTATGCAGCTTTACTGTAACCTGGAATTGCTCTCAAGCTTATTTTGCGCAGCTTAGGTGGGAGACGTTGAACTTCTTTTTCCGGAAAGGAGGGAGTCATCAGTGAGATACCACTCTTGGTAAGCTAGAGCGCTCATTTCTAACCGTTATCCGGTAGAAAGACAGTTTCAGGCGGGCAGTTTGACTGGGGCAGTCACCTCCCAAAAGGTAATGGAGGTGTACAAAGGTTCGCTCAGGCTGGACGGAAATCAGCCATAGAGTGTAAAAGCATAAGCGAGCTTGACTGCGAGACTGACATGTCAAGCAGAGACGAAAGTCGGTTTTAGTGATCCGACGGTGCTGAGTGGAAAGGCCGTCGCTCAACGGATAAAAGTTACTCTAGGGATAACAGGCTGA
>M03053_135_000000000-ALP1V_1_1116_24729_13714/	
GGACAAAAAGACCCTATGCAGCTTTACTGTAACCTGGAATTGCTCTCAAGCTTATCTTGCGCAGCTTAGGTGGGAGACGTTGAACTTCTTCTTCCGGGAAGGAGGGAGTCATCAGTGAGATACCACTCTTGGTAAGCTAGAGCGCTCATTTCTAACCGTCAACCGGTAGAAAGACAGTTTCAGGCGGGCAGTTTGACTGGGGCAGTCACCTCCCAAAAGGTAATGGAGGTGTGCAAAGGTTCCCTCAGGCTGGACGGAAATCAGCCATAGAGTGTAAAAGCATAAGGGAGCTTGACTGCGAGACTGACATGTCAAGCAGAGACGAAAGTCGGCTTTAGTGATCTGACGGTACTGAGTGGAAAGGCCGTCACTCAACGGATAAAAGTTACTCTAGGGATAACAGGCTGA
>M03053_135_000000000-ALP1V_1_2117_4117_8070/	
GGACAGAAAGACCCTATGCAGCTTTACTGTAACTTGAAATTGAAATTGGACTTTAGTCGCGCAGTATAGGTGGGAGGCGTTGATGATACTCTTGCGGGAGTATTGGAGCTATCAGTGAGATACCACTCTTCTAATGTTAGATTTCTAACTTTGAACCATTATCTGGTCAAAGAACAGTTTCAGGCGGGCAGTTTGACTGGGGCGGTCGCCTCCCAAATGGTAACGGAGGCGTACAAAGGTTTCCCCTGAACGGGTAGAAATCGTATCTAGAGTGTAAAGGCATAAGGAAGCTTGACTGTGAGACCTACAAGTCGAACAGGGACGAAAGTCGGTCTTAGTGATCTGACGCTGCTGTGTGGAAAGGGCGTCACTCAACGGATAAAAGTTACTCTAGGGATAACAGGCTGA
>M03053_135_000000000-ALP1V_1_1113_24003_11770/	
GGACAAAAAGACCCTATGAAGCTTTACTGTAACCTGGAATTGCTCTCAAGCTTATCTTGCGCAGCTTAGGTGGGAGACGTTGAACTTCTTCTTCCGGGAAGGAGGGAGTCATCAGTGAGATACCACTCTTGGTAAGCCAGAGCGCTCATTTCTAACCGTCAACCGGTAGAAAGACAGTTTCAGGCGGGCAGTTTGACTGGGGCAGTCACCTCCCAAAAGGTAATGGAGGTGTACAAAGGTTCGCTCAGGCTGGACGGAAATCAGCCATAGAGTGTAAAAGCATAAGCGGGCTTGACTGCGAGATTGACATGTCAAGCAGAGACGAAAGTCGGTTTTAGTGATCCGACGGTGCTGAGTGGAAAGGCCGTCGCTCAACGGATAAAAGTTACTCTAGGGATAACAGGCTGA
>M03053_135_000000000-ALP1V_1_1116_15395_4597/	
GGACAAAAAGACCCTATGCAGCTTTACTGTAACTTGAAATTGAAATTGGACTTTATTTGCGCAGCATAGGTGGGAGGCGTTGAGTTTATTCTTGCGGGAATTTAGGAGCCATCAGTGAGATACCACTCTGGTAATGTTAGATTTCTAACTTTGAACCATTATCTGGTCAAAGAACAGTTTCAGGCGGGCAGTTTGACTGGGGCGGTCGCCTCCCAAATGGTAACGGAGGCGTACAAAGGTTTCCTCTGAACGGGTAGAAATCGTATCTAGAGTGTAAAGGCATAAGGAAGCTTGACTGTGAGACCTACAAGTCGAACAGGGACGAAAGTCGGTCTTAGTGATCTGACGGTACTGAGTGGAAAGGCCGTCACTCAACGGATAAAAGTTACTCTAGGGATAACAGGCTGA
>M03053_135_000000000-ALP1V_1_2106_6512_21528/	
GGACAAAAAGACCCTATGAAGCTTTACTGTAACCTGAAATTGAAATTGGACTTTAGTCGCGCAGTATAGGTGGGAGGCGTTGAAAGTATTCTTGCGGGAATACCGGAGCTATCAGTGAGATACCACTCTTCTAATGTTAGATTTCTAACTTTGAACCATTATCTGGTCAGAGAACAGTTTCAGGCGGGCAGTTTGACTGGGGCGGTCGCCTCCCAAATGGTAACGGAGGCGTACAAAGGTTTCCTCTGAACGGGTAGAAAGCGTATCTAGAGTGTAAAGGCATAAGGAAGCTTGACTGTGAGACCTACAAGTCGAGCAGGGACGAAAGTCGGTCTTAGTGATCTGACGGTGCTGAGTGGAAAGGCCGTCACTCAACGGATAAAAGTTACTCTAGGGATAACAGGCTGA
>M03053_135_000000000-ALP1V_1_1112_10625_1421/	
GGACAGAAAGACCCTATGCAGCTTTACTGTAACCTGGAATTGCTCTCAAGCTTATCTTGCGCAGCTTAGGTGGGAGACGTTGAACTTCTTCTTCCGGGAAGGAGGGAGTCATCAGTGAGATACCACTCTTGGTAAGCTAGAGCGCTCATTTCTAACCGTCAACCGGTAGAAAGACAGTTTCAGGCGGGCAGTTTGACTGGGGCAGTCACCTCCCAAAAGGTAATGGAGGTGTACAAAGGTTCGCTCAGGCTGGACGGAAATCAGCCATAGAGTGTAAAAGCATAAGCGAGCTTGACTGCGAGACTGACATGTCAAGCAGAGACGAAAGTCGGTTTTAGTGATCCGACGGTGCTGAGTGGAAAGGCCGTCGCTCAACGGATAAAAGTTACTCTAGGGATAACAGGCTGA
>M03053_135_000000000-ALP1V_1_1105_13063_12931/	
GGACAAAAAGACCCTATGCAGCTTTACTGTAACCTGGAATTGCTCTCAAGCTTATCTTGCGCAGCTTAGGTGGGAGACGTTGAACTTCTTCTTCCGGGAAGGAGGGAGTCATCAGTGAGATACCACTCTTGGTAAGCTAGAGCGCTCATTTCTAACCGTCAACCGGTAGAAAGACAGTTTCAGGCGGGCAGTTTGACTGGGGCAGTCACCTCCCAAAAGGTAATGGAGGTGTACAAAGGTTCGCTCAGGCTGGACGGAAATCAGCCATAGAGTGTAAAAGCATAAGCGAGCTTGACTGCGAGACTGACATGTCAAGCAGAGACGAAAGTCGGTTTTAGTGATCCGACGGCGCTGAGTGGAAAGGCCGTCGCTCAACGGATAAAAGTTACTCTAGGGATAACAGGCTGA
>M03053_135_000000000-ALP1V_1_2114_13818_22495/	
GGACAGAAAGACCCTATGCAGCTTTACTGTAACCTGGAATTGCTCTCAAGCTTATCTTGCGCAGCTTAGGTGGGAGGCTATGAACCTTTTCTTCTGGGAAGAGGGGAGCCATCAGTGAGATACCACTCTTGGTAAGCTAGAGCGCTCAGTCTTCACCGTCATCCGGTAAGACGACAGTTTCAGGCGGGCAGTTTGACTGGGGCAGTCACCTCCCAAAAGGTAATGGAGGTGTGCAAAGGTTCCCTCAGGCTGGACGGAAATCAGCCATAGAGTGTAAAAGCATAAGGGAGCTTGACTGCGAGACTGACATGTCAAGCAGAGACGAAAGTCGGCTTTAGTGATCCGACGGTGCTGTGTGGAAAGGCCGTCGCTCAACGGATAAAAGTTACTCTAGGGATAACAGGCTGA
>M03053_135_000000000-ALP1V_1_2115_17930_4521/	
GGACAGAAAGACCCTATGAAGCTTTACTGTAACCTGGAATTGCTCTCAAGCTTATCTTGCGCAGCTTAGGTGGGAGACGTTGAACTTCTTCTTCCGGGAAGGAGGGAGTCATCAGTGAGATACCACTCTTGGTAAGCTAGAGCGCTCATTTCTAACCGTCAACCGGTAGAAAGACAGTTTCAGGCGGGCAGTTTGACTGGGGCAGTCACCTCCCAAAAGGTAATGGAGGTGTACAAAGGTTCGCTCAGGCTGGACGGAAATCAGCCATAGAGTGTAAAAGCATAAGCGAGCTTGACTGCGAGACTGACATGTCAAGCAGGGACGAAAGTCGGTTTTAGTGATCCGACGGTGCTGAGTGGAAAGGCCGTCGCTCAACGGATAAAAGTTACTCTAGGGATAACAGGCTGA
>M03053_135_000000000-ALP1V_1_2119_17299_4230/	
GGACAGAAAGACCCTATGCAGCTTTACTGTAACCTGAAATTGAAATTGGACTTTAGTCGCGCAGTATAGGTGGGAGGCGTTGAAAGTATTCTTGCGGGAATACCGGAGCTATCAGTGAGATACCACTCTTCTAATGTTAGATTTCTAACTTTGAACCATTATCTGGTCAAAGAACAGTTTCAGGCGGGCAGTTTGACTGGGGCGGTCGCCTCCCAAATGGTAACGGAGGCGTACAAAGGTTTCCTCTGAACGTGTAGAAATCGTATCTAGAGTGTAAAGGCATAAGGAAGCTTGACTGTGAGACCTACAAGTCGAGCAGGGACGAAAGTCGGTCTTAGTGATCTGACAGTGCTGAGTGGAAAGGCCGTCACTCAACGGATAAAAGTTACTCTAGGGATAACAGGCTGA
>M03053_135_000000000-ALP1V_1_1104_20308_6702/	
GGACAAAAAGACCCTATGCAGCTTTACTGTAACCTGGAATTGCTCTCAAGCTTATCTTGCGCAGCTTAGGTGGGAGACGTTGAACTTCTTCTTCCGGGAAGGAGGGAGTCATCAGTGAGATACCACTCTTGGTAAGCTAGAGCGCTCATTTCTAACCGTCAACCGGTAGAAAGACAGTTTCAGGCGGGCAGTTTGACTGGGGCAGTCACCTCCCAAAAGGTAATGGAGGTGTGCAAAGGTTCCCTCAGGCTGGACGGAAATCAGCCATAGAGTGTAAAAGCATAAGGGAGCTTGACTGCGAGACTGACATGTCAAGCAGAGGCGAAAGTCGGCTTTAGTGATCCGACGGTGCTGTGTGGAAAGGCCGTCGCTCAACGGATAAAAGTTACTCTAGGGATAACAGGCTGA
>M03053_135_000000000-ALP1V_1_2105_2987_9960/	
GGACAGAAAGACCCTATGAAGCTTTACTGTAACCTGGAATTGCTCTCAAGCTTATCTTGCGCAGCTTAGGTGGGAGACGTTGAACTTCTTCTTCCGGGAAGGAGGGAGTCATCAGTGAGATACCACTCTTGGTAAGCTAGAGCGCTCATTTCTAACCGTCAACCGGTAGAAAGACAGTTTCAGGCGGGCAGTTTGACTGGGGCAGTCACCTCCCAAAAGGTAATGGAGGTGTACAAAGGTTCGCTCAGGCTGGACGGAAATCAGCCATAGAGTGTAAAAGCATAAGCGAGCTTGATTGCGAGACTGACATGTCAAGCAGAGACGAAAGTCGGTTTTAGTGATCCGACGGTGCTGAGTGGAAAGGCCGTCGCTCAACGGATAAAAGTTACTCTAGGGATAACAGGCTGA
>M03053_135_000000000-ALP1V_1_2115_19056_11451/	
GGACAGAAAGACCCTATGAAGCTTTACTGTAACCTGGAATTGCTCTCAAGCTTATCTTGCGCAGCTTAGGTGGGAGACGTTGAACTTCTTCTTCCGGGAAGGAGGGAGTCATCAGTGAGATACCACTCTTGGTAAGCTAGAGCGCTCATTTCTAACCGTCAACCGGTAGAAAGACAGTTTCAGGCGGGCAGTTTGACTGGGGCAGTCACCTCCCAAAAGGTAATGGAGGTGTACAAAGGTTCGCTCAGGCTGGACGGAAATCAGCCATAGAGTGTAAAAGCATAAGCGAGCTTGACTGCGAGACTGACATGTCAAGCAGAGACGAAAGTCGGTTTTAGTGATCCGACGGTGCTGAGTGGAAAGGCCGTCGCTCAACGGATAAAAGTTACTCTAGGGATAACAGGCTGA
>M03053_135_000000000-ALP1V_1_1108_23389_19933/	
GGACAAAAAGACCCTATGCAGCTTTACTGTAACCTGGAATTGCTCTCAAGCTTATCTTGCGCAGCTTAGGTGGGAGGCTATGAACCTTTTCTTCTGGGAAGAGGGGAGCCATCAGTGAGATACCACTCTTGGTAAGCTAGAGCGCTCAGTCTTCACCGTCATCCGGTAAGACGACAGTTTCAGGCGGGCAGTTTGACTGGGGCAGTCACCTCCCAAAAGGTAATGGAGGTGTGCAAAGGTTCCCTCAGGCTGGACGGAAATCAGCCATAGAGTGTAAAAGCATAAGCGAGCTTGACTGCGAGACTGACATGTCAAGCAGAGACGAAAGTCGGTTTTAGTGATCCGACGGTGCTGAGTGGAAAGGCCGTCGCTCAACGGATAAAAGTTACTCTAGGGATAACAGGCTGA
>M03053_135_000000000-ALP1V_1_2111_16567_8129/	
GGACAAAAAGACCCTATGCAGCTTTAATGTAACCTGGAATTGCTCTCAAGCTTATCTTGCGCAGCTTAGGTGGGAGACGTTGAACTTCTTCTTCCGGGAAGGAGGGAGTCATCAGTGAGATACCACTCTTGGTAAGCTAGAGCGCTCATTTCTAACCGTCAACCGGTAGAAAGACAGTTTCAGGCGGGCAGTTTGACTGGGGCAGTCACCTCCCAAAAGGTAATGGAGGTGTACAAAGGTTCGCTCAGGCTGGACGGAAATCAGCCATAGAGTGTAAAAGCATAAGCGAGCTTGACTGCGAGACTGACATGTCAAGCAGAGACGAAAGTCGGTTTTAGTGATCCGACGGTGCTGAGTGGAAAGGCCGTCGCTCAACGGATAAAAGTTACTCTAGGGATAACAGGCTGA
>M03053_135_000000000-ALP1V_1_2111_3612_14000/	
GGACAGAAAGACCCTATGCAGCTTTACTGTAACTTGAAATTGAAATTGGACTTTAGTCGCGCAGTATAGGTGGGAGGCGTTGAAAATAATCTTGCGGGAATATTGGAGCCATCAGTGAGATACCACTCTTCTAATGTTAGATTTCTAACTTTGTATCATGATCTGGTCAAAGAACAGTTTCAGGCGGGCAGTTTGACTGGGGCGGTCGCCTCCCTAATGGTAACGGAGGCGTACAAAGGTTCGCTCAGGCTGGACGGAAATCAGCCATAGAGTGTAAAAGCATAAGCGAGCTTGACTGCGAGACTGACATGTCAAGCAGAGACGAAAGTCGGTTTTAGTGATCCGACGGTGCTGAGTGGAAAGGCCGTCGCTCAACGGATAAAAGTTACTCTAGGGATAACAGGCTGA
>M03053_135_000000000-ALP1V_1_1103_13929_5426/	
GGACAGAAAGACCCTATGAAGCTTTACTGTAACCTGGAATTGCTCTCAAGCTTATCTTGCGCAGCTTAGGTGGGAGACGTTGAACTTCTTCTTCCGGGAAGGAGGGAGTCATCAGTGAGATACCACTCTTGGTAAGCTAGAGCGCTCATTTCTAACCGTCAACCGGTAGAAAGACAGTTTCAGGCGGGCAGTTTGACTGGGGCAGTCACCTCCCAAAAGGTAATGGAGGTGTACAAAGGTTCGCTCAGGCTGGACGGAAATCAGCCATAGAGTGTAAAAGCATAAGCGAGCTTGACTGCGAGACTGACATGTCAAGCAGAGACGAAAGTCGGTTCTAGTGATCCGACGGTGCTGAGTGGAAAGGCCGTCGCTCAACGGATAAAAGTTACTCTAGGGATAACAGGCTGA
>M03053_135_000000000-ALP1V_1_1104_26708_9220/	
GGACAGAAAGACCCTATGCAGCTTTACTGTAACTTGAAATTGAAATTGGACTTTAGTCGCGCAGTATAGGTGGGAGGCGTTGAAAATAATCTTGCGGGAATATTGGAGCCATCAGTGAGATACCACTCTTCTAATGTTAGATTTCTAACTTTGAACCATTATCTGGTCAAAGAACAGTTTCAGGCGGGCAGTTTGACTGGGGCGGTCGCCTCCCAAATGGTAACGGAGGCGTACAAAGGTTTCCTCTGAACGGGTAGAAATCGTATCTAGAGTGTAAAGGCATAAGGAAGCTTGACTGTGAGACCTACAAGTCGAACAGGGACGAAAGTCGGTCTTAGTGATCTGACGGTACTGAGTGGAAAGGCCGTCACTCAACGGATAAAAGTTACTCTAGGGATAACAGGCTGA
>M03053_135_000000000-ALP1V_1_1117_3499_17502/	
GGACAAAAAGACCCTATGCAGCTTTACTGTAACCTGGAATTGCTCTCAAGCTTATCTTGCGCAGCTTAGGTGGGAGGCTATGAACCTTTTCTTCCGGGAAGAGGGGAGCCATCAGTGAGATACCACTCTTGGTAAGCTAGAGCGCTCAGTCTTCACCGTTATCCGGTAAGACGACAGTTTCAGGCGGGCAGTTTGACTGGGGCAGTCACCTCCCAAAAGGTAATGGAGGCGTACAAAGGTTTCCTCTGAACGTGTAGAAATCGTATCTAGAGTGTAAAGGCATAAGGAAGCTTGACTGTGAGACCTACAAGTCGAGCAGGGACGAAAGTCGGTCTTAGTGATCTGACGGTGCTGAGTGGAAAGGCCGTCACTCAACGGATAAAAGTTACTCTAGGGATAACAGGCTGA
>M03053_135_000000000-ALP1V_1_1116_17424_3120/	
GGACAGAAAGACCCTATGCAGCTTTACTGTAGCTTGGTATTGTGCTCGGGCTCGCAATGCGCAGGATAGGTGGGAGGCTTTGATCCATTGCTTGTGGGTGATGGTGAGCCACTGGTGAGATACCACTCTTTGCGAGCTAGGGTTCTAACGGTTACCCGTTATCCGGGAACCGGACAGTATCTGGTGGGCAGTTTGACTGGGGCGGTCGCCTCCTAAAAGGTAACGGAGGCGCGCAAAGGTTCCCTCAGGCTGGTTGGAAATCAGCCGACGAGTGCAAAAGCAGAAGGGAGCTTGACTGCGAGACCTACAAGTCGAACAGGGACGAAAGTCGGTCTTAGTGATCTGACGGTACTGAGTGGAAAGGCCGTCACTCAACGGATAAAAGTTACTCTAGGGATAACAGGCTGA
>M03053_135_000000000-ALP1V_1_1113_20498_5398/	
GGACAGAAAGACCCTATGAAGCTTTACTGTAGCTTGATATTGGCTCCGGGCTTTGTTTGCGCAGGATAGGTGGGAGGCGTTGAAAATTTTCTTGCGGGAAGATTGGAGCCGTTGGTGAGATACCACTCTAACAATGCTAGGATTCTAACCCTATACCGTTATCCGGTTAGGGGACAGTTTCAGGTGGTCAGTTTGACTGGGGCGGTCGCCTCCCAAAAGGTAACGGAGGCGTGCAAAGGTTTCCTCAGACTGGTCGGAAATCAGTCGTAGAGTGTAAAGGCATAAGGAAGCTTGATTGTGAGACCTACAAGTCGAACAAAGACGAAAGTCGGCCTTAGTGATCCGACGGTTCCGAGTGGAAGGGCCGTCGCTCAACGGATAAAAGTTACTCTAGGGATAACAGGCTGA
>M03053_135_000000000-ALP1V_1_1108_15462_16174/	
GGACAGAAAGACCCTATGCAGCTTTACTGTAACCTGGAATTGCTCTCAAGCTTATCTTGCGCAGCTTAGGTGGGAGACGTTGAACTTCTTCTTCCGGGAAGGAGGGAGTCATCAGTGAGATACCACTCTTGGTAAGCTAGAGCGCTCATTTCTAACCGTCAACCGGTAGAAAGACAGTTTCAGGCGGGCAGTTTGACTGGGGCAGTCACCTCCCAAAAGGTAATGGAGGTGTACAAAGGTTCGCTCAGGCTGGACGGAAATCAGCCATAGAGTGTAAAAGCATAAGCGAGCTTGACTGCGAGACTTACATGTCAAGCAGAGACGAAAGTCGGTTTTAGTGATCCGACGGTGCTGAGTGGAAAGACCGTCGCTCAACGGATAAAAGTTACTCTAGGGATAACAGGCTGA
>M03053_135_000000000-ALP1V_1_2106_20110_21065/	
GGACAGAAAGACCCTATGAAGCTTTACTGTAACTTGAAATTGAAATTGGACTTTAGTCGCGCAGTATAGGTGGGAGGCGTTGATGATACTCTTGCGGGAGTATTGGAGCTATCAGTGAGATACCACTCTTCTAATGTTAGATTTCTAACTTTGAACCATTATCTGGTCAGAGAACAGTTTCAGGCGGGCAGTTTGACTGGGGCGGTCGCCTCCCAAATGGTAACGGAGGCGTACAAAGGTTTCCTCTGAACGGGTAGAAATCGTATCTAGAGTGTAAAGGCATAAGGAAGCTTGACTGTGAGACCTACAAGTCGAGCAGGGACGAAAGTCGGTCTTAGTGATCTGACGGTACTGAGTGGAAAGGCCGTCACTCAACGGATAAAAGTTACTCTAGGGATAACAGGCTGA
>M03053_135_000000000-ALP1V_1_2119_14670_5634/	
GGACAGAAAGACCCTATGAAGCTTTACTGTAACCTGGAATTGCTCTCAAGCTTATCTTGCGCAGCTTAGGTGGGAGACGTTGAACTTCTTCTTCCGGGAAGGAGGGAGTCATCAGTGAGATACCACTCTTGGTAAGCTAGAGCGCTCATTTCTAACCGTCAACCGGTAGAAAGACAGTTTCAGGCGGGCAGTTTGACTGGGGCAGTCACCTCCCAAAAGGTAATGGAGGTGTACAAAGGTTCGCTCAGGCTGGACGGAAATCAGCCATAGAGTGTAAAAGCATAAGCGAGCTTGACTGCGAGACTGACATGTCAAGCAGAGACGAAAGTCGGTTTTAGTGATCCGACGGTGCTGAGTGGAAAGGCCGTCGCTCAACGGATAAAAGTTACTCTAGGGATAACAGGCTGA
>M03053_135_000000000-ALP1V_1_1115_24370_9155/	
GGACAGAAAGACCCTATGCAGCTTTACTGTAGCTTGATATTGGCTCCGGGCTTTGTTTGCGCAGGATAGGTGGGAGGCGTTGAAAATTTTCTTGCGGGAAGATTGGAGCCGTTGGTGAGATACCACTCTAACAATGCTAGGATTCTAACCCTACACCGTTATCCGGTTAGGGGACAGTTTCAGGTGGTCAGTTTGACTGGGGCGGTCGCCTCCCAAAAGGTAACGGAGGCGTGCAAAGGTTTCCTCAGGCTGGTCGGAAATCAGTCGTAGAGTGTAAAGGCATAAGGAAGCTTGATTGTGAGACCTACAAGTCGAACAAAGACGAAAGTCGGCCTTAGTGATCCGACGGTTCCGAGTGGAAGGGCCGTCGCTCAACGGATAAAAGTTACTCTAGGGATAACAGGCTGA
>M03053_135_000000000-ALP1V_1_1112_16536_9628/	
GGACAGAAAGACCCTATGCAGCTTTACTGTAACTTGAAATTGAAATTGGACTTTAGTCGCGCAGTATAGGTGGGAGGCGTTGAAAGTATTCTTGCGGGAATACCTGAGCTATCAGTGAGATACCACTCTTCTAATGTTAGATTTCTAACTTTGAACCATTATCTGGTCAAAGAACAGTTTCAGGCGGGCAGTTTGACTGGGGCGGTCGCCTCCCAAATGGTAACGGAGGCGTACAAAGGTTTCCTCTGAACGGGTAGAAATCGTATCTAGAGTGTAAAGGCATAAGGAAGCTTGACTGTGAGACCTACAAGTCGAACAGGGACGAAAGTCGGTCTTAGTGATCTGACGGTACTGAGTGGAAAGGCCGTCACTCAACGGATAAAAGTTACTCTAGGGATAACAGGCTGA
>M03053_135_000000000-ALP1V_1_1104_16745_13911/	
GGACAGAAAGACCCTATGCAGCTTTACTGTAGCTTGGTATTGTGCCCGGGCTCTGAATGCGCAGGATAGGTGGGAGACGTTGATCTAGTGCTTGTGGGTGCTAGGGAGTCAATGGTGAGATACCACTCTTTCAGAGCTAGGGTTCTAACCTTATACCGTTATCCGGTTAAGGAACAGTTTCAGGTGGTCAGTTTGACTGGGGCGGTCGCCTCCTAAAAGGTAACGGAGGCGTGCAAAGGTTTCCTCAGACTGGTCGGAAATCAGTCGTAGAGTGTAAAGGCATAAGGAAGCTTGATTGTGAGACCTACAAGTCGAACAAAGACGAAAGTCGGCCTTAGTGATCCGGCGGTACCAAATGGAAGGGCCGTCACTCAACGGATAAAAGTTACTCTAGGGATAACAGGCTGA
>M03053_135_000000000-ALP1V_1_1116_20592_14052/	
GGACAGAAAGACCCTATGCAGCTTTACTGTAGCTTGGTATTGTGCCCGGGCTCTGAATGCGCAGGATAGGTGGGAGACGTTGATCTCATGGTTGCGGCTATGAGTTAGTCACTGGTGAGATACCACTCTTTCAGAGCTAGGGTTCTAACGTTCACCCGTTATCCGGGGAGCGGACAGTATCAGGTGGGCAGTTTGACTGGGGCGGTCGCCTCCTAAAAGGTAACGGAGGCGCGCAAAGGTTTCCTCAGGCTGGTTGGAAATCAGCTGACGAGTGCAAAAGCAGAAGGAAGCTTGACTGTGAGACCTACAAGTCGAACAGGGACGAAAGTCGGCTTTAGTGATCCGACGGTTCTGAGTGGAAGGGCCGTCGCCCAACGGATAAAAGTTACTCTAGGGATAACAGGCTGA
>M03053_135_000000000-ALP1V_1_1104_19880_15852/	
GGACAAAAAGACCCTATGAAGCTTTACTGTAACCTGGAATTGCTTTCAAGCTTATTTTGCGCAGCTTAGGTGGGAGGCTACGAACCTTTTCTTCCGGGAAGAGGGGAGCCATCAGTGAGATACCACTCTTGGTAAGCTAGAAAGCTCAGTCTTAACCGTTATCCGGTAAGATGACAGTTTCAGGCGGGCAGTTTGACTGGGGCAGTCACCTCCCAAAAGGTAATGGAGGTGCACAAAGGTTCCCTCAGGTTGGACGGAAATCAACCATAGAGTGTAAAAGCATAAGGGAGCTTGACTGCGAGACTGACATGTCAAGCAGAGACGAAAGTCGGTTTTAGTGATCCGACGGTGCTGCGTGGAAAGGCCGTCGCTCAACGGATAAAAGTTACTCTAGGGATAACAGGCTGA
>M03053_135_000000000-ALP1V_1_1117_7371_8133/	
GGACAGAAAGACCCTATGCAGCTTTACTGTAACCTGGAATTGCTCTCAAGCTTATCTTGCGCAGCTTAGGTGGGAGGCTATGAACCTTTTCTTCTGGGAAGAGGGGAGCCATCAGTGAGATACCACTCTTGGTAAGCTAGAGCGCTCAGTCTTCACCGTCATCCGGTAAGACGACAGTTTCAGGCGGGCAGTTTGACTGGGGCAGTCACCTCCCAAAAGGTAATGGAGGTGTGCAAAGGTTCCCTCAGGCTGGACGGAAATCAGCCATAGAGTGTAAAAGCATAAGGGAGCTTGACTGCGAGACGGACATGTCAAGCAGAGACGAAAGTCGGTTTTAGTGATCCGACGGTGCTGAGTGGAAAGGCCGTCGCTCAACGGATAAAAGTTACTCTAGGGATAACAGGCTGA
>M03053_135_000000000-ALP1V_1_1108_10969_12632/	
GGACAGAAAGACCCTATGCAGCTTTACTGTAACCTGGAATTGCTCTCAAGCTTATCTTGCGCAGCTTAGGTGGGAGGCTATGAACCTTTTCTTCTGGGAAGAGGGGAGCCATCAGTGAGATACCACTCTTGGTAAGCTAGAGCGCTCAGTCTTCACCGTCATCCGGTAAGACGACAGTTTCAGGCGGGCAGTTTGACTGGGGCAGTCACCTCCCAAAAGGTAATGGAGGTGTGCAAAGGTTCCCTCAGGCTGGACGGAAATCAGCCATAGAGTGTAAAAGCATAAGGGAGCTTGACTGCGAGACTGACATGTCAAGCAGAGACGAAAGTCGGCTTTAGTGATCCGACGGTGCTGTGTGGAAAGGCCGTCGCTCAACGGATAAAAGTTACTCTAGGGATAACAGGCTGA
>M03053_135_000000000-ALP1V_1_1107_8770_9068/	
GGACAGAAAGACCCTATGCAGCTTTACTGTAACCTGGAATTGCTCTCAAGCTTATCTTGCGCAGCTTAGGTGGGAGGCTATGAACCTTTTCTTCTGGGGAGAGGGGAGCCATCAGTGAGATACCACTCTTGGTAAGCTAGAGCGCTCAGTCTTCACCGTCATCCGGTAAGACGACAGTTTCAGGCGGGCAGTTTGACTGGGGCAGTCACCTCCCAAAAGGTAATGGAGGTGTGCAAAGGTTCCCTCAGGCTGGACGGAAATCAGCCATAGAGTGTAAAAGCATAAGGGAGCTTGACTGCGAGACTGACATGTCAAGCAGAGACGAAAGTCGGCTTTAGTGATCCGACGGTGCTGTGTGGAAAGGCCGTCGCTCAACGGATAAAAGTTACTCTAGGGATAACAGGCTGA
>M03053_135_000000000-ALP1V_1_2116_10414_14091/	
GGACAGAAAGACCCTATGAAGCTTTACTGTAACCTGGAATTGCTCTCAAGCTTATCTTGCGCAGCTTAGGTGGGAGACGTTGAACTTCTTCTTCCGGGAAGGAGGGAGTCATCAGCGAGATACCACTCTTGGTAAGCTAGAGCGCTCATTTCTAACCGTCAACCGGTAGAAAGACAGTTTCAGGCGGGCAGTTTGACTGGGGCAGTCACCTCCCAAAAGGTAATGGAGGTGTACAAAGGTTCGCTCAGGCTGGACGGAAATCAGCCATAGAGTGTAAAAGCATAAGCGAGCTTGACTGCGAGACTGACATGTCAAGCAGAGACGAAAGTCGGTTTTAGTGATCCGACGGTGCTGAGTGGAAAGGCCGTCGCTCAACGGATAAAAGTTACTCTAGGGATAACAGGCTGA
>M03053_135_000000000-ALP1V_1_1114_9458_11491/	
GGACAGAAAGACCCTATGCAGCTTTACTGTAACCTGGAATTGCTTTCAAGCTTATTTTGCGCAGCTTAGGTGGGAGGCTACGAACCTTTTCTTCCGGGAAGAGGGGAGCCATCAGTGAGATACCACTCTTGGTAAGCTAGAGCGCTCATTTCTAACCGTCAACCGGTAGAAAGACAGTTTCAGGCGGGTAGTTTGACTGGGGCAGTCACCTCCCAAAAGGTAATGGAGGTGTACAAAGGTTTCCTCTGAACGGGTAGAAATCGTATCTAGAGTGTAAAGGCATAAGGAAGCTTGACTGTGAGACCTACAAGTCGAACAGGGACGAAAGTCGGTCTTAGTGATCTGACGGTACTGAGTGGAAAGGCCGTCACTCAACGGATAAAAGTTACTCTAGGGATAACAGGCTGA
>M03053_135_000000000-ALP1V_1_2117_6603_10125/	
GGACAAAAAGACCCTATGAAGCTTTACTGTAACCTGAAATTGAAATTGGACTTTAGTCGCGCAGTATAGGTGGGAGGCGTTGAAAGTATTCTTGCGGGAAGATTGGAGCCGTTGGTGAGATACCACTCTAACAATGCTAGGATTCTAACCCTACACCGTTATCCGGTTAGGGGACAGTTTCAGGTGGTCAGTTTGACTGGGGCGGTCGCCTCCCAAAAGGTAACGGAGGCGTGCAAAGGTTTCCTCAGGCTGGTCGGAAATCAGTCGTAGAGTGTAAAGGCATAAGGAAGCTTGATTGTGAGACCTACAAGTCGAACAAAGACGAAAGTCGGCCTTAGTGATCCGACGGTTCCGAGTGGAAGGGCCGTCGCTCAACGGATAAAAGTTACTCTAGGGATAACAGGCTGA
>M03053_135_000000000-ALP1V_1_1108_18668_10600/	
GGACAGAAAGACCCTATGAAGCTTTACTGTAACCTGAAATTGGAATTGGACTTTAGTCGCGCAGTATAGGTGGGAGGCGTTGAAAGTATTCTTGCGGGAATACCGGAGCTATCAGTGAGATGCCACTCTTCTAATGTTAGATTTCTAACTTTGAACCATTATCTGGTCAAAGAACAGTTTCAGGCGGGCAGTTTGACTGGGGCGGTCGCCTCCCAAATGGTAACGGAGGCGTACAAAGGTTTCCTCTGAACGGGTAGAAATCGTATCTAGAGTGTAAAGGCATAAGGAAGCTTGACTGTGAGACCTACAAGTCGAACAGGGACGAAAGTCGGTCTTAGTGATCTGACGGTGCTGAGTGGAAAGGCCGTCACTCAACGGATAAAAGTTACTCTAGGGATAACAGGCTGA
>M03053_135_000000000-ALP1V_1_1119_25276_12395/	
GGACAGAAAGACCCTATGCAGCTTTACTGTAACCTGGAATTGCTCTCAAGCTTATCTTGCGCAGCTTAGGTGGGAGGCTATGAACCTTTTCTTCTGGGAAGAGGGGAGCCATCAGTGAGATACCACTCTTGGTAAGCTAGAGCGCTCAGTCTTCACCGTCATCCGGTAAGACGACAGTTTCAGGCGGGCAGTTTGACTGGGGCAGTCACCTCCCAAAAGGTAATGGAGGTGTGCAAAGGTTCCCTCAGGCTGGACGGAAATCAGCCATAGAGTGTAAAAGCATAAGGGAGCTTGACTGCGAGACTGACATGTCAAGCAGAGACGAAAGTCGGCTTTAGTGATCCGACGGTGCTGTGTGGAAAGGCCGTCGCTCAACGGATAAAAGTTACTCTAGGGATAACAGGCTGA
>M03053_135_000000000-ALP1V_1_1101_7513_18135/	
GGACAGAAAGACCCTATGAAGCTTTACTGTAACCTGGAATTGCTCTCAAGCTTATCTTGCGCAGCTTAGGTGGGAGACGTTGAACTTCTTCTTCCGGGAAGGAGGGAGTCATCAGTGAGATACCACTCTTGGTAAGCTAGAGCGCTCATTTCTAACCGTCAACCGGTAGAAAGACAGTTTCAGGCGGGCAGTTTGACTGGGGCAGTCACCTCCCAAAAGGTAATGGAGGTGTACAAAGGTTCGCTCAGGCTGGACGGTAATCAGCCATAGAGTGTAAAAGCAAAAGGGAGCTTGACTGCGAGACTGACATGTCAAGCAGAGACGAAAGTCGGCTTTAGTGATCCGACGGTGCTGTGTGGAAAGGCCGTCGCTCAACGGATAAAAGTTACTCTAGGGATAACAGGCTGA
>M03053_135_000000000-ALP1V_1_2110_22116_10219/	
GGACAAAAAGACCCTATGCAGCTTTACTGTAACCTGGAATTGCTCTCAAGCTTATCTTGCGCAGCTTAGGTGGGAGGCTATGAACCTTTTCTTCTGGGAAGAGGGGAGCCATCAGTGAGATACCACTCTTGGTAAGCTAGAGCGCTCAGTCTTCACCGTCATCCGGTAAGACGACAGTTTCAGGCGGGCAGTTTGACTGGGGCAGTCACCTCCCAAAAGGTAATGGAGGTGTGCAAAGGTTCCCTCAGGCTGGACGGAAATCAGCCATAGAGTGTAAAAGCATAAGGGAGCTTGACTGCGAGACTGACATGTCAAGCAGAGACGAAAGTCGGCTTCAGTGATCCGACGGTGCTGTGTGGAAAGGCCGTCGCTCAACGGATAAAAGTTACTCTAGGGATAACAGGCTGA
>M03053_135_000000000-ALP1V_1_1109_17520_16311/	
GGACAAAAAGACCCTATGAAGCTTTACTGTAACCTGGAATTGCTCTCAAGCTTATCTTGCGCAGCTTAGGTGGGAGGCTATGAACCTTTTCTTCTGGGAAGAGGGGAGCCATCAGTGAGATACCGCTCTTGGTAAGCTAGAGCGCTCAGTCTTCACCGTCATCCGGTAAGACGACAGTTTCAGGCGGGCAGTTTGACTGGGGCAGTCACCTCCCAAAAGGCAATGGAGGTGTGCAAAGGTTCCCTCAGGCTGGACGGAAATCAGCCATAGAGTGTAAAAGCATAAGGGAGCTTGACTGCGAGACTGACATGTCAAGCAGAGACGAAAGTCGGCTTTAGTGATCCGACGGTGCTGTGTGGAAAGGCCGTCGCTCAACGGATAAAAGTTACTCTAGGGATAACAGGCTGA
>M03053_135_000000000-ALP1V_1_1115_16595_21735/	
GGACAAAAAGACCCTATGCAGCTTTACTGTAACCTGGAATTGCTCTCAAGCTTATCTTGCGCAGCTTAGGTGGGAGACGTTGAACTTCTTCTTCCGGGAAGGAGGGAGTCATCAGTGAGATACCACTCTTGGTAAGCTAGAGCGCTCAGTCTTCACCGTTATCCGGTAAGACGACAGTTTCAGGCGGGCAGTTTGACTGGGGCAGTCACCTCCCAAAAGGTAATGGAGGTGTGCAAAGGTTCCCTCAGGCTGGACGGAAATCAGCCATAGAGTGTAAAAGCAAAAGGGAGCTTGACTGCGAGACTGACATGTCAAGCAGAGACGAAAGTCGGCTTTAGTGATCCGACGGTGCTGTGTGGAAAGGCCGTCGCTCAACGGATAAAAGTTACTCTAGGGATAACAGGCTGA
>M03053_135_000000000-ALP1V_1_2111_14959_24122/	
GGACAGAAAGACCCTATGCAGCTTTACTGTAACCTGGAATTGCTCTCAAGCTTATCTTGCGCAGCTTAGGTGGGAGACGTTGAACTTCTTCTTCCGGGAAGGAGGGAGTCATCAGTGAGATACCACTCTTGGTAAGCTAGAGCGCTCATTTCTAACCGTCAACCGGTAGAAAGACAGTTTCAGGCGGGCAGTTTGACTGGGGCAGTCACCTCCCAAAAGGTAATGGAGGTGTACAAAGGTTCGCTCAGGCTGGACGGAAATCAGCCATAGAGTGTAAAAGCATAAGCGAGCTTGACTGCGAGACTGACATGTCAAGCAGAGACGAAAGTCGGTTTTAGTGATCCGACGGTGCTGAGTGGAAAGGCCGTCGCTCAACGGATAAAAGTTACTCTAGGGATAACAGGCTGA
>M03053_135_000000000-ALP1V_1_2107_19719_16558/	
GGACAGAAAGACCCTATGCAGCTTTACTGTAACCTGGAATTGCTCTCAAGCTTATCTTGCGCAGCTTAGGTGGGAGGCTATGAACCTTTTCTTCTGGGAAGAGGGGAGCCATCAGTGAGATACCACTCTTGGTAAGCTAGAGCGCTCAGTCTTCACCGTCATCCGGTAAGACGACAGCTTCAGGCGGGCAGTTTGACTGGGGCAGTCACCTCCCAAAAGGTAATGGAGGTGTGCAAAGGTTCCCTCAGGCTGGACGGAAATCAGCCATAGAGTGTAAAAGCATAAGGGAGCTTGACTGCGAGACTGACATGTCAAGCAGAGACGAAAGTCGGCTTTAGTGATCCGACGGTGCTGTGTGGAAAGGCCGTCGCTCAACGGATAAAAGTTACTCTAGGGATAACAGGCTGA
>M03053_135_000000000-ALP1V_1_2115_13907_11758/	
GGACAGAAAGACCCTATGCAGCTTTACTGTAGCCTGAAATTGGCTTTGGTCTCGGTTTGCGCAGGATAGGTGGGAGGCGAAGAACTTCTTTTTCCGGAAAGAAGGGAGCCATCCTTGAGATACCACTCTTGCCGAGATAGAAGTCTAATGGCGGCCTTTACGTGGTCTAGCCAGACAGTTTCAGGTGGTCAGTTTGACTGGGGCGGTCGCCTCCCAAAAAGTAACGGAGGCGTGCAAAGGTTTCCTCAGGCTGGTCGGAAACCAGTCGTAGAGTGTAAAGGCATAAGGAAGCTTGATTGTGAGACCTACAAGTCGAACAAAGACGAAAGTCGGCCTTAGTGATCCGACGGTTCCGAGTGGAAGGGCCGTCGCTCAACGGATAAAAGTTACTCTAGGGATAACAGGCTGA
>M03053_135_000000000-ALP1V_1_1114_12376_9553/	
GGACAAAAAGACCCTATGAAGCTTTACTGTAGCTTGGTATTGTGCCCGGGCTCTGAATGCGCAGGATAGGTGGGAGACGTTGATCTCATGGTTGCGGCTATGAGTTAGTCACTGGTGAGATACCACTCTTTCAGAGCTAGGGTTCTAACGTTCACCCGTTATCCGGGGAGCGGACAGTATCAGGTGGGCAGTTTGACTGGGGCGGTCGCCTCCTAAAAGGTAACGGAGGCGCACAAAGGTTTCCTCAGGCTGGTTGGAAATCAGCTGACGAGTGCAAAAGCAGAAGGAAGCTTGACTGTGAGACCTACAAGTCGAACAGGGACGAAAGTCGGTTTTAGTGATCCGACGGTTCTGAGTGGAAGGGCCGTCGCTCAACGGATAAAAGTTACTCTAGGGATAACAGGCTGA
>M03053_135_000000000-ALP1V_1_1106_23985_21037/	
GGACAAAAAGACCCTATGAAGCTTTACTGTAACCTGAAATTGAAATTGGACTTTAGTCGCGCAGTATAGGTGGGAGGCGTTGAAAGTATTCTTGCGGGAATACCGGAGCTATCAGTGAGATACCACTCTTCTAATGTTAGATTTCTAACTTTGAACCATTATCTGGTCAAAGAACAGTTTCAGGCGGGCAGTTTGACTGGGGCGGTCGCCTCCCAAATGGTAACGGAGGCGTACAAAGGTTTCCTCTGAACGTGTAGAAATCGTATCTAGAGTGTAAAGGCATAAGGAAGCTTGACTGTGAGACCTACAAGTCGAGCAGGGACGAAAGTCGGTCTTAGTGATCTGACGGTGCTGAGTGGAAAGGCCGTCACTCAACGGATAAAAGTTACTCTAGGGATAACAGGCTGA
>M03053_135_000000000-ALP1V_1_2112_7615_9776/	
GGACAAAAAGACCCTATGCAGCTTTACTGTAACCTGGAATTGCTCTCAAGCTTATCTTGCGCAGCTTAGGTGGGAGACGTTGAACTTCTTCTTCCGGGAAGGAGGGAGTCATCAGTGAGATACCACTCTTGGTAAGCTAGAGCGCTCATTTCTAACCGTCAACCGGTAGAAAGACAGTTTCAGGCGGGCAGTTTGACTGGGGCAGTCACCTCCCAAAAGGTAATGGAGGTGTACAAAGGTTCGCTCAGGCTGGACGGAAATCAGCCATAGAGTGTAAAAGCATAAGCGAGCTTGACTGCGAGACTGACATGTCAAGCAGAGACGAAAGTCGGTTTTAGTGATCCGACGGTGCTGAGTGGAAAGGCCGTCGCTCAACGGATAAAAGTTACTCTAGGGATAACAGGCTGA
>M03053_135_000000000-ALP1V_1_2103_13750_19954/	
GGACAAAAAGACCCTATGCAGCTTTACTGTAACTTGAAATTGAAATTGGACTTTATTCGCGCAGTATAGGTGGGAGGTGTTGATTATAATCTTGCGGGATTATTGGAGCCATCAGTGAGATACCACTCTTGTAATGTTAGATTTCTAACTTTGAATCATTATCTGGTCAAAGAACAGTTTCAGGCGGGCAGTTTGACTGGGGCGGTCGCCTCCCAAATGGTAACGGAGGCGTACAAAGGTTTCCTCTGAACGGGTAGAAATCGTATCTAGAGTGTAAAGGCATAAGGAAGCTTGACTGTGAGACCTACAAGTCGAACAGGGACGAAAGTCGGTCTTAGTGATCTGACGGTACTGAGTGGAAAGGCCGTCACTCAACGGATAAAAGTTACTCTAGGGATAACAGGCTGA
>M03053_135_000000000-ALP1V_1_1101_15171_16624/	
GGACAAAAAGACCCTATGCAGCTTTACTGTAACCTGGAATTGCTCTCAAGCTTATTTCGCGCAGCTTAGGTGGGAGACGTTGAACCTTTTCTTCCGGGAAAGGGGGAGTCATCAGTGAGATACCACTCTTGGTAAGCTAGAGCGCTCATTTTTAACCGTTATCCGGTAAAAAGACAGTTTCAGGCGGGCAGTTTGACTGGGGCAGTCACCTCCCAAAAGGTAATGGAGGTGTACAAAGGTTCGCTCAGGCTGGACGGAAATCAGCCATAGAGTGTAAAAGCATAAGCGAGCTTGACTGCGAGACTGACATGTCAAGCAGAGACGAAAGTCGGTTTTAGTGATCCGACGGTGCTGAGTGGAAAGGCCGTCGCTCAACGGATAAAAGTTACTCTAGGGATAACAGGCTGA
>M03053_135_000000000-ALP1V_1_1119_16640_12949/	
GGACAGAAAGACCCTATGCAGCTTTACTGTAACCTGGAATTGCTCTCAAGCTTATCTTGCGCAGCTTAGGTGGGAGACGTTGAACTTCTTCTTCCGGGAAGGAGGGAGTCATCAGTGAGATACCACTCTTGGTAAGCTAGAGCGCTCATTTCTAACCGTCAACCGGTAGAAAGACAGTTTCAGGCGGGCAGTTTGACTGGGGCAGTCACCTCCCAAAAGGTAATGGAGGTGTACAAAGGTTCGCTCAGGCTGGACGGAAATCAGCCATAGAGTGTAAAAGCATAAGCGAGCTTGACTGCGAGACTGACATGTCAAGCAGAGACGAAAGTCGGTTTTAGTGATCCGACGGTGCTGAGTGGAAAGGCCGTCGCTCAACGGATAAAAGTTACTCTAGGGATAACAGGCTGA
>M03053_135_000000000-ALP1V_1_1103_4150_18605/	
GGACAGAAAGACCCTATGAAGCTTTACTGTAACCTGGAATTGCTCTCAAGCTTATCTTGCGCAGCTTAGGTGGGAGACGTTGAACTTCTTCTTCCGGGAAGGAGGGAGTCATCAGTGAGATACCACTCTTGGTAAGCTAGAGCGCTCATTTCTAACCGTCAACCGGTAGAAAGACAGTTTCAGGCGGGCAGTTTGACTGGGGCAGTCACCTCCCAAAAGGTAATGGAGGTGTACAAAGGTTCGCTCAGGCTGGACGGAAATCAGCCATAGAGTGTAAAAGCATAAGCGAGCTTGACTGCGAGACTGACATGTCAAGCAGAGACGAAAGTCGGTTTTAGTGATCCGACGGTGCTGAGTGGAAAGGCCGTCGCTCAACGGATAAAAGTTACTCTAGGGATAACAGGCTGA
>M03053_135_000000000-ALP1V_1_1105_17153_12064/	
GGACAGAAAGACCCTATGCAGCTTTACTGTAACCTGGAATTGCTCTCAAGCTTATTTCGCGCAGCTTAGGTGGGAGACGTTGAACCTTTTCTTCCGGGAAAGGGGGAGCCATCAGTGAGATACCACTCTTGGTAAGCTAGAGCGCTCAGTCTTCACCGTTATCCGGTAAGACGACAGTTTCAGGCGGGCAGTTTGACTGGGGCAGTCACCTCCCAAAAGGTAATGGAGGTGTGCAAAGGTTCCCTCAGGCTGGACGGAAATCAGCCATAGAGTGTAAAAGCATAAGCGAGCTTGACTGCGAGACTGACATGTCAAGCAGAGACGAAAGTCGGTTTTAGTGATCCGACGGTGCTGAGTGGAAAGGCCGTCGCTCAACGGATAAAAGTTACTCTAGGGATAACAGGCTGA
>M03053_135_000000000-ALP1V_1_2109_18616_1610/	
GGACAGAAAGACCCTATGCAGCTTTACTGTAACCTGAAATTGAAATTGGACTTTAGTCGCGCAGTATAGGTGGGAGGCGTTGAAAGTATTCTTGCGGGAATACCGGAGCTATCAGTGAGATACCACTCTTCTAATGTTAGATTTCTAACTTTGAACCATTATCTGGTCAAAGAACAGTTTCAGGCGGGCAGTTTGACTGGGGCGGTCGCCTCCCAAATGGTAACGGAGGCGTACAAAGGTTTCCTCTGAACGGGTAGAAATCGTATCTAGAGTGTAAAGGCATAAGGAAGCTTGACTGTGAGACCTACAAGTCGAACAGGGACGAAAGTCGGTCTTAGTGATCTGACGGTACTGAGTGGAAAGGCCGTCACTCAACGGATAAAAGTTACTCTAGGGATAACAGGCTGA
>M03053_135_000000000-ALP1V_1_2113_4031_5831/	
GGACAGAAAGACCCTATGCAGCTTTACTGTAACCTGAAATTGAAATTGGACTTTAGTCGCGCAGCATAGGTGGGAAGCGTTGATAATATTCTTGCGGGAATATTGGAGCTATCAGTGAGATACCACTCTTCTAATGTTAGATTTCTAACTTTGAACCATTATCTGGTCAGAGAACAGTTTCAGGCGGGCAGTTTGACTGGGGCGGTCGCCTCCCAAATGGTAACGGAGGCGTACAAAGGTTTCCTCTGAACGGTTAGAAATCGTATCTAGAGTGTAAAGGCATAAGGAAGCTTGACTGTGAGACCTACAAGTCGAGCAGGGACGAAAGTCGGTCTTAGTGATCTGACGGTACTGAGTGGAAAGGCCGTCACTCAACGGATAAAAGTTACTCTAGGGATAACAGGCTGA
>M03053_135_000000000-ALP1V_1_1106_17027_15586/	
GGACAGAAAGACCCTATGAAGCTTTACTGTAACCTGAAATTGAAATTGGACTTTAGTCGCGCAGTATAGGTGGGAGGCGTTGAAAGTATTCTTGCGGGAATACCGGAGCTATCAGTGAGATACCACTCTTCTAATGTTAGATTTCTAACTTTGAACCATTATCTGGTCAAAGAACAGTTTCAGGCGGGCAGTTTGACTGGGGCGGTCGCCTCCCAAATGGTAACGGAGGCGTACAAAGGTTTCCTCTGAACGGGTAGAAATCGTATCTAGAGTGTAAAGGCATAAGGAAGCTTGACTGTGAGACCTACAAGTCGAGCAGGGACGAAAGTCGGTCTTAGTGATCTGACGGTACTGAGTGGAAAGGCCGTCACTCAACGGATAAAAGTTACTCTAGGGATAACAGGCTGA
>M03053_135_000000000-ALP1V_1_2103_5440_17727/	
GGACAAAAAGACCCTATGAAGCTTTACTGTAACTTGAAATTGAAATTGGACTTTATTCGCGCAGTATAGGTGGGAGGTGTTGATTGTAATCTTGCGGGATTATTGGAGCCATCAGTGAGATACCACTCTTGTAATGTTAGATTTCTAACTTTGAATCATTATCTGGTCAGAGGACAGTTTCAGGCGGGCAGTTTGACTGGGGCGGTCGCCTCCCAAACGGTAACGGAGGCGTACAAAGGTTTCCTCTGAACGGTTAGAAATCGTATCTAGAGTGTAAAGGCATAAGGAAGCTTGACTGTGAGACCTACAAGTCGAGCAGGGACGAAAGTCGGTCTTAGTGATCTGACGGTACTGAGTGGAAAGGCCGTCACTCAACGGATAAAAGTTACTCTAGGGATAACAGGCTGA
>M03053_135_000000000-ALP1V_1_1107_24812_6880/	
GGACAGAAAGACCCTATGCAGCTTTACTGTAACCTGGAATTGCTCTCAAGCTTATCTTGCGCAGCTTAGGTGGGAGGCTATGAACCTTTTCTTCTGGGAAGAGGGGAGCCATCAGTGAGATACCACTCTTGGTAAGCTAGAGCGCTCAGTCTTCACCGTCATCCGGTAAGACGACAGTTTCAGGCGGGCAGTTTGACTGGGGCAGTCACCTCCCAAAAGGTAATGGAGGTGTGCAAAGGTTCCCTCAGGCTGGACGGAAATCAGCCATAGAGTGTAAAAGCATAAGGGAGCTTGACTGCGAGACTGACATGTCAAGCAGAGACGAAAGTCGGCTTTAGTGATCCGACGGTGCTGTGTGGAAAGGCCGTCGCTCAACGGATAAAAGTTACTCTAGGGATAACAGGCTGA
>M03053_135_000000000-ALP1V_1_1109_8666_10414/	
GGACAGAAAGACCCTATGAAGCTTTACTGTAACCTGGAATTGCTCTCAAGCTTATCTTGCACAGCTTAGGTGGGAGGCTATGAACCTTTTCTTCTGGGAAGAGGGGAGCCATCAGTGAGATACCACTCTTGGTAAGCTAGAGCGCTCAGTCTTCACCGTCATCCGGTAAGACGACAGTTTCAGGCGGGCAGTTTGACTGGGGCAGTCACCTCCCAAAAGGTAATGGAGGTGTGCAAAGGTTCCCTCAGGCTGGACGGAAATCAGCCATAGAGTGTAAAAGCATAAGGGAGCTTGACTGCAAGACCTACAAGTCGAGCAGGGGCGAAAGCCGGCCTTAGTGATGCGACGGTTCCGTGTGGAAGGGCCGTCGCTAAACGGATAAAAGTTACTCTAGGGATAACAGGCTGA
>M03053_135_000000000-ALP1V_1_2110_10555_14712/	
GGACAAAAAGACCCTATGCAGCTTTACTGTAACTTGAAATTGAAATTGGACTTTATTTGCGCAGTATAGGTGGGAGGCGTTGATTTTATTCTTGCGGGAATTTAGGAGCCATCAGTGAGATACCACTCTGGTAATGTTAGATTTCTAACTTTGTATCATGATCTGGTCAAAGAACAGTTTCAGGCGGGCAGTATGACTGGGGCGGTCGCCTCCCAAATGGTAACGGAGGCGTACAAAGGTTTCCTCTGAACGGGTAGAAATCGTATCTAGAGTGTAAAGGCATAAGGAAGCTTGATTGTGAGACCTACAAGTCGAACAAAGACGAAAGTCGGCCTTAGTGATCCGACGGTTCCAAGTGGAAGGGCCGTCGCTCAACGGATAAAAGTTACTCTAGGGATAACAGGCTGA
>M03053_135_000000000-ALP1V_1_2115_7424_23703/	
GGACAGAAAGACCCTATGCAGCTTTACTGTAACTTGAAATTGAAATTGGACTTTAGTCGCGCAGTATAGGTGGGAGGCGTTGAAAATAATCTTGCGGGAATATTGGAGCCATCAGTGAGATACCACTCTTCTAATGTTAGATTTCTAACTTTGTATCATGATCTGGTCAAAGGACAGTTTCAGGCGGGCAGTTTGACTGGGGCGGTCGCCTCCCAAATGGTAACGGAGGCGTACAAAGGTTTCCTCTGAACGTGTAGAAATCGTATCTAGAGTGTAAAGGCATAAGGAAGCTTGACTGTGAGACCTACAAGTCGAGCAGGGACGAAAGTCGGTCTTAGTGATCTGACGGTGCTGAGTGGAAAGGCCGTCACTCAACGGATAAAAGTTACTCTAGGGATAACAGGCTGA
>M03053_135_000000000-ALP1V_1_2115_6740_9167/	
GGACAGAAAGACCCTATGCAGCTTTACTGTAACCTGAAATTGAAATTGGACTTTAGTCGCGCAGTATAGGTGGGAGGCGTTGAAAGTATTCTTGCGGGAATACCGGAGCTATCAGTGAGATACCACTCTTCTAATGTTAGATTTCTAACTTTGAACCATTATCTGGTCAAAGAACAGTTTCAGGCGGGCAGTTTGACTGGGGCGGTCGCCTCCCAAATGGTAACGGAGGCGTACAAAGGTTTCCTCCGAACGGGTAGAAATCGTATCTAGAGTGTAAAGGCATAAGGAAGCTTGACTGTGAGACCAACAAGTCGAACAGGGACGAAAGTCGGTCTTAGTGATCTGACGGTACTGAGTGGAAAGGCCGTCACTCAACGGATAAAAGTTACTCTAGGGATAACAGGCTGA
>M03053_135_000000000-ALP1V_1_2106_6031_8748/	
GGACAGAAAGACCCTATGAAGCTTTACTGTAACCTGAAATTGAAATTGGACTTTAGTCGCGCAGTATAGGTGGGAGGCGTTGAAAGTATTCTTGCAGGAATACCGGAGCTATCAGTGAGATACCACTCTTCTAATGTTAGATTTCTAACTTTGAACCATTATCTGGTCAAAGAACAGTTTCAGGCGGGCAGTTTGACTGGGGCGGTCGCCTCCCAAATGGTAACGGAGGCGTACAAAGGTTTCCTCTGAACGGGTAGAAATCGTATCTAGAGTGTAAAGGCATAAGGAAGCTTGACTGTGAGACCTACAAGTCGAACAGGGACGAAAGTCGGTCTTAGTGATCTGACGGTACTGAGTGGAAAGGCCGTCACTCAACGGATAAAAGTTACTCTAGGGATAACAGGCTGA
>M03053_135_000000000-ALP1V_1_2106_11566_15052/	
GGACAGAAAGACCCTATGCAGCTTTACTGTAACCTGGAATTGCTCTCAAGCTTATCTTGCGCAGCTTAGGTGGGAGACGTTGAACTTCTTCTTCCGGGAAGGAGGGAGTCATCAGTGAGATACCACTCTTGGTAAGCTAGAGCGCTCATTTCTAACCGTCAACCGGTAGAAAGACAGTTTCAGGCGGGCAGTTTGACTGGGGCAGTCACCTCCCAAAAGGTAATGGAGGTGTACAAAGGTTCGCTCAGGCTGGACGGAAATCAGCCATAGAGTGTAAAGGCAAAAGGGAGCGTGACTGCGAGACTGACATGTCAAGCAGAGACGAAAGTCGGCTTTAGTGATCCGACGGTGCTGTGTGGAAAGGCCGTCGCTCAACGGATAAAAGTTACTCTAGGGATAACAGGCTGA
>M03053_135_000000000-ALP1V_1_1101_10539_13257/	
GGACAAAAAGACCCTATGCAGCTTCACTGTAGCTTGATATTGGCTCCGGGCTTTGTTTGCGCAGGATAGGTGGGAGGCGTTGAAAATTTTCTTGCGGGGAAATTGGAGCCGTTGGTGAGATACCACTCTAACAATGCTAGGATTCTAACCCTATACCGTTATCCGGTTAGGGGACAGTTTCAGGTGGTCAGTTTGACTGGGGCGGTCGCCTCCCAAAAGGTAACGGAGGCGTGCAAAGGTTTCCTCAGGCTGGTCGGAAATCAGTCGTAGAGTGTAAAGGCATAAGGAAGCTTGATTGTGAGACCTACAAGTCGAACAAAGACGAAAGTCGGCCTTAGTGATCCGGCGGTTCCGAGTGGAAGGGCCGTCGCTCAACGGATAAAAGTTACTCTAGGGATAACAGGCTGA
>M03053_135_000000000-ALP1V_1_1118_1867_12138/	
GGACAGAAAGACCCTATGCAGCTTTACTGTAACCTGGAATTGCTCTCAAGCTTATCTTGCGCAGCTTAGGTGGGAGGCTATGAACCTTCTCTTCTGGGAAGAGGGGAGCCATCAGTGAGATACCACTCTTGGTAAGCTAGAGCGCTCAGTCTTCACCGTCATCCGGTAAGACGACAGTTTCAGGCGGGCAGTTTGACTGGGGCAGTCACCTCCCAAAAGGTAATGGAGGTGTGCAAAGGTTCCCTCAGGCTGGACGGAAATCAGCCATAGAGTGTAAAAGCATAAGCGAGCTTGACTGCGAGACTGACATGTCAAGCAGAGACGAAAGTCGGTTTTAGTGATCCGACGGTGCTGAGTGGAAAGGCCGTCGCTCAACGGATAAAAGTTACTCTAGGGATAACAGGCTGA
>M03053_135_000000000-ALP1V_1_1117_21484_14467/	
GGACAGAAAGACCCTATGCAGCTTTACTGTAACCTGGAATTGCTCTCAAGCTTATCTTGCGCAGCTTAGGTGGGAGACGTTGAACTTCTTCTTCCGGGAAGGAGGGAGTCATCAGTGAGATACCACTCTTGGTAAGCTAGAGCGCTCATTTCTAACCGTCAACCGGTAGAAAGACAGTTTCAGGCGGGCAGTTTGACTGGGGCAGTCACCTCCCAAAAGGTAATGGAGGTGTACAAAGGTTCGCTCAGGCTGGACGGAAATCAGCCATAGAGTGTAAAAGCATAAGCGAGCTTGACTGCGAGACTGACATGTCAAGCAGAGACGAAAGTCGGTTTTAGTGATCCGACGGTGCTGAGTGGAAAGGCCGTCGCTCAACGGATAAAAGTTACTCTAGGGATAACAGGCTGA
>M03053_135_000000000-ALP1V_1_1102_4202_15178/	
GGACAAAAAGACCCTATGCAGCTTTACTGTAACTTGAAATTGAAATTGGACTTTATTTGCGCAGTATAGGTGGGAGGCGTTGAGTTTATTCTTGCGGGAATTTAGGAGCCATCAGTGAGATACCACTCTGGTAATGTTGGATTTCTAACTTTGTATCATTATCTGGTCAAAGAACAGTTTCAGGCGGGCAGTTTGACTGGGGCGGTCGCCTCCCAAATGGTAACGGAGGCGTACAAAGGTTTCCTCTGAACGTGTAGAAATCGTATCTGGAGTGTAAAGGCATAAGGAAGCTTGACTGTGAGACCTACAAGTCGAGCAGGGACGAAAGTCGGTCTTAGTGATCTGACGGTGCTGAGTGGAAAGGCCGTCACTCAACGGATAAAAGTTACTCTAGGGATAACAGGCTGA
>M03053_135_000000000-ALP1V_1_2109_17517_24851/	
GGACAGAAAGACCCTATGCAGCTTTACTGTAACCTGAAATTGAAATTGGACTTTAGTCGCGCAGTATAGGTGGGAGGCGTTGAAAGTATTCTTGCGGGAATACCGGAGCTATCAGTGAGATACCACTCTTCTAATGTTAGATTTCTAACTTTGAACCATTATCTGGTCAAAGAACAGTTTCAGGCGGGCAGTTTGACTGGGGCGGTCGCCTCCCAAATGGTAACGGAGGCGTACAAAGGTTTCCTCTGAACGGGTAGAAATCGTATCTAGAGTGTAAAGGCATAAGGAAGCTTGACTGTGAGACCTACAAGTCGAACAGGGACGAAAGTCGGTCTTAGTGATCTGACGGTACTGAGTGGAAAGGCCGTCACTCAACGGATAAAAGTTACTCTAGGGATAACAGGCTGA
>M03053_135_000000000-ALP1V_1_2104_3996_12646/	
GGACAGAAAGACCCTATGCAGCTTTACTGTAACTTGAAATTGAAATTGGACTTTAGTCGCGCAGTATAGGTGGGAGGCGTTGAAAATAATCTTGCGGGAATATTTGAGCCATCAGTGAGATACCACTCTTCTAATGTTAGATTTCTAACTTTGAACCATTATCTGGTCAAAGGACAGTTTCAGGCGGGCAGTTTGACTGGGGCGGTCGCCTCCCAAATGGTAACGGAGGCGTACAAAGGTTTCCTCTGAACGGGTAGAAATCGTATCTAGAGTGTAAAGGCATAAGGAAGCTTGACTGTGAGACCTACAAGTCGAACAGGGACGAAAGTCGGTCTTAGTGATCTGACGGTACTGAGTGGAAAGGCCGTTACTCAACGGATAAAAGTTACTCTAGGGATAACAGGCTGA
>M03053_135_000000000-ALP1V_1_2106_12530_18134/	
GGACAAAAAGACCCTATGCAGCTTTACTGTAACCTGGAATTGCTCTCAAGCTTATCTTGCGCAGCTTAGGTGGGAGACGTTGAACTTCTTCTTCCGGGAAGGAGGGAGTCATCAGTGAGATACCACTCTTGGTAAGCTAGAGCGCTCATTTCTAACCGTCAACCGGTAGAAAGACAGTTTCAGGCGGGCAGTTTGACTGGGGCAGTCACCTCCCAAAAGGTAATGGAGGTGTACAAACGTTCGCTCAGGCTGGACGGAAATCAGCCATAGAGTGTAAAAGCATAAGCGAGCTTGACTGCGAGACTGACATGTCAAGCAGAGACGAAAGTCGGTTTTAGTGATCCGACGGTGCTGAGTGGAAAGGCCGTCGCTCAACGGATAAAAGTTACTCTAGGGATAACAGGCTGA
>M03053_135_000000000-ALP1V_1_1113_4669_14434/	
GGACAGAAAGACCCTATGCAGCTTTACTGTAGCTTGATATTGGCTCCGGGCTTTGTTTGCGCAGGATAGGTGGGAGGCGTTGAAAGTTTTCTTGCGGGAAGATTTGAGCCATTGGTGAGATACCACTCTAACAATGCTAGGATTCTAACCCTATGTCGTTATCCGGCTAGGGGACAGTTTCAGGTGGTCAGTTTGACTGGGGCGGTCGCCTCCTAAAAGGTAACGGAGGCGTGCAAAGGTTCCCTCAGGCTGGTTGGAAATCAGTCGTAGAGTGTAAAGGCATAAGGAAGCTTGATTGTGAGACCTACAAGTCGAACAAAGACGAAAGTCGGCCTTAGTGATCCGACGGTTCCGAGTGGAAGGGCCGTCGCTCAACGGATAAAAGTTACTCTAGGGATAACAGGCTGA
>M03053_135_000000000-ALP1V_1_1110_5580_4614/	
GGACAGAAAGACCCTATGCAGCTTTACTGTAACCTGGAATTGCTCTCAAGCTTATCTTGCGCAGCTTAGGTGGGAGACGTTGAACTTCTTCTTCCGGGAAGGAGGGAGTCATCAGTGAGATACCACTCTTGGTAAGCTAGAGCGCTCATTTCTAACCGTCAACCGGTAGAAAGACAGTTTCAGGCGGGCCGTTTGACTGGGGCAGTCACCTCCCAAAAGGTAATGGAGGTGTACAAAGGTTCCCTCAGGCTGGACGGAAATCAGCCATAGAGTGTAAAAGCATAAGCGAGCTTGACTGCGAGACTGACATGTCAAGCAGAGACGAAAGTCGGTTTTAGTGATCCGACGGTGCTGAGTGGAAAGGCCGTCGCTCAACGGATAAAAGTTACTCTAGGGATAACAGGCTGA
>M03053_135_000000000-ALP1V_1_1111_13432_10251/	
GGACAGAAAGACCCTATGCAGCTTTACTGTAACCTGGAATTGCTCTCAAGCTTATCTTGCGCAGCTTAGGTGGGAGACGTTGAACTTCTTCTTCCGGGAAGGAGGGAGTCATCAGTGAGATACCACTCTTGGTAAGCTAGAGCGCTCATTTCTAACCGTCAACCGGTAGAAAGACAGTTTCAGGCGGGCAGTTTGACTGGGGCAGTCACCTCCCAAAAGGTAATGGAGGTGTACAAAGGTTCGCTCAGGCTGGACGGAAATCAGCCATAGAGTGTAAAAGCATAAGGGAGCTTGACTGCGAGACTGACATGTCAAGCAGAGACGAAAGTCGGTTTTAGTGATCCGACGGTGCTGCGTGGAAAGGCCGTCGCTCAACGGATAAAAGTTACTCTAGGGATAACAGGCTGA
>M03053_135_000000000-ALP1V_1_2110_6839_19533/	
GGACAGAAAGACCCTATGCAGCTTTACTGTAACCTGGAATTGCTCTCAAGCTTATCTTGCGCAGCTTAGGTGGGAGGCTATGAACCTTTTCTTCCGGGAAGAGGGGAGCCATCAGTGAGATACCACTCTTGGTAAGCTAGAGCGCTCAGTCTTCACCGTTATCCGGTAAGACGACAGTTTCAGGCGGGCAGTTTGACTGGGGCAGTCACCTCCCAAAAGGTAATGGAGGTGTGCAAAGGTTCCCTCAGGCTGGACGGAAATCAGCCATAGAGTGTAAAAGCAAAAGGGAGCTTGACTGCGAGACTGACATGTCAAGCAGAGACGAAAGTCGGCTTTAGTGATCCGACGGTGCTGTGTGGAAGGGCCGTCGCTCAACGGATAAAAGTTACTCTAGGGATAACAGGCTGA
>M03053_135_000000000-ALP1V_1_1112_20164_12719/	
GGACAAAAAGACCCTATGAAGCTTTACTGTAGCTTGGTATTGTGCCCGGGCTCTGAATGCGCAGGATAGGTGGGAGACGTTGATCTAGTGCTTGTGGGTACTAGGGAGTCAATGGTGAGATACCACTCTTTCAGAGCTAGGGTTCTAACGTTCACCCGTTATCCGGGGAGCGGACAGTATCAGGTGGGCAGTTTGACTGGGGCGGTCGCCTCCTAAAAGGTAACGGAGGCGCGCAAAGGTTTCCTCAGGCTGGTTGGAAATCAGCCGACGAGTGCAAAAGCAGAAGGAAGCTTGACTGTGAGACCTACAAGTCGAACAGGGACGAAAGTCGGTCTTAGTGATCTGACGGTACTGAGTGGAAAGGCCGTCACTCAACGGATAAAGGTTACTCTAGGGATAACAGGCTGA
>M03053_135_000000000-ALP1V_1_1102_19643_3547/	
GGACAGAAAGACCCTATGAAGCTTTACTGTAACCTGGAATTGCTCTCAAGCTTATTTCGCGCAGCTTAGGTGGGAGACGTTGAACCTTTTCTTCCGGGAAAGGGGGAGTCATCAGTGAGATACCACTCTTGCTAAGCTAGAGCGCTCATTTTTAACCGTTATCCGGTAAAAAGACAGTTTCAGGCGGGCAGTTTGACTGGGGCAGTCACCTCCCAAAAGGTAATGGAGGTGTACAAAGGTTCCCTCAGGCTGGACGGAAATCAGCCATAGAGTGTAAAAGCATAAGGGAGCTTGACTGCGAGACGGACATGTCAAGCAGAGACGAAAGTCGGTTTTAGTGATCCGACGGTGCTGAGTGGAAAGGCCGTCGCTCAACGGATAAAAGTTACTCTAGGGATAACAGGCTGA
>M03053_135_000000000-ALP1V_1_2106_4639_11106/	
GGACAGAAAGACCCTATGAAGCTTTACTGTAACCTGGAATTGCTCTCAAGCTTATCTTGCGCAGCTTAGGTGGGAGACGTTGAACTTCTTCTTCCGGGAAGGAGGGAGTCATCAGTGAGATACCACTCTTGGTAAGCTAGAGCGCTCATTTCTAACCGTCAACCGGTAGAAAGACAGTTTCAGGCGGGCAGTTTGACTGGGGCAGTCACCTCCCAAAAGGTAATGGAGGTGTACAAAGGTTCGCTCAGGCTGGACGGAAATCAGCCATAGAGTGTAAAAGCATAAGCGAGCTTGACTGCGAGACTGACATGTCAAGCAGAGACGAAAGTCGGTTTTAGTGATCCGACGGTGCTGAGTGGAAAGGCCGTCGCTCAACGGATAAAAGTTACTCTAGGGATAACAGGCTGA
>M03053_135_000000000-ALP1V_1_1108_22177_13750/	
GGACAGAAAGACCCTATGCAGCTTTACTATAACTTGAAATTGAAATTGGACTTTATTCGCGCAGTATAGGTGGGAGGCGTTGAAAATATTCTTGCGGGAGTATTTGAGCTATCAGTGAGATACCACTCTTATAATGTTAGATTTCTAACTTTGAACCATTATCTGGTCAAAGAACAGTTTCAGGCGGGCAGTTTGACTGGGGCGGTCGCCTCCCAAATGGTAACGGAGGCGTACAAAGGTTTCCTCTGAACGTGTAGAAATCGTATCTAGAGTGTAAAGGCATAAGGAAGCTTGACTGTGAGACCTACAAGTCGAGCAGGGACGAAAGTCGGTCTTAGTGATCTGACGGTACTGAGTGGAAAGGCCGTCACTCAACGGATAAAAGTTACTCTAGGGATAACAGGCTGA
>M03053_135_000000000-ALP1V_1_1119_20513_13172/	
GGACAAAAAGACCCTATGCAGCTTTACTGTATCTTGGAATTGGGTTTGGTCTTTACTTGCGCAGGATAGGTGGGAGGCTTTGAAGATGATCTTGCGGGATCGTTGGAGCCACTGGTGAGATACCACTCTTGTAATGATAAAATCCTAACTTTGAACCGTTATCCGGTCAGAGAACAGTTTCAGGTGGGCAGTTTGACTGGGGCGGTCGGCTCCTAAAAGGTAACGGAGGCGTGCAAAGGTTCCCTCAGGCTGGTTGGACATCAGTCGTAGAGTGTAAAGGCATAAGGGAGCTTGACTGCGAGACTGACATGTCAAGCAGAGACGAAAGTCGGTTTTAGTGATCCGACGGTGCTGAGTGGATAGGCCGTCGCTCAACGGATAAAAGTTACTCTAGGGATAACAGGCTGA
>M03053_135_000000000-ALP1V_1_1112_12926_12933/	
GGACAGAAAGACCCTATGCAGCTTTACTGTAACCAGGAATTGCTCTCAAGCTTATCTTGCGCAGCTTAGGTGGGAGACGTTGAACTTCTTCTTCCGGGAAGGAGGGAGTCATCAGTGAGATACCACTCTTGGTAAGCTAGAGCGCTCATTTCTAACCGTCAACCGGTAGAAAGACAGTTTCAGGCGGGCAGTTTGACTGGGGCAGTCACCTCCCAAAAGGTAATGGAGGTGTACAAAGGTTCGCTCAGGCTGGACGGAAATCAGCCATAGAGTGTAAAAGCATAAGCGAGCTTGACTGCGAGACTGACATGTCAAGCAGAGACGAAAGTCGGTTTTAGTGATCCGACGGTGCTGAGTGGAAAGGCCGTCGCTCAACGGATAAAAGTTACTCTAGGGATAACAGGCTGA
>M03053_135_000000000-ALP1V_1_2115_26013_11518/	
GGACAAAAAGACCCTATGAAGCTTTACTGTAACCTGAAATTGAAATTGGACTTTAGTCGCGCAGTATAGGTGGGAGGCGTTGAAAGTATTCTTGCGGGAATACCGGAGCTATCAGTGAGATACCACTCTTCTAATGTTAGATTTCTAACTTTGAACCATCATCTGGTCAGAGAACAGTTTCAGGCGGGCAGTTTGACTGGGGCGGTCGCCTCCCAAACGGTAACGGAGGCGCACAAAGGTTTCCTCTGAACGGGTAGAAATCGTATCTAGAGTGTAAAGGCATAAGGAAGCTTGACTGTGAGACCTACAAGTCGAACAGGGACGAAAGTCGGTCTTAGTGATCTGACGGTACTGAGTGGAAAGGCCGTCACTCAACGGATAAAAGTTACTCTAGGGATAACAGGCTGA
>M03053_135_000000000-ALP1V_1_2108_17337_1179/	
GGACAAAAAGACCCTATGCAGCTTTACTGTAACTTGAAATTGAAATTGGACTTTAGTCGCGCAGGATAGGTGGGAGGCGTTGAAAATATTCTCGCGGGAATTTAGGAGCCATCAGTGAGATACCACTCTGGTAATGTTAGATTTCTAACTTTGTATCATGATCTGGTCAAAGAACAGTTTCAGGCGGGCAGTTTGACTGGGGCGGTCGCCTCCCAAATGGTAACGGAGGCGTACAAAGGTTTCCTCTGAACGTGTAGAAATCGTATCTAGAGTGTAAAGGCATAAGGAAGCTTGACTGTGAGACCTACAAGTCGAGCAGGGACGAAAGTCGGTCTTAGTGATCTGACGGTGCTGAGTGGAAAGGCCGTCACTCAACGGATAAAAGTTATTCTAGGGATAACAGGCTGA
>M03053_135_000000000-ALP1V_1_1105_6021_18159/	
GGACAAAAAGACCCTATGAAGCTTTACTGTATCTTGGAATTGGGTTTGGGCTTTGCTTGCGCAGGATAGGTGGGAGGCTTTGAAGGTATTCTTGCGGGGATACTGGAGCCAATGGTGAGATACCACTCTAGTAAGGCTAAAATTCTAACTTCGTACCGTTATCCGGTCGAAGAACAGTTTCAGGTGGGCAGTTTGACTGGGGCGGTCGCCTCCTAAAAGGTAACGGAGGCGTGCAAAGGTTCCCTCAGGCTGGACGGAAATCAGCCATAGAGTGTAAAAGCAAAAGGGAGCTTGACTGCGAGACTGACATGTCAAGCAGAGACGAAAGTCGGCTTTAGTGATCCGACGGTGCTGTGTGGAAAGGCCGTCGCTCAACGGATAAAAGTTACTCTAGGGATAACAGGCTGA
>M03053_135_000000000-ALP1V_1_2102_19756_1320/	
GGACAGAAAGACCCTATGCAGCTTTACTGTAACCTGGAATTGCTCTCAAGCTTATCTTGCGCAGCTTAGGTGGGAGACGTTGAACTTCTTCTTCCGGGAAGGAGGGAGTCATCAGTGAGATACCACTCTTGGTAAGCTAGAGCGCTCATTTCTAACCGTCAACCGGTAGAAAGACAGTTTCAGGCGGGCAGTTTGACTGGGGCAGTCACCTCCCAAAAGGTAATGGAGGTGTACAAAGGTTCGCTCAGGCTGGACGGAAATCAGCCATAGAGTGTAAAAGCATAAGCGAGCTTGACTGCGAGACTGACATGTCAAGCAGAGACGAAAGTCGGTTTTAGTGATCCGACGGTGCTGAGTGGAAAGGCCGTCGCTCAACGGATAAAAGTTACTCTAGGGATAACAGGCTGT
>M03053_135_000000000-ALP1V_1_1117_2699_17587/	
GGACAGAAAGACCCTATGCAGCTTTACTGTAACCTGAAATTGAAATTGGACTTTAGTCGCGCAGTATAGGTGGGAGGCGTTGAAAGTATTCTTGCGGGAATACCGGAGCTATCAGTGAGATACCACTCTTCTAATGTTAGATTTCTAACTTTGAACCATTATCTGGTCAAAGAACAGTTTCAGGCGGGCAGTTTGACTGGGGCGGTCGCCTCCCAAATGGTAACGGAGGCGTACAAAGGTTTCCTCTGAACGGGTAGAAATCGTATCTAGAGTGTAAAGGCATAAGGAAGCTTGACTGTGAGACCTACAAGTCGAACAGGGACGAAAGTCGGTCTTAGTGATCTGACGGTACTGAGTGGAAAGGCCGTCACTCAACGGATAAAAGTTACTCTAGGGATAACAGGCTGA
>M03053_135_000000000-ALP1V_1_1108_23721_10744/	
GGACAGAAAGACCCTATGAAGCTTTACTGTAACCTGAAATTGAAATTGGACTTTAGTCGCGCAGTATAGGTGGGAGGCGTTGAAAGTATTCTTGCGGGAATACCGGAGCTATCAGTGAGATACCACTCTTCTAATGTTAGATTTCTAACTTTGAACCATTATCTGGTCAAAGAACAGTTTCAGGCGGGCAGTTTGACTGGGGCGGTCGCCTCCCAAATGGTAACGGAGGCGTACAAAGGTTTCCTCTGAACGGGTAGAAATCGTATCTAGAGTGTAAAGGCATAAGGAAGCTTGACTGTGAGACCTACAAGTCGAACAGGGACGAAAGTCGGTCTTAGTGATCTGACGGTACTGAGTGGAAAGGCCGTCACTCAACGGATAAAAGTTACTCTAGGGATAACAGGCTGA
>M03053_135_000000000-ALP1V_1_2118_13986_18140/	
GGACAGAAAGACCCTATGAAGCTTTACTGTAACCTGAAATTGAAATTGGACTTTAGTCGCGCAGTATAGGTGGGAGGCGTTGAAAGTATTCTTGCGGGAATACCGGAGCTATCAGTGAGATACCACTCTTCTAATGTTAGATTTCTAACTTTGAACCATTATCTGGTCAAAGAACAGTTTCAGGCGGGCAGTTTGACTGGGGCGGTCGCCTCCCAAAAGGTAACGGAGGCGTGCAAAGGTTTCCTCAGGCTGGTCGGAAATCAGTCGTAGAGTGTAAAGGCATAAGGAAGCTTGATTGTGAGACCCACAAGTCGAACAAAGACGAAAGTCGGCCTTAGTGATCCGACGGTTCCGAGTGGAAGGGCCGTCGCTCAACGGATAAAAGTTACTCTAGGGATAACAGGCTGA
>M03053_135_000000000-ALP1V_1_2116_12356_5464/	
GGACAAAAAGACCCTATGCAGCTTTACTGTAACCTGGAATTGCTCTCAAGCTTATCTTGCGCAGCTTAGGTGGGAGACGTTGAACTTCTTCTTCCGGGAAGGAGGGAGTCATCAGTGAGATACCACTCTTGGTAAGCTAGAGCGCTCATTTCTAACCGTCAACCGGTAGAAAGACAGTTTCAGGCGGGCAGTTTGACTGGGGCAGTCACCTCCCAAAAGGTAATGGAGGTGTACAAAGGTTCGCTCAGGCTGGACGGAAATCAGCCATAGAGTGTAAAAGCATAAGCGAGCTTGACTGCGAGACTGACATGTCAAGCAGAGACGAAAGTCGGTTTTAGTGATCCGACGGTGCTGAGTGGAAAGGCCGTCGCTCAACGGATAAAAGTTACTCTAGGGATAACAGGCTGA
>M03053_135_000000000-ALP1V_1_1109_24107_2274/	
GGACAGAAAGACCCTATGCAGCTTTACTGTAACCTGGAATTGCTCTCAAGCTTATCTTGCGCAGCTTAGGTGGGAGGCTATGAACCTTTTCTTCTGGGAAGAGGGGAGCCATCAGTGAGATACCACTCTTGGTAAGCTAGAGCGCTCAGTCTTCACCGTCATCCGGTAAGACGACAGTTTCAGGCGGGCAGTTTGACTGGGGCAGTCACCTCCCAAAAGGTAATGGAGGTGTGCAAAGGTTCCCTCAGGCTGGACGGAGATCAGCCATAGAGTGTAAAAGCATAAGGGAGCTTGACTGCGAGACTGACATGTCAAGCAGAGACGAAAGTCGGCTTTAGTGATCCGACGGTGCTGTGTGGAAAGGCCGTCGCTCAACGGATAAAAGTTACTCTAGGGATAACAGGCTGA
>M03053_135_000000000-ALP1V_1_1112_13399_17807/	
GGACAGAAAGACCCTATGCAGCTTTACTGTAACCTGGAATTGCTCTCAAGCTTATCTTGCGCAGCTTAGGTGGGAGACGTTGAACTTCTTCTTCCGGGAAGGAGGGAGTCATCAGTGAGATACCACTCTTCTAATGTTAGATTTCTAACTTTGAACCATTATCTGGTCAGAGAACAGTTTCAGGCGGGCAGTTTGACTGGGGCGGTCGCCTCCCAAATGGTAACGGAGGCGTACAAAGGTTTCCTCTGAACGGGTAGAAATCGTATCTAGAGTGTAAAGGCATAAGGAAGCTTGACTGTGAGACCTACAAGTCGAACAGGGACGAAAGTCGGTCTTAGTGATCTGACGGTACTGAGTGGAAAGGCCGTCACTCAACGGATAAAAGTTACTCTAGGGATAACAGGCTGA
>M03053_135_000000000-ALP1V_1_2103_3631_11796/	
GGACAAAAAGACCCTATGCAGCTTTACTGTAACCTGGAATTGCTCTCAAGCTTATCTTGCGCAGCTTAGGTGGGAGACGTTGAACTTCTTCTTCCGGGAAGGAGGGAGTCATCAGTGAGATACCACTCTTGGTAAGCTAGAGCGCTCATTTCTAACCGTCAACCGGTAGAAAGACAGTTTCAGGCGGGCAGTTTGACTGGGGCAGTCACCTCCCAAAAGGTAATGGAGGTGTACAAAGGTTCGCTCAGGCTGGACGGAAATCAGCCATAGAGTGTAAAAGCATAAGGGAGCTTGACTGCGAGACTGACATGTCAAGCAGAGACGAAAGTCGGCTTTAGTGATCCGACGGTGCTGTGTGGAAAGGCCGTCGCTCAACGGATAAAAGTTACTCTAGGGATAACAGGCTGA
>M03053_135_000000000-ALP1V_1_1115_16468_22446/	
GGACAGAAAGACCCTATGCAGCTTTACTGTAACTTGAAATTGAAATTGGACTTTATTTGCGCAGCATAGGTGGGAGGCGTTGAGTTTATTCTTGCGGGAATTTAGGAGCCATCAGTGAGATACCACTCTGGTAATGTTAGATTTCTAACTTTGTATCATGATCTGGTCAAAGGACAGTTTCAGGCGGGCAGTTTGACTGGGGCGGTCGCCTCCCAAATGGTAACGGAGGCGTACAAAGGTTTCCTCTGAACGTGTAGAAATCGTATCTAGAGTGTAAAGGCATAAGGAAGCTTGGCTGTGAGACCTACAAGTCGAGCAGGGACGAAAGTCGGTCTTAGTGATCTGACGGTGCTGAGTGGAAAGGCCGTCACTCAACGGATAAAAGTTACTCTAGGGATAACAGGCTGA
>M03053_135_000000000-ALP1V_1_1117_9048_23861/	
GGACAGAAAGACCCTATGAAGCTTTACTGTAACTTGAAATTGAAATTGGACTTTAGTCGCGCAGTATAGGTGGGAGGCGTTGAAAATAATCTTGCGGGAATATTGGAGCCATCAGTGAGATACCACTCTTCTAATGTTAGATTTCTAACTTTGAACCATTATCTGGTCTAAGGACAGTTTCAGGCGGGCAGTTTGACTGGGGCGGTCGCCTCCCAAATGGTAACGGAGGCGTACAAAGGTTTCCTCTGAACGGGTAGAAATCGTATCTAGAGTGTAAAGGCATAGGGAAGCTTGACTGTGAGACCTACAAGTCGAGCAGGGACGAAAGTCGGTCTTAGTGATCTGACGGTACTGAGTGGAAAGGCCGTCACTCAACGGATAAAAGTTACTCTAGGGATAACAGGCTGA
>M03053_135_000000000-ALP1V_1_1118_20486_17679/	
GGACAGAAAGACCCTATGAAGCTTTACTGTAACCTGGAATTGCTCTCAAGCTTATCTTGCGCAGCTTAGGTGGGAGGCTATGAACCTTTTCTTCCGGGAAGAGGGGAGCCATCAGTGAGATACCACTCTTGGTAAGCTAGAGCGCTCAGTCTTCACCGTCATCCGGTAAGACGACAGTTTCAGGCGGGCAGTTTGACTGGGGCAGTCACCTCCCAAAAGGTAATGGAGGTGTGCAAAGGTTCCCTCAGGCTGGACGGAAATCAGCCATAGAGTGTAAAAGCATAAGGGAGCTTGACTGCGAGACTGACATGTCAAGCAGAGACGAAAGTCGGCTTTAGTGATCCGACGGTGCTGTGTGGAAAGGCCGTCGCTCAACGGATAAAAGTTACTCTAGGGATAACAGGCTGA
>M03053_135_000000000-ALP1V_1_1110_26721_16055/	
GGACAAAAAGACCCTATGCAGCTTTACTGTAACTTGAAATTGAAATTGGACTTTAGTCGCGCAGTATAGGTGGGAGGCGTTGATAATACTCTTGCGGGAGTATTGGAGCTATCACTGAGATACCACTCTTCTAATGTTAGATTTCTAACTTTGAACCATTATCTGGTCAGAGAACAGTTTCAGGCGGGCAGTTTGACTGGGGCGGTCGCCTCCCAAATGGTAACGGAGGCGTACAAAGGTTTCCTCTGAACGGGTAGAAATCGTATCTAGAGTGTAAAGGCATAAGGAAGCTTGACTGTGAGACCTACAAGTCGAACAGGGACGAAAGTCGGTCTTAGTGATCTGACGGTACTGAGTGGAAAGGCCGTCACTCAACGGATAAAAGTTACTCTAGGGATAACAGGCTGA
>M03053_135_000000000-ALP1V_1_1106_22587_21937/	
GGACAGAAAGACCCTATGAAGCTTTACTGTAACCTGGAATTGCTCTCAAGCTTATCTTGCGCAGCTTAGGTGGGAGGCTATGAACCTTTTCTTCTGGGAAGAGGGGAGCCATCAGTGAGATACCACTCTTGGTAAGCTAGAGCGCTCAGTCTTCACCGTTATCCGGTAAGACGACAGTTTCAGGCGGGCAGTTTGACTGGGGCAGTCACCTCCCAAAAGGTAATGGAGGTGTGCAAAGGTTCCCTCAGGCTGGACGGAAATCAGCCATAGAGTGTAAAAGCATAAGGAAGCTTGATTGTGAGACCTACAAGTCGAACAAAGACGAAAGTCGGCCTTAGTGATCCGACGGTTCCGAGTGGAAGGGCCGTCGCTCAACGGATAAAAGTTACTCTAGGGATAACAGGCTGA
>M03053_135_000000000-ALP1V_1_1115_20633_9641/	
GGACAGAAAGACCCTATGAAGCTTTACTGTAGCTTGATATTGGCTCCGGGCTTTGTTTGCGCAGGATAGGTGGGAGGCGTTGAAGGTTTTCTTGCGGGAAAATTGGAGCCATTGGTGAGATACCACTCTAACAATGCTAGGATTCTAACCCTATACCGTTATCCGGTTAGGGGACAGTTTCAGGTGGTCAGTTTGACTGGGGCGGTCGCCTCCCAAAAGGTAACGGAGGCGTGCAAAGGTTTCCTCAGACTGGTCGGAAATCAGTCGTAGAGTGTAAAGGCATAAGGAAGCTTGATTGTGAGACCTACAAGTCGAACAAAGACGAAAGTCGGCCTTAGTGATCCGACGGTTCCGAGTGGAAGGGCCGTCGCTCAACGGATAAAAGTTACTCTAGGGATAACAGGCTGA
>M03053_135_000000000-ALP1V_1_1109_27838_13200/	
GGACAGAAAGACCCTATGCAGCTTTACTGTAACCTGGAATTGCTCTCAAGCTTATCTTGCGCAGCTTAGGTGGGAGACGTTGAACTTCTTCTTCCGGGAAGGAGGGAGTCATCAGTGAGATACCACTCTTGGTAAGCTAGAGCGCTCATTTCTAACCGTCAACCGGTAGAAAGACAGTTTCAGGCGGGCAGTTTGACTGGGGCAGTCACCTCCCAAAAGGTAATGGAGGTGTACAAAGGTTCGCTCAGGCTGGACGGAAATCAGCCATAGAGTGTAAAAGCATAAGCGAGCTTGACTGCGGGACTGACATGTCAAGCAGAGACGAAAGTCGGCTTTAGTGATCCGACGGTGCTGTGTGGAAAGGCCGTCGCTCAACGGATAAAAGTTACTCTAGGGATAACAGGCTGA
>M03053_135_000000000-ALP1V_1_1105_11073_3154/	
GGACAGAAAGACCCTATGAAGCTTTACTGTAGCTTGGTATTGTGTTCGGTCTCTGAATGCGCAGGATAGGTGGGAGGCATTGATGATTAGCTCGTGGGTTAATCGGAGCCACTGGTGAGATACCACTCTTTCAGAGATAGAATTCTAACTTTCACCCGTTATCCGGGGAGAGGACAGTATCAGGTGGGCAGTTTGACTGGGGCGGTCGCCTCCTAAAAGGTAACGGAGGCGCACAAAGGTTTCCTCAGGCTGGTTGGAAATCAGCTGACGAGTGCAAAAGCAGAAGGAAGCTTGACTGTGAGACCTACAAGTCGAACAGGGACGAAAGTCGGTTTTAGTGATCCGACGGTTCTGAGCGGAAGGGCCGTCGCTCAACGGAAAAAAGTTACTCTAGGGATAACAGGCTGA
>M03053_135_000000000-ALP1V_1_1102_5203_7476/	
GGACAGAAAGACCCTATGCAGCTTTACTGTGACCTGGAATTGCTCTCAAGCTTATTTCGCGCAGCTTAGGTGGGAGACGTTGAACCTTTTCTTCCGGGAAAGGGGGAGTCATCAGTGAGATACCACTCTTGGTAAGCTAGAGCGCTCATTTTTAACCGTTATCCGGTAAAAAGACAGTTCCAGGCGGGCAGTTTGACTGGGGCAGTCACCTCCCAAAAGGTAATGGAGGTGTACAAAGGTTCCCTCAGGCTGGACGGAAATCAGCCATAGAGTGTAAAAGCATAAGGGAGCTTGACTGCGAGACGGACATGTCAAGCAGAGACGAAAGTCGGTTTTAGTGATCCGACGGTGCTGAGTGGAAAGGCCGTCGCTCAACGGATAAAAGTTACTCTAGGGATAACAGGCTGA
>M03053_135_000000000-ALP1V_1_1119_21080_10080/	
GGACAAAAAGACCCTATGCAGCTTTACTGTATCTTGGAATTGGGTTTGGTCTTTACTTGCGCAGGATAGGTGGGAGGCTTTGAAGATGATCTTGCGGGATCGTTGGAGCCACTGGTGAGATACCACTCTTGTAATGATAAAATCCTAACTTTGAACCGTTATCCGGTCAGAGAACAGTTTCAGGTGGGCAGTTTGACTGGGGCGGTCGCCTCCTAAAAGGTAACGGAGGCGTGCAAAGGTTCCCTCAGGCTGGTTGGACATCAGTCGTAGAGTGTAAAGGCATAAGGGAGCTTGACTGCGAGACCAACAAGTCGAGCAGAGACGAAAGTCGGCCTTAGTGATCCGGCGCTTCCGAGTGGAAGGGGCGTCGCTCAACGGATAAAAGTTACTCTAGGGATAACAGGCTGA
>M03053_135_000000000-ALP1V_1_1117_23777_14626/	
GGACAAAAAGACCCTATGCAGCTTTACTGTAACTTGAAATTGAAATTGGACTTTAGTCGCGCAGTATAGGTGGGAGGCGTTGATGATATTCTTGCGGGAATATTGGAGCTATCAGTGAGATACCACTCTTCTAATGTTAGATTTCTAACTTTGAACCATCATCTGGTCAGAGAACAGTTTCAGGCGGGCAGTTTGACTGGGGCGGTCGCCTCCCAAATGGTAACGGAGGCGTACAAAGGTTTCCTCTGAACGGGTAGAAATCGTATCTAGAGTGTAAAGGCATAAGGAAGCTTGACTGTGAGACCTACAAGTCGAACAGGGACGAAAGTCGGTCTTAGTGATCTGACGGTACTGAGTGGAAAGGCCGTCACTCAACGGATAAAAGTTACTCTAGGGATAACAGGCTGA
>M03053_135_000000000-ALP1V_1_2106_26233_8709/	
GGACAGAAAGACCCTATGCAGCTTTACTGTAACTTGAAATTGAAATTGGACTTTAGTCGCGCAGTATAGGTGGGAGGCGTTGATGATACTCTTGCGGGAGTATTGGAGCTATCAGTGAGATACCACTCTTCTAATGTTAGATTTCTAACTTTGAACCATTATCTGGTCAGAGAACAGTTTCAGGCGGGCAGTTTGATTGGGGCGGTCGCCTCCCAAATGGTAACGGAGGCGTACAAAGGTTTCCTCTGAACGGGTAGAAATCGTATCTAGAGTGTAAAGGCATAAGGAAGCTTGACCGTGAGACCTACAAGTCGAACAGGGACGAAAGTCGGTCTTAGTGATCTGACGGTACTGAGTGGAAAGGCCGTCACTCAACGGATAAAAGTTACTCTAGGGATAACAGGCTGA
>M03053_135_000000000-ALP1V_1_2102_26756_17168/	
GGACAGAAAGACCCTATGCAGCTTTACTGTAACCTGAAATTGAAATTGGACTTTAGTCGCGCAGTATAGGTGGGAGGCGTTGAAAGTATTCTTGCGGGAATACCGGAGCTATCAGTGAGATACCACTCTTCTAATGTTAGATTTCTAACTTTGAACCATTATCTGGTCAAAGAACAGTTTCAGGCGGGCAGTTTGACTGGGGCGGTCGCCTCCCAAATGGTAACGGAGGCGTACAAAGGTTTCCTCTGAACGGGTAGAAATCGTATCTAGAGTGTAAAGGCATAAGGAAGCTTGACTGTGAGACCTACAAGTCGAACAGGGACGAAAGTCGGTCTTAGTGATCTGACGGTACTGAGTGGAAAGGCCGTCACTCAACGGATAAAAGTTACTCTAGGGATAACAGGCTGA
>M03053_135_000000000-ALP1V_1_2105_21445_5817/	
GGACAGAAAGACCCTATGCAGCTTTACTGTAACCTGGAATTGCTCTCAAGCTTATCTTGCGCAGCTTAGGTGGGAGACGTTGAACTTCTTCTTCCGGGAAGGAGGGAGTCATCAGTGAGATACCACTCTTGGTAAGCTAGAGCGCTCATTTCTAACCGTCAACCGGTAGAAAGACAGTTTCAGGCGGGCAGTTTGACTGGGGCAGTCACCTCCCAAAAGGTAATGGAGGTGTACAAAGGTTCGCTCAGGCTGGACGGAAATCAGCCATAGAGTGTAAAAGCATAAGCGAGCTTGACTGCGAGACTGACATGTCAAGCAGAGACGAAAGTCGGTTTTAGTGATCCGACGGTGCTGAGTGGAAAGGCCGTCGCTCAACGGATAAAAGTTACTCTAGGGATAACAGGCTGA
>M03053_135_000000000-ALP1V_1_1114_27540_11397/	
GGACAAAAAGACCCTATGCAGCTTTACTGTAACCTGGAATTGCTCTCAAGCTTATCTTGCGCAGCTTAGGTGGGAGGCTATGAACCTTTTCTTCTGGGAAGAGGGGAGCCATCAGTGAGATACCACTCTTGGTAAGCTAGAGCGCTCAGTCTTCACCGTCATCCGGTAAGACGACAGTTTCAGGCGGGCAGTTTGACTGGGGCAGTCACCTCCCAAAAGGTAATGGAGGTGTGCAAAGGTTCCCTCAGGCTGGACGGAAATCAGCCATAGAGTGTAAAAGCATAAGGGAGCTTGACTGCGAGACGGACATGTCAAGCAGAGACGAAAGTCGGTTTTAGTGATCCGACGGTGCTGAGTGGAAAGGCCGTCGCTCAACGGATAAAAGTTACTCTAGGGATAACAGGCTGA
>M03053_135_000000000-ALP1V_1_1108_20336_23806/	
GGACAAAAAGACCCTATGCAGCTTTACTGTAACCTGGAATTGCTCTCAAGCTTATTTTGCGCAGCTTAGGTGGGAGACGTTGAACTTCTTTTTCCGGAAAGGAGGGAGTCATCAGTGAGATACCACTCTTGGTAAGCTAGAGCGCTCATTTCTAACCGTTATCCGGTAGAAAGACAGTTTCAGGCGGGCAGTTTGACTGGGGCAGTCACCTCCCAAAAGGTAATGGAGGTGTACAAAGGTTCGCTCAGGCTGGACGGAAATCAGCCATAGAGTGTAAAAGCATAAGCGAGCTTGACTGCGAGACTGACATGTCAAGCAGAGACGAAAGTCGGTTTTAGTGATCCGACGGTGCTGAGTGGAAAGGCCGTCGCTCAACGGATAAAAGTTACTCTAGGGATAACAGGCTGA
>M03053_135_000000000-ALP1V_1_1104_24214_9073/	
GGACAAAAAGACCCTATGCAGCTTTACTGTAGCTTGGTATTGTGCCCGGGCTCTGAATGCGCAGGATAGGTGGGAGACGTTGATCTCATGCTTGCGGGTATGAGTTAGTCACTGGTGAGATACCACTCTTACAGAGCTAGGGTTCTAACGTTCACCCGTTATCCGGTTAGGGGACAGTTTCAGGTGGTCAGTTTGACTGGGGCGGTCGCCTCCCAAAAGGTAACGGAGGCGTGCAAAGGTTTCCTCAGACTGGTCGGAAATCAGTCGTAGAGTGTAAAGGCATAAGGAAGCTTGACTGTGAGACCTACAAGTCGAGCAGGGACGAAAGTCGGTCTTAGTGATCTGACGGTGCTGAGTGGAAAGGCCGTCACTCAACGGATAAAAGTTACTCTAGGGATAACAGGCTGA
>M03053_135_000000000-ALP1V_1_1112_16180_8947/	
GGACAAAAAGACCCTATGCAGCTTTACTGTAACTTGAAATTGAAATTGGACTTTATTTGCGCAGTATAGGTGGGAGGCGTTGAGTTTATTCTTGCGGGAATTTAGGAGCCATCAGTGAGATACCACTCTGGTAATGTTAGATTTCTAACTTAGTATCATTATCTGGTCAAAGAACAGTTTCAGGCGGGCAGTTTGACTGGGGCGGTCGCCTCCCAAATGGTAACGGAGGCGTACAAAGGTTTCCTCTGAACGTGTAGAAATCGTATCTGGAGTGTAAAGGCATAAGGAAGCTTGACAGTGAGACCTACAAGTCGAGCAGGGACGAAAGTCGGTCTTAGTGATCTGACGGTGCTGAGTGGAAAGGCCGTCACTCAACGGATAAAAGTTACTCTAGGGATAACAGGCTGA
>M03053_135_000000000-ALP1V_1_2109_26857_10324/	
GGACAGAAAGACCCTATGAAGCTTTACTGTATCTTGGAATTGGGTTTGGTCTTTACTTGCGCAGGATAGGTGGGAGGCTTTGAAGATGATCTTGCGGGATCGTTGGAGCCACTGGTGAGATACCACTCTTGTAATGATAAAATCCTAACTTTGAACCGTTATCCGGTCAGAGAACAGTTTCAGGTGGGCAGTTTGACTGGGGCGGTCGCCTCCTAAAAGGTAACGGAGGCGTGCAAAGGTTCTCTCAGGCTGGACGGAAATGAGCCGTAGAGCGTAAAGGCATAAGAGAGCTTGACTGCAAGACCAACAAGTCGAGCAGAGACGAAAGTCGGCCTTAGTGATCCGACGGTGCCGTGTGGAAGGGCCGTCGCTCAACGGATAAAAGTTACTCTAGGGATAACAGGCTGA
>M03053_135_000000000-ALP1V_1_2110_21068_12500/	
GGACAAAAAGACCCTATGCAGCTTTACTGTAACCTGGAATTGCTCTCAAGCTTATCTTGCGCAGCTTAGGTGGGAGACGTTGAACTTCTTCTTCCGGGAAGGAGGGAGTCATCAGTGAGATACCACTCTTGGTAAGCTAGAGCGCTCATTTCTAACCGTCAACCGGTAGAAAGACAGTTTCAGGCGGGCAGTTTGACTGGGGCAGTCACCTCCCAAAAGGTAATGGAGGTGTACAAAGGTTCGCTCAGGCTGGACGGAAATCAGCCATAGAGTGTAAAAGCATAAGCGAGCTTGACTGCGAGACTGACATGTCAAGCAGAGACGAAAGTCGGTTTTAGTGATCCGACGGTGCTGAGTGGAAAGGCCGTCGCTCAACGGATAAAAGTTACTCTAGGGATAACAGGCTGA
>M03053_135_000000000-ALP1V_1_2113_18650_2487/	
GGACAAAAAGACCCTATGAAGCTTTACTGTAGCTTGGTATTGTGCTCGGGCTCGCAATGCGCAGGATAGGTGGGAGGCTGTGATCCATTGCTTGCGGGTGATGGTGAGCCACTGGTGAGATACCACTCTTTGCGAGCTAGGGTTCTAACCCTTACCCGTTATCCGGGAAGGGGACAGTATCTGGTGGGCAGTTTGACTGGGGCGGTCGCCTCCTAAAAGGTAACGGAGGCGCGCAAAGGTTTGCTCAGGCTGGTTGGAAATCAGCCGTCGAGTGTAAAAGCAGAAGCAAGCTTGACTGTGAGACCTACAAGTCGAACAGGGACGAAAGTCGGCTTTAGTGATCCGACGGTTCTGAGTGGAAGGGCCGTCGCTCAACGGATAAAAGTTACTCTAGGGATAACAGGCTGA
>M03053_135_000000000-ALP1V_1_1118_8860_5313/	
GGACAGAAAGACCCTATGCAGCTTTACTGTAACCTGGAATTGCTCTCAAGCTTATCTTGCGCAGCTTAGGTGGGAGACGTTGAACTTCTTCTTCCGGGAAGGAGGGAGTCATCAGTGAGATACCACTCTTGGTAAGCTAGAGCGCTCATTTCTAACCGTCAACCGGTAGAAAGACAGTTTCAGGCGGGCAGTTTGACTGGGGCAGTCACCTCCCAAAAGGTAATGGAGGTGTACAAAGGTTCGCTCAGGCTGGACGGAAATCAGCCATAGAGTGTAAAAGCATAAGCGAGCTTGACTGCGAGACTGACATGTCAAGCAGAGACGAAAGTCGGTTTTAGTGATCCGACGGTGCTGAGTGGAAAGGCCGTCGCTCAACGGATAAAAGTTACTCTAGGGATAACAGGCTGA
>M03053_135_000000000-ALP1V_1_1104_12306_14988/	
GGACAAAAAGACCCTATGAAGCTTTACTGTAGCTTGATATTGGCTCCGGGCTTTGTTTGCGCAGGATAGGTGGGAGGCGTTGAAGATTTTCTTGCGGGAAGATTGGAGCCATTGGTGAGATACCACTCTAACAATGCTAGGATTCTAACCCTACACCGTTATCCGGTTAGGGAACAGTTTCAGGTGGTCAGTTTGACTGGGGCAGTCACCTCCCAAAAGGTAATGGAGGTGTGCAAAGGTTCCCTCAGGCTGGACGGAAATCAGCCATAGAGTGTAAAAGCAAAAGGGAGCTTGACTGCGAGACTGACATGTCAAGCAGAGACGAAAGTCGGCTTTAGTGATCCGACGGTGCTGTGTGGAAAGGCCGTCGCTCAACGGATAAAAGTTACTCTAGGGATAACAGGCTGA
>M03053_135_000000000-ALP1V_1_2110_25715_13302/	
GGACAGAAAGACCCTATGCAGCTTTACTGTAACTTGAAATTGAAATTGGACTTTATTTGCGCAGCATAGGTGGGAGGCGTTGAGTTTATTCTTGCGGGAATTTAGGAGCCATCAGTGAGATACCACTCTGGTAATGTTAGATTTCTAACTTTGTATCATGATCTGGTCAAAGGACAGTTTCAGGCGGGCAGTTTGACTGGGGCGGTCGCCTCCCAAATGGTAACGGAGGCGTACAAAGGTTTCCTCTGAACGTGTAGAAATCGTATCTAGAGTGTAAAGGCATAAGGAAGCTTGACTGTGAGACCTACAAGTCGAGCAGGGACGAAAGTCGGTCTTAGTGATCTGACGGTGCTGAGTGGAAAGGCCGTCACTCAACGGATAAAAGTTACTCTAGGGATAACAGGCTGA
>M03053_135_000000000-ALP1V_1_2111_15661_22783/	
GGACAGAAAGACCCTATGAAGCTTTACTGTAACTTGAAATTGAAATTGGACTTTAGTCGCGCAGTATAGGTGGGAGGCGTTGATAATATTCTTGCGGGAGTATTGGAGCTATCAGTGAGATACCACTCTTCTAATGTTAGATTTCTAACTTTGAACCATTAACTGGTCAGAGAACAGTTTCAGGCGGGCAGTTTGACTGGGGCGGTCGCCTCCCAAATGGTAACGGAGGCGTACAAAGGTTTCCTCTGATCGGGTAGAAATCGTATCTAGAGTGTAAAGGCATAAGGAAGCTTGACTGTGAGACCTACAAGTCGAACAGGGACGAAAGTCGGTCTTAGTGATCTGACGGTACTGAGTGGAAAGGCCGTCACTCAACGGATGAAAGTTACTCTAGGGATAACAGGCTGA
>M03053_135_000000000-ALP1V_1_2104_20265_10753/	
GGACAAAAAGACCCTATGAAGCTTTACTGTAACTTGAAATTGAAATTGGACTTTAGTCGCGCAGTATAGGTGGGAGGCGTTGATAATATTCTTGCGGGAGTATTGGAGCTATCAGTGAGATACCACTCTTCTAATGTTAGATTTCTAACTTTGAACCATCATCTGGTCAGAGAACAGTTTCAGGCGGGCAGTTTGACTGGGGCGGTCGCCTCCCAAATGGTAACGGAGGCGTACAAAGGTTTCCTCTGAACGGGTAGAAATCGTATCTAGAGTGTAAAGGCATAAGGAAGCTTGACTGTGAGACCTACAAGTCGAACAGGGACGAAAGTCGGTCTTAGTGATCTGACGGTACTGAGTGGAAAGGCCGTCACTCAACGGATAAAAGTTACTCTAGGGATAACAGGCTGA
>M03053_135_000000000-ALP1V_1_1114_6085_4530/	
GGACAGAAAGACCCTATGAAGCTTTACTGTAACCTGAAATTGAAATTGGACTTTAGTCGCGCAGTATAGGTGGGAGGCGTTGAAAGTATTCTTGCGGGAATACCGGAGCTATCAGTGAGATACCACTCTTCTAATGTTAGATTTCTAACTTTGAACCATTATCTGGTCAAAGAACAGTTTCAGGCGGGCAGTTTGACTGGGGCGGTCGCCTCCCAAATGGTAACGGAGGCGTACAAAGGTTTCCTCTGAACGGGTAGAAATCGTATCTAGAGTGTAAAGGCATAAGGAAGCTTGACTGTGAGACCTACAAGTCGAACAGGGACGAAAGTCGGTCTTAGTGATCTGACGGTACTGAGTGGAAAGGCCGTCACTCAACGGATAAAAGTTACTCTAGGGATAACAGGCTGA
>M03053_135_000000000-ALP1V_1_2114_24850_17778/	
GGACAAAAAGACCCTATGCAGCTTTACTGTAGCTTGGTATTGTGCCCGGGCTCTGAATGCGCAGGATAGGTGGGAGACGTTGATCTCATGGTTGCGGCTATGAGTTAGTCACTGGTGAGATACCACTCTTTCAGAGCTAGGGTTCTAACGTTCACCCGTTATCCGGGGAGCGGACAGTATCAGGTGGGCAGTTTGACTGGGGCGGTCGCCTCCTAAAAGGTAACGGAGGCGCACAAAGGTTTCCTCAGGCTGGTTGGAAATCAGCTGACGAGTGCAAAAGCAGAAGGAAGCTTGACCGTGAGACCTACAAGTCGAACAGGGACGAAAGTCGGTTTTAGTGATCCGACGGTTCTGAGTGGAAGGGCCGTCGCTCAACGGATAAAAGTTACTCTAGGGATAACAGGCTGA
>M03053_135_000000000-ALP1V_1_1115_24077_5916/	
GGACAGAAAGACCCTATGCAGCTTTACTGTAACCTGGAATTGCTCTCAAGCTTATCTTGCGCAGCTTAGGTGGGAGGCTATGGACCTTTTCTTCTGGGAAGAGGGGAGCCATCAGTGAGATACCACTCTTGGTAAGCTAGAGCGCTCAGTCTTCACCGTCATCCGGTAAGACGACAGTTACAGGCGGGCAGTTTGACTGGGGCAGTCACCTCCCAAAAGGTAATGGAGGTGTACAAAGGTTCGCTCAGGCTGGACGGAAATCAGCCATAGAGTGTAAAAGCATAAGCGAGCTTGACTGCGAGACTGACATGTCAAGCAGAGACGAAAGTCGGTTTTAGCGATCCGACGGTACTGAGTGGAAAGGCCGTCACTCAACGGATAAAAGTTACTCTAGGGATAACAGGCTGA
>M03053_135_000000000-ALP1V_1_1117_20481_18272/	
GGACAGAAAGACCCTATGCAGCTTTACTGTAACCTGGAATTGCTCTCAAGCTTATCTTGCGCAGCTTAGGTGGGAGGCTATGAACCTTTTCTTCTGGGAAGAGGGGAGCCATCAGTGAGATACCACTCTTGGTAAGCTAGAGCGCTCAGTCTTCACCGTCATCCGGTAAGACGACAGTTTCAGGCGGGCAGTTTGACTGGGGCAGTCACCTCCCAAAAGGTAATGGAGGTGTGCAAAGGTTCCCTCAGGCTGGACGGAAATCAGCCATAGAGTGTAAAAGCAAAAGGGAGCTTGACTGCGAGACTGACATGTCAAGCAGAGACGAAAGTCGGCTTTAGTGATCCGACGGTGCTGTGTGGAAAGGCCGTCGCTCAACGGATAAAAGTTACTCTAGGGATAACAGGCTGA
>M03053_135_000000000-ALP1V_1_1108_11087_3244/	
GGACAAAAAGACCCTATGCAGCTTTACTGTAACTTGAAATTGAAATTGGACTTTATTTGCGCAGCATAGGTGGGAGGCGTTGAGTTTATTCTTGCGGGAATTTAGGAGCCATCAGTGAGATACCACTCTGGTAATGTTAGATTTCTAACTTTGTATCATGATCTGGTCAAAGGACAGTTTCAGGCGGGCAGTTTGACTGGGGCGGTCGCCTCCCAAATGGTAACGGAGGCGTACAAAGGTTTCCTCTGGCTGGACGGAAATCAGCCATAGAGTGTAAAAGCATAAGGGAGCTTGACTGCGAGACTGACATGTCAAGCAGAGACGAAAGTCGGCTTTAGTGATCCGACGGTGCTGTGTGGAAAGGCCGTCGCTCAACGGATAAAAGTTACTCTAGGGATAACAGGCTGA
>M03053_135_000000000-ALP1V_1_2102_4097_13096/	
GGACAGAAAGACCCTATGAAGCTTTACTGTAACCTGGAATTGCTCTCAAGCTTATCTTGCGCAGCTTAGGTGGGAGACGTTGAACTTCTTCTTCCGGGAAGGAGGGAGTCATCAGTGAGATACCACTCTTGGTAAGCTAGAGCGCTCATTTCTAACCGTCAACCGGTAGAAAGACAGTTTCAGGCGGGCAGTTTGACTGGGGCAGTCACCTCCCAAAAGGTAATGGAGGTGTACAAAGGTTCGCTCAGGCTGGACGGAAATCAGCCATAGAGTGTAAAAGCATAAGCGAGCTTGACTGCGAGACTGACATGTCAAGCAGAGACGAAAGTCGGTTTTAGTGGTCCGACGGTGCTGAGTGGAAAGGCCGTCGCTCAACGGATAAAAGTTACTCTAGGGATAACAGGCTGA
>M03053_135_000000000-ALP1V_1_1118_5094_8702/	
GGACAGAAAGACCCTATGCAGCTTTACTGTAACCTGGAATTGCTCTCAAGCTTATTTCGCGCAGCTTAGGTGGGAGACGTTGAACCTTTTCTTCCGGGAAAGGGGGAGTCATCAGTGAGATACCACTCTTGGTAAGCTAGAGCGCTCATTTTTAACCGTTATCCGGTAAAAAGACAGTTTCAGGCGGGCAGTTTGACTGGGGCAGTCACCTCCCAAAAGGTAATGGAGGTGTACAAAGGTTCCCTCAGGCTGGACGGAAATCAGCCATAGAGTGTAAAAGCATAAGGGAGCTTGACTGCGAGACGGACATGTCAAGCAGAGACGAAAGTCGGTTTTAGTGATCCGACGGTGCTGAGTGGAAAGGCCGTCGCTCAACGGATAAAAGTTACTCTAGGGATAACAGGCTGA
>M03053_135_000000000-ALP1V_1_1104_28261_8810/	
GGACAGAAAGACCCTATGCAGCTTTACTGTAACCTGGAATTGCTCTCAAGCTTATCTTGCGCAGCTTAGGTGGGAGACGTTGAACTTCTTCTTCCGGGAAGGAGGGAGTCATCAGTGAGATACCACTCTTGGTAAGCTAGAGCGCTCATTTCTAACCGTCAACCGGTAGAAAGACAGTTTCAGGCGGGCAGTTTGACTGGGGCAGTCACCTCCCAAAAGGTAGTGGAGGTGTACAAAGGTTCGCTCAGGCTGGACGGAAATCAGCCATAGAGTGTAAAAGCATAAGCGAGCTTGACTGCGAGACTGACATGTCAAGCAGAGACGAAAGTCGGTTTTAGTGATCCGACGGTGCTGAGTGGAAAGGCCGTCGCTCAACGGATAAAAGTTACTCTAGGGATAACAGGCTGA
>M03053_135_000000000-ALP1V_1_1110_23155_4717/	
GGACAAAAAGACCCTATGCAGCTTTACTGTAACCTGGAATTGCTCTCAAGCTTATCTTGCGCAGCTTAGGTGGGAGACGTTGAACTTCTTCTTCCGGGAAGGAGGGAGTCATCAGTGAGATACCACTCTTGGTAAGCTAGAGCGCTCATTTCTAACCGTCAACCGGTAGAAAGACAGTTTCAGGCGGGCAGTTTGACTGGGGCAGTCACCTCCCAAAAGGTAATGGAGGTGTACAAAGGTTCGCTCAGGCTGGACGGAAATCAGCCATAGAGTGTAAAAGCATAAGCGAGCTTGACTGCGAGACTGACATGTCAAGCAGAGACGAAAGTCGGTTTTAGTGATCCGACGGTGCTGAGTGGAAAGGCCGTCGCTCAACGGATAAAAGTTACTCTAGGGATAACAGGCTGA
>M03053_135_000000000-ALP1V_1_2104_11685_16286/	
GGACAAAAAGACCCTATGCAGCTTTACTGTAACCTGGAATTGCTCTCAAGCTTATCTTGCGCAGCTTAGGTGGGAGGCTATGAACCTTTTCTTCTGGGAAGAGGGGAGCCATCAGTGAGATACCACTCTTGGTAAGCTAGAGCGCTCAGTCTTCACCGTCATCCGGTAAGACGACAGTTTCAGGCGGGCAGTTTGACTGGGGCAGTCACCTCCCAAAAGGTAATGGAGGTGTGCAAAGGTTCCCTCAGGCTGGACGGAAATCAGCCATAGAGTGTAAAAGCATAAGGGAGCTTGACTGCGAGACTGACATGTCAAGCAGAGACGAAAGTCGGCTTTAGTGATCCGACGGTGCTGTGTGGAAAGGCCGTCGCTCAACGGATAAAAGTTACTCTAGGGATAACAGGCTGA
>M03053_135_000000000-ALP1V_1_1114_12195_22284/	
GGACAGAAAGACCCTATGAAGCTTTACTGTAACCTGGAATTGCTCTCAAGCTTATCTTGCGCAGCTTAGGTGGGAGACGTTGAACTTCTTCTTCCGGGAAGGATGGAGTCATCAGTGAGATACCACTCTTGGTAAGCTAGAGCGCTCATTTCTAACCGTCAACCGGTAGAAAGACAGTTTCAGGCGGGCAGTTTGACTGGGGCAGTCACCTCCCAAAAGGTAATGGAGGTGTACAAAGGTTCGCTCAGGCTGGACGGAAATCAGCCATAGAGTGTAAAAGCATAAGCGAGCTTGACTGCGAGACTGACATGTCAAGCAGAGACGAAAGTCGGTTTTAGTGATCCGACGGTGCTGAGTGGAAAGGCCGTCGCTCAACGGATAAAAGTTACTCTAGGGATAACAGGCTGA
>M03053_135_000000000-ALP1V_1_1111_24027_22556/	
GGACAGAAAGACCCTATGAAGCTTTACTGTAACCTGGAATTGCTCTCAAGCTTATCTTGCGCAGCTTAGGTGGGAGGCTATGAACCTTTTCTTCTGGGAAGAGGGGAGCCATCAGTGAGATACCACTCTTGGTAAGCTAGAGCGCTCAGTCTTCACCGTCATCCGGTAAGACGACAGTTTCAGGCGGGCAGTTTGACTGGGGCAGTCACCTCCCAAAAGGTAATGGAGGTGTGCAAAGGTTCCCTCAGGCTGGACGGAAATCAGCCATAGAGTGTAAAAGCATAAGGGAGCTTGACTGCGAGACTGACATGTCAAGCAGAGACGAAAGTCGGCTTTAGTGATCCGACGGTGCTGTGTGGAAAGGCCGTCGCTCAACGGATAAAAGTTACTCTAGGGATAACAGGCTGA
>M03053_135_000000000-ALP1V_1_2119_8930_5403/	
GGACAGAAAGACCCTATGAAGCTTTACTGTAACCTGGAATTGCTCTCAAGCTTATCTTGCGCAGCTTAGGTGGGAGACGTTGAACTTCTTCTTCCGGGAAGGAGGGAGTCATCAGTGAGATACCACTCTTGGTAAGCTAGAGCGCTCATTTCTAACCGTCAACCGGTAGAAAGACAGTTTCAGGCGGGCAGTTTGACTGGGGCAGTCACCTCCCAAAAGGTAATGGAGGTGTACAAAGGTTCGCTCAGGCTGGACGGAAATCAGCCATAGAGTGTAAAAGCATAAGCGAGCTTGACTGCGAGACTGACATGTCAAGCAGAGACGAAAGTCGGTTTTAGTGATCCGACGGTGCTGAGTGGAAAGGCCGTCGCTCAACGGATAAAAGTTACTCTAGGGATAACAGGCTGA
>M03053_135_000000000-ALP1V_1_1111_25851_8150/	
GGACAGAAAGACCCTATGCAGCTTTACTGTAACTTGAAATTGAAATTGGACTTTAGTCGCGCAGCATAGGTGGGAGGCTTTGAAGCTACTCTTGCGGGAGAAGCTGAGCTATCAGTGAGATACCACTCTTCTAATGTTAGATTTCTAACTTTGAACCATCATCTGGTCAGAGAACAGTTTCAGGCGGGCAGTTTGACTGGGGCGGTCGCCTCCCAAACGGTAACGGAGGCGCACAAAGGTTTCCTCTGAACGGGTAGAAATCGTATCTAGAGTGTAAAGGCATAAGGAAGCTTGACTGTGAGACCTACAAGTCGAACAGGGACGAAAGTCGGTCTTAGTGATCTGACGGTACTGAGTGGAAAGGCCGTCACTCAACGGATAAAAGTTACTCTAGAGATAACAGGCTGA
>M03053_135_000000000-ALP1V_1_1119_24653_15958/	
GGACAGAAAGACCCTATGAAGCTTTACTGTAACCTGGAATTGCTCTCAAGCTTATCTTGCGCAGCTTAGGTGGGAGGCTATGAACCTTTTCTTCTGGGAAGAGGGGAGCCATCAGTGAGATACCACTCTTGGTAAGCTAGAGCGCTCAGTCTTCACCGTCATCCGGTAAGACGACAGTTTCAGGCGGGCAGTTTGACTGGGGCAGTCACCTCCCAAAAGGTAATGGAGGTGTGCAAAGGTTCCCTCAGGCTGGACGGAAATCAGCCATAGAGTGTAAAGGCATAAGGAAGCTTGATTGTGAGACCTACAAGTCGAACAAAGACGAAAGTCGGCCTTAGTGATCCGACGGTTCCGAGTGGAAGGGCCGTCGCTCAACGGATAAAAGTTACTCTAGGGATAACAGGCTGA
>M03053_135_000000000-ALP1V_1_1117_18883_4161/	
GGACAGAAAGACCCTATGCAGCTTTACTGTAACCTGGAATTGCTCTCAAGCTTATCTTGCGCAGCTTAGGTGGGAGACGTTGAACTTCTTCTTCCGGGAAGGAGGGAGTCATCAGTGAGATACCACTCTTGGTAAGCTAGAGCGCTCATTTCTAACCGTCAACCGGTAGAAAGACAGTTTCAGGCGGGCAGTTTGACTGGGGCAGTCACCTCCCAAAAGGTAATGGAGGTGTACAAAGGTTCGCTCAGGCTGGACGGAAATCAGCCATAGAGTGTAAAAGCATAAGGGAGCTTGACTGCGAGACTGACATGTCAAGCAGAGACGAAAGTCGGCTTTAGTGATCCGACGGTGCTGTGTGGAAAGGCCGTCGCTCAACGGATAAAAGTTACTCTAGGGATAACAGGCTGA
>M03053_135_000000000-ALP1V_1_1118_13331_2703/	
GGACAAAAAGACCCTATGAAGCTTTACTGTAACTTGAAATTGAAATTGGACTTTATTTGCGCAGTATAGGTGGGAGGCATTGAGTTTATTCTTGCGGGAATTTAGGAGCCATCAGTGAGATACCACTCTGGTAATGTTAGATTTCTAACTTTGTATCATAATCTGGTCAGAGAACAGTTTCAGGCGGGCAGTTTGACTGGGGCGGTCGCCTCCCAAATGGTAACGGAGGCGTACAAAGGTTTCCTCTGAACGGGTAGAAATCGTATCTAGAGTGTAAAGGCATAAGGAAGCTTGACTGTGAGACCTACAAGTCGAGCAGGGACGAAAGTCGGTCTTAGTGATCTGACGGTGCTGAGTGGAAAGGCCGTCACTCAACGGATAAAAGTTACTCTAGGGATAACAGGCTGA
>M03053_135_000000000-ALP1V_1_1110_8808_14718/	
GGACAGAAAGACCCTATGCAGCTTTACTGTAACTTGAAATTGAAATTGGACTTTAGTCGCGCAGTATAGGTGGGAGGCGTTGAAAATAATCTTGCGGGAATATTGGAGCCATCAGTGAGATACCACTCTTCTAATGTTAGATTTCTAACTTTGAACCATTATCTTGTCAGAGAACAGTTTCAGGCGGGCAGTTTGACTGGGGCGGTCGCCTCCCAAATGGTAACGGAGGCGTACAAAGGTTTCCTCTGAACGGGTAGAAATCGTATCTAGAGTGTAAAGGCATAAGGAAGCTTGACTGTGAGACCTACAAGTCGAGCAGGGACGAAAGTCGGTCTTAGTGATCTGACGGTACTGAGTGGAAAGGCCGTCACTCAACGGATAAAAGTTACTCTAGGGATAACAGGCTGA
>M03053_135_000000000-ALP1V_1_2115_28250_9360/	
GGACAGAAAGACCCTATGCAGCTTTACTGTAACCTGGAATTGCTCTCAAGCTTATCTTGCGCAGCTTAGGTGGGAGACGTTGAACTTCTTCTTCCGGGAAGGAGGGAGTCATCAGTGAGATACCACTCTTGGTAAGCTAGAGCGCTCATTTCTAACCGTCAACCGGTAGAAAGACAGTTTCAGGCGGGCAGTTTGACTGGGGCAGTCACCTCCCAAAAGGTAATGGAGGTGTGCAAAGGTTCCCTCAGGCTGGACGGAAATCAGCCATAGAGTGTAAAAGCATAAGGGAGCTTGACTGCGAGACTGACATGTCAAGCAGAGACGAAAGTCGGCTTTAGTGATCCGACGGTGCTGTGTGGAAAGGCCGTCGCTCAACGGATAAAAGTTACTCTAGGGATAACAGGCTGA
>M03053_135_000000000-ALP1V_1_1111_6430_6836/	
GGCAAAAAGACCCTATGAAGCTTTACTGTAACCTGGAATTGCTCTCAAGCTTATCTTGCGCAGCTTAGGTGGGAGGCTATGAACCTTTTCTTCTGGGAAGAGGGGAGCCATCAGTGAGATACCACTCTTGGTAAGCTAGAGCGCTCAGTCTTCACCGTCATCCGGTAAGACGACAGTTTCAGGCGGGCAGTTTGACTGGGGCAGTCACCTCCCAAAAGGTAATGGAGGTGTGCAAAGGTTCCCTCAGGCTGGACGGAAATCAGCCATAGAGTGTAAAAGCATAAGGGAGCTTGACTGCGAAACTGACATGTCAAGCAGAGACGAAAGTCGGCTTTAGTGATCCGACGGTGCTGTGTGGAACGGCCGTCGCTCAACGGATAAAAGTTACTCTAGGGATAACAGGCTGA
>M03053_135_000000000-ALP1V_1_1104_14649_7105/	
GGACAAAAAGACCCTATGAAGCTTTACTGTAACCTGGAATTGCTCTCAAGCTTATCTTGCGCAGCTTAGGTGGGAGACGTTGAACTTCTTCTTCCGGGAAGGAGGGAGTCATCAGTGAGATACCACTCTTGGTAAGCTAGAGCGCTCATTTCTAACCGTCAACCGGTAGAAAGACAGTTTCAGGCGGGCAGTTTGACTGGGGCAGTCACCTCCCAAAAGGTAATGGAGGTGTACAAAGGTTCGCTCAGGCTGGACGGAAATCAGCCATAGAGTGTAAAAGCATAAGCGAGCTTGACTGCGAGACTGACATGTCAAGCAGAGACGAAAGTCGGTTTTAGTGATCCGACGGTGCTGAGTGGAAAGGCCGTCGCTCAACGGATAAAAGTTACTCTAGGGATAACAGGCTGA
>M03053_135_000000000-ALP1V_1_1106_14442_17181/	
GGACAAAAAGACCCTATGCAGCTTTACTGTAACCTGGAATTGCTCTCAAGCTTATCTTGCGCAGCTTAGGTGGGAGAGGTTGAACTTCTTCTTCCGGGAAGGAGGGAGTCATCAGTGAGATACCACTCTTGGTAAGCTAGAGCGCTCATTTCTAACCGTCAACCGGTAGAAAGACAGTTTCAGGCGGGCAGCTTGACTGGGGCAGTCACCTCCCAAAAGGTAATGGAGGTGTACAAAGGTTCGCTCAGGCTGGACGGAAATCAGCCATAGAGTGTAAAAGCATAAGCGAGCTTGACTGCGAGACTGACATGTCAAGCAGATACGAAAGTCGGTTTTAGTGATCCGACGGTGCTGAGTGGAAAGGCCGTCGCTCAACGGATAAAAGTTACTCTAGGGATAACAGGCTGA
>M03053_135_000000000-ALP1V_1_1101_21072_14879/	
GGACAAAAAGACCCTATGCAGCTTTACTGTAACTTGAAATTGAAATTGGACTTTAGTCGCGCAGCATAGGTGGGAGGCTTTGAAGCTACTCTTGCGGGAGAAGCTGAGCTATCAGTGAGATACCACTCTTCTAATGTTAGATTTCTAACTTTGAACCATTATCTGGTCAAGGAACAGTTTCAGGCGGGCAGTTTGACTGGGGCGGTCGCCTCCCAAACGGTAACGGAGGCGTACAAAGGTTTCCTCTGAACGGATAGAAATCGTATCTAGAGTATAAAGGCATAAGGAAGCTTGACTGTGAGACCTACAAGTCGAGCAGGGACGAAAGTCGGTCTTAGTGATCTGACGGTACTGAGTGGAAAGGCCGTCACTCAACGGATAAAAGTTACTCTAGGGATAACAGGCTGA
>M03053_135_000000000-ALP1V_1_2107_23865_3940/	
GGACAGAAAGACCCTATGCAGCTTTACTGTAACTTGAAATTGAAATTGGACTTTAGTCGCGCAGTATAGGTGGGAGGCGTTGATGATACTCTTGCGGGAGTATTGGAGCTATCAGTGAGATACCACTCTTCTAATGTTAGATTTCTAACTTTGAACCATTATCTGGTCAGAGAACAGTTTCAGGCGGGCAGTTTGACTGGGGCGGTCGCCTCCCAAATGGTAACGGAGGCGTACAAAGGTTTCCTCTGAACGGGTAGAAATCGTATCTAGAGTGTAAAGGCATAAGGAAGCTTGACTGTGAGACCTACAAGTCGAACAGGGACGAAAGTCGGTCTTAGTGATCTGACGGTACTGAGTGGAAAGGCCGTCACTCAACGGATAAAAGTTACTCTAGGGATAACAGGCTGA
>M03053_135_000000000-ALP1V_1_1119_13667_7230/	
GGACAAAAAGACCCTATGAAGCTTTACTGTAACCTGGAATTGCTCTCAAGCTTATCTTGCGCAGCTTAGGTGGGAGACGTTGAACTTCTTCTTCCGGGAAGGAGGGAGTCATCAGTGAGATACCACTCTTGGTAAGCTAGAGGGCTCATTTCTAACCGTCAACCGGTAGAAAGACAGTTTCAGGCGGGCAGTTTGACTGGGGCAGTCACCTCCCAAAAGGTAATGGAGGTGTACAAAGGTTCGCTCAGGCTGGACGGAAATCAGCCATAGAGTGTAAAAGCATAAGCGAGCTTAACTGCGAGACTGACATGTCAAGCAGAGACGAAAGTCGGTTTTAGTGATCCGACGGTGCTGAGTGGAAAGGCCGTCGCTCAACGGATAAAAGTTACTCTAGGGATAACAGGCTGA
>M03053_135_000000000-ALP1V_1_1102_9386_20228/	
GGACAGAAAGACCCTATGCAGCTTTACTGTAACTTGAAATTGAAATTGGACTTTAGTCGCGCAGTATAGGTGGGAGGCGTTGATGATACTCTTGCGGGAGTATTGGAGCTATCAGTGAGATACCACTCTTCTAATGTTAGATTTCTAACTTTGAACCATTATCTGGTCAGAGAACAGTTTCAGGCGGGCAGTTTGACTGGGGCGGTCGCCTCCCAAATGGTAACGGAGGCGTACAAAGGTTTCCTCTGAACGGGTAGAAATCGTATCTAGAGTGTAAAGGCATAAGGAAGCTTGACTGTGAGACCTACAAGTCGAACAGGGACGAAAGTCGGTCTTAGTGATCTGACGGTACTGAGTGGAAAGGCCGTCACTCAACGGATAAAAGTTACTCTAGGGATAACAGGCTGA
>M03053_135_000000000-ALP1V_1_1109_25338_3637/	
GGACAAAAAGACCCTATGCAGCTTTACTGTAACCTGGAATTGCTCTCAAGCTTATCTTGCGCAGCTTAGGTGGGAGACGTTGAACTTCTTCTTCCGGGAAGGAGGGAGTCATCAGTGAGATACCACTCTTGGTAAGCTAGAGCGCTCATTTCTAACCGTCAACCGGTAGAAAGACAGTTTCAGGCGGGCAGTTTGACTGGGGCAGTCACCTCCCAAAAGGTAATGGAGGTGTGCAAAGGTTCCCTCAGGCTGGACGGAAATCAGCCATAGAGTGTAAAAGCATAAGGGAGCTTGACTGCGAGACTGACATGTCAAGCAGAGACGAAAGTCGGCTTTAGTGATCCGACGGTGCTGTGTGGAAAGGCCGTCGCTCAACGGATAAAAGTTACTCTAGGGATAACAGGCTGA
>M03053_135_000000000-ALP1V_1_1109_1911_14740/	
GGACAAAAAGACCCTATGAAGCTTTACTGTAACCTGAAATTGAAATTGGACTTTAGTCGCGCAGTATAGGTGGGAGGCGTTGAAAGTATTCTTGCGGGAATACCGGAGCTATCAGTGAGATACCACCCTTCTAATGTTAGATTTCTAACTTTGAACCATTATCTGGTCAAAGAACAGTTTCAGGGGGGCAGTTTGACTGGGGCGGTCGCCTCCCAAATGGTAACGGAAGCGTACAAAGGTTTCCTCTGAACGTGTAGAAATCGTATCTAGAGTGTAAAGGCATAAGGAAGCTTGACTGTGAGACCTACAAGTCGAACAGGGACGAAAGTCGGTCTTAGTGATCTGACGGTACTGAGTGGAAAGGCCGTCACTCAACGGATAAAAGTTACTCTAGGGATAACAGGCTGA
>M03053_135_000000000-ALP1V_1_1111_9303_5381/	
GGACAGAAAGACCCTATGCAGCTTTACTGTAGCTTGGTATTGCGCCCGGGCTCTGAATGCGCAGGATAGGTGGGAGACGTTGATCTCATGGTTGCGGCTATGAGTTAGTCACTGGTGAGATACCACTCTTTCGGAGCTAGGGTTCTAACGTTCACCCGTTATCCGGTTAGGGGACAGTTTCAGGTGGTCAGTTTGACTGGGGCGGTCGCCTCCCAAAAGGTAACGGAGGCGTGCAAAGGTTTCCTCAGGCTGGTCGGAAATCAGTCGTAGAGTGTAAAGGCATAAGGAAGCTTGATTGTGAGACCTACAAGTCGAACAAAGACGAAAGTCGGCCTTAGTGATCCGACGGTTCCGAGTGGAAGGGCCGTCGCTCAACGGATAAAAGTTACTCTAGGGATAACAGGCTGA
>M03053_135_000000000-ALP1V_1_1110_15877_12023/	
GGACAAAAAGACCCTATGCAGCTTTACTGTAACTTGAAATTGAAATTGGACTTTAGTCGCGCAGTATAGGTGGGAGGCGTTGATAATACTCTTGCGGGAGTATTGGAGCTATCAGTGAGATACCACTCTTCTAATGTTAGATTTCTAACTTTGAACCATTATCTGGTCAGAGAACAGTTTCAGGCGGGCAGTTTGACTGGGGCGGTCGCCTCCCAAATGGTAACGGAGGCGTACAAAGGTTTCCTCTGAACGGGTAGAAATCGTATCTAGAGTGTAAAGGCATAAGGAAGCTTGACTGTGAGACCTACAAGTCGAACAGGGACGAAAGTCGGTCTTAGTGATCTGACGGTACTGAGTGGAAAGGCCGTCACTCAACGGATAAAAGTTACTCTAGGGATAACAGGCTGA
>M03053_135_000000000-ALP1V_1_2118_28319_9183/	
GGACAAAAAGACCCTATGCAGCTTTACTGTAACCTGGAATTGCTCTCAAGCTTATCTTGCGCAGCTTAGGTGGGAGGCTATGAACCTTTTCTTCTGGGAAGAGGGGAGCCGTCAGTGAGATACCACTCTTGGTAAGCTAGAGCGCTCAGTCTTAACCGTCATCCGGTAAGACGACAGTTTCAGGCGGGCAGTTTGACTGGGGCAGTCACCTCCCAAAAGGTAATGGAGGTGTGCAAAGGTTCCCTCAGGCTGGACGGAAATCAGCCATAGAGTGTAAAAGCAAAAGGGAGCTTGACTGCGAGACTGACATGTCAAGCAGAGACGAAAGTCGGCTTTAGTGATCCGACGGTGCTGTGTGGAAAGGCCGTCGCTCAACGGATAAAAGTTACTCTAGGGATAACAGGCTGA
>M03053_135_000000000-ALP1V_1_1114_15668_3689/	
GGACAGAAAGACCCTATGAAGCTTTACTGTAACCTGGAATTGCTCTCAAGCTTATCTTGCGCAGCTTAGGTGGGAGACGTTGAACTTCTTCTTCCGGGAAGGAGGGAGTCATCAGTGAGATACCACTCTTGGTAAGCTAGAGCGCTCATTTCTAACCGTCAACCGGTAGAAAGACAGTTTCAGGCGGGCAGTTTGACTGGGGCAGTCACCTCCCAAAAGGTAATGGAGGTGTACAAAGGTTCGCTCAGGCTGGACGGAAATCAGCCATAGAGTGTAAAAGCATAAGGGAGCTTGACTGCGAGACTGACATGTCAAGCAGAGACGAAAGTCGGCTTTAGTGATCCGACGGTGCTGTGTGGAAAGGCCGTCGCTCAACGGATAAAAGTTACTCTAGGGATAACAGGCTGA
>M03053_135_000000000-ALP1V_1_1119_24871_16412/	
GGACAGAAAGACCCTATGCAGCTTTACTGTAACCTGGAATTGCTCTCAAGCTTATTTTGCGCAGCTTAGGTGGGAGACGTTGAACTTCTTTTTCCGGAAAGGAGGGAGTCATCAGTGAGATACCACTCTTGGTAAGCTAGAGCGCTCATTTCTAACCGTTATCCGGTAGAAAGACAGTTTCAGGCGGGCAGTTTGACTGGGGCAGTCACCTCCCAAAAGGTAATGGAGGTGTACAAAGGTTCGCTCAGGCTGGACGGAAATCAGCCATAGAGTGTAAAAGCATAAGCGGGCTTGACTGCGAGACTGACATGTCAAGCAGAGACGAAAGTCGGTTTTAGTGATCCGACGGTGCTGAGTGGAAAGGCCGTCGCTCAACGGATAAAAGTTACTCTAGGGATAACAGGCTGA
>M03053_135_000000000-ALP1V_1_2117_10148_2043/	
GGACAGAAAGACCCTATGCAGCTTTACTGTAACCTGGGATTGCTCTCAAGCTTATCTTGCGCAGCTTAGGTGGGAGACGTTGAACTTCTTCTTCCGGGAAGGAGGGAGTCATCAGTGAGATACCACTCTTGGTAAGCTAGAGCGCTCATTTCTAACCGTCAACCGGTAGAAAGACAGTTTCAGGCGGGCAGTTTGACTGGGGCAGTCACCTCCCAAAAGGTAATGGAGGTGTACAAAGGTTCGCTCAGGCTGGACGGAAATCAGCCATAGAGTGTAAAAGCATAAGCGAGCTTGACTGCGAGACTGACATGTCAAGCAGAGACGAAAGTCGGTTTTAGTGATCCGACGGTGCTGAGTGGAAAGGCCGTCGCTCAACGGATAAAAGTTACTCTAGGGATAACAGGCTGA
>M03053_135_000000000-ALP1V_1_1109_28065_16298/	
GGACAAAAAGACCCTATGAAGCTTTACTGTAACCTGGAATTGCTCTCAAGCTTATCTTGCGCAGCTTAGGTGGGAGACGTTGAACTTCTTCTTCCGGGAAGGAGGGAGTCATCAGTGAGATACCACTCTTGGTAAGCTAGAGCGCTCATTTCTAACCGTCAACCGGTAGAGAGACAGTTTCAGGCGGGCAGTTTGACTGGGGCAGTCACCTCCCAAAAGGTAATGGAGGTGTACAAAGGTTCGCTCAGGCTGGACGGAAATCGGCCATAGAGTGTAAAAGCATAAGCGAGCTTGACTGCGAGACTGACATGTCAAGCAGAGACGAAAGTCGGTTTTAGTGATCCGACGGTGCTGAGTGGAAAGGCCGTCGCTCAACGGATAAAAGTTACTCTAGGGATAACAGGCTGA
>M03053_135_000000000-ALP1V_1_2115_21617_2431/	
GGACAAAAAGACCCTATGAAGCTTTACTGCAACCTGAAATTGAAATTGGACTTTAGTCGCGCAGTATAGGTGGGAGGCGTTGAAAGTATTCTTGCGGGAATACCGGAGCTATCAGTGAGATACCACTCTTCTAATGTTAGATTTCTAACTTTGAACCATTATCTGGTCAAAGAACAGTTTCAGGCGGGCAGTTTGACTGGGGCGGTCGCCTCCCAAATGGTAACGGAGGCGTACAAAGGTTTCCTCTGAACGGGTAGAAATCGTATCTAGAGTGTAAAGGCATAAGGAAGCTTGACTGTGAGACCTACAAGTCGAACAGGGACGAAAGTCGGTCTTAGTGATCTGACGGTACTGAGTGGAAAGGCCGTCACTCAACGGATAAAAGTTACTCTAGGGATAACAGGCTGA
>M03053_135_000000000-ALP1V_1_2111_9312_8188/	
GGACAAAAAGACCCTATGAAGCTTTACTGTAACCTGGAATTGCTCTCAAGCTTATTTCGCGCAGCTTAGGTGGGAGACGTTGAACCTTTTCTTCCGGGAAAGGGGGAGTCATCAGTGAGATACCACTCTTGGTAAGCTAGAGCGCTCATTTTTAACCGTTATCCGGTAAAAAGACAGTTTCAGGCGGGCAGTTTGACTGGGGCAGTCACCTCCCAAAAGGTAATGGAGGTGTACAAAGGTTCCCTCAGGCTGGACGGAAATCAGCCATAGAGTGTAAAAGCATAAGGGAGCTTGACTGCGTGACGGACATGACAAGCAGAGACGAAAGTCGGTTTTAGTGATCCGACGGTGCTGAGTGGAAAGGCCGTCGCTCAACGGATAAAAGTTACTCTAGGGATAACAGGCTGA
>M03053_135_000000000-ALP1V_1_1104_10103_3382/	
GGACAGAAAGACCCTATGCAGCTTTACTGTAACCTGGAATTGCTCTCAAGCTTATCTTGCGCAGCTTAGGTGGGAGACGTTGAACTTCTTCTTCCGGGAAGGAGGGAGTCATCAGTGAGATACCACTCTTGGTAAGCTAGAGCGCTCATTTCTAACCGTCAACCGGTAGAAAGACAGTTTCAGGCGGGCAGTTTGACTGGGGCAGTCACCTCCCAAAAGGTAATGGAGGTGTACAAAGGTTCGCTCAGGCTGGACGGAAATCAGCCATAGAGTGTAAAAGCATAAGCGAGCTTGACTGCGAGACTGACATGTCAAGCAGAGACGAAAGTCGGTTTTAGTGATCCGACGGTGCTGAGTGGAAAGGCCGTCGCTCAACGGATAAAAGTTACTCTAGGGATAACAGGCTGA
>M03053_135_000000000-ALP1V_1_2101_17744_4833/	
GGACAGAAAGACCCTATGAAGCTTTACTGTAACTTGAAATTGAAATTGGACTTTATTTGCGCAGCATAGGTGGGAGGCGTTGAGTTTATTCTTGCGGGAATTTAGGAGCCATCAGTGAGATACCACTCTGGTAATGTTAGATTTCTAACTTTGTATCATGATCTGGTCAAAGGACAGTTTCAGGCGGGCAGTTTGACTGGGGCGGTCGCCTCCCAAATGGTAACGGAGGCGTACAAAGGTTTCCTCTGAACGTGTAGAAATCGTATCTAGAGTGTAAAGGCATAAGGAAGCTTGACTGTGAGACCTACAAGTCGAGCAGGGACGAAAGTCGGTCTTAGTGATCTGACGGTGCTGAGTGGAAAGGCCGTCACTCAACGGATAAAAGTTACTCTAGGGATAACAGGCTGA
>M03053_135_000000000-ALP1V_1_1104_17948_5131/	
GGACAAAAAGACCCTATGAAGCTTTACTGTAACCTGGAATTGCTCTCAAGCTTATCTTGCGCAGCTTAGGTGGGAGGCTATGAACCTTTTCTTCTGGGAAGAGGGGAGCCATCAGTGAGATACCACTCTTGGTAAGCTAGAGCGCTCAGTCTCCACCGTCATCCGGTAAGACGACAGTTTCAGGCGGGCAGTTTGACTGGGGCAGTCACCTCCCAAAAGGTAATGGAGGTGTGCAAAGGTTCCCTCAGGCTGGACGGAAATCAGCCATAGAGTGTAAAAGCATAAGCGAGCTTGACTGCGAGACTGACATGTCAAGCAGAGACGAAAGTCGGTTTTAGTGATCCGACGGTGCTGAGTGGAAAGGCCGTCGCTCAACGGATAAAAGTTACTCTAGGGATAACAGGCTGA
>M03053_135_000000000-ALP1V_1_1107_17461_23610/	
GGACAGAAAGACCCTATGCAGCTTTACTGTAACTTGAAATTGAAATTGGACTTTAGTCGCGCAGTATAGGTGGGAGGCTTTGAAGCTACTCTTGCGGGAGTAGCTGAGCTATCAGTGAGATACCACTCTTCTAATGTTAGATCTCTAACTTTGAACCATTATCTGGTCAGAGAACAGTTTCAGGCGGGCAGTTTGACTGGGGCGGTCGCCTCCCAAACGGTAACGGAGGCGCACAAAGGTTTCCTCTGAACGGGTAGAAATCGTATCTAGAGTGTAAAGGCATAAGGAAGCTTGACTGTGAGACCTACAAGTCGAACAGGGACGAAAGTCGGTCTTAGTGATCTGACGGTACTGAGTGGAAAGGCCGTCACTCAACGGATAAAAGTTACTCTAGGGATAACAGGCTGA
>M03053_135_000000000-ALP1V_1_1119_2901_18217/	
GGACAGAAAGACCCTATGCAGCTTTACTGTAACCTGGAATTGCTCTCAAGCTTATCTTGCGCAGCTTAGGTGGGAGACGTTGAACTTCTTCTTCCGGGAAGGAGGGAGTCATCAGTGAGATACCACTCTTGGTAAGCTAGAGCGCTCATTTCTAACCGTCAACCGGTAGAAAGACAGTTTCAGGCGGGCAGTTTGACTGGGGCAGTCACCTCCCAAAAGGTAATGGAGGTGTACAAAGGTTCGCTCAGGCTGGACGGAAATCAGCCATAGAGTGTAAAAGCATAAGCGAGCTTGACTGCGAGACTGACATGTCAAGCAGAGACGAAAGTCGGTTTTAGTGATCCGACGGTGCTGAGTGGAAAGGCCGTCGCTCAACGGATAAAAGTTACTCTAGGGATAACAGGCTGA
>M03053_135_000000000-ALP1V_1_2112_15197_21663/	
GGACAGAAAGACCCTATGCAGCTTTACTGTAACCTGAAATTGAAATTGGACTTTAGTCGCGCAGTATAGGTGGGAGGCGTTGAAAGTATTCTTGCGGGAATACCGGAGCTATCAGTGAGATACCACTCTTCTAATGTTAGATTTCTAACTTTGAACCATTATCTGGTCAAAGAACAGTTTCAGGCGGGCAGTTTGACTGGGGCGGTCGCCTCCCAAATGGTAACGGAGGCGTACAAAGGTTTCCTCTGAACGGGTAGAAATCGTATCTAGAGTGTAAAGGCATAAGGAAGCTTGACTGTGAGACCTACAAGTCGAACAGGGACGAAAGTCGGTCTTAGTGATCTGACGGTACTGAGTGGAAAGGCCGTCACTCAACGGATAAAAGTTACTCTAGGGATAACAGGCTGA
>M03053_135_000000000-ALP1V_1_2119_10709_2087/	
GGACAGAAAGACCCTATGCAGCTTTACTGTAACCTGGAATTGCTCTCAAGCTTATCTTGCGCAGCTTAGGTGGGAGGCTACGAACCTTTTCTTCCGGGAAGAGGGGAGCCATCAGTGAGATACCACTCTTGGTAAGCTAGAGCGCTCAGTCTTTACCGTTATCCGGTAAGACGACAGTTTCAGGCGGGCAGTTTGACTGGGGCAGTCACCTCCCAAAAGGTAATGGAGGTGTGCAAAGGTTCCCTCAGGCTGGACGGAAATCAGCCATAGAGTGTAAAAGCAAAAGGGAGCTTGACTGCAAGACTGACATGTCAAGCAGAGACGAAAGTCGGCTTTAGTGATCCGACGGTGCTGTGTGGAAAGGCCGTCGCTCAACGGATAAAAGTTACTCTAGGGATAACAGGCTGA
>M03053_135_000000000-ALP1V_1_1113_22633_7215/	
GGACAAAAAGACCCTATGCAGCTTTACTGTAACTTGAAATTGAAATTGGACTTTAGTCGCGCAGTATAGGTGGGAGGCTTTGATGATATTCTTGCGGGAATATCGGAGCTATCAGTGAGATACCACTCTTCTAATGTTAGATTTCTAACTTTGAACCATTATCTGGTCAAAGAACAGTTTCAGGCGGGCAGTTTGACTGGGGCGGTCGCCTCCCAAATGGTAACGGAGGCGTACAAAGGTTTCCTCTGAACGGGTAGAAATCGTATCTAGAGTGTAAAGGCATAAGGAAGCTTGACTGTGAGACCTACAAGTCGAACAGGGACGAAAGTCGGTCTTAGTGATCTGACGGTACTGAGTGGAAAGGCCGTCACTCAACGGATAAAAGTTACTCTAGGGATAACAGGCTGA
>M03053_135_000000000-ALP1V_1_2112_2090_13537/	
GGACAGAAAGACCCTATGCAGCTTTACTGTAACTTGAAATTGAAATTGGACTTTATTCGCGCAGTATAGGTGGGAAGCGTTGAAAGTATTCTTGCGGGAATATTGGAGCTATCAGTGAGATACCACTCTTGTAATGTTAGATTTCTAACTTTGAACCATTATCTGGTCAAAGAACAGTTTCAGGCGGGCAGTTTGACTGGGGCGGTCGCCTCCCAAATGGTAACGGAGGCGTACAAAGGTTTCCTCTGAACGGGTAGAAATCGTATCTAGAGTGTAAAGGCATAAGGAAGCTTGACTGTGAGACCTACAAGTCGAACAGGGACGAAAGTCGGTCTTAGTGATCTGACGGTACTGAGTGGAAAGGCCGTCACTCAACGGATAAAAGTTACTCTAGGGATAACAGGCTGA
>M03053_135_000000000-ALP1V_1_1106_4187_9416/	
GGACAGAAAGACCCTATGCAGCTTTACTGTAACCTGGAATTGCTCTCAAGCTTATCTTGCGCAGCTTAGGTGGGAGACGTTGAACTTCTTCTTCCGGGAAGGAGGGAGTCATCAGTGAGATACCACTCTTGGTAAGCTAGAGCGCTCATTCCTAACCGTCAACCGGTAGAAAGACAGTTTCAGGCGGGCAGTTTGACTGGGGCAGTCACCTCCCAAAAGGTAATGGAGGTGTACAAAGGTTCGCTCAGGCTGGACGGAAATCAGCCATAGAGTGTAAAAGCATAAGCGAGCTTGACTGCGAGACTGACATGTCAAGCAGAGACGAAAGTCGGTTTTAGTGATCCGACGGTGCTGAGTGGAAAGGCCGTCGCTCAACGGATAAAAGTTACTCTAGGGATAACAGGCTGA
>M03053_135_000000000-ALP1V_1_1106_4193_9498/	
GGACAGAAAGACCCTATGAAGCTTTACTGTAACTTGAAATTGAAATTGGACTTTAGTCGCGCAGTATAGGTGGGAGGCGTTGAAAATATTCTTGCGGGAATATTGGGGCCGTAAGTGAGATACCACTCTTCTAATGTTAGATTTCTAACTTTGAACCATTATCTGGTCAAAAGACAGTTTCAGGCGGGCAGTTTGACTGGGGCGGTCGCCTCCCAAATGGTAACGGAGGCGTACAAAGGTTTCCTCTGAACGGGTAGAAATCGTATCTAGAGTATAAAGGCATAAGGAAGCTTGACTGTGAGACCTACAAGTCGAACAGGGACGAAAGTCGGTCTTAGTGATCTGACGGTACTGAGTGGAAAGGCCGTCACTCAACGGATAAAAGTTACTCTAGGGATAACAGGCTGA
>M03053_135_000000000-ALP1V_1_1105_20769_20249/	
GGACAGAAAGACCCTATGCAGCTTTACTGTAACCTGGAATTGCTCTCAAGCTTATCTTGCGCAGCTTAGGTGGGAGGCTATGAACCTTTTCTTCCGGGAAGAGGGGAGCCATCAGTGAGATACCACTCTTGGTAAGCTAGAGCGCTCAGTCTTCACCGTTATCCGGTAAGACGACAGTTTCAGGCGGGCAGTTTGACTGGGGCAGTCACCTCCCAAAAGGTAATGGAGGTGTGCAAAGGTTCCCTCAGGCTGGACGGAAATCAGCCATAGAGTGTAAAAGCATAAGGGAGCTTGACTGCGAGACTGACATGTCAAGCAGAGACGAAAGTCGGCTTTAGTGATCCGACGGTGCTGTGTGGAAAGGCCGTCGCTCAACGGATAAAAGTTACTCTAGGGATAACAGGCTGA
>M03053_135_000000000-ALP1V_1_2110_4274_10210/	
GGACAGAAAGACCCTATGCAGCTTTACTGTAACCTGGAATTGCTCTCAAGCTTATCTTGCGCAGCTTAGGTGGGAGACGTTGAACTTCTTCTTCCGGGAAGGAGGGAGTCATCAGTGAGATACCACTCTTGGTAAGCTAGAGCGCTCATTACTAACCGTCAACCGGTAGAAAGACAGTTTCAGGCGGGCAGTTTGACTGGGGCAGTCACCTCCCAAAAGGTAATGGAGGTGTACAAAGGTTCGCTCAGGCTGGACGGAAATCAGCCATAGAGTGTAAAAGCATAAGCGAGCTTGACTGCGTGACTGACATGTCAAGCAGAGACGAAAGTCGGTTTTAGTGATCCGACGGTGCTGAGTGGAAAGGCCGTCGCTCAACGGATAAAAGTTACTCTAGGGATAACAGGCTGA
>M03053_135_000000000-ALP1V_1_2111_22927_17565/	
GGACAGAAAGACCCTATGCAGCTTTACTGTAACCTGGAATTGCTCTCAAGCTTATTTTGCGCAGCTTAGGTGGGAGACGTTGAACTTCTTTTTCCGGAAAGGAGGGAGTCATCAGTGAGATACCACTCTTGGTAAGCTAGAGCGCTCATTTCTAACCGTTATCCGGTAGAAAGACAGTTTCAGGCGGGCAGTTTGACTGGGGCAGTCACCTCCCAAAAGGTAATGGAGGTGTACAAAGGTTCGCTCAGGCTGGACGGAAATCAGCCATAGAGTGTAAAAGCATAAGCGAGCTTGACTGCGAGTCTGACATGTCAAGCAGAGACGAAAGTCGGTTTTAGTGATCCGACGGTGCTGAGTGGAAAGGCCGTCGCTCAACGGATAAAAGTTACTCTAGGGATAACAGGCTGA
>M03053_135_000000000-ALP1V_1_1106_17502_9821/	
GGACAGAAAGACCCTATGCAGCTTTACTGTAACTTGAAATTGAAATTGGACTTTAGTCGCGCAGCATAGGTGGGAGGCTTTGAAGCTACTCTTGCGGGAGAAGCTGAGCTATCAGTGAGATACCACTCTTCTAATGTTAGATTTCTAACTTTGAACCATCATCTGGTCAGAGAACAGTTTCAGGCGGGCAGTTTGACTGGGGCGGTCGCCTCCCAAACGGTAACGGAGGCGCACAAAGGTTTCCTCTGAACGGGTAGAAATCGTATCTAGAGTGTAAAGGCATAAGGAAGCTTGACTGTGAGACCTACAAGTCGAACAGGGACGAAAGTCGGTCTTAGTGATCTGACGGTACTGAGTGGAAAGGCCGTCACTCAACGGATAAAAGTTACTCTAGGGATAACAGGCTGA
>M03053_135_000000000-ALP1V_1_1115_3081_18059/	
GGATAGAAAGACCCTATGAAGCTTTACTGTAACCTGAAATTGAAATTGGACTTTAGTCGCGCAGTATAGGTGGGAGGCGTTGAAAGTATTCTTGCGGGAATACCGGAGCTATCAGTGAGATACCACTCTTCTAATGTTAGATTTCTAACTTTGAACCATTATCTGGTCAAAGAACAGTTTCAGGCGGGCAGTTTGACTGGGGCGGTCGCCTCCCAAATGGTAACGGAGGCGTACAAAGGTTTCCTCTGAACGGGTAGAAATCGTATCTAGAGTGTAAAGGCATAAGGAAGCTTGACTGTGAGACCTACAAGTCGAACAGGGACGAAAGTCGGTCTTAGTGATCTGACGGTACTGAGTGGAAAGGCCGTCACTCAACGGATAAAAGTTACTCTAGGGATAACAGGCTGA
>M03053_135_000000000-ALP1V_1_1111_24983_5938/	
GGACAGAAAGACCCTATGCAGCTTTACTGTAACCTGAAATTGAAATTGGACTTTAGTCGCGCAGTATAGGTGGGAGGCGTTGAAAGTATTCTTGCGGGAATACCGGAGCTATCAGTGAGATACCACTCTTCTAATGTTAGATTTCTAACTTTGAACCATTATCTGGTCAAAGAACAGTTTCAGGCGGGCAGTTTGACTGGGGCGGTCGCCTCCCAAATGGTAACGGAGGCGTACAAAGGTTTCCTCTGAACGGGTAGAAATCGTATCTAGAGTGTAAAGGCATAAGGAAGCTTGACTGTGAGACCTACAAGTCGAACAGGGACGAAAGTCGGTCTTAGTGATCTGACGGTACTGAGTGGAAAGGCCGTCACTCAACGGATAAAAGTTACTCTGGGGATAACAGGCTGA
>M03053_135_000000000-ALP1V_1_2117_18585_6219/	
GGACAAAAAGACCCTATGCAGCTTTACTGTAACCTGGAATTGCTCTCAAGCTTATCTTGCGCAGCTTAGGTGGGAGGCTATGAACCTTTTCTTCTGGGAAGAGGGGAGCCATCAGTGAGATACCACTCTTGGTAAGCTAGAGCGCTCAGTCTTCACCGTCATCCGGTAAGACGACAGTTTCAGGCGGGCAGTTTGACTGGGGCAGTCACCTCCCAAAAGGTAATGGAGGTGTGCAAAGGTTCCCTCAGGCTGGACGGAAATCAGCCATAGAGTGTAAAAGCATAAGGGAGCTTGACTGCGAGACTGACATGTCAAGCAGAGACGAAAGTCGGCTTTAGTGATCCGACGGTGCTGTGTGGAAAGGCCGTCGCTCAACGGATAAAAGTTACTCTAGGGATAACAGGCTGA
>M03053_135_000000000-ALP1V_1_2119_15724_23905/	
GGACAGAAAGACCCTATGCAGCTTTACTGTAACCTGGAATTGCTCTCAAGCTTATCTTGCGCAGCTTAGGTGGGAGACGTTGAACTTCTTCTTCCGGGAAGGAGGGAGTCATCAGTGAGATACCACTCTTGGTAAGCTAGAGCGCTCATTTCTAACCGTCAACCGGTAGAAAGACAGTTTCAGGCGGGCAGTTTGACTGGGGCAGTCACCTCCCAAAAGGTAATGGAGGTGTACAAAGGTTCGCTCAGGCTGGACGGAAATCAGCCATAGAGTGTAAAAGCATAAGCGAGCTTGACTGCGAGACTGACATGTCAAGCAGAGACGAAAGTCGGTTTTAGTGATCCGACGGTGCTGAGTGGAAAGGCCGTCGCTCAACGGATAAAAGTTACTCTAGGGATAACAGGCTGA
>M03053_135_000000000-ALP1V_1_2108_3795_11280/	
GGACAAAAAGACCCTATGAAGCTTTACTGTAACCTGGAATTGCTCTCAAGCTTATCTTGCGCAGCTTAGGTGGGAGGCTATGAACCTTTTCTTCTGGGAAGAGGGGAGCCATCAGTGAGATACCACTCTTGGTAAGCTAGAGCGCTCAGTCTTCACCGTCATCCGGTAAAACGACAGTTTCAGGCGGGCAGTTTGACTGGGGCAGTCACCTCCCAAAAGGTAATGGAGGTGTGCAAAGGTTCCCTCAGGCTGGACGGAAATCAGCCATAGAGTGTAAAAGCATAAGGGAGCTTGACTGCGAGACTGACATGTCAAGCAGAGACGAAAGTCGGCTTTAGTGATCCGACGGTGCTGTGTGGAAAGGCCGTCGCTCAACGGATAAAAGTTACTCTAGGGATAACAGGCTGA
>M03053_135_000000000-ALP1V_1_2111_15610_23680/	
GGACAGAAAGACCCTATGAAGCTTTACTGTAACCTGGAATTGCTCTCAAGCTTATCTTGCGCAGCTTAGGTGGGAGACGTTGAACTTCTTCTTCCGGGAAGGAGGGAGTCATCAGTGAGATACCACTCTTGGTAAGCTAGAGCGCTCATTTCTAACCGTCAACCGGTAGAAAGACAGTTTCAGGCGGGCAGTTTGACTGGGGCAGTCACCTCCCAAAAGGTAATGGAGGTGTACAAAGGTTCGCTCAGGCTGGACGGAAATCAGCCATAGAGTGTAAAAGCATAAGCGAGCTTGACTGCGAGACTGACATGTCAAGCAGAGACGAAAGTCGGTTTTAGTGATCCGACGGTGCTGAGTGGAAAGGCCGTCGCTCAACGGATAAAAGTTACTCTAGGGATAACAGGCTGA
>M03053_135_000000000-ALP1V_1_1104_24110_18633/	
GGACAGAAAGACCCTATGCAGCTTTACTGTAACCTGGAATTGCTCTCAAGCTTATCTTGCGCAGCTTAGGTGGGAGGCTATGAACCTTTTCTTCTGGGAAGAGGGGAGCCATCAGTGAGATACCACTCTTGGTAAGCTAGAGCGCTCAGTCTTCACCGTCATCCGGTAAGACGACAGTTTCAGGCGGGCAGTTTGACTGGGGCAGTCACCTCCCAAAAGGTAATGGAGGTGTGCAAAGGTTCCCTCAGGCTGGACGGAAATCAGCCATAGAGTGTAAAAGCATAAGGGAGCTTGACTGCGAGACTGACATGTCAAGCAGAGACGAAAGTCGGCTTTAGTGATCCGACGGTGCTGTGTGGAAAGGCCGTCGCTCAACGGATAAAAGTTACTCTAGGGATAACAGGCTGA
>M03053_135_000000000-ALP1V_1_2103_24504_3896/	
GGACAGAAAGACCCTATGCAGCTTTACTGTAACCTGGAATTGCTCTCAAGCTTATCTTGCGCAGCTTAGGTGGGAGGCTATGAACCTTTTCTTCCGGGAAGAGGGGAGCCATCAGTGAGATACCACTCTTGGTAAGCTAGAGCGCTCAGTCTTCACCGTTATCCGGTAAGACGACAGTTTCAGGCGGGCAGTTTGACTGGGGCAGTCACCTCCCAAAAGGTAATGGAGGTGTACAAAGGTTCGCTCAGGCTGGACGGAAAGCAGCCATAGAGTGTAAAAGCATAAGCGAGCTTGACTGCGAGACTGACATGTCAAGCAGAGACGAAAGTCGGTTTTAGTGATCCGACGGTGCTGAGTGGAAAGGCCGTCGCTCAACGGATAAAAGTTACTCTAGGGATAACAGGCTGA
>M03053_135_000000000-ALP1V_1_1116_10204_12968/	
GGACAGAAAGACCCTATGCAGCTTTACTGTAACCTGGAATTGCTCTCAAGCTTATCTTGCGCAGCTTAGGTGGGAGGCTATGAACCTTTTCTTCTGGGAAGAGGGGAGCCATCAGTGAGATACCACTCTTGGTAAGCTAGAGCGCTCAGTCTTCACCGTCATCCGGTAAGACGACAGTTTCAGGCGGGCAGTTTGACTGGGGCAGTCACCTCCCAAAAGGTAATGGAGGTGTGCAAAGGTTCCCTCAGGCTGGACGGAAATCAGCCATAGAGTGTAAAAGCATAAGGGAGCTTGACTGCGAGACTGACATGTCAAGCAGAGACGAAAGTCGGCTTTAGTGATCCGACGGTGCTGTGTGGAAAGGCCGTCGCTCAACGGATAAAAGTTACTCAGGGATAACAGGCTGA
>M03053_135_000000000-ALP1V_1_1117_20823_4137/	
GGACAAAAAGACCCTATGAAGCTTTACTGTAACTTGAAATTGAAATTGGACTTTAGTCGCGCAGTATAGGTGGGGGGCGTTGATGATACTCTTGCGGGAGTATTGGAGCTATCAGTGAGATACCACTCTTCTAATGTTAGATTTCTAACTTTGAACCATTATCTGGTCAGAGAACAGTTTCAGGCGGGCAGTTTGACTGGGGCGGTCGCCTCCCAAATGGTAACGGAGGCGTACAAAGGTTTCCTCTGAACGGGTAGAAATCGTATCTAGAGTGTAAAGGCATAAGGAAGCTTGACTGTGAGACCTACAAGTCGAACAGGGACGAAAGTCGGTCTTAGTGATCTGACGGTACTGAGTGGAAAGGCCGTCACTCAACGGATAAAAGTTACTCTAGGGATAACAGGCTGA
>M03053_135_000000000-ALP1V_1_1118_11392_15334/	
GGACAGAAAGACCCTATGAAGCTTTACTGTAACCTGGAATTGCTCTCAAGCTTATTTCGCGCAGCTTAGGTGGGAGACGTTGAACCTTTTCTTCCGGGAAAGGGGGAGTCATCAGTGAGATACCACTCTTGGTAAGCTAGAGCGCTCATTTTTAACCGTTATCCGGTAAAAAGACAGTTTCAGGCGGGCAGTTTGACTGGGGCAGTCACCTCCCAAAAGGTAATGGAGGTGTACAAAGGTTCCCTCAGGCTGGACGGAAATCAGCCATAGAGTGTAAAAGCATAAGGGAGCTTGACTGCGAGACGGACATGTCAAGCGGAGACGAAAGTCGGTTTTAGTGATCCGACGGTGCTGAGTGGAAAGGCCGTCGCTCAACGGATAAAAGTTACTCTAGGGATAACAGGCTGA
>M03053_135_000000000-ALP1V_1_1114_17083_10554/	
GGACAGAAAGACCCTATGAAGCTTTACTGTAACCTGGAATTGCTCTCAAGCTTATCTTGCGCAGCTTAGGTGGGAGGCTATGAACCTTTTCTTCCGGGAAGAGGGGAGCCATCAGTGAGATACCACTCTTGGTAAGCTAGAGCGCTCAGTCTTCACCGTTATCCGGTAAGACGACAGTTTCAGGCGGGCAGTTTGACTGGGGCAGTCACCTCCCAAAAGGTAATGGAGGTGTGCAAAGGTTCCCTCAGGCTGGACGGAAATCAGCCATAGAGTGTAAAAGCAAAAGGGAGCTTGACTGCGAGACTGACATGTCAAGCAGAGACGAAAGTCGGCTTTAGTGATCCGACGGTGCTGTGTGGAAAGGCCGTCGCTCAACGGATAAAAGTTACTCTAGGGATAACAGGCTGA
>M03053_135_000000000-ALP1V_1_1103_24055_15243/	
GGACAGAAAGACCCTATGCAGCTTTACTGTAACCTGGGATTGCTCTCAAGCTTATCTTGCGCAGCTTAGGTGGGAGACGTTGAACTTCTTCTTCCGGGAAGGAGGGAGTCATCAGTGAGATACCACTCTTGGTAAGCTAGAGCGCTCATTTCTAACCGTCAACCGGTAGAAAGACGGTTTCAGGCGGGCAGTTTGACTGGGGCAGTCACCTCCCAAAAGGTAATGGAGGTGTACAAAGGTTCGCTCAGGCTGGACGGAAATCAGCCATAGAGTGTAAAAGCATAAGGGAGCTTGACTGCGAGACGGACATGTCAAGCAGAGACGAAAGTCGGTTTTAGTGATCCGACGGTGCTGAGTGGAAAGGCCGTCGCTCAACGGATAAAAGTTACTCTAGGGATAACAGGCTGA
>M03053_135_000000000-ALP1V_1_1111_2007_13424/	
GGACAGAAAGACCCTATGCAGCTTTACTGTAACCTGGAATTGCTCTCAAGCTTATCTTGCGCAGCTTAGGTGGGAGACGTTGAACTTCTTCTTCCGGGAAGGAGGGAGTCATCAGTGAGATACCACTCTTGGTAAGCTAGAGCGCTCATTTCTAACCGTCAACCGGTAGAAAGACAGTTTCAGGCGGGCAGTTTGACTGGGGCAGTCACCTCCCAAAAGGTAATGGAGGTGTACAAAGGTTCGCTCAGGCTGGACGGAAATCAGCCATAGAGTGTAAAAGCATAAGCGAGCTTGACTGCGAGACTGACATGTCAAGCAGAGACGAAAGTCGGTTTTAGTGATCCGACGGTGCTGAGTGGAAAGGCCGTCGCTCAACGGATAAAAGTTACTCTAGGGATAACAGGCTGA
>M03053_135_000000000-ALP1V_1_1117_9417_9314/	
GGACAAAAAGACCCTATGCAGCTTTACTGTAACCTGGAATTGCTCTCAAGCTTATCTTGCGCAGCTTAGGTGGGAGACGTTGAACTTCTTCTTCCGGGAAGGAGGGAGTCATCAGTGAGATACCACTCTTGGTAAGCTAGAGCGCTCATTTCTAACCGTCAACCGGTAGAAAGACAGTTTCAGGCGGGCAGTTTGACTGGGGCAGTCACCTCCCAAAAGGTAATGGAGGTGTACAAAGGTTCGCTCAGGCTGGACGGAAATCAGCCATAGAGTGTAAAAGCATAAGCGAGCTTGACTGCGAGACTGACATGTCAAGCAGAGACGAAAGTCGGTTTTAGTGATCCGACGGTGCTGAGTGGAAAGGCTGTCGCTCAACGGATAAAAGTTACTCTAGGGATAACAGGCTGA
>M03053_135_000000000-ALP1V_1_2107_15650_25060/	
GGACAGAAAGACCCTATGAAGCTTTACTGTAACCTGAAATTGAAATTGGACTTTAGTCGCGCAGTATAGGTGGGAGGCGTTGAAAGTATTCTTGCGGGAATACCGGAGCTATCAGTGAGATACCACTCTTCTAATGTTAGATTTCTAACTTTGAACCATTATCTGGTCAAAGAACAGTTTCAGGCGGGCAGTTTGACTGGGGCGGTCGCCTCCCAAATGGTAACGGAGGCGTACAAAGGTTTCCTCTGAACGGGTAGAAATCGTATCTGGAGTGTAAAGGCATAAGGAAGCTTGACTGTGAGACCTACAAGTCGAGCAGGGACGAAAGTCGGTCTTAGTGATCTGACGGTGCTGAGTGGAAAGGCCGTCACTCAACGGATAAAAGTTACTCTAGGGATAACAGGCTGA
>M03053_135_000000000-ALP1V_1_1103_21202_5858/	
GGACAGAAAGACCCTATGAAGCTTTACTGTAACTTGAAATTGAAATTGGACTTTATTCGCGCAGTATAGGTGGGAGGTGTTGATTATAACCTTGCGGGATTATTGGAGCCATCAGTGAGATACCACTCTTGTAATGTTAGATTTCTAACTTTGAATCATTATCTGGTCAAAGAACAGTTTCAGGCGGGCAGTTTGACTGGGGCGGTCGCCTCCCAAATGGTAACGGAGGCGTACAAAGGTTTCCTCTGAACGGGTAGAAATCGTATCTAGAGTGTAAAGGCATAAGGAAGCTTGACTGTGAGACCTACAAGTCGAGCAGGGACGAAAGTCGGTCTTAGTGATCTGACGGTGCTGAGTGGAAAGGCCGTCACTCAACGGATAAAAGTTACTCTAGGGATAACAGGCTGA
>M03053_135_000000000-ALP1V_1_1105_21125_8191/	
GGACAGAAAGACCCTATGCAGCTTTACTGTAGCTTGGTATTGTGCCCGGGCTCTGAATGCGCAGGATAGGTGGGAGACGTTGATCTCATGGTTGCGGCTATGAGTTAGTCACTGGTGAGATACCACTCTTTTAGAGCTAGGGTTCTAACGTTCACCCGTTATCCGGGGAGCGGACAGTATCAGGTGGGCAGTTTGACTGGGGCGGTCGCCTCCTAAAAGGTAACGGAGGCGCACAAAGGTTTCCTCAGGCTGGTTGGAAATCAGCTGACGAGTGCAAAAGCAGAAGGAAGCTTGACTGTGAGACCTACAAGTCGAACAGGGACGAAAGTCGGTTTTAGTGATCCGACGGTTCTGAGTGGAAGGGCCGTCGCTCAACGGATAAAAGTTACTCTAGGGATAACAGGCTGA
>M03053_135_000000000-ALP1V_1_1111_17998_23125/	
GGACAGAAAGACCCTATGCAGCTTTCTGTAACTTGAAATTGAAATTGGACTTTAGTCGCGCAGCATAGGTGGGAGGCTTTGAAGCTACTCTTGCGGGAGAAGCTGAGCTATCAGTCAGATACCACTCTTCTAATGTTAGATTTCTAACTTTGAACCATTATCTGGTCAAAGAACAGTTTCAGGCGGGCAGTTTGACTGGGGCGGTCGCCTCCCAAATGGTAACGGAGGCGTACAAAGGTTTCCTCTGAACGGGTAGAAATCGTATCTAGAGTGTAAAGGCATAAGGAAGCTTGACTGTGAGACCTACAAGTCGAACAGGGACGAAAGTCGGTCTTAGTGATCCGACGGTTCTGAGTGGAAGGGCCGTCGCTCAACGGATAAAAGTTACTCTAGGGATAACAGGCTGA
>M03053_135_000000000-ALP1V_1_1116_9632_5582/	
GGACAGAAAGACCCTATGCAGCTTTACTGTAACCTGGAATTGCTCTCAAGCTTATCTTGCGCAGCTTAGGTGGGAGACGTTGAACTTCTTCTTCCGGGAAGGAGGGAGTCATCAGTGAGATACCACTCTTGGTAAGCTAGGGCGCTCATTTCTAACCGTCAACCGGTAGAAAGACAGTTTCAGGCGGGCAGTTTGACTGGGGCAGTCACCTCCCAAAAGGTAATGGAGGTGTACAAAGGTTCGCTCAGGCTGGACGGAAATCAGCCATAGAGTGTAAAAGCATAAGCGAGCTTGACTGCGAGACTGACATGTCAAGCAGAGACGAAAGTCGGTTTTAGTGATCCGACGGTGCTGAGTGGAAAGGCCGTCGCTCAACGGATAAAAGTTACTCTAGGGATAACAGGCTGA
>M03053_135_000000000-ALP1V_1_1112_14122_14892/	
GGACAGAAAGACCCTATGCAGCTTTACTGTAACCTGGAATTGCTCTCAAGCTTATCTTGCGCAGCTTAGGTGGGAGGCTATGAACCTTTTCTTCTGGGAAGAGGGGAGCCATCAGTGAGATACCACTCTTGGTAAGCTAGAGCGCTCAGTCTTCACCGTCATCCGGTAAGACGACAGTTTCAGGCGGGCAGTTTGACTGGGGCAGTCACCTCCCAAAAGGTAATGGAGGTGTGCAAAGGTTCCCTCAGGCTGGACGGAAATCAGCCATAGAGTGTAAAAGCATAAGGGAGCTTGACTGCGAGACTGACATGTCAAGCAGAGACGAAAGTCGGCTTTAGTGATCCGACGGTGCTGTGTGGAAAGGCCGTCGCTCAACGGATAAAAGTTACTCTAGGGATAACAGGCTGA
>M03053_135_000000000-ALP1V_1_1106_18441_22415/	
GGACAAAAAGACCCTATGCAGCTTTACTGTAACCTGAAATTGAAATTGGACTTTAGTCGCGCAGTATAGGTGGGAGGCGTTGAAAGTATTCTTGCGGGAATACCGGAGCTATCAGTGAGATACCACTCTTCTAATGTTAGATTTCTAACTTTGAACCATTATCTGGTCAAAGAACAGTTTCAGGCGGGCAGTTTGACTGGGGCGGTCGCCTCCCAAATGGTAACGGAGGCGTACAAAGGTTTCCTCTGAACGGGTAGAAATCGTATCTAGAGTGTAAAGGCATAAGGAAGCTTGACTGTGAGACCTACAAGTCGAACAGGGACGAAAGTCGGTCTTAGTGATCTGACGGTACTGAGTGGAAAGGCCGTCACTCAACGGATAAAAGTTACTCTAGGGATAACAGGCTGA
>M03053_135_000000000-ALP1V_1_2111_10468_15608/	
GGACAGAAAGACCCTATGCAGCTTTACTGTAACTTGAAATTGAAATTGGACTTTAGTCGCGCAGCATAGGTGGGAGGCTTTGAAGCTACTCTTGCGGGAGTAGCTGAGCTATCAGTGAGATACCACTCTTCTAATGTTAGATTTCTAACTTTGAACCATTATCTGGTCAGAGAACAGTTTCAGGCGGGCAGTTTGACTGGGGCGGTCGCCTCCCAAACGGTAACGGAGGCGCACAAAGGTTTCCTCTGAACGGGTAGAAATCGTATCTAGAGTGTAAAGGCATAAGGAAGCTTGACTGTGAGACCTACAAGTCGAACAGGGACGAAAGTCGGTCTTAGTGATCTGACGGTACTGAGTGGAAAGGCCGTCACTCAACGGATAAAAGTTACTCTAGGGATAACAGGCTGA
>M03053_135_000000000-ALP1V_1_2108_25814_17325/	
GGACAGAAAGACCCTATGCAGCTTTACTGTAACCTGGAATTGCTCTCAAGCTTATCTTGCGCAGCTTAGGTGGGAGGCTATGAACCTTTTCTTCTGGGAAGAGGGGAGCCATCAGTGAGATACCACTCTTGGTAAGCTAGAGCGCTCATTTCTAACCGTCAACCGGTAGAAAGACAGTTTCAGGCGGGCAGTTTGACTGGGGCAGTCACCTCCCAAAAGGTAATGGAGGTGTACAAAGGTTCGCTCAGGCTGGACGGAAATCAGCCATAGAGTGTAAAAGCATAAGCGAGCTTGACTGCAAGACTGACATGTCAAGCAGAGACGAAAGTCGGTTTTAGTGATCCGACGGTGCTGAGTGGAAAGGCCGTCACTCAACGGATAAAAGTTACTCTAGGGATAACAGGCTGA
>M03053_135_000000000-ALP1V_1_1118_13703_2726/	
GGACAAAAAGACCCTATGCAGCTTTACTGTAACCTGGAATTGCTCTCAAGCTTATCTTGCGCAGCTTAGGTGGGAGACGTTGAACTTCTTCTTCCGGGAAGGAGGGAGTCATCAGTGAGATACCACTCTTGGTAAGCTAGAGCGCTCATTTCTAACCGTCAACCGGTAGAAAGACAGTTTCAGGCGGGCAGTTTGACTGGGGCAGTCACCTCCCAAAAGGTAATGGAGGTGTACAAAGGTTCGCTCAGGCTGGACGGAAATCAGCCATAGAGTGTAAAAGCATAAGCGAGCTTGACTGCGAGACTGACATGTCAAGCAGAGACGAAAGTCGGTTTTAGTGATCCGACGGTGCTGAGTGGAAAGGCCGTCGCTCAACGGATAAAAGTTACTCTAGGGATAACAGGCTGA
>M03053_135_000000000-ALP1V_1_1114_21561_14562/	
GGACAGAAAGACCCAATGCAGCTTTACTGTAACCTGGAATTGCTCTCAAGCTTATTTTGCGCAGCTTAGGTGGGAGACGTTGAACTTCTTTTTCCGGAAAGGAGGGAGTCATCAGTGAGATACCACTCTTGGTAAGCTAGAGCGCTCATTTCTAACCGTTATCCGGTAGAAAGACAGTTTCAGGCGGGCAGTTTGACTGGGGCAGTCACCTCCCAAAAGGTAATGGAGGTGTACAAAGGTTCGCTCAGGCTGGACGGAAATCAGCCATAGAGTGTAAAAGCATAAGCGAGCTTGACTGCGAGACTGACATGTCAAGCAGAGACGAAAGTCGGTTTTAGTGATCCGACGGTGCTGAGTGGAAAGGCCGTCGCTCAACGGATAAAAGTTACTCTAGGGATAACAGGCTGA
>M03053_135_000000000-ALP1V_1_2107_7646_7596/	
GGACAGAAAGACCCTATGCAGCTTTACTGTAACCTGAAATTGAAATTGGACTTTAGTCGCGCAGTATAGGTGGGAGGCGTTGAAAGTATTCTTGCGGGAATACCGGAGCTATCAGTGAGATACCACTCTTCTAATGTTAGATTTCTAACTTTGAACCATTATCTGGTCAAAGAACAGTTTCAGGCGGGCAGTTTGACTGGGGCGGTCGCCTCCCAAATGGTAACGGAGGCGTACAAAGGTTTCCTCTGAACGGGTAGAAATCGTATCTAGAGTGTAAAGGCATAAGGAAGCTTGACTGTGAGACCTACAAGTCGAACAGGGACGAAAGTCGGTCTTAGTGATCTGACGGTACTGAGTGGAAAGGCCGTCACTCAACGGATAAAAGTTACTCTAGGGATAACAGGCTGA
>M03053_135_000000000-ALP1V_1_1115_8370_15190/	
GGACAGAAAGACCCTATGCAGCTTTACTGTAACCTGGAATTGCTCTCAAGCTTATCTTGCGCAGCTTAGGTGGGAGACGTTGAACTTCTTCTTCCGGGAAGGAGGGAGTCATCAGTGAGATACCACTCTTGGTAAGCTAGAGCGCTCATTTCTAACCGTCAACCGGTAGAAAGACAGTTTCAGGCGGGCAGTTTGACTGGGGCAGTCACCTCCCAAAAGGTAATGGAGGTGTACAAAGGTTCGCTCAGGCTGGACGGAAATCAGCCATAGAGTGTAAAAGCATAAGCGAGCTTGACTGCGAGACTGACATGTCAAGCAGAGACGAAAGTCGGTTTTAGTGATCCGACGGTGCTGAGTGGAAAGGCCGTCGCTCAACGGATAAAAGTTACTCTAGGGATAACAGGCTGA
>M03053_135_000000000-ALP1V_1_1107_14079_10917/	
GGACAGAAAGACCCTATGCAGCTTTACTGTAACTTGAAATTGAAATTGGACTTTAGTCGCGCAGTATAGGTGGGAGGCGTTGATAATACTCTTGCGGGAGTATTGGAGCTATCAGTGAGATACCACTCTTCTAATGTTAGATTTCTAACTTTGAACCATTATCTGGTCAAAGGACAGTTTCAGGCGGGCAGTTTGACTGGGGCGGTCGCCTCCCAAATGGTAACGGAGGCGTACAAAGGTTTCCTCTGAACGGGTAGAAATCGTATCTAGAGTGTAAAGGCATAAGGAAGCTTGACTGTGAGACCTACAAGTCGAACAGAGACGAAAGTCGGTCTTAGTGATCTGACGGTACTGAGTGGAAAGGCCGTCACTCAACGGATAAAAGTTACTCTAGGGATAACAGGCTGA
>M03053_135_000000000-ALP1V_1_1104_13060_7688/	
GGACAGAAAGACCCTATGCAGCTTTACTGTAACCTGGAATTGCTCTCAAGCTTATCTTGCGCAGCTTAGGTGGGAGACGTTGAACTTCTTCTTCCGGGAAGGAGGGAGTCATCAGTGAGATACCACTCTTGGTAAGCTAGAGCGCTCACTTCTAACCGTCAACCGGTAGAAAGACAGTTTCAGGCGGGCAGTTTGACTGGGGCAGTCACCTCCCAAAAGGTAATGGAGGTGTACAAAGGTTCGCTCAGGCTGGACGGAAATCAGCCATAGAGTGTAAAAGCATAAGCGAGCTTGACTGCGAGACTGACATGTCAAGCAGAGACGAAAGTCGGTTTTAGTGATCCGACGGTGCTGAGTGGAAAGGCCGTCGCTCAACGGATAAAAGTTACTCTAGGGATAACAGGCTGA
>M03053_135_000000000-ALP1V_1_1114_21844_7927/	
GGACAGAAAGACCCTATGAAGCTTTACTGTAACCTGGAATTGCTCTCAAGCTTATCTTGCGCAGCTTAGGTGGGAGACGTTGAACTTCTTCTTCCGGGAAGGAGGGAGTCATCAGTGAGATACCACTCTTGGTAAGCTAGAGCGCTCATTTCTAACCGTCAACCGGTAGAAAGACAGTTTCAGGCGGGCAGTTTGACTGGGGCAGTCACCTCCCAAAAGGTAATGGAGGTGTACAAAGGTTCGCTCAGGCTGGACGGAAATCAGCCATAGAGTGTAAAAGCATAAGCGAGCTTGACTGCGAGACTGACATGTCAAGCAGAGACGAAAGTCGGTTTTAGTGATCCGACGGTGCTGAGTGGAAAGGCCGTCGCTCAGCGGATAAAAGTTACTCTAGGGATAACAGGCTGA
>M03053_135_000000000-ALP1V_1_2104_15998_11661/	
GGACAGAAAGACCCTATGAAGCTTTACTGTAACCTGGAATTGCTCTCAAGCTTATCTTGCGCAGCTTAGGTGGGAGACGTTGAACTTCTTCTTCCGGGAAGGAGGGAGTCATCAGTGAGGTACCACTCTTGGTAAGCTAGAGCGCTCATTTCTAACCGTCAACCGGTAGAAAGACAGTTTCAGGCGGGCAGTTTGACTGGGGCAGCCACCTCCCAAAAGGTAATGGAGGTGTGCAAAGGTTCCCTCAGGCTGGACGGAAATCAGCCATAGAGTGTAAAAGCAAAAGGGAGCTTGACTGCGAGACTGACATGTCAAGCAGAGACGAAAGTCGGCTTTAGTGATCCGACGGTGCTGTGTGGAAAGGCCGTCGCTCAACGGATAAAAGTTACTCTAGGGATAACAGGCTGA
>M03053_135_000000000-ALP1V_1_2116_2861_18677/	
GGACAGAAAGACCCTATGCAGCTTTACTGTAACCTGGAATTGCTCTCAAGCTTATCTTGCGCAGCTTAGGTGGGAGACGTTGAACTTCTTCTTCCGGGAAGGAGGGAGCCATCAGTGAGATACCACTCTTGGTAAGCTAGAGCGCTCATTTCTAACCGTCAACCGGTAGAAAGACAGTTTCAGGCGGGCAGTTTGACTGGGGCAGTCACCTCCCAAAAGGTAATGGAGGTGTGCAAAGGTTCCCTCAGGCTGGACGGAAATCAGCCATAGAGTGTAAAAGCATAAGGGAGCTTGACTGCGAGACTGACATGTCAAGCAGAGACGAAAGTCGGCTTTAGTGATCCGACGGTGCTGTGTGGAAAGGCCGTCGCTCAACGGATAAAAGTTACTCTAGGGATAACAGGCTGA
>M03053_135_000000000-ALP1V_1_1105_14443_13939/	
GGACAGAAAGACCCTATGAAGCTTTACTGTAACCTGGAATTGCTCTCAAGCTTATCTTGCGCAGCTTAGGTGGGAGGCTATGAACCTTTTCTTCTGGGAAGAGGGGAGCCATCAGTGAGATACCACTCTTGGTAAGCTAGAGCGCTCAGTCTTCACCGTCATCCGGTAAGACGACAGTTTCAGGCGGGCAGTTTGACTGGGGCAGTCACCTCCCAAAAGGTAATGGAGGTGTGCAAAGGTTCCCTCAGGCTGGACGGAAATCAGCCATAGAGTGTAAAAGCATAAGGGAGCTTGACCGCGAGACTGACATGTCAAGCAGAGACGAAAGTCGGCTTTAGTGATCCGACGGTGCTGTGTGGAAAGGCCGTCGCTCAACGGATAAAAGTTACTCTAGGGATAACAGGCTCA
>M03053_135_000000000-ALP1V_1_1110_8735_2980/	
GGACAAAAAGACCCTATGCAGCTTTACTGTAACCTGGAATTGCTCTCAAGCTTATCTTGCGCAGCTTAGGTGGGAGACGTTGAACTTCTTCTTCCGGGAAGGAGGGAGTCATCAGTGAGATACCACTCTTGGTAAGCTAGAGCGCTCATTTCTAACCGTCAACCGGTAGAAAGACAGTTTCAGGCGGGCAGTTTGACTGGGGCAGTCACCTCCCAAAAGGTAATGGAGGTGTACAAAGGTTCCCTCAGGCTGGACGGAAATCAGCCATAGAGTGTAAAAGCATAAGGGAGCTTGACTGCGAGACTGACATGTCAAGCAGAGACGAAAGTCGGCTTTAGTGATCCGACGGTGCTGTGTGGAAAGGCCGTCGCTCAACGGATAAAAGTTACTCTAGGGATAACAGGCTGA
>M03053_135_000000000-ALP1V_1_1116_26001_10060/	
GGACAGAAAGACCCTATGAAGCTTTACTGTAACTTGAAATTGAAATTGGACTTTAGTCGCGCAGTATAGGTGGGAGGCGTTGATAATACTCTTGCGGGAGTATTGGAGCTATCAGTGAGATACCACTCTTCTAATGTTAGATTTCTAACTTTGAACCATTATCTGGTCAAAGGACAGTTTCAGGCGGGCAGTTTGACTGGGGCGGTCGCCTCCCAAATGGTAACGGAGGCGTACAAAGGTTTCCTCTGAACGGGTAGAAATCGTATCTAGAGTGTAAAGGCATAAGGAAGCTTGACTGTGAGACCTACAAGTCGAACAGGGACGAAAGTCGGTCTTAGTGATCTGACGGTACTGAGTGGAAAGGCCGTCACTCAACGGATAAAAGTTACTCTAGGGATAACAGGCTGA
>M03053_135_000000000-ALP1V_1_1115_24371_8961/	
GGACAGAAAGACCCTATGAAGCTTTACTGTAACCTGAAATTGAAATTGGACTTTAGTCGCGCAGTATAGGTGGGAGGCGTTGAAAGTATTCTTGCGGGAATACCGGAGCTATCAGTGAGATACCACTCTTCTAATGTTAGATTTCTAACTTTGAACCATTATCTGGTCAAAGAACAGTTTCAGGCGGGCAGTTTGACTGGGGCGGTCGCCTCCCAAATGGTAACGGAGGCGTACAAAGGTTTCCTCTGAACGGGTGGAAATCGTATCTAGAGTGTAAAGGCATAAGGAAGCTTGACTGTGAGACCTACAAGTCGAACAGGGACGAAAGTCGGTCTTAGTGATCTGACGGTACTGAGTGGAAAGGCCGTCACTCAACGGATAAAAGTTACTCTAGGGATAACAGGCTGA
>M03053_135_000000000-ALP1V_1_2102_20355_5306/	
GGACAGAAAGACCCTATGCAGCTTTACTGTAACCTGAAATTGAAATTGGACTTTAGTCGCGCAGTATAGGTGGGAGGCGTTGAAAGTATTCTTGCGGGAATACCTGAGCTATCAGTGAGATACCACTCTTCTAATGTTAGATTTCTAACTTTGAACCATCATCTGGTCAGAGAACAGTTTCAGGCGGGCAGTTCGACTGGGGCGGTCGCCTCCCAAACGGTAACGGAGGCGCACAAAGGTTTCCTCTGAACGGGTAGAAATCGTATCTAGAGTGTAAAGGCATAAGGAAGCTTGACTGTGAGACCTACAAGTCGAACAGGGACGAAAGTCGGTCTTAGTGATCTGACGGTACTGAGTGGAAAGGCCGTCACTCAACGGATAAAAGTTACTCTAGGGATAACAGGCTGA
>M03053_135_000000000-ALP1V_1_1109_10050_4926/	
GGACAGAAAGACCCTATGAAGCTTTACTGTAACCTGGAATTGCTCTCAAGCTTATCTTGCGCAGCTTAGGTGGGAGACGTTGAACTTCTTCTTCCGGGAAGGAGGGAGTCATCAGTGAGATACCACTCTTGGTAAGCTAGAGCGCTCATTTCTAACCGTCAACCGGTAGAAAGACAGTTTCAGGTGGGTAGTTTGACTGGGGCGGTCGCCTCCAAAAAGGTAACGGAGGCGCACAAAGGTTCCCTCAGGCTGGATGGAAATCAGCCAGAGAGTGTAAAGGCACAAGGGAGCTTGACTGCGAGAGAGACAACTCAAGCAGGTAGGAAACTAGGTCTTAGTGATCCGACGGTGCTGCGTGGAAAGGCCGTCGCTCAACGGATAAAAGTTACTCTAGGGATAACAGGCTGA
>M03053_135_000000000-ALP1V_1_2101_4211_13765/	
GGACAGAAAGACCCTATGCAGCTTTACTGTAACTTGAAATTGAAATTGGACTTTATTTGCGCAGCATAGGTGGGAGGCGTTGAAAATTTTCTTGCGGGAAGATTGGAGCCGTTGGTGAGATACCACTCTAACAATGCTAGGATTCTAACCCTACACCGTTATCCGGTTAGGGGACAGTTTCAGGTGGTCAGTTTGACTGGGGCGGTCGCCTCCCAAATGGTAACGGAGGCGTACAAAGGTTTCCTCTGAACGGGTAGAAATCGTATCTAGAGTGTAAAGGCATAAGGAAGCTTGACTGTGAGACCTACAAGTCGAGCAGGGACGAAAGTCGGTCTTAGTGATCTGACGGTACTGAGTGGAAAGGCCGTCACTCAACGGATAAAAGTTACTCTAGGGATAACAGGCTGA
>M03053_135_000000000-ALP1V_1_1108_11475_7040/	
GGACAAAAAGACCCTATGAAGCTTTACTGTAACTTGAAATTGAAATTGGACTTTAGTCGCGCAGTATAGGTGGGAGGCGTTGATAATACTCTTGCGGGAGTATTGGAGCTATCAGTGAGATACCACTCTTCTAATGTTAGATTTCTAACTTTGAACCATTATCTGGTCAAAGAACAGTTTCAGGCGGGCAGTTTGACTGGGGCGGTCGCCTCCTAAGTGGTAACGGAGGCGTACAAAGGTCTCCTCTGAACGTGTAGAAATCGTATCTAGAGTGTAAAGGCATAAGGAAGCTTGACTGTGAGACCTACAAGTCGAGCAGGGACGAAAGTCGGTCTTAGTGATCTGACGGTACTGAGTGGAAAGGCCGTCACTCAACGGATAAAAGTTACTCTAGGGATAACAGGCTGA
>M03053_135_000000000-ALP1V_1_1106_7151_5810/	
GGACAGAAAGACCCTATGCAGCTTTACTGTAACCTGGAATTGCTCTCAAGCTTATCTTGCGCAGCTTAGGTGGGAGGCTACGAACCTTTTCTTCCGGGAAGAGGGGAGCCATCAGTGAGATACCACTCCTGGTAAGCTAGAGCGCTCAGTCTTTACCGTTATCAGGTAAGACGACAGGTTCAGGCGGGCAGTTTGACTGGGGCAGTCACCTCCCAAAAGGTAATGGAGGTGTGCAAAGGTTCCCTCAGGCTGGACGGAAATCAGCCATAGAGTGTAAAAGCAAAAGGGAGCTTGACTGCGAGACTGACATGTCAAGCAGAGACGAAAGTCGGCTTTAGTGATCCGACGGTGCTGTGTGGAAAGGCCGTCGCTCAACGGATAAAAGTTACTCTAGGGATAACAGGCTGA
>M03053_135_000000000-ALP1V_1_1106_18368_2657/	
GGACAGAAAGACCCTATGCAGCTTTACTGTATCTTGGAATTGGGTTTGGTCTTTACTTGCGCAGGATAGGTGGGAGGCTTTGAAGATGATCTTGCGGGATCGTTGGAGCCACTGGTGAGATACCACTCTTGTAATGATAAAATCCTAACTTTGAACCGTTATCCGGTCAGAGAACAGTTTCAGGTGGGCAGTTTGACTGGGGCGGTCGCCTCCTAAAAGGTAACGGAGGCGTGCAAAGGTTCCCTCAGGCTGGTTGGACATCAGTCGTAGAGTGTAAAGGCATAAGGGAGCTTGACTGCGAGACCAACAAGTCGAGCAGAGACGAAAGTCGGCCTTAGTGATCCGGCGCTTCCGAGTGGAAGGGGCGTCGCTCAACGGATAAAAGTTACTCTAGGGATAACAGGCTGA
>M03053_135_000000000-ALP1V_1_2116_11864_2711/	
GGACAGAAAGACCCTATGCAGCTTTACTGTAACCTGAAATTGAAATTGGACTTTAGTCGCGCAGTATAGGTGGGAGGCGTTGAAAGTATTCTTGCGGGAATACCGGAGCTATCAGTGAGATACCACTCTTCTAATGTTAGATTTCTAACTTTGAACCATTATTTGGTCAAAGAACAGTTTCAGGCGGGCAGTTTGACTGGGGCGGTCGCCTCCCAAATGGTAACGGAGGCGTACAAAGGTTTCCTCTGAACGGGTAGAAATCGTATCTAGAGTGTAAAGGCATAAGGAAGCTTGACTGTGAGACCTACAAGTCGAACAGGGACGAAAGTCGGTCTTAGTGATCTGACGGTACTGAGTGGAAAGGCCGTCACTCAACGGATAAAAGTTACTCTAGGGATAACAGGCTGA
>M03053_135_000000000-ALP1V_1_1104_24347_14083/	
GGACAGAAAGACCCTATGAAGCTTTACTGTAACCTGAAATTGAAATTGGACTTTAGTCGCGCAGTATAGGTGGGAGGCGTTGAAAGTATTCTTGCGGGAATACCGGAGCTATCAGTGAGATACCACTCTTCTAATGTTAGATTTCTAACTTTGAACCATTATCTGGTCAAAGAACAGTTTCAGGCGGGCAGTTTGACTGGGGCGGTCGCCTCCCAAATGGTAACGGAGGCGTACAAAGGTTTCCTCTGAACGGGTAGAAATCGTATCTAGAGTGTAAAGGCATAAGGAAGCTTGACTGTGAGACCTACAAGTCGAACAGGGACGAAAGTCGGTCTTAGTGATCTGACGGTACTGAGTGGAAAGGCCGTCACTCAACGGATAAAAGTTACTCTAGGGATAACAGGCTGA
>M03053_135_000000000-ALP1V_1_2112_5537_9370/	
GGACAGAAAGACCCTATGAAGCTTTACTGTAACTTGAAATTGAAATTGGACTTTAGTCGCGCAGTATAGGTGGGAGGCGTTGATGATATTCTTGCGGGAATATTGGAGCTACCAGTGAGATACCACTCTAACAATGCTAGGATTCTAACCCTATACCGTTATCCGGTTAGGGGACAGTTTCAGGTGGTCAGTTTGACTGGGGCGGTCGCCTCCTAAAAGGTAACGGAGGCGTGCAAAGGTTTCCTCAGACTGGTCGGAAATCAGTCGTAGAGTGTAAAGGCATAAGGAAGCTTGATTGTGAGACCTACAAGTCGAACAAAGACGAAAGTCGGCCTTAGTGATCTGACGGTACTGAGTGGAAAGGCCGTCACTCAACGGATAAAAGTTACTCTAGGGATAACAGGCTGA
>M03053_135_000000000-ALP1V_1_1107_22514_2284/	
GGACAAAAAGACCCTATGCAGCTTTACTGTAACCTGGAATTGCTCTCAAGCTTATTTCGCGCAGCTTAGGTGGGAGACGTTGAACCTTTTCCTCCGGGAAAGGGGGAGTCATCAGTGAGATACCACTCTTGGTAAGCTAGAGCGCTCATTTTTAACCGTTATCCGGTAAAAAGACAGTTTCAGGCGGGCAGTTTGACTGGGGCAGTCACCTCCCAAAAGGTAACGGAGGCGTACAAAGGTTTCCTCTGAACGGGTAGAAATCGTATCTAGAGTGTAAAGGCATAAGGAAGCTTGACTGTGAGACCTACAAGTCGAACAGGGACGAAAGTCGGTCTTAGTGATCTGACGGTACTGAGTGGAAAGGCCGTCACTCAACGGATAAAAGTTACTCTAGGGATAACAGGCTGA
>M03053_135_000000000-ALP1V_1_1119_17188_8301/	
GGACAGAAAGACCCTATGCAGCTTTACTGTAACTTGAAATTGAAATTGGACTTTAGTCGCGCAGTATAGGTGGGAGGCGTTGATGATATTCTTGCGGGAATATTGGAGCTATCAGTGAGATACCACTCTTCTAATGTTAGATTTCTAACTTTGAACCATCATCTGGTCAGAGAACAGTTTCAGGCGGGCAGTTTGACTGGGGCGGTCGCCTCCCAAATGGTAACGGAGGCGTACAAAGGTTTCCTCTGAACGGGTAGAAATCGTATCTAGAGTGTAAAGGCATAAGGAAGCTTGACTGTGAGACCTACAAGTCGAACAGGGACGAAAGTCGGTCTTAGTGATCTGTCGGTACTGAGTGGAAAGGCCGTCACTCAACGGATAAAAGTTACTCTAGGGATAACAGGCTGA
>M03053_135_000000000-ALP1V_1_1102_21532_15208/	
GGACAGAAAGACCCTATGCAGCTTTACTGTAACCTGGAATTGCTCTCAAGCTTATCTTGCGCAGCTTAGGTGGGAGGCTATGAACCTTTTCTTCTGGGAAGAGGGGAGCCATCAGTGAGATACCACTCTTGGTAAGCTAGAGCGCTCAGTCTTCACCGTCATCCGGTAAGACGACAGTTTCAGGTGGGCAGTTTTACTGGGGCGGTAGCCTCCTAAAAGGTAACGGAGGCGTGCAAAGGTTTCCTCAGGCTGGACGGAAATCAGCTGTAGAGTGCAAAGGCAAAAGGGAGCTTGACTGCAAGACCTACAAGTCGAGCAGGGACGAAAGTCGGCCTTAGTGATCCGACGATGCCGTGTGGAAGGGTCGTCGCTCAACGGATAAAAGTTACTCTAGGGATAACAGGCTGA
>M03053_135_000000000-ALP1V_1_2109_9987_18646/	
GGACAGAAAGACCCTATGCAGCTTTACTGTAACCTGGAATTGCTCTCAAGCTTATCTTGCGCAGCTTAGGTGGGAGACGTTGAACTTCTTCTTCCGGGAAGGAGGGAGTCATCAGTGAGATACCACTCTTGGTAAGCTAGAGCGCTCATTTCTAACCGTCAACCGGTAGAAAGACAGTTTCAGGCGGGCAGTTTGACTGGGGCAGTCACCTCCCAAAAGGTAATGGAGGTGTACAAAGGTTCGCTCAGGCTGGACGGAAATCAGCCATAGAGTGTAAAAGCATAAGCGAGCTTGACTGCGAGACTGACATGTCAAGCAGAGACGAAAGTCGGTTTTAGTGATCCGACGGTGCTGAGTGGAAAGGCCGTCGCTCAACGGATAAAAGTTACTCTAGGGATAACAGGCTGA
>M03053_135_000000000-ALP1V_1_1106_20896_16668/	
GGACAGAAAGACCCTATGCAGCTTTACTGTAACCTGGAATTGCTCTCAAGCTTATCTTGCGCAGCTTAGGTGGGAGACGTTGAACTTCTTCTTCCGGGAAGGAGGGAGTCATCAGTGAGATACCACTCTTGGTAAGCTAGAGCGCTCATTTCTAACCGTCAACCGGTAAGACGACAGTTTCAGGCGGGCAGTTTGACTGGGGCAGTCACCTCCCAAAAGGTAATGGAGGTGTGCAAAGGTTCCCTCAGGCTGGACGGAAATCAGACATAGAGTGTAAAGGCATAAGGGAGCTTGACTGCGAGACTGACATGTCAAGCAGAGACGAAAGTCGGCTTTAGTGATCCGACGGTGCTGTGTGGAAAGGCCGTCGCTCAACGGATAAAAGTTACTCTAGGGATAACAGGCTGA
>M03053_135_000000000-ALP1V_1_1117_25151_14834/	
GGACAAAAAGACCCTATGCAGCTTTACTGTAACTTGAAATTGAAATTGGACTTTAGTCGCGCGGTATAGGTGGGAGGCGTTGATGATACTCTTGCGGGAGTATTGGAGCTATCAGTGAGATACCACTCTTCTAATGTTAGATTTCTAACTTTGAACCATTATCTGGTCAGAGAACAGTTTCAGGCGGGCAGTTTGACTGGGGCGGTCGCCTCCCAAATGGTAACGGAGGCGTACAAAGGTTTCCTCTGAACGGGTAGAAATCGTATCTAGAGTGTAAAGGCATAAGGAAGCTTGGCTGTGAGACCTACAAGTCGAACAGGGACGAAAGTCGGTCTTAGTGATCTGACGGTACTGAGTGGAAAGGCCGTCACTCAACGGATAAAAGTTACTCTAGGGATAACAGGCTGA
>M03053_135_000000000-ALP1V_1_1103_16377_14837/	
GGACAGAAAGACCCTATGAAGCTTTACTGTAACCTGGAATTGCTCTCAAGCTTATCTTGCGCAGCTTAGGTGGGAGACGTTGAACTTCTTCTTCCGGGAAGAGGGGAGCCATCAGTGAGATACCACTCTTGGTAAGCTAGAGCGCTCAGTCTTCACCGTCATCCGGTAAGACGACAGTTTCAGGCGGGCAGTTTGACTGGGGCAGTCACCTCCCAAAAGGTAATGGAGGTGTGCAAAGGTTCCCTCAGGCTGGACGGAAACCAGCCATAGAGTGTAAAAGCAAAAGGGAGCTTGACTGCGAGACTGACATGTCAAGCAGAGACGAAAGTCGGCTTTAGTGATCCGACGGTGCTGTGTGGAAAGGCCGTCGCTCAACGGATAAAAGTTACTCTAGGGATAACAGGCTGA
>M03053_135_000000000-ALP1V_1_1107_12590_19519/	
GGACAGAAAGACCCTATGCAGCTTTACTGTAGCTTGATATTGGCTCCGGGCTTTGTTTGCGCAGGATAGGTGGGAGGCGTTGAAAATCTTCTCGTGGGAAGATGGGAGCCGTTGGTGAGATACCACTCTAACAATGCTAGGATTCTAACCCTACACCGTTATCCGGTTAGGGGACAGTTTCAGGTGGTCAGTTTGACTGGGGCGGTCGCCTCCCAAAAAGTAACGGAGGCGTGCAAAGGTTTCCTCAGGCTGGTCGGAAATCAGTCGTAGAGTGTAAAGGCATAAGGAAGCTTGATTGTGAGACCTACAAGTCGAACAAAGACGAAAGTCGGCCTTAGTGATCCGACGGTTCCGAGTGGAAGGGCCGTCGCTCAACGGATAAAAGTTACTCTAGGGATAACAGGCTGA
>M03053_135_000000000-ALP1V_1_1119_6280_21600/	
GGACAGAAAGACCCTATGAAGCTTTACTGTAACCTGGAATTGCTCTCAAGCTTATCTTGCGCAGCTTAGGTGGGAGACGTTGAACTTCTTCTTCCGGGAAGGAGGGAGTCATCAGTGAGATACCACTCTTGGTAAGCTAGAGCGCTCATTTCTAACCGTCAACCGGTAGAAAGACAGTTTCAGGCGGGCAGTTTGACTGGGGCAGTCACCTCCCAAAAGGTAATGGAGGTGTACAAAGGTTCGCTCAGGCTGGACGGAAATCAGCCATAGAGTGTAAAAGCATAAGCGAGCTTGACTGCGAGACTGACATGTCAAGCAGAGACGAAAGTCGGTTTTAGTGATCCGACGGTGCTGAGTGGAAAGGCCGTCGCTCAACGGATAAAAGTTACTCTAGGGATAACAGGCTGA
>M03053_135_000000000-ALP1V_1_1102_4241_9026/	
GGACAGAAAGACCCTATGAAGCTTTACTGTAACCTGGAATTGCTCTCAAGCTTATCTTGCGCAGCTTAGGTGGGAGGCTATGAACCTTTTCTTCTGGGAAGAGGGGAGCCATCAGTGAGATACCACTCTTGGTAAGCTAGAGCGCTCAGTCTTCACCGTCATCCGGTAAGACGACAGTTTCAGGCGGGCAGTTTGACTGGGGCAGTCACCTCCCAAAAGGTAATGGAGGTGTGCAAAGGTTCCCTCAGGCTGGACGGAAATCAGCCATAGAGTGTAAAAGCATAAGGGAGCTTGACTGCGAGACTGACATGTCAAGCAGAGACGAAAGTCGGCTTTAGTGATCCGACGGTGCTGTGTGGAAAGGCCGTCGCTCAACGGATAAAAGTTACTCTAGGGATAACAGGCTGA
>M03053_135_000000000-ALP1V_1_1102_5686_11206/	
GGACAGAAAGACCCTATGCAGCTTTACTGTAACCTGGAATTGCTCTCAAGCTTATCTTGCGCAGCTTAGGTGGGAGGCTATGAACCTTTTCTTCTGGGAAGAGGGGAGCCATCAGTGAGATACCACTCTTGGTAAGCTAGAGCGCTCAGTCTTCACCGTCAACCGGTAGAAAGACAGTTTCAGGCGGGCAGTTTGACTGGGGCAGTCACCTCCCAAAAGGTAATGGAGGTGTACAAAGGTTCGCTCAGGCTGGACGGAAATCAGCCATAGAGTGTAAAAGCATAAGCGAGCTTGACTGCGAGACTGACATGTCAAGCAGAGACGAAAGTCGGTTTTAGTGATCCGACGGTGCTGAGTGGAAAGGCCGTCGCTCAACGGATAAAAGTTACTCTAGGGATAACAGGCTGA
>M03053_135_000000000-ALP1V_1_2119_23837_17336/	
GGACAGAAAGACCCTATGAAGCTTTACTGTAACCTGAAATTGAAATTGGACTTTAGTCGCGCAGTATAGGTGGGAGGCGTTGAAAGTATTCTTGCGGGAATACCGGAGCTATCAGTGAGATACCACTCTTCTAATGTTAGATTTCTAACTTTGAACCATTATCTGGTCAAAGAACAGTTTCAGGCGGGCAGTTTGACTGGGGCGGTCGCCTCCCAAATGGTAACGGAGGCGTACAAAGGTTTCCTCTGAACGGGTAGAAATCGTATCTAGAGTATAAAGGCAAAAGGAAGCTTGACTGTGAGACCTACAAGTCGAGCAGGGACGAAAGTCGGTCTTAGTGATCTGACGGTACTGAGTGGAAAGGCCGTCACTCAACGGATAAAAGTTACTCTAGGGATAACAGGCTGA
>M03053_135_000000000-ALP1V_1_2116_25816_10027/	
GGACAGAAAGACCCTATGCAGCTTTACTGTAACTTGAAATTGAAATTGGACTTTAGTCGCGCAGTATAGGTGGGAGGCGTTGATGATATTCTTGCGGGAATATCGGAGCTGTCAGTGAGATACCACTCTTCTAATGTTAGATTTCTAACTTTGAACCATCATCTGGTCAAAGAACAGTTTCAGGCGGGCAGTTTGACTGGGGCGGTCGCCTCCCAAATGGTAACGGAGGCGTACAAAGGTTTCCTCTGAACGGGTAGAAATCGTATCTAGAGTGTAAAGGCATAAGGAAGCTTGATTGTGAGACCTACAAGTCGAACAAAGACGAAAGTCGGCCTTAGTGATCCGACGGTTCCGAGTGGAAGGGCCGTCGCTCAACGGATAAAAGTTACTCTAGGGATAACAGGCTGA
>M03053_135_000000000-ALP1V_1_2111_13687_19511/	
GGACAGAAAGACCCTATGCAGCTTTACTGTAACCTGGAATTGCTCTCAAGCTTATCTTGCGCAGCTTAGGTGGGAGGCTATGAACCTTTTCTTCTGGGAAGAGGGGAGCCATCAGTGAGATACCACTCTTGGTAAGCTAGAGCGCTCAGTCTTCACCGTCATCCGGTAAGACGACAGTTTCAGGCGGGCAGTTTGACTGGGGCAGTCACCTCCCAAAAGGTAATGGAGGTGTGCAAAGGTTCCCTCAGGCTGGACGGAAATCAGCCATAGAGTGTAAAAGCATAAGGGAGCTTGACTGCGAGACTGACATGTCAAGCAGAGACGAAAGTCGGTTTTAGTGATCCGACGGTGCTGAGTGGAAAGGCCGTCGCTCAACGGATAAAAGTTACTCTAGGGATAACAGGCTGA
>M03053_135_000000000-ALP1V_1_1119_9006_21967/	
GGACAGAAAGACCCTATGCAGCTTTACTGTAACCTGGAATTGCTCTCAAGCTTATTTCGCGCAGCTTAGGTGGGAGACGTTGAACCTTTTCTTCCGGGAAAGGGGGAGTCATCAGTGAGATACCACTCTTGGTAAGCTAGAGCGCTCATTTTTAACCGTTATCCGGTAAAAAGACTGTTTCAGGCGGGCAGTATGACTGGGGCAGTCACCTCCCAAAAGGTAATGGAGGTGTACAAAGGTTCCCTCAGGCTGGACGGAAATCAGCCATAGAGTGTAAAAGCATAAGGGAGCTTGACTGCGAGACGGACATGTCAAGCAGAGACGAAAGTCGGTTTTAGTGATCCGACGGTGCTGAATGGAAAGGCCGTCGCTCAACGGATAAAAGTTACTCTAGGGATAACAGGCTGA
>M03053_135_000000000-ALP1V_1_2112_17143_8626/	
GGACAGAAAGACCCTATGCAGCTTTACTGTAACCTGGAATTGCTCTCAAGCTTATCTTGCGCAGCTTAGGTGGGAGGCTATGAACCTTTTCTTCTGGGAAGAGGGGAGCCATCAGTGAGATACCACTCTTGGTAAGCTAGAGCGCTCAGTCTTCACCGTCATCCGGTAAGACGACAGTTTCAGGCGGGCAGTTTGACTGGGGCAGTCACCTCCCAAAAGGTAATGGAGGTGTGCAAAGGTTCCCTCAGGCTGGACGGAAATCAGCCATAGAGTGTAAAAGCATAAGGGAGCTTGACTGCGAGACTGACATGTCAAGCAGAGATGAAAGTCGGCTTTAGTGATCCGACGGTGCTGTGTGGAAAGGCCGTCGCTCAACGGATAAAAGTTACTCTAGGGATAACAGGCTGA
>M03053_135_000000000-ALP1V_1_1102_24478_12953/	
GGACAGAAAGACCCTATGCAGCTTTACTGTAACCTGAAATTGAAATTGGACTTTAGTCGCGCAGTATAGGTGGGAGGCGTTGAAAGTATTCTTGCGGGAATACCGGAGCTATCAGTGAGATACCACTCTTCTAATGTTAGATTTCTAACTTTGAACCATTATCTGGTCAAAGAACAGTTTCAGGCGGGCAGTTTGACTGGGGCGGTCGCCTCCCAAATGGTAACGGAGGCGTACAAAGGTTTCCTCTGAACGGGTAGAAATCGTATCTAGAGTGTAAAGGCATAAGGAAGCTTGACTGTGAGACCTACAAGTCGAACAGGGACGAAAGTCGGTCTTAGTGATCTGACGGTACTGAGTGGAAAGGCCGTCACTCAACGGATAAAAGTTACTCTAGGGATAACAGGCTGA
>M03053_135_000000000-ALP1V_1_1116_13958_20023/	
GGACAAAAAGACCCTATGAAGCTTTACTGTAACCTGGAATTGCTCTCAAGCTTATTTTGCGCAGCTTAGGTGGGAGACGTTGAACTTCTTTTTCCGGAAAGGAGGGAGTCATCAGTGAGATACCACTCTTGGTAAGCTAGAGCGCTCATTTCTAACCGTTATCCGGTAGAAAGACAGTTTCAGGCGGGCAGTTTGACTGGGGCAGTCACCTCCCAAAAGGTAATGGAGGTGTACAAAGGTTCGCTCAGGCTGGACGGAAATCAGCCATAGAGTGTAAAAGCATAAGCGAGCTTGACTGCGAGACTGACATGTCAAGCAGAGACGAAAGTCGGTTTTAGTGATCCGACGGTGCTGAGTGGAAAGGCCGTCGCTCAACGGATAAAAGTTACTCTAGGGATAACAGGCTGA
>M03053_135_000000000-ALP1V_1_1111_2201_9864/	
GGACAGAAAGACCCTATGCAGCTTTACTGTAACCTGGAATTGCTCTCAAGCTTATCTTGCGCAGCTTAGGTGGGAGGCTATGAACCTTTTCTTCTGGGAAGAGGGGAGCCATCAGTGAGATACCACTCTTGGTAAGCTAGAGCGCTCAGTCTTCACCGTCATCCGGTAAGACGACAGTTTCAGGCGGGCAGTTTGACTGGGGCAGTCACCTCCCAAAAGGTAATGGAGGTGTGCAAAGGTTCCCTCAGGCTGGACGGAAATCAGCCATAGAGTGTAAAAGCATAAGGGAGCTTGACTGCGAGACTGACATGTCAAGCAGAGACGAAAGTCGGCTTTAGTGATCCGACGGTGCTGTGTGGAAAGGCCGTCGCTCAACGGATAAAAGTTACTCTAGGGATAACAGGCTGA
>M03053_135_000000000-ALP1V_1_2108_3529_18097/	
GGACAAAAAGACCCTATGCAGCTTTACTGTAACCTGGAATTGCTCTCAAGCTTATCTTGCGCAGCTTAGGTGGGAGGCTATGAACCTTTTCTTCTGGGAAGAGGGGAGCCATCAGTGAGATACCACTCTTGGTAAGCTAGAGCGCTCAGTCTTCACCGTCATCCGGTAAGACGACAGTTTCAGGCGGGCAGTTTGACTGGGGCAGTCACCTCCCAAAAGGTAATGGAGGTGTGCAAAGGTTCCCTCAGGCTGGACGGAAATCAGCCATAGAGTGTAAAAGCATAAGGGAGCTTGACTGCGAGACTGACATGTCAAGCAGAGACGAAAGTCGGCTTTAGTGATCCGACGGTGCTGTGTGGAAAGGCCGTCGCTCAACGGATAAAAGTTACTCTAGGGATAACAGGCTGA
>M03053_135_000000000-ALP1V_1_1107_21706_1405/	
GGACAGAAAGACCCTATGAAGCTTTACTGTAACTTGAAATTGAAATTGGACTTTAGTCGCGCAGTATAGGTGGGAGGCGTTGAGCATATTCTTGCGGGAATATAGGAGCCATCAGTGAGATACCACTCTTCTAATGTTAGATTTCTAACCTTGTACCATTATCTGGTCAAGGAACAGTTTCAGGCGGGCAGTTTGACTGGGGCGGTCGCCTCCCAAACGGTAACGGAGGCGTACAAAGGTTTCCTCTGAACGGATAGAAATCGTATCTAGAGTATAAAGGCATAAGGAAGCTTGACTGTGAGACCTACAAGTCGAGCAGGGACGAAAGTCGGTCTTAGTGATCTGACGGTACTGAGTGGAAAGGCCGTCACTCAACGGATAAAAGTTACTCTAGGGATAACAGGCTGA
>M03053_135_000000000-ALP1V_1_1109_23591_14242/	
GGACAGAAAGACCCTATGAAGCTTTACTGTAACTTGAAATTGAAATTGGATTTTATTTGCGCAGTATAGGTGGGAGGCGTTGATTTTATTCTTGCGGGAATTTAGGAGCCATCAGTGAGATACCACTCTGGTAATGTTAGATTTCTAACTTTGAACCATTATCTGGTCAGAGAACAGTTTCAGGCGGGCAGTTTGACTGGGGCGGTCGCCTCCCAAATGGTAACGGAGGCGCACAAAGGTTTCCTCTGAACGGGTAGAAATCGTATCTAGAGTGTAAAGGCATAAGGAAGCTTGACTGTGAGACCTACAAGTCGAACAGGGACGAAAGTCGGTCTTAGTGATCTGACGGTACTGAGTGGAAAGGCCGTCACTCAACGGATAAAAGTTACTCTAGGGACAACAGGCTGA
>M03053_135_000000000-ALP1V_1_2119_15861_16832/	
GGACAAAAAGACCCTATGCAGCTTTACTGTAACCTGGAATTGCTCTCAAGCTTATCTTGCGCAGCTTAGGTGGGAGGCTACGAACCTTTTCTTCCGGGAAGAGGGGAGCCATCAGTGAGATACCACTCTTGGTAAGCTAGAGCGCTCATTTCTAACCGTTATCCGGTAGAAAGACAGTTTCAGGCGGGCAGTTTGACTGGGGCAGTCACCTCCCAAAAGGTAATGGAGGTGTACAAAGGTTCGCTCAGGCTGGACGGAAATCAGCCATAGAGTGTAAAAGCATAAGCGAGCTTGACTGCGAGACTGACATGTCAAGCAGAGACGAAAGTCGGTTTTAGTGATCCGACGGTGCTGAGTGGAAAGGCCGTCGCTCAACGGATAAAAGTTACTCTAGGGATAACAGGCTGA
>M03053_135_000000000-ALP1V_1_2104_14876_4098/	
GGACAGAAAGACCCTATGCAGCTTTACTGTAACCTGGAATTGCTCTCAAGCTTATCTTGCGCAGCTTAGGTGGGAGACGTTGAACTTCTTCTTCCGGGAAGGAGGGAGTCATCAGTGAGATACCACTCTTGGTAAGCTAGAGCGCTCATTTCTAACCGTCAACCGGTAGAAAGACAGTTTCAGGCGGGCAGTTTGACTGGGGCAGTCACCTCCCAAAAGGTAATGGAGGTGTACAAAGGTTCGCTCAGGCTGGACGGAAATCAGCCATAGAGTGTAAAAGCATAAGGGAGCTTGACTGCGAGACGGACATGTCAAGCAGAGACGAAAGTCGGTTTTAGTGATCCGACGGTGCTGAGTGGAAAGGCCGTCGCTCAACGGATAAAAGTTACTCTAGGGATAACAGGCTGA
>M03053_135_000000000-ALP1V_1_1102_24040_19350/	
GGACAGAAAGACCCTATGCAGCTTTACTGTAACCTGGAATTGCTCTCAAGCTTATCTTGCGCAGCTTAGGTGGGAGGCTATGAACCTTTTCTTCTGGGAAGAGGGGAGCCATCAGTGAGATACCACTCTTGGTAAGCTAGAGCGCTCAGTCTTCACCGTCATCCGGTAAGACGACAGTTTCAGGCGGGCAGTTTGACTGGGGCAGTCACCTCCCAAAAGGTAATGGAGGTGTGCAAAGGTTCCCTCAGGCTGGACGGAAATCAGCCATAGAGTGTAAAAGCATAAGGGAGCTTGACTGCGAGACTGACATGTCAAGCAGAGACGAAAGTCGGCTTTAGTGATCCGACGGTGCTGTGTGGAAAGGCCGTCGCTCAACGGATAAAAGTTACTCTAGGGATAACAGGCTGA
>M03053_135_000000000-ALP1V_1_1102_6102_21542/	
GGACAAAAAGACCCTATGCAGCTTTACTGTATCTTGGAATTGGGTTTGGTCTTTACTTGCGCAGGATAGGTGGGAGGCTTTGAAGATGATCTTGCGGGATCGTTGGAGCCACTGGTGAGATACCACTCTTGTAATGATAAAATCCTAACTTTGAACCGTTATCCGGTCAGAGAACAGTTTCAGGTGGGCAGTTTGACTGGGGCGGTCGCCTCCTAAAAGGTAACGGAGGCGTGCAAAGGTTCCCTCAGGCTGGTTGGACATCAGTCGTAGAGTGTAAAGGCATAAGGGAGCTTGACTGCGAGACCAACAAGTCGAGCAGAGACGAAAGTCGGCCTTAGTGATCCGGCGCTTCCGAGTGGAAGGGGCGTCGCTCAACGGATAAAAGTTACTCTAGGGATAACAGGCTGA
>M03053_135_000000000-ALP1V_1_1119_24880_6116/	
GGACAGAAAGACCCTATGCAGCTTTACTGTAACCTGGAATTGCTCTCAAGCTTATCTTGCGCAGCTTAGGTGGGAGGCTATGAACCTTTTCTTCTGGGAAGAGGGGAGCCATCAGTGAGATACCACTCTTGGTAAGCTAGAGCGCTCAGTCTTCACCGTCATCCGGTAAGACGACAGTTTCAGGCGGGCAGTTTGACTGGGGCAGTCACCTCCCAAAAGGTAATGGAGGTGTGCAAAGGTTCCCTCAGGCTGGACGGAAATCAGCCATAGAGTGTAAAAGCATAAGGGAGCTTGACTGCGAGACTGACATGTCAAGCAGAGACGAAAGTCGGCTTTAGTGATCCGACGGTGCTGTGTGGAAAGGCCGTCGCTCAACGGATAAAAGTTACTCTAGAGATAACAGGCTGA
>M03053_135_000000000-ALP1V_1_2103_10200_13400/	
GGACAGAAAGACCCTATGAAGCTTTACTGTAGCTTGATATTGGCTCCGGGCTTTGTTTGCGCAGGATAGGTGGGAGGCGTTGAAAATTTTCTTGCGGGAAGATTGGAGCCGTTGGTGAGATACCACTCTAACAATGCTAGGATTCTAACCCTATACCGTTATCCGGTTAGGGGACAGTTTCAGGTGGTCAGTTTGACTGGGGCGGTCGCCTCCCAAAAGGTAACGGAGGCGTGCAAAGGTTTCCTCAGGCTGGTCGGAAATCAGTCGTAGAGTGTAAAGGCATAAGGAAGCTTGATTGTTAGACCTACAAGTCGAACAAAGACGAAAGTCGGCCTTAGTGATCCGACGGTTCCGAGTGGAAGGGCCGTCGCTCAACGGATAAAAGTTACTCTAGGGATAACAGGCTGA
>M03053_135_000000000-ALP1V_1_2114_26443_4739/	
GGACAGAAAGACCCTATGCAGCTTTACTGTAACCTGGAATTGCTCTCAAGCTTATCTTGCGCAGCTTAGGTGGGAGGCTATGAACCTTTTCTTCTGGGAAGAGGGGAGCCATCAGTGAGATACCACTCTTGGTAAGCTAGAGCGCTCAGTCTTCACCGTCATCCGGTAAGACGACAGTTTCAGGCGGGCAGTTTGACTGGGGCAGTCACCTCCCAAAAGGTAATGGAGGTGTGCAAAGGTTCCCTCAGGCTGGACGGAAATCAGCCATAGAGTGTAAAAGCATAAGGGAGCTTGACTGCGAGACTGACATGTCAAGCAGAGACGAAAGTCGGCTTTAGTGATCCGACGGTGCTGTGTGGAAAGGCCGTCGCTCAACGGATAAAAGTTACTCTAGGGATAACAGGCTGA
>M03053_135_000000000-ALP1V_1_2109_17188_12795/	
GGACAGAAAGACCCTATGCAGCTTTACTGTAACCTGAAATTGAAATTGGACTTTAGTCGCGCAGTATAGGTGGGAGGCGTTGAAAGTATTCTTGCGGGAATACCGGAGCTATCAGTGAGATACCACTCTTCTAATGTTAGATTTCTAACTTTGAACCATTATCTGGTCAAAGAACAGTTTCAGGTGGGCAGTTTTACTGGGGCGGTAGCCTCCTAAAAGGTAACGGAGGCGTGCAAAGGTTCCCTCAGGCTGGACGGAAATCAGCTGTAGAGTGCAAAGGCAGAAGGGAGCTTGACTGCAAGACCTACAAGTCGAGCAGGGACGAAAGTCGGCCTTAGTGATCCGACGATGCCGTGTGGAAGGGTCGTCGCTCAACGGATAAAAGTTACTCTAGGGATAACAGGCTGA
>M03053_135_000000000-ALP1V_1_2119_21021_8180/	
GGACAAAAAGACCCTATGCAGCTTTACTGTAACCTGGAATTGCTCTCAAGCTTATCTTGCGCAGCTTAGGTGGGAGGCTATGAACCTTTTCTTCCGGGAAGAGGGGAGCCATCAGTGAGATACCACTCTTGGTAAGCTAGAGCGCTCAGTCTTCACCGTTATCCGGTAAGACGACAGTTTCAGGCGGGCAGTTTGACTGGGGCAGTCACCTCCCAAAAGGTAATGGAGGTGTGCAAAGGTTCCCTCAGGCTGGACGGAAATCAGCCATAGAGTGTAAAAGCAAAAGGGAGCTTGACTGCGAGACTGACATGTCAAGCAGAGACGAAAGTCGGCTTTAGTGATCCGACGGTGCTGTGTGGAAAGGCCGTCGCTCAACGGATAAAAGTTACTCTAGGGATAACAGGCTGA
>M03053_135_000000000-ALP1V_1_1109_24590_23583/	
GGACAGAAAGACCCTATGCAGCTTTACTGTAACCTGGAATTGCTCTCAAGCTTATCTTGCGCAGCTTAGGTGGGAGGCTATGAACCTTTTCTTCTGGGAAGAGGGGAGCCATCAGTGAGATACCACTCTTGGTAAGCTAGAGCGCTCAGTCTTCACCGTCATCCGGTAAGACGACAGTTTCAGGCGGGCAGTTTGACTGGGGCAGTCACCTCCCAAAAGGTAATGGAGGTGTGCAAAGGTTCCCTCAGGCTGGACGGAAATCAGCCATAGAGTGTAAAAGCATAAGGGAGCTTGACTGCGAGACTGACATGTCAAGCAGAGACGAAAGTCGGCTTTAGTGATCCGACGGTGCTGTGTGGAAAGGCCGTCGCTCAACGGATAAAAGTTACTCTAGGGATAACAGGCTGA
>M03053_135_000000000-ALP1V_1_2110_23248_10784/	
GGACAGAAAGACCCTATGCAGCTTTACTGTAACTTGAAATTGAAATTGGACTTTATTCGCGCAGTATAGGTGGGAGGTGTTGATTATAATCTTGCGGGATTATTGGAGCCATCAGTGAGATACCACTCTTGTAATGTTAGATTTCTAACTTTGAATCATTATCTGGTCAGAGAACAGTTTCAGGCGGGCAGTTTGACTGGGGCGGTCGCCTCCTAAATGGTAACGGAGGCGTACAAAGGTTTCCTCTGAACGGGTAGAAATCGTATCTAGAGTGTAAAGGCATAAGGAAGCTTGACTGTGAGACCTACAAGTCGAACAGGGACGAAAGTCGGTCTTAGTGATCTGACGGTACTGAGTGGAAAGGCCGTCACTCAACGGATAAAAGTTACTCTAGGGATAACAGGCTGA
>M03053_135_000000000-ALP1V_1_1105_22461_4443/	
GGACAGAAAGACCCTATGAAGCTTTACTGTAACTTGAAATTGAAATTGGACTTTATTTGCGCAGTATAGGTGGGAGGCGTTGAGTTTATTCTTGCGGGAATTTAGGAGCCATCAGTGAGATACCACTCTGGTAATGTTAGATTTCAAACTTTGTATCATTATCTGGTCAAAGAACAGTTTCAGGCGGGCAGTTTGACTGGGGCGGTCGCCTCCTAAAAGGTAACGGAGGCGTGCAAAGGTTCCCTCAGGCTGGTTGGACATCAGTCGTAGAGTGTAAAGGCATAAGGGAGCTTGACTGCGAGACCAACAAGTCGAGCAGAGACGAAAGTCGGCCTTAGTGATCCGGCGCTTCCGAGTGGAAGGGGCGTCGCTCAACGGATAAAAGTTACTCTAGGGATAACAGGCTGA
>M03053_135_000000000-ALP1V_1_2112_23916_15351/	
GGACAGAAAGACCCTATGCAGCTTTACTGTAACCTGGAATTGCTCTCAAGCTTATCTTGCGCAGCTTAGGTGGGAGGCTATGAACCTTTTCTTCCGGGAAGAGGGGAGCCATCAGTGAGATACCACTCTTGGTAAGCTAGAGCGCTCAGTCTTCACCGTTATCCGGTAAGACGACAGTTTCAGGCGGGCAGTTTGACTGGGGCAGTCACCTCCCAAAAGGTAATGGAGGTGTGCAAAGGTTCCCTCAGGCTGGACGGAAATCAGCCATAGAGTGTAAAAGCAAAAGGGAGCTTGACTGCGAGACTGACATGTCAAGCAGAGACGAAAGTCGGCTTTAGTGATCCGACGGTGCTGTGTGGAAAGGCCGTCGCTCAACGGATAAAAGTTACTCTAGGGATAACAGGCTGA
>M03053_135_000000000-ALP1V_1_2115_6869_8919/	
GGACAGAAAGACCCTATGCAGCTTTACTGTAACTTGAAATTGAAATTGGACTTTAGTCGCGCAGCATAGGTGGGAGGCGTTGATGATATTCTTGCGGGAGTATTGGAGCTATCAGTGAGATACCACTCTTCTAATGTTAGATTTCTAACTTTGAACCATTAACTGGTCAGAGAACAGTTTCAGGCGGGCAGTTTGACTGGGGCGGTCGCCTCCCAAATGGTAACGGAGGCGTACAAAGGTTTCCTCTGAACGGGTAGAAATCGTATCTAGAGTGTAAAGGCATAAGGAAGCTTGACTGTGAGACCTACAAGTCGAACAGGGACGAAAGTCGGTCTTAGTGATCTGACGGTACTGAGTGGAAAGGCCGTCACTCAACGGATAAAAGTTACTCTAGGGATAACAGGCTGA
>M03053_135_000000000-ALP1V_1_1113_22515_7483/	
GGACAAAAAGACCCTATGAAGCTTTACTGTAACCTGGAATTGCTCTCAAGCTTATCTTGCGCAGCTTAGGTGGGAGACGTTGAACTTCTTCTTCCGGGAAGGAGGGAGTCATCAGTGAGATACCACTCTTGGTAAGCTAGAGCGCTCATTTCTAACCGTCAACCGGTAGAAAGACAGTTTCAGGCGGGCAGTTTGACTGGGGCAGTCACCTCCCAAAAGGTAATGGAGGTGTACAAAGGTTCGCTCAGGCTGGACGGAAATCAGCCATAGAGTGTAAAAGCATAAGGGAGCTTGACTGCGAGACTGACATGTCAAGCAGAGACGAAAGTCGGCTTTAGTGATCCGACGGTGCTGAGTGGAAAGGCCGTCACTCAACGGATAAAAGTTACTCTAGGGATAACAGGCTGA
>M03053_135_000000000-ALP1V_1_1110_26450_9497/	
GGACAAAAAGACCCTATGAAGCTTTACTGTAACCTGGAATTGCCCTCAAGCTTATCTTGCGCAGCTTAGGTGGGAGACGTTGAACTTCTTCTTCCGGGAAGGAGGGAGTCATCAGTGAGATACCGCTCTTGGTAAGCTAGAGCGCTCATTTCTAACCGTCAACCGGTAGAAAGACAGTTTCAGGCGGGCAGTTTGACTGGGGCAGTCACCTCCCAAAAGGTAATGGAGGTGTACAAAGGTTCGCTCAGGCTGGACGGAAATCAGCCATAGAGTGTAAAAGCATAAGCGAGCTTGACTGCGAGACTGACATGTCAAGCAGAGACGAAAGTCGGTTTTAGTGATCCGACGGTGCTGAGTGGAAAGGCCGTCGCTCAACGGATAAAAGCTACTCTAGGGATAACAGGCTGA
>M03053_135_000000000-ALP1V_1_2110_28929_15508/	
GGACAGAAAGACCCTATGCAGCTTTACTGTAGCTTGATATTGGCTCCGGGCTTTGTTTGCGCAGGATAGGTGGGAGGCGTTGAAGATTTTCTCGTGGGAAGATTGGAGCCGTTGGTGAGATACCACTCTAACAATGCTAGGATTCTAACCCTACACCGTTATCCGGTTAGGGGACAGTTTCAGGTGGTCAGTTTGACTGGGGCGGTCGCCTCCCAAAAGGTAACGGAGGCGTGCAAAGGTTTCCTCAGGCTGGTCGGAAATCAGTCGTAGAGTGTAAAGGCATAAGGAAGCTTGATTGTGAGACCTACAAGTCGAACAAAGACGAAAGTCGGCCTTAGTGATCCGACGGTTCCGAGTGGAAGGGCCGTCGCTCAACGGATAAAAGTTACTCTAGGGATAACAGGCTGA
>M03053_135_000000000-ALP1V_1_1110_21682_12424/	
GGACAGAAAGACCCTATGAAGCTTTACTGTAACCTGGAATTGCTCTCAAGCTTATCTTGCGCAGCTTAGGTGGGAGACGTTGAACTTCTTCTTCCGGGAAGGAGGGAGTCATCAGTGAGATACCACTCTTGGTAAGCTAGAGCGCTCATTTCTAACCGTCAACCGGTAGAAAGACAGTTTCAGGCGGGCAGTTTGACTGGGGCAGTCACCTCCCAAAAGGTAATGGAGGTGTACAAAGGTTCGCTCAGGCTGGACGGAAATCAGCCATAGAGTGTAAAAGCATAAGCGAGCTTGACTGCGAGGCTGACATGTCAAGCAGAGACGAAAGTCGGTTTTAGTGATCCGACGGTGCTGAGTGGAAAGGCCGTCGCTCAACGGATAAAAGTTACTCTAGGGATAACAGGCTGA
>M03053_135_000000000-ALP1V_1_2101_12785_4086/	
GGACAAAAAGACCCTATGCAGCTTTACTGTAACTTGAAATTGAAATTGGACTTTAGTCGCGCAGCATAGGTGGGAGGCTTTGAAGCTACTCTTGCGGGAGTAGCTGAGCTATCAGTGAGATACCACTCTTCTAATGTTAGATTTCTAACTTTGAACCATTATCTGGTCAGAGAACAGTTTCAGGCGGGCAGTTTGACTGGGGCGGTCGCCTCCCAAATGGTAACGGAGGCGTACAAAGGTTTCCCCTGAACGGGTAGAAATCGTATCTAGAGTGTAAAGGCATAAGGAAGCTTGACTGTGAGACCTACAAGTCGAACAGGGACGAAAGTTGGTCTTAGTGATCTGACGGTACTGAGTGGAAAGGCCGTCACTCAACGGATAAAAGTTACTCTAGGGATAACAGGCTGA
>M03053_135_000000000-ALP1V_1_1111_13099_4944/	
GGACAGAAAGACCCTATGAAGCTTTACTGTAACCTGGAATTGCTCTCAAGCTTATCTTGCGCAGCTTAGGTGGGAGACGTTGAACTTCTTCTTCCGGGAAGGAGGGAGTCATCAGTGAGATACCACTCTTGGTAAGCTAGAGCGCTCATTTCTAACCGTCAACCGGTAGAAAGACAGTTTCAGGCGGGCAGTTTGACTGGGGCAGTCACCTCCCAAAAGGTAATGGAGGTGTACAAAGGTTCGCTCAGGCTGGACGGAAATCAGCCATAGAGTGTAAAAGCATAAGCGAGCTTGACTGCGAGACTGACATGTCAAGCAGAGACGAAAGTCGGTTTTAGTGATCCGACGGTGCTGAGTGGAAAGGCCGTCGCTCAACGGATAAAAGTTACTCTAGGGATAACAGGCTGA
>M03053_135_000000000-ALP1V_1_1114_11715_19102/	
GGACAAAAAGACCCTATGCAGCTTTACTGTAACCTGGAATTGCTCTCAAGCTTATCTTGCGCAGCTTAGGTGGGAGGCTATGAACCTTTTCTTCTGGGAAGAGGGGAGCCATCAGTGAGATACCACTCTTGGTAAGCTAGAGCGCTCAGTCTTCACCGTCATCCGGTAAGACGACAGTTTCAGGCGGGCAGTTTGACTGGGGCAGTCACCTCCCAAAGGGTAATGGAGGTGTGCAAAGGTTCCCTCAGGCTGGACGGAAATCAGCCATAGAGTGTAAAAGCATAAGCGAGCTTGACTGCGAGACTGACATGTCAAGCAGAGACGAAAGTCGGTTTTAGTGATCCGACGGTGCTGAGTGGAAAGGCCGTCGCTCAACGGATAAAAGTTACTCTAGGGATAACAGGCTGA
>M03053_135_000000000-ALP1V_1_2113_13601_14951/	
GGACAGAAAGACCCTATGCAGCTTTACTGTAACCTGGAATTGCTCTCAAGCTTATCTTGCGCAGCTTAGGTGGGAGACGTTGAACTTCTTCTTCCGGGAAGGAGGGAGTCATCAGTGAGATACCACTCTTGGTAAGCTAGAGCGCTCATTTCTAACCGTCAACCGGTAGAAAGACAGTTTCAGGCGGGCAGTTTGACTGGGGCAGTCACCTCCCAAAAGGTAATGGAGGTGTACAAAGGTTCGCTCAGGCTGGACGGAAATCAGCCATAGAGTGTAAAAGCATAAGCGAGCTCGACTGCGAGACTGACATGTCAAGCAGAGACGAAAGTCGGTTTTAGTGATCCGACGGTGCTGAGTGGAAAGGCCGTCGCTCAACGGATAAAAGTTACTCTAGGGATAACAGGCTGA
>M03053_135_000000000-ALP1V_1_2101_23878_18513/	
GGACAGAAAGACCCTATGCAGCTTTACTGTAACCTGAAATTGAAATTGGACTTTAGTCGCGCAGTATAGGTGGGAGGCGTTGAAAGTATTCTTGCGGGAATACCGAGCTATCAGTGAGATACCACTCTTCTAATGTTAGATTTCTAACTTTGAACCATTATCTGGTCAGAGAACAGTTTCAGGCGGGCAGTTTGACTGGGGCGGTCGCCTCCCAAACGGTAACGGAGGCGCACAAAGGTTTCCTCTGAACGGGTAGAAATCGTATCTAGAGTGTAAAGGCATAAGGAAGCTTGACTGTGAGACCTACAAGTCGAACAGGGACGAAAGTCGGTCTTAGTGATCTGACGGTACTGAGTGGAAAGGCCGTCACTCAACGGATAAAAGTTACTCTAGGGATAACAGGCTGA
>M03053_135_000000000-ALP1V_1_2102_6175_9632/	
GGACAGAAAGACCCTATGCAGCTTTACTGTAGCTTGATATTGGCTCCGGGCTTTGTTTGCGCAGGATAGGTGGGAGGCGTTGAAAATTTTCTTGCGGGAAGATTGGAGCCGTTGGTGAGATACCACTCTAACAATGCTAGGATTCTAACCCTACACCGTTATCCGGTTAGGGGACAGTTTCAGGTGGTCAGTTTGACTGGGGCGGTCGCCTCCCAAAAGGTAACGGAGGCGTGCAAAGGTTTCCTCAGGCTGGTCGGAAATCAGTCGTAGAGTGTAAAGGCATAAGGAAGCTTGATTGTGAGACCTACAAGTCGAACAAAGACGAAAGTCGGCCTTAGTGATCCGACGGTTCCGAGTGGAAGGGCCGTCGCTCAACGGATAAAAGTTACTCTAGGGATAACAGGCTGA
>M03053_135_000000000-ALP1V_1_2112_14667_10687/	
GGACAGAAAGACCCTATGCAGCTTTACTGTAACTTGAAATTGAAATTGGACTTTAGTCGCGCAGTATAGGTGGGAGGCTTTGAAGCTACTCTTGCGGGAGTAGCTGAGCTATCAGTGAGATACCACTCTTCTAATGTTAGATTTCTAACTTTGAACCATTATCTGGTCAGAGAACAGTTTCAGGCGGGCAGTTTGACTGGGGCGGTCGCCTCCCAAACGGTAACGGAGGCGCACAAAGGTTTCCTCTGAACGGGTAGAAATCGTATCTAGAGTGTAAAGGCATAAGGAAGCTTGACTGTGAGACCTACAAGTCGAACAGGGACGAAAGTCGGTCTTAGTGATCTGACGGTACTGAGTGGAAAGGCCGTCACTCAACGGATAAAAGTTACTCTAGGGATAACAGGCTGA
>M03053_135_000000000-ALP1V_1_1117_20403_21567/	
GGACAGAAAGACCCTATGAAGCTTTACTGTAACCTGGAATTGCTCTCAAGCTTATCTTGCGCAGCTTAGGTGGGAAACGTTGAACTTCTTCTTCCGGGAAGGAGGGAGTCATCAGTGAGATACCACTCTTGGTAAGCTAGAGCGCTCATTTCTAACCGTCAACCGGTAGAAAGACAGTTTCAGGCGGGCAGTTTGACTGGGGCAGTCACCTCCCAAAAGGTAATGGAGGTGTACAAAGGTTCGCTCAGGCTGGACGGAAATCAGCCATAGAGTGTAAAAGCATAAGCGAGCTTGACTGCGAGACTGACATGTCAAGCAGAGACGAAAGTCGGTTTTAGTGATCCGACGGTGCTGAGTGGAAAGGCCGTCGCTCAACGGATAAAAGTTACTCTAGGGATAACAGGCTGA
>M03053_135_000000000-ALP1V_1_1108_22537_23695/	
GGACAGAAAGACCCTATGCAGCTTTACTGTAACCTGGAATTGCTCTCAAGCTTATCTTGCGCAGCTTAGGTGGGAGACGTTGAACTTCTTCTTCCGGGAAGGAGGGAGTCATCAGTGAGATACCACTCTTGGTAAGCTAGAGCGCTCATTTCTAACCGTCAACCGGTAGAAAGACAGTTTCAGGCGGGCAGTTTGACTGGGGCAGTCACCTCCCAAAAGGTAATGGAGGTGTACAAAGGTTCGCTCAGGCTGGACGGAAATCAGCCATAGAGTGTAAAAGCATAAGCGAGCTTGACTGCGAGACTGACATGTCAAGCAGAGACGAAAGTCGGTTTTAGTGATCCGACGGTGCTGAGTGGAAAGGCCGTCGCTCAACGGATAAAAGTTACTCTAGGGATAACAGGCTGA
>M03053_135_000000000-ALP1V_1_1119_24974_13065/	
GGACAGAAAGACCCTATGCAGCTTTACTGTATCTTGAAATTGAATATTGATTTTATCTGCGCAGAATAGGTGGGAGACTATGAAAACATTCTTGCGGGATTGTTGGAGTCATCTGTGAGATACCACTCTTATAAAATTGATCTTCTAACTTCATACCGTTAGCCGGTTGAAAGACAGTTTCAGGTGGGCAGTTTGACCGGGGCGGTCGCCTCCCAAAAGGTAACGGAGGCGTACAAAGGTTTCCTCAGATCGTTCAGAAATCGATCTTCGAGTGCAAAGGCAAAAGGAAGCTTAACTGTGAGACCTACAAGTCGAGCAGAGACGAAAGTCGGTCTTAGTGATCTGACGCTGCTGTGTGGAAAGGGCGTCACTCAACGGATAAAAGTTACTCTAGGGATAACAGGCTGA
>M03053_135_000000000-ALP1V_1_1101_26620_15772/	
GGACAAAAAGACCCTATGCAGCTTTACTGTAACCTGGAATTGCTCTCAAGCTTATCTTGCGCAGCTTAGGTGGGAGGCTATGAACCTTTTCTTCTGGGAAGAGGGGAGCCATCAGTGAGATACCACTCTTGGTAAGCTAGAGCGCTCAGTCTTCACCGTCATCCGGTAAGACGACAGTTTCAGGCGGGCAGTTTGACTGGGGCAGTCACCTCCCAAAAGGTAATGGAGGTGTACAAAGGTTCCCTCAGGCTGGACGGAAATCAGCCATAGAGTGTAAAAGCATAAGGGAGCTTGACTGCGAGACGGACATGTCAAGCAGAGACGAAAGTCGGTTTTAGTGATCCGACGGTGCTGAGTGGAAAGGCCGTCGCTCAACGGATAAAAGTTACTCTAGGGATAACAGGCTGA
>M03053_135_000000000-ALP1V_1_1106_20872_19749/	
GGACAGAAAGACCCTATGAAGCTTTACTGTAACCTGGAATTGCTCTCAAGCTTATCTTGCGCAGCTTAGGTGGGAGGCTATGAACCTTTTCTTCTGGGAAGAGGGGAGCCATCAGTGAGATACCACTCTTGGTAAGCTAGAGCGCTCAGTCTTCACCGTTATCCGGTAAGACGACAGTTTCAGGCGGGCAGTTTGACTGGGGCAGTCACCTCCCAAAAGGTAATGGAGGTGTGCAAAGGTTCCCTCAGGCTGGACGGAAATCAGCCATAGAGTGTAAAAGCAAAAGGGAGCTTGACTGCGAGACTGACATGTCAAGCAGAGACGAAAGTCGGCTTTAGTGATCCGACGGTGCTGTGTGGAAAGGCCGTCGCTCAACGGATAAAAGTTACTCTAGGGATAACAGGCTGA
>M03053_135_000000000-ALP1V_1_1108_28475_7942/	
GGACAGAAAGACCCTATGCAGCTTTACTGTAACTTGAAATTGAAATTGGACTTTAGTCGCGCAGTATAGGTGGGAGGCGTTGAAAATAATCTTGCGGGAATATTGGAGCCATCAGTGAGATACCACTCTTCTAATGTTAGATTTCTAACTTTGAATCATTATCTGGTCAAAGGACAGTTTCAGGCGGGCAGTTTGACTGGGGCGGTCGCCTCCCAAATGGTAACGGAGGCGTACAAAGGTTTCCTCTGAACGGGTAGAAATCGTATCTAGAGTGTAAAGGCATAAGCAAGCTTGACTGTGAGACCTACAAGTCGAACAGGGACGAAAGTCGGTCTTAGTGATCTGACGGTACTGAGTGGAAAGGCCGTCACTCAACGGATAAAAGTTACTCTAGGGATAACAGGCTGA
>M03053_135_000000000-ALP1V_1_2105_11885_13868/	
GGACAGAAAGACCCTATGCAGCTTTACTGTAACCTGAAATTGAAATTGGACTTTAGTCGCGCAGTATAGGTGGGAGGCGTTGAAAGTATTCTTGCGGGAATACCGGAGCTATCAGTGAGATACCACTCTTCTAATGTTAGATTTCTAACTTTGAACCATTATCTGGTCAAAGAACAGTTTCAGGCGGGCAGTTTGACTGGGGCGGTCGCCTCCCAAATGGTAACGGAGGCGTACAAAGGTTTCCTCTGAACGGGTAGAAATCGTATCTAGAGCGTAAAGGCATAAGGAAGCTTGACTGTGAGACCTACAAGTCGAACAGGGACGAAAGTCGGTCTTAGTGATCTGACGGTACTGAGTGGAAAGGCCGTCACTCAACGGATAAAAGTTACTCTAGGGATAACAGGCTGA
>M03053_135_000000000-ALP1V_1_2109_23200_13433/	
GGACAAAAAGACCCTATGCAGCTTTACTGTAACTTGAAATTGAAATTGGACTTTAGTCGCGCAGCATAGGTGGGAGGCGTTGATGATATTCTTGCGGGAGTATTGGAGCTATCAGTGAGATACCACTCTTCTAATGTTAGATTTCTAACTTTGAACCATTATCTGGTCAGAGAACAGTTTCAGGCGGGCAGTTTGACTGGGGCGGTCGCCTCCCAAATGGTAACGGAGGCGTACAAAGGTTTCCTCTGAACGGGTAGAAATCGTATCTAGAGTGTAAAGGCATAAGGAAGCTTGACTGTGAGACCTACAAGTCGAGCAGGGACGAAAGTCGGTCTTAGTGATCTGACGGTACTGGGTGGAAAGGCCGTCACTCAACGGATAAAAGTTACTCTAGGGATAACAGGCTGA
>M03053_135_000000000-ALP1V_1_2111_18078_10715/	
GGACAGAAAGACCCTATGCAGCTTTACTGTAACCTGGAATTGCTCTCAAGCTTATCTTGCGCAGCTTAGGTGGGAGGCTATGAACCTTTTCTTCTGGGAAGAGGGGAGCCATCAGTGAGATACCACTCTTGGTAAGCTAGAGCGCTCAGCCTTCACCGTCATCCGGTAAGACGACAGTTTCAGGCGGGCAGTTTGACTGGGGCAGCCACCTCCCAAAAGGTAATGGAGGTGTGCAAAGGTTCCCTCAGGCTGGACGGAAATCAGCCATAGAGTGTAAAAGCATAAGGGAGCTTGACTGCGAGACTGACATGTCGAGCAGGGACGAAAGTCGGCTTTAGTGATCCGACGGTGCTGTGTGGAAAGGCCGTCGCTCAACGGATAAAAGTTACTCTAGGGATAACAGGCTGA
>M03053_135_000000000-ALP1V_1_1115_25318_12014/	
GGACAGAAAGACCCTATGCAGCTTTACTGTAACTTGAAATTGAAATTGGACTGTAGTCGCGCAGCATAGGTGGGAGGCTTTGAAGCTACTCTTGCGGGAGAAGCTGAGCTATCAGTGAGATACCACTCTTCTAATGTTAGATTTCTAACTTTGAACCATCATCTGGTCAGAGAACAGTTTCAGGCGGGCAGTTTGACTGGGGCGGTCGCCTCCCAAACGGTAACGGAGGCGTACAAAGGTTTCCTCTGAACGGGTAGAAATCGTATCTAGAGTGTAAAGGCATAAGGAAGCTTGACTGTGAGACCTACAAGTCGAACAGGGACGAAAGTCGGTCTTAGTGATCTGACGGTACTGAGTGGAAAGGCCGTCACTCAACGGATAAAAGTTACTCTAGGGATAACAGGCTGA
>M03053_135_000000000-ALP1V_1_1110_14387_4261/	
GGACAGAAAGACCCTATGCAGCTTTACTGTAACCTGGAATTGCTCTCAAGCTTATCTTGCGCAGCTTAGGTGGGAGGCTATGAACCTTTTCTTCTGGGAAGAGGGGAGCCATCAGTGAGATACCACTCTTGGTAAGCTAGAGCGCTCAGTCTTCACCGTCATCCGGTAAGACGACAGTTTCAGGCGGGCAGTTTGACTGGGGCAGTCACCTCCCAAAAGGTAATGGAGGTGTGCAAAGGTTCCCTCAGGCTGGACGGAAATCAGCCATAGAGTGTAAAAGCATAAGCGAGCTTGACTGCGAGACTGACATGTCAAGCAGAGACGAAAGTCGGTTTTAGTGATCCGACGGTGCTGAGTGGAAAGGCCGTCGCTCAACGGATAAAAGTTACTCTAGGGATAACAGGCTGA
>M03053_135_000000000-ALP1V_1_1118_19542_9004/	
GGACAAAAAGACCCTATGCAGCTTTACTGTAACCTGAAATTGAAATTGGACTTTAGTCGCGCAGTATAGGTGGGAGGCTTTGACGATACCCTTGCGGGAGTATTTGAGCTATCAGTGAGATACCACTCTTCTAATGTTAGATTTCTAACTTTGAATCATTATCTGGTCAAAGAACAGTTTCAGGCGGGCAGTTTGACTGGGGCGGTCGCCTCCCAAATGGTAACGGAGGCGTACAAAGGTTTCCTCTGAACGGGTAGAAATCGTATCTAGAGTGTAAAGGCATAAGGAAGCTTGACTGTGAGACCTACAAGTCGAACAGGGACGAAAGTCGGTCTTAGTGATCTGACGGTACTGAGTGGAAAGGCCGTCACTCAACGGATAAAAGTTACTCTAGGGATAACAGGCTGA
>M03053_135_000000000-ALP1V_1_1113_19856_8126/	
GGACAGAAAGACCCTATGCAGCTTTACTGTAACCTGGAATTGCTCTCAAGCTTATCTTGCGCAGCTTAGGTGGGAGGCTATGAACCTTTTCTTCTGGGAAGAGGGGAGCCATCAGTGAGATACCACTCTTGGTAAGCTAGAGCGCTCAGTCTTCACCGTCATCCGGTAAGACGACAGTTTCAGGCGGGCAGTTTGACTGGGGCAGTCACCTCCCAAAAGGTAACGGAGGCGCACAAAGGTTTCCTCTGAACGGGTAGAAATCGTAACTAGAGTGTAAAGGCATAAGGAAGCTTGACTGTGAGACCTACAAGTCGAGCAGGGACGAAAGTCGGTCTTAGTGATCTGACGGTGCTGAGTGGAAAGGCCGTCACTCAACGGATAAAAGTTACTCTAGGGATAACAGGCTGA
>M03053_135_000000000-ALP1V_1_1119_26572_10231/	
GGACAGAAAGACCCTATGAAGCTTTACTGTAACTTGAAATTGAAATTGGACTTTATTCGCGCAGTATAGGTGGGAGGTGTTGATTATAATCTTGCGGGATTATTGGAGCCATCAGTGAGATACCACTCTTGTAATGTTAGATTTCTAACTTTGAATCATTATCTGGTCAAAGAACAGTTTCAGGCGGGCAGTTTGACTGGGGCGGTCGCCTCCCAAATGGTAACGGAGGCGTACAAAGGTTTCCTCTGAACGGGTAGAAATCGTATCTAGAGTGTAAAGGCATAAGGAAGCTTGACTGTGAGACCTACAAGTCGAACAGGGACGAAAGTCGGTCTTAGTGATCTGACGGTACTGAGTGGAAAGGCCGTCGCTCAACGGATAAAAGTTACTCTAGGGATAACAGGCTGA
>M03053_135_000000000-ALP1V_1_1111_8674_6156/	
GGACAAAAAGACCCTATGCAGCTTTACTGTAACCTGGAATTGCTTTCAAGCTTATTTTGCGCAGCTTAGGTGGGAGGCTACGAACCTTTTCTTCCGGGAAGAGGGGAGCCATCAGTGAGATACCACTCTTGGTAAGCTAGAAAGCTCAGTCTTAACCGTTATCCGGTAAGATGACAGTTTCAGGCGGGCAGTTTGACTGGGGCGGTCGCCTCCTAAAAGGTAACGGAGGCGTACAAAGGTTTCCTCAAATCGGTCAGACATCGATTGTAGAGCGTAAAGGCATATGGAAGCTTAACTGCGAGACCTACAAGTCGAGCAGAGACGAAAGTCGGTCTTAGTGATCTGGCGGTATTACGTGGAAAAGCCGCCACTCAACGGATAAAAGTTACTCTAGGGATAACAGGCTGA
>M03053_135_000000000-ALP1V_1_1101_13786_6858/	
GGACAGAAAGACCCTATGAAGCTTTACTGTAACCTGGAATTGCTCTCAAGCTTATCTTGCGCAGCTTAGGTGGGAGACGTTGAACTTCTTCTTCCGGGAAGGAGGGAGTCATCAGTGAGATACCACTCTTGGTAAGCTAGAGCGCTCATTTCTAACCGTCAACCGGTAGAAAGACAGTTTCAGGCGGGCAGTTTGACTGGGGCAGTCACCTCCCAAAAGGTAATGGAGGTGTACAAAGGTTCGCTCAGGCTGGACGGAAATCAGCCATAGAGTGTAAAAGCATAAGCGAGCTTGACTGCGAGACTGACATGTCAAGCAGAGACGAAAGTCGGTTTTAGTGATCCGACGGTGCTGAGTGGAAAGGCCGTCGCTCAACGGATAAAAGTTACTCTAGGGATAACAGGCTGA
>M03053_135_000000000-ALP1V_1_1101_9048_6307/	
GGACAGAAAGACCCTATGAAGCTTTACTGTAACCTGGAATTGCTCTCAAGCTTAACTTGCGCAGCTTAGGTGGGAGGCTATGAACCTTTTCTTCTGGGAAGAGGGGAGCCATCAGTGAGATACCACTCTTGGTAAGCTAGAGCGCTCAGTCTTCACCGTCATCCGGTAAGACGACAGTTTCAGGCGGGCAGTTTGACTGGGGCAGTCACCTCCCAAAAGGTAATGGAGGTGTGCAAAGGTTCCCTCAGGCTGGACGGAAATCAGCCATAGAGTGTAAAAGCATAAGGGAGCTTGACTGCGAGACTGACATGTCAAGCAGAGACGAAAGTCGGCTTTAGTGATCCGACGGTGCTGTGTGGAAAGGCCGTCGCTCAACGGATAAAAGTTACTCTAGGGATAACAGGCTGA
>M03053_135_000000000-ALP1V_1_1110_14882_17233/	
GGACAGAAAGACCCTATGCAGCTTTACTGTAGCTTGATATTGGCTCCGGGCTTTGTTTGCGCAGGATAGGTGGGAGGCGTTGAAAATTTTCTTGCGGGAAAATTGGAGCCGTTGGTGAGATACCACTCTAACAATGCTAGGATTCTAACCCTATACCGTTATCCGGTTAGGGGACAGTTTCAGGTGGTCAGTTTGACTGGGGCGGTCGCCTCCCAAAAGGTAACGGAGGCGTGCAAAGGTTTCCTCAGGCTGGTCGGAAATCAGTCGTAGAGTGTAAAGGCATAAGGAAGCTTGATTGTGAGACCTACAAGTCGAACAAAGACGAAAGTCGGCCTTAGTGATCCGGCGGTTCCGAGTGGAAGGGCCGTCGCTCAACGGATAAAAGTTACTCTAGGGATAACAGGCTGA
>M03053_135_000000000-ALP1V_1_1113_14018_4536/	
GGACAAAAAGACCCTATGCAGCTTTACTGTAACCTGGAATTGCTCTCAAGCTTATCTTGCGCAGCTTAGGTGGGAGACGTTGAACTTCTTCTTCCGGGAAGGAGGGAGTCATCAGTGAGATACCACTCTTGGTAAGCTAGAGCGCTCATTTCTAACCGTCAACCGGTAGAAAGACAGTTTCAGGCGGGCAGTTTGACTGGGGCAGTCACCTCCCAAAAGGTAATGGAGGTGTACAAAGGTTCGCTCAGGCTGGACGGAAATCAGCCATAGAGTGTAAAAGCATAAGCGAGCTTGACTGCGAGACTGACATGTCAAGCAGAGACGAAAGTCGGTTTTAGTGATCTGACGGTACTGAGTGGAAAGGCCGTCACTCAACGGATAAAAGTTACTCTAGGGATAACAGGCTGA
>M03053_135_000000000-ALP1V_1_2116_17351_20758/	
GGACAAAAAGACCCTATGCAGCTTTACTGTAACCTGGAATTGCTCTCAAGCTTATCTTGCGCAGCTTAGGTGGGAGACGTTGAACTTCTTCTTCCGGGAAGGAGGGAGTCATCAGTGAGATACCACTCTTGGTAAGCTAGAGCGCTCATTTCTAACCGTCAACCGGTAGAAAGACAGTTTCAGGCGGGCAGTTTGACTGGGGCAGTCACCTCCCAAAAGGTAATGGAGGTGTACAAAGGTTCGCTCAGGCTGGACGGAAATCAGCCATAGAGTGTAAAAGCATAAGGGAGCTTGACTGCGAGACGGACATGTCAAGCAGAGACGAAAGTCGGTTTTAGTGATCCGACGGTGCTGAGTGGAAAGGCCGTCGCTCAACGGATAAAAGTTACTCTAGGGATAACAGGCTGA
>M03053_135_000000000-ALP1V_1_1117_22731_3692/	
GGACAGAAAGACCCTATGCAGCTTTACTGTAGCTTGGTATTGTGCCCGGGCTCTGAATGCGCAGGATAGGTGGGAGACGTTGATCTCATGGTTGCGGCTATGAGTTAGTCACTGGTGAGATACCACTCTTTCAGAGCTAGGGTTCTAACGTTCACCCGTTATCCGGGGAGCGGACAGTATCAGGTGGGCAGTTTGACTGGGGCGGTCGCCTCCTAAAAGGTAACGGAGGCGCACAAAGGTTTCCTCAGGCTGGTTGGAAATCAGCTGACGAGTGCAAAAGCAGAAGGAAGCTTGACTGTGAGACCTACAAGTCGAACAGGGACGAAAGTCGGTCTTAGTGATCTGACGGTACTGAGTGGAAAGGCCGTCACTCAACGGATAAAAGTTACTCTAGGGATAACAGGCTGA
>M03053_135_000000000-ALP1V_1_2104_23477_23144/	
GGACAGAAAGACCCTATGCAGCTTTACTGTAACCTGAAATTGAAATTGGACTTTAGTCGCGCAGTATAGGTGGGAGGCGTTGAAAGTATTCTTGCGGGAATACCGGAGCTATCAGTGAGATACCACTCTTCTAATGTTAGATTTCTAACTTTGAACCATTATCTGGTCAAAGAACAGTTTCAGGCGGGCAGTTTGACTGGGGCGGTCGCCTCCTAAATGGTAACGGAGGCGTACAAAGGTTTCCTCTGAACGGGTAGAAATCGTATCTAGAGTGTAAAGGCATAAGGAAGCTTGACTGTGAGACCTACAAGTCGAGCAGGGACGAAAGTCGGTCTTAGTGATCTGACGGTACTGAGTGGAAAGGCCGTCACTCAACGGATAAAAGTTACTCTAGGGATAACAGGCTGA
>M03053_135_000000000-ALP1V_1_1113_21465_5446/	
GGACAAAAAGACCCTATGAAGCTTTACTGTAACCTGGAATTGCTCTCAAGCTTATCTTGCGCAGCTTAGGTGGGAGGCTATGAACCTTTTCTTCTGGGAAGAGGGGAGCCATCAGTGAGATACCACTCTTGGTAAGCTAGAGCGCTCAGTCTTCACCGTCATCCGGTAAGACGACAGTTTCAGGCGGGCAGTTTGACTGGGGCAGTCACCTCCCAAAAGGTAATGGAGGTGTGCAAAGGTTCCCTCAGGCTGGACGGAAATCAGCCATAGAGTGTAAAAGCATAAGGGAGCTTGACTGCGAGACTGACATGTCTAGCAGAGACGAAAGTCGGCTTTAGTGATCCGACGGTGCTGTGTGGAAAGGCCGTCGCTCAACGGATAAAAGTTACTCTAGGGATAACAGGCTGA
>M03053_135_000000000-ALP1V_1_1115_5690_14961/	
GGACAAAAAGACCCTATGCAGCTTTACTGTAACTTGAAATTGAAATTGGACTTTATTTGCGCAGCATAGGTGGGAGGCGTTGAGTTTATTCTTGCGGGAATTTAGGAGCCATCAGTGAGATACCACTCTTGGTAAGCTAGAGCGCTCAGTCTTCACCGTCATCCGGTAAGACGACAGTTTCAGGCGGGCAGTTTGACTGGGGCAGTCACCTCCCAAAAGGTAATGGAGGTGTGCAAAGGTTCCCTCAGGCTGGACGGAAATCAGCCATAGAGTGTAAAAGCATAAGGGAGCTTGACTGCGAGACTGACATGTCAAGCAGAGACGAAAGTCGGCTTTAGTGATCCGACGGTGCTGTGTGGAAAGGCCGTCGCTCAACGGATAAAAGTTACTCTAGGGATAACAGGCTGA
>M03053_135_000000000-ALP1V_1_2116_10704_19938/	
GGACAGAAAGACCCTATGAAGCTTTACTGTATCTTGGAATTGGGTTTGGTCTTTACTTGCGCAGGATAGGTGGGAGGCTTTGAAGATGATCTTGCGGGATCGTTGGAGCCACTGGTGAGATACCACTCTTGTAATGATAAAATCCTAACTTTGAACCGTTATCCGGTCAGAGAACAGTTTCAGGTGGGCAGTTTGACTGGGGCGGTCGCCTCCCAAAAGGTAACGGAGGCGTACAAAGGTTTCCTCTGAACGGGTAGAAATCGTATCTAGAGTGTAAAGGCATAAGGAAGCTTGACTGTGAGACCTACAAGTCGAACAGGGACGAAAGTCGGTCTTAGTGATCTGACGGTACTGAGTGGAAAGGCCGTCACTCAACGGATAAAAGTTACTCTAGGGATAACAGGCTGA
>M03053_135_000000000-ALP1V_1_1105_25522_20343/	
GGACAGAAAGACCCTATGAAGCTTTACTGTAACTTGAAATTGAAATTGGACTTTAGTCGCGCAGTATAGGTGGGAGGCGTTGATAATACTCTTGCGGGAGTATTGGAGCTATCAGTGAGATACCACTCTTCTAATGTTAGATTTCTAACTTTGAACCATTATCTGGTCAGAGAACAGTTTCAGGCGGGCAGTTTGACTGGGGCGGTCGCCTCCCAAATGGTAACGGAGGCGTACAAAGGTTTCCTCTGAACGGGTAGAAATCGTATCTAGAGTGCAAAGGCATAAGGAAGCTTGACTGTGAGACCTACAAGTCGAGCAGGGACGAAAGTCGGTCTTAGTGATCTGACGGTACTGAGTGGAAAGGCCGTCACTCAACGGATAAAAGTTACTCTAGGGATAACAGGCTGA
>M03053_135_000000000-ALP1V_1_1104_13821_23611/	
GGACAAAAAGACCCTATGCAGCTTTACTGTAACCTGAAATTGAAATTGGACTTTAGTCGCGCAGTATAGGAGGGAGGCGTTGAAAGTATTCTTGCGGGAATACCGGAGCTATCAGTGAGATACCACTCTTCTAATGTTAGATTTCTAACTTTGAACCATTATCTGGTCAAAGAACAGTTTCAGGCGGGCAGTTTGACTGGGGCGGTCGCCTCCCAAATGGTAACGGAGGCGTACAAAGGTTTCCTCTGAACGGGTAGAAATCGTATCTAGAGTGTAAAGGCATAAGGAAGCTTGACTGTGAGACCTACAAGTCGAACAGGGACGAAAGTCGGTCTTAGTGATCTGACGGTACTGAGTGGAAAGGCCGTCACTCAACGGATAAAAGTTACTCTAGGGATAACAGGCTGA
>M03053_135_000000000-ALP1V_1_2101_14403_11900/	
GGACAGAAAGACCCTATGCAGCTTTACTGTAACCTGGAATTGCTCTCAAGCTTATCTTGCGCAGCTTAGGTGGGAGGCTACGAACCTTTTCTTCCGGGAAGAGGGGAGCCATCAGTGAGATACCACTCTTGGTAAGCTAGAGCGCTCAGTCTTTACCGTTATTCGGTAAGACGACAGTTTCAGGCGGGCAGTTTGACTGGGGCAGTCACCTCCCAAAAGGTAATGGAGGTGTGCAAAGGTTCCCTCAGGCTGGACGGAAATCAGCCAGAGAGTGTAAAAGCAAAAGGGAGCTTGACTGCGAGACTGACATGTCAAGCAGAGACGAAAGTCGGCTTTAGTGATCCGACGGTGCTGTGTGGAAAGGCCGTCGCTCAACGGATAAAAGTTACTCTAGGGATAACAGGCTGA
>M03053_135_000000000-ALP1V_1_1107_5198_13741/	
GGACAAAAAGACCCTATGAAGCTTTACTGTAACCTGGAATTGCTCTCAAGCTTATCTTGCGCAGCTTAGGTGGGAGACGTTGAACTTCTTCTTCCGGGAAGGAGGGAGTCATCAGTGAGATACCACTCTTGGTAAGCTAGAGCGCTCATTTCTAACCGTCAACCGGTAGAAAGACAGTTTCAGGCGGGCAGTTTGACTGGGGCAGTTACCTCCCAAAAGGTAATGGAGGTGTACAAAGGTTCGCTCAGGCTGGACGGAAATCAGCCATAGAGTGTAAAAGCATAAGCGAGCTTGACTGCGAGACTGACATGTCAAGCAGAGACGAAAGTCGGTTTTAGTGATCCGACGGTGCTGAGTGGAAAGGCCGTCGCTCAACGGATAAAAGTTACTCTAGGGATAACAGGCTGA
>M03053_135_000000000-ALP1V_1_1111_24973_5114/	
GGACAAAAAGACCCTATGCAGCTTTACTGTAACTTGAAATTGAAATTGGACTTTAGTCGCGCAGCATAGGTGGGAGGCTTTGAAGCTACTCTTGCGGGAGAAGCTGAGCTATCAGTGAGATACCACTCTTCTAATGTTAGATTTCTAACTTTGAACCATCATCTGGTCAGAGAACAGTTTCAGGCGGGCAGTTTGACTGGGGCGGTCGCCTCCCAAACGGTAACGGAGGCGCACAAAGGTTTCCTCTGAACGGGTAGAAATCGTATCTAGAGTGTAAAGGCATAAGGAAGCTTGACTGTGAGACCTACAAGTCGAACAGGGACGAAAGTCGGTCTTAGTGATCTGACGGTACTGAGTGGAAAGGCCGTCACTCAACGGATAAAAGTTACTCTAGGGATAACAGGCTGA
>M03053_135_000000000-ALP1V_1_2109_10183_16806/	
GGACAGAAAGACCCTATGCAGCTTTACTGTAACCTGGAATTGCTCTCAAGCTTATCTTGCGCAGCTTAGGTGGGAGGCTATGAACCTTTTCTTCTGGGAAGAGGGGAGCCATCAGTGAGATACCACTCTTGGTAAGCTAGAGCGCTCAGTCTTCACCGTCATCCGGTAAGACGACAGTTTCAGGCGGGCAGTTTGACTGGGGCAGTCACCTCCCAAAAGGTAATGGAGGTGTGCAAAGGTTCCCTCAGGCTGGACGGAAATCAGCCATAGAGTGTAAAAGCATAAGGGAGCTTGACTGCGAGACTGACATGTCAAGCAGAGACGAAAGTCGGCTTTAGTGATCCGACGGTGCTGCGTGGAAAGGCCGTCGCTCAACGGATAAAAGTTACTCTAGGGATAACAGGCTGA
>M03053_135_000000000-ALP1V_1_2108_18401_8916/	
GGACAGAAAGACCCTATGCAGCTTTACTGTAGCTTGATATTGGCTCCGGGCTTTGTTTGCGCAGGATAGGTGGGAGGCGTTGAAAATTTTCTTGCGGGAAGATTGGAGCCGTTGGTGAGATACCACTCTAACAATGCTAGGATTCTAACCCTACACCGTTATCCGGTTAGGGGACAGTTTCAGGTGGTCAGTTTGACTGGGGCGGTCGCCTCCCAAAAGGTAACGGAGGCGTGCAAAGGTTTCCTCAGACTGGTCGGAAATCAGTCGTAGAGTGTAAAGGCATAAGGAAGCTTGATTGTGAGACCTACAAGTCGAACAAAGACGAAAGTCGGCCTTAGTGATCCGACGGTTCCGAGTGGAAGGGCCGTCGCTCAACGGATAAAAGTTACTCTAGGGATAACAGGCTGA
>M03053_135_000000000-ALP1V_1_1105_2365_9809/	
GGACAGAAAGACCCTATGCAGCTTTACTGTAACCTGGAATTGCTCTCAAGCTTATCTTGCGCAGCTTAGGTGGGAGACGTTGAACTTCTTCTTCCGGGAAGGAGGGAGTCATCAGTGAGACACCACTCTTGGTAAGCTAGAGCGCTCATTTCTAACCGTCAACCGGTAGAAAGACAGTTTCAGGCGGGCAGTTTGACTGGGGCAGTCACCTCCCAAAAGGTAATGGAGGTGTACAAAGGTTCGCTCAGGCTGGACGGAAATCAGCCATAGAGTGTAAAAGCATAAGCGAGCTTGACTGCGAGACTGACATGTCAAGCAGAGACGAAAGTCGGTTTTAGTGATCCGACGGTGCTGAGTGGAAAGGCCGTCGCTCAACGGATAAAAGTTACTCTAGGGATAACAGGCTGA
>M03053_135_000000000-ALP1V_1_1111_13898_10401/	
GGACAAAAAGACCCTATGAAGCTTTACTGTAACCTGGAATTGCTCTCAAGCTTATCTTGCGCAGCTTAGGTGGGAGACGTTGAACTTCTTCTTCCGGGAAGGAGGGAGTCATCAGTGAGATACCACTCTTGGTAAGCTAGAGCGCTCATTTCTAACCGTCAACCGGTAGAAAGACAGTTTCAGGCGGGCAGTTTGACTGGGGCAGTCACCTCCCAAAAGGTAATGGAGGTGTACAAAGGTTTCCTCTGAGCGGGTAGAAATCGTATCTAGAGTGTAAAGGCATAAGGAAGCTTGACTGTGAGACCTACAAGTCGAACAGGGACGAAAGTCGGTCTTAGTGATCTGACGGTACTGAGTGGAAAGGCCGTCACTCAACGGATAAAAGTTACTCTAGGGATAACAGGCTGA
>M03053_135_000000000-ALP1V_1_1111_13441_2224/	
GGACAGAAAGACCCTATGAAGCTTTACTGTAACCTGGAATTGCTCTCAAGCTTATCTTGCGCAGCTTAGGTGGGAGGCTATGAACCTTTTCTTCCGGGAAGAGGGGAGCCATCAGTGAGATACCACTCTTGGTAAGCTAGAGCGCTCAGTCTTCACCGTTATCCGGTAAGACGACAGTTTCAGGCGGGCAGTTTGACTGGGGCAGTCACCTCCCAAAAGGTAATGGAGGTGTGCAAAGGTTCCCTCAGGCTGGACGGAAATCAGCCATAGAGTGTAAAAGCAAAAGGGAGCTTGACTGCGAGACTGACATGTCAAGCAGAGACGAAAGTCGGCTTTAGTGATCCGACGGTGCTGTGTGGAAAGGCCGTCGCTCAACGGATAAAAGTTACTCTAGGGATAACAGGCTGA
>M03053_135_000000000-ALP1V_1_2103_11704_20372/	
GGACAGAAAGACCCTATGCAGCTTTACTGTAACTTGAAATTGAAATTGGACTTTATTTGCGCAGCATAGGTGGGAGGCGTTGAGTTTATTCTTGCGGGAATTTAGGAGCCATCAGTGAGATACCACTCTGGTAATGTTAGATTTCTAACTTTGAACCATTATCTGGTCAGAGAACAGTTTCAGGCGGGCAGTTTGACTGGGGCGGTCGCCTCCCAAATGGTAACGGAGGCGTACAAAGGTTTCCTCTGAACGGGTAGAAATCGTATCTAGAGTGTAAAGGCATAAGGAAGCTTGACTGTGAGACCTACAAGTCGAACAGGGACGAAAGTCGGCCTTAGTGATCTGACGGTACTGAGTGGAAAGGCCGTCACTCAACGGATAAAAGTTACTCTAGGGATAACAGGCTGA
>M03053_135_000000000-ALP1V_1_1103_6978_21294/	
GGACAAAAAGACCCTATGCAGCTTTACTGTATCTTGAAATTGAATATTGATTTTATCTGCGCAGAATAGGTGGGAGACTATGAAAACATTCTTGCGGGATTGTTGGAGTCATCTGTGAGATACCACTCTTATAAAATTGATCTTCTAACTTCATACCGTTAGCCGGTTGAAAGACAGTTTCAGGTGGGCAGTTTGACTGGGGCGGTCGCCTCCCAAAAGGTAACGGAGGCGTACAAAGGTTTCCTCAGATCGTTCAGAAATCGATCTTCGAGTGCAAAGGCAAAAGGAAGCTTGACTGTGAGACTTACAAGTCAAGCAGGGACGAAAGTCGGTCTTAGTGATCTGACGGTGCTGAGTGGAAAGGCCGTCACTCAACGGATAAAAGTTACTCTAGGGATAACAGGCTGA
>M03053_135_000000000-ALP1V_1_1118_2439_17237/	
GGACAGAAAGACCCTATGAAGCTTTACTGTAACCTGGAATTGCTCTCAAGCTTATCTTGCGCAGCTTAGGTGGGAGACGTTGAACTTCTTCTTCCGGGAAGGAGGGAGTCATCAGTGAGATACCACTCTTGGTAAGCTAGAGCGCTCATTTCTAACCGTCAACCGGTAGAAAGACAGTTTCAGGCGGGCAGTTTGACTGGGGCAGTCACCTCCCAAAAGGTAATGGAGGTGTACAAAGGTTCGCTCAGGCTGGACGGAAATCAGCCATAGAGTGTAAAAGCATAAGCGAGCTTGACTGCGAGACTGACATGTCAAGCAGAGACGAAAGTCGGTTTTAGTGATCCGACGGTGCTGAGTGGAAAGGCCGTCGCTCAACGGATAAAAGTTACTCTAGGGATAACAGGCTGA
>M03053_135_000000000-ALP1V_1_2116_20669_20961/	
GGACAGAAAGACCCTATGAAGCTTTACTGTAGCTTGATATTGGCTCCGGGCTTTGTTTGCGCAGGATAGGTGGGAGGCGTTGAAAATTTTCTTGCGGGAAGATTGGAGCCGTTGGTGAGATACCACTCTAACAATGCTAGGATTCTAACCCTACACCGTTATCCGGTTAGGGGACAGTTTCAGGTGGTCAGTTTGACTGGGGCGGTCGCCTCCTAAAAGGTAACGGAGGCGTGCAAAGGTTTCCTCAGGCTGGTCGGAAATCAGTCGTAGAGTGTAAAGGCATAAGGAAGCTTGATTGTGAGACCTACAAGTCGAACAAAGACGAAAGTCGGCCTTAGTGATCCGACGGTTCCAAGTGGAAGGGCCGTCGCTCAACGGATAAAAGTTACTCTAGGGATAACAGGCTGA
>M03053_135_000000000-ALP1V_1_1108_19266_19003/	
GGACAGAAAGACCCTATGAAGCTTTACTGTAACCTGGAATTGCTCTCAAGCTTATTTCGCGCAGCTTAGGTGGGAGACGTTGAACCTTTTCTTCCGGGAAAGGGGGAGTCATCAGTGAGATACCACTCTTGGTAAGCTAGAGCGCTCATTTCTAACCGTCAACCGGTAGAAAGACAGTTTCAGGTGGGCAGTTTGACTGGGGCGGTCGCCTCCTAAAAGGTAACGGAGGCGTGCAAAGGTTCCCTCAGGCTGGTTGGACATCAGTCGTAGAGTGTAAAGGCATAAGGGAGCTTGACTGCGAGACCAACAAGTCGAGCAGAGACGAAAGTTGGCCTTAGTGATCCGGCGCTTCCGAGTGGAAGGGGCGTCGCTCAACGGATAAAAGTTACTCTAGGGATAACAGGCTGA
>M03053_135_000000000-ALP1V_1_1111_12298_6302/	
GGACAGAAAGACCCTATGCAGCTTTACTGTAACCTGGAATTGCTCTCAAGCTTATCTTGCGCAGCTTAGGTGGGAGACGTTGAACTTCTTCTTCCGGGAAGGAGGGAGTCATCAGTGAGATACCACTCTTGGTAAGCTAGAGCGCTCATTTCTAACCGTCAACCGGTAGAAAGACAGTTTCAGGCGGGCAGTTTGACTGGGGCAGTCACCTCCCAAAAGGTAATGGAGGTGTACAAAGGTTCGCTCAGGCTGGACGGAAATCAGCCATAGAGTGTAAAAGCATAAGCGAGCTTGACTGCGAGACTGACATGTCAAGCAGAGACGAAAGTCGGTTTTAGTGATCCGACGGTGCTGAGTGGAAAGGCCGTCGCTCAACGGATAAAAGTTACTCTAGGGATAACAGGCTGA
>M03053_135_000000000-ALP1V_1_2113_12723_15268/	
GGACAAAAAGACCCTATGCAGCTTTACTGTAACCTGAAATTGAAATTGGACTTTAGTCGCGCAGTATAGGTGGGAGGCGTTGAAAGTATTCTTGCGGGAATACCGGAGCTATCAGTGAGATACCACTCTTCTAATGTTAGATTTCTAACTTTGAACCATTATCTGGTCAAAGAACAGTTTCAGGCGGGCAGTTTGACTGGGGCGGTCGCCTCCCAAATGGTAACGGAGGCGTACAAAGGTTTCCTCTGAACGGGTAGAAATCGTATCTAGAGTGTAAAGGCATAAGGAAGCTTGACTGTGGGACCTACAAGTCGAACAGGGACGAAAGTCGGTCTTAGTGATCTGACGGTACTGAGTGGAAAGGCCGTCACTCAACGGATAAAAGTTACTCTAGGGATAACAGGCTGA
>M03053_135_000000000-ALP1V_1_1112_12324_21597/	
GGACAGAAAGACCCTATGAAGCTTTACTGTAGCTTGAAATTGGCTCCGGGCTTTATTTGCGCAGGATAAGTGGGAGGCATTGATAATTTTCTTGTGGGAAAATTTGAGCCGTTGGTGAGATACCACTCTAATAATGCTAGGATTCTAACCTTATACCGTTATCCGGTTAAGGAACAGTTTCAGGTGGTCAGTTTGACTGGGGCGGTCGCCTCCTAAAAGGTAACGGAGGCGTGCAAAGGTTTCCTCAGACTGGTCGGAAATCAGTCGTAGAGTGTAAAGGCATAAGGAAGCTTGATTGTGAGACCTACAAGTCGAACAAAGACGAAAGTCGGCCTTAGTGATCCGGCGGTACCAAATGGAAGGGCCGTCGCTCAACGGATAAAAGTTACTCTAGGGATAACAGGCTGA
>M03053_135_000000000-ALP1V_1_1114_8973_14875/	
GGACAGAAAGACCCTATGCAGCTTTACTGTATCCTGATATTGAAGTTTGATTATATTTGCGCAGTATAGGTGGGAGACTTTGATAGCATTCTTGCGGGAATGAAGGAGTCATCAGTGAGATACCACTCTTGTATAATTGGCCTTCTAACTTCATACCGTAAGCCGGTTGAAAGACAGTTTCAGGTGGGCAGTTTGACTGGGGCGGTCGCCTCCCAAAAGGTAACGGAGGCGCACAAAGGTTCCCTCAGATCGGTCAGAAATCGATCGTAGAGTGTAAAGGCAAAAGGGAGCTTAACTGTGAGACAAACAAGTCGAGCAGAGACGAAAGTCGGTCTTAGTGATCTGACGCTGCTGTGTGGAAAGGGCGTCACTCAACGGATAAAAGTTACTCTAGGGATAACAGGCTGA
>M03053_135_000000000-ALP1V_1_1112_24558_18783/	
GGACAAAAAGACCCTATGCAGCTTTACTGTATCTTGGAATTGGGTTTCGTCTTTACTTGCGCAGGATAGGTGGGAGGCTTTGAAGATGGTCTTGCGGGATTGTTGGAGCCATTGGTGAGATACCACTCTAGTAATGATAAAATTCTAACTTTGGACCGTTATCCGGTCAGAGGACAGTTTCAGGTGGGCAGTTTGACTGGGGCGGTCGCCTCCTAAAAGGTAACGGAGGCGTGCAAAGGTTCCCTCAGGCTGGTTGGACATCAGTCGTAGAGTGTAAAGGCATAAGGGAGCTTGACTGCGAGACTGACATGTCAAGCAGAGACGAAAGTCGGTTTTAGTGATCCGACGGTGCTGAGTGGAAAGGCCGTCGCTCAACGGATAAAAGTTACTCTAGGGATAACAGGCTGA
>M03053_135_000000000-ALP1V_1_2112_22776_9813/	
GGACAGAAAGACCCTATGCAGCTTTATTGTAACTTGAAATTGAAATTGGACTTTAGTCGCGCAGTATAGGTGGGAGGCGTTGATAATACTCTTGCGGGAGTATTGGAGCTATCAGTGAGATACCACTCTTCTAATGTTAGATTTCTAACTTTGAACCATTATCTGGTCAGAGAACAGTTTCAGGCGGGCAGTTTGACTGGGGCGGTCGCCTCCCAAATGGTAACGGAGGCGTACAAAGGTTTCCTCTGAACGGGTAGAAATCGTATCTAGAGTGTAAAGGCATAAGGAAGCTTGACTGTGAGACCTACAAGTCGAACAGGGACGAAAGTCGGTCTTAGTGATCTGACGGTACTGAGTGGAAAGGCCGTCACTCAACGGATAAAAGTTACTCTAGGGATAACAGGCTGA
>M03053_135_000000000-ALP1V_1_2112_17713_3591/	
GGACAGAAAGACCCTATGAAGCTTTACTGTAGCTTGATATTGGCTCCGGGCTTTGTTTGCGCAGGATAGGTGGGAGGCGTTGAAAATTCTCTTGCGGGAGGATTGGAGCCGTTGGTGAGATACCACTCTAACAATGCTAGGATTCTAACCCTATACCGTTATCCGGTTAGGGGACAGTTTCAGGTGGTCAGTTTGACTGGGGCGGTCGCCTCCCAAAAGGTAACGGAGGCGTGCAAAGGTTTCCTCAGGCTGGTCGGAAATCAGTCGTAGAGTGTAAAGGCATAAGGAAGCTTGATTGTTAGACCTACAAGTCGAACAAAGACGAAAGTCGGCCTTAGTGATCCGACGGTTCCGAGTGGAAGGGCCGTCGCTCAACGGATAAAAGTTACTCTAGGGATAACAGGCTGA
>M03053_135_000000000-ALP1V_1_1107_21993_18386/	
GGACAGAAAGACCCTATGCAGCTTTACTGTAACTTGAAATTGAAATTGGACTTTATTTGCGCAGCATAGGTGGGAGGCGTTGAGTTTATTCTTGCGGGAATTTAGGAGCCATCAGTGAGATACCACTCTGGTAATGTTAGATTTCTAACTTTGTATCATGATCTGGTCAAAGAACAGTTTCAGGCGGGCAGTTTGACTGGGGCGGTCGCCTCCCAAATGGTAACGGAGGCGTACAAAGGTTTCCTCTGAACGGGTAGAAATCGTATCTAGAGTGTAAAGGCATAAGGAAGCTTGATTGTGAGACCTACAAGTCGAACAAAGACGAAAGTCGGCCTTAGTGATCCGGCGGTACCGAGTGGAAGGGCCGTCGCTCAACGGATAAAAGTTACTCTAGGGATAACAGGCTGA
>M03053_135_000000000-ALP1V_1_2109_20184_9556/	
GGACAGAAAGACCCTATGCAGCTTTACTGTAGCTTGAAATTGGCTCCGGGCTTTATTTGCGCAGGATAAGTGGGAGGCATTGAAAATTTTCTTGCGGGAAAATTTGAGCCATTGGTGAGATACCACTCTAATAATGCTAGGATTCTAACCTTATATCGTTATCCGGTTAAGGAACAGTTTCAGGTGGTCAGTTTGACTGGGGCGGTCGCCTCCTAAAAGGTAACGGAGGCGTGCAAAGGTTTCCTCAGGCTGGTCGGAAATCAGTCGTAGAGTGTAAAGGCATAAGGAAGCTTGATTGTGAGACCTACAAGTCGAACAAAGACGAAAGTCGGCCTTAGTGATCCGGCGGTACCAAATGGAAGGGCCGTCGCTCAACGGATAAAAGTTACTCTAGGGATAACAGGCTGA
>M03053_135_000000000-ALP1V_1_2117_12089_10524/	
GGACAGAAAGACCCTATGCAGCTTTACTGTAACCTGAAATTGCTCTCAAGCTTATCTTGCGCAGCTTAGGTGGGAGACGTTGAACTTCTTCTTCCGGGAAGGAGGGAGTCATCAGTGAGATACCACTCTTGGTAAGCTAGAGCGCTCATTTCTAACCGTCAACCGGTAGAAAGACAGTTTCAGGCGGGCAGTTTGACTGGGGCAGTCACCTCCCAAAAGGTAATGGAGGTGTACAAAGGTTCGCTCAGGCTGGACGGAAATCAGCCATAGAGTGTAAAAGCATAAGCGAGCTTGACTGCGAGACTGACATGTCAAGCAGAGACGAAAGTCGGTTTTAGTGATCCGACGGTGCTGAGTGGAAAGGCCGTCGCTCAACGGATAAAAGTTACTCTAGGGATAACAGGCTGA
>M03053_135_000000000-ALP1V_1_2113_26919_8122/	
GGACAGAAAGACCCTATGCAGCTTTACTGTAACCTGGAATTGCTCTCAAGCTTATTTCGCGCAGCTTAGGTGGGAGACGTTGAACCTTTTCTTCCGGGAAAGGGGGAGTCATCAGTGAGATACCACTCTTGGTAAGCTAGAGCGCTCATTTTTAACCGTTATCCGGTAAAAAGACAGTTTCAGGCGGGCAGTTTGACTGGGGCAGTCACCTCCCAAAAGGTAATGGAGGTGTACAAAGGTTCCCTCAGGCTGGACGGAAATCAGCCATAGAGTGTAAAAGCATAAGGGAGCTTGACTGCGAGACGGACATGTCAAGCAGAGACGAAAGTCGGTTTTAGTGATCCGACGGTGCTGAGTGGAAAGGCCGTCGCTCAACGGATAAAAGTTACTCTAGGGATAACAGGCTGA
>M03053_135_000000000-ALP1V_1_1113_10739_22718/	
GGACAGAAAGACCCTATGCAGCTTTACTGTAACCTGGAATTGCTCTCAAGCTTATCTTGCGCAGCTTAGGTGGGAGGCTATGAACCTTTTCTTCTGGGAAGAGGGGAGCCATCAGTGAGATACCACTCTTGGTAAGCTAGAGCGCTCAGTCTTCACCGTCATCCGGTAAGACGACAGTTTCAGGCGGGCAGTTTGACTGGGGCAGTCACCTCCCAAAAGGTAATGGAGGTGTACAAAGGTTCGCTCAGGCTGGACGGAAATCAGCCATAGAGTGTAAAAGCATAAGCGAGCTTGACTGCGAGACTGACATGTCAAGCAGAGACGAAAGTCGGTTTTAGTGATCCGACGCTGCTGAGTGGAAAGGCCGTCGCTCAACGGATAAAAGTTACTCTAGGGATAACAGGCTGA
>M03053_135_000000000-ALP1V_1_2108_22003_14142/	
GGACAGAAAGACCCTATGAAGCTTTACTGTAGCTTGGTATTGTGCCCGGGCTCTGAATGCGCAGGATAGGTGGGAGACGTTGATCTCATGGTTGCGGCTATGAGTTAGTCACTGGTGAGATACCACTCTTTCAGAGCTAGGGTTCTAACGTTCACCCGTTATCCGGGGAGCGGACAGTATCAGGTGGGCAGTTTGACTGGGGCGGTCGCCTCCTAAAAGGTAACGGAGGCGCACAAAGGTTTCCTCAGGCTGGTTGGAAATCAGCTGACGAGTGCAAAAGCAGAAGGAAGCTTGACTGTGAGACCTACAAGTCGAACAGGGACGAAAGTCGGTTTTAGTGATCCGACGGTTCTGAGTGGAAGGGCCGTCGCTCAACGGATAAAAGTTACTCTAGGGATAACAGGCTGA
>M03053_135_000000000-ALP1V_1_1107_24274_12391/	
GGACAAAAAGACCCTATGCAGCTTTACTGTAGCTTGGTATTGTGCCCGGGCTCTGAATGCGCAGGATAGGTGGGAGACGTTGATCTCATGCTTGCGGGTATGAGTTAGTCACTGGTGAGATACCACTCTTTCAGAGCTAGGGTTCTAACGTTCACCCGTTATCCGGGGAGCGGACAGTATCAGGTGGGCAGTTTGACTGGGGCGGTCGCCTCCTAAAAGGTAACGGAGGCGCACAAAGGTTTCCTCAGGCTGGTTGGAAATCAGCTGACGAGTGCAAAAGCAGAAGGAAGCTTGACTGCGAGACTGACATGTCAAGCAGAGACGAAAGTCGGCTTTAGTGATCCGACGGTGCTGTGTGGAAAGGCCGTCGCTCAACGGATAAAAGTTACTCTAGGGATAACAGGCTGA
>M03053_135_000000000-ALP1V_1_1112_14741_4610/	
GGACAGAAAGACCCTATGCAGCTTTACTGTAACTTGAAATTGAAATTGGACTTTATTTGCGCAGTATAGGTGGGAGGCGTTGAGTTAATTCTTGCGGGAATTGAGGAGCCATCAGTGAGATACCACTCTGGTAATGTTAGATTTCTAACTTTGTATCATTATCTGGTCAAAGAACAGTTTCAGGCGGGCAGTTTGACTGGGGCGGTCGCCTCCCAAATGGTAACGGAGGCGTACAAAGGTTTCCTCTGAACGTGTAGAAATCGTATCTGGAGTGTAAAAGCATAAGCGAGCTTGACTGCAAGACCTACAAGTCGAGCAGGGGCGAAAGCCGGCCTTAGTGATCCGACGGTTCCGTGTGGAAGGGCCGTCGCTAAACGGATAAAAGTTACTCTAGGGATAACAGGCTGA
>M03053_135_000000000-ALP1V_1_1105_17170_23896/	
GGACAGAAAGACCCTATGCAGCTTTACTGTAACCTGAAATTGAAATTGGACTTTAGTCGCGCAGTATAGGTGGGAGGCGTTGAAAGTATTCTTGCGGGAATACCGGAGCTATCAGTGAGATACCACTCTTCTAATGTTAGATTTCTAACTTTGAACCATTATCTGGTCAAAGGACAGTTTCAGGCGGGCAGTTTGACTGGGGCGGTCGCCTCCCAAATGGTAACGGAGGCGTACAAAGGTTTCCTCTGAACGGGTAGAAATCGTATCTAGAGTGTAAAGGCATAAGGAAGCTTGACTGTGAGACCTACAAGTCGAACAGGGACGAAAGTCGGTCTTAGTGATCTGACGGTACTGAGTGGAAAGGCCGTCACTCAACGGACAAAAGTTACTCTAGGGATAACAGGCTGG
>M03053_135_000000000-ALP1V_1_1112_24893_17131/	
GGACAGAAAGACCCTATGCAGCTTTACTGTAGCTTGATATTGGCTCCGGGCTTTGTTTGCGCAGGATAGGTGGGAGGCGTTGAAAATTTTCTTGCGGGAAAATTGGAGCCATTGGTGAGATACCACTCTAACAATGCTAGGATTCTAACCCTATACCGTTATCCGGTTAGGGGACAGTTTCAGGCGGTCAGTTTGACTGGGGCGGTCGCCTCCTAAAAGGTAACGGAGGCGTGCAAAGGTTTCCTCAGACTGGTCGGAAATCAGTCGTAGAGTGTAAAGGCATAACGAAGCTTGATTGTGAGACCTACAAGTCGAACAAAGACGAAAGTCGGCCTTAGTGATCCGACGGTTCCGAGTGGAAGGGCCGTCGCTCAACGGATAAAAGTTACTCTAGGGATAACAGGCTGA
>M03053_135_000000000-ALP1V_1_1118_5101_14053/	
GGACAAAAAGACCCTATGAAGCTTTACTGTAACCTGAAATTGAAATTGGACTTTAGTCGCGCAGTATAGGTGGGAGGCGTTGAAAGTATTCTTGCGGGAATACCGGAGCTATCAGTGAGATACCACTCTTCTAATGTTAGATTTCTAACTTTGAACCATTATCTGGTCAAAGAACAGTTTCAGGTGGTCAGTTTGACTGGGGCGGTCGCCTCCCAAAAGGTAACGGAGGCGTGCAAAGGTTTCCTCAGACTGGTCGGAAATCGGTCGTAGAGTGTAAAGGCATAAGGAAGCTTGATTGTGAGACCTACAAGTCGAACAAAGACGAAAGTCGGCCTTAGTGATCCGACGGTTCCGAGTGGAAGGGCCGTCGCTCAACGGATAAAAGTTACTCTAGGGATAACAGGCTGA
>M03053_135_000000000-ALP1V_1_1112_25266_19207/	
GGACAGAAAGACCCTATGAAGCTTTACTGTAACCTGGAATTGCTCTCAAGCTTATCTTGCGCAGCTTAGGTGGGAGACGTTGAACTTCTTCTTCCGGGAAGGAGGGAGTCATCAGTGAGATACCACTCTTGGTAAGCTAGAGCGCTCATTTCTAACCGTCAACCGGTAGAAAGACAGTTTCAGGCGGGCAGTTTGACTGGGGCAGTCACCTCCCAAAAGGTAATGGAGGTGTACAAAGGTTCGCTCAGGCTGGACGGAAATCAGCCATAGAGTGTAAAAGCATAAGCGAGCTTGACTGCGAGACTGACATGTCAAGCAGAGACGAAAGTCGGTTTTAGTGATCCGACGATGCTGAGTGGAAAGGCCGTCGCTCAACGGATAAAAGTTACTCTAGGGATAACAGGCTGA
>M03053_135_000000000-ALP1V_1_1102_9517_5190/	
GGACAGAAAGACCCTATGAAGCTTTACTGTAACCTGGAAATGCTCTCAAGCTTATCTTGCGCAGCTTAGGTGGGAGACGTTGAACTTCTTCTTCCGGGAAGGAGGGAGTCATCAGTGAGATACCACTCTTGGTAAGCTAGAGCGCTCATTTCTAACCGTCAACCGGTAGAAAGACAGTTTCAGGCGGGCAGTTTGACTGGGGCAGTCACCTCCCAAAAGGTAATGGAGGTGTACAAAGGTTCGCTCAGGCTGGACGGAAATCAGCCATAGAGTGTAAAAGCATAAGCGAGCTTGACTGCGAGACTGACATGTCAAGCAGAGACGAAAGTCGGTTTTAGTGATCCGACGGTGCTGAGTGGAAAGGCCGTCGCTCAACGGATAAAAGTTACTCTAGGGATAACAGGCTGA
>M03053_135_000000000-ALP1V_1_1105_13862_21609/	
GGACAGAAAGACCCTATGCAGCTTTACTGTAACTTGAAATTGAAATTGGACTTTAGTCGCGCAGTATAGGTGGGAGGCGTTGAAAATATTCTTGCGGGGATATTGGAGCCGTAAGTGAGATACCACTCTTCTAATGTTAGATTTCTAACTTTGAACCATTATCTGGTCAAAAGACAGTTTCAGGCGGGCAGTTTGACTGGGGCGGTCGCCTCCCAAATGGTAACGGAGGCGTACAAAGGTTTCCTCTGAACGGGTAGAAATCGTATCTAGAGTGTAAAGGCATAAGGAAGCTTGACTGTGAGACCTACAAGTCGAGCAGGGACGAAAGTCGGTCTTAGTGATCTGACGGTACTGAGTGGAAAGGCCGTCACTCAACGGATAAAAGTTACTCTAGGGATAACAGGCTGA
>M03053_135_000000000-ALP1V_1_2113_6326_6976/	
GGACAAAAAGACCCTATGCAGCTTTACCGTAACCTGGAATTGCTCTCAAGCTTATCTTGCGCAGCTTAGGTGGGAGACGTTGAACTTCTTCTTCCGGGAAGGAGGGAGTCATCAGTGAGATACCACTCTTGGTAAGCTAGAGCGCTCATTTCTAACCGTCAACCGGTAGAAAGACAGTTTCAGGCGGGCAGTTTGACTGGGGCAGTCACCTCCCAAAAGGTAATGGAGGTGTACAAAGGTTCGCTCAGGCTGGACGGAAATCAGCCATAGAGTGTAAAAGCATAAGCGAGCTTGACTGCGAGACTGACATGTCAAGCAGAGACGAAAGTCGGTTTTAGTGATCCGACGGTTCTGAGTGGATGGGCCGTCGCTCAACGGATAAAAGTTACTCTAGGGATAACAGGCTGA
>M03053_135_000000000-ALP1V_1_2111_24735_15455/	
GGACAGAAAGACCCTATGCAGCTTTACTGTAACTTGAAATTGAAATTGGACTTTATTTGCGCAGCATAGGTGGGAGGCGTTGAGTTTATTCTTGCGGGAATTTAGGAGCCATCAGTGAGATACCACTCTGGTAATGTTAGATTTCTAACTTTGTATCATGATCTGGTCAAAGGACAGTTTCAGGCGGGCAGTTTGACTGGGGCGGTCGCCTCCCAAATGGTAACGGAGGCGTACAAAGGTTTCCTCTGAACGGGTAGAAATCGTATCTAGAGTGTAAAGGCATAAGGAAGCTTGACTGTGAGACCTACAAGTCGAGCAGGGACGAAAGTCGGTCTTAGTGATCTGACGGTGCTGAGTGGAAAGGCCGTCACTCAACGGATAAAAGTTACTCTAGGGATAACAGGCTGA
>M03053_135_000000000-ALP1V_1_2115_5126_8719/	
GGACAGAAAGACCCTATGAAGCTTTACTGTAACCTGGAATTGCTCTCGGGCTTATCTTGCGCAGCTTAGGTGGGAGGCTATGAACCCCTTCTTCTGGGAAGGGGGGAGCCATCAGTGAGATACCACTCTTGGTAAGCTAGAGGGCTAATTTTTTACCGTTATCCGGAAAAAAGACAGTTTCAGGCGGGCAGTTTGACTGGGGCAGTCACCTCCCAAAAGGTAATGGAGGTGTGCAAAGGTTCCCTCAGGCTGGACGGAAATCAGCCAGAGAGTGTAAAAGCATAAGGGAGCTTGACTGCGAGACTGACATGTCAAGCAGAGACGAAAGTCGGCTTTAGTGATCCGACGGTGCTGTGTGGAAAGGCCGTCGCTCAACGGATAAAAGTTACTCTAGGGATAACAGGCTGA
>M03053_135_000000000-ALP1V_1_2103_4786_5405/	
GGACAGAAAGACCCTATGAAGCTTTACTGTAACCTGGAATTGCTCTCAAGCTTATCTTGCGCAGCTTAGGTGGGAGACGTTGAACTTCTTCTTCCGGGAAGGAGGGAGTCATCAGTGAGATACCACTCTTGGTAAGCTAGAGCGCTCATTTCTAACCGTCAACCGGTAGAAAGACAGTTTCAGGCGGGCAGTTTGACTGGGGCAGTCACCTCCCAAAAGGTAATGGAGGTGTACAAAGGTTCGCTCAGGCTGGACGGAAATCAGCCATAGAGTGTAAAAGCATAAGCGAGCTTGACTGCGAGACTGACATGTCAAGCAGAGACGAAAGTCGGTTTTAGTGATCCGACGGTGCTGAGTGGAAAGGCCGTCGCTCAACGGATAAAAGTTACTCTAGGGATAACAGGCTGA
>M03053_135_000000000-ALP1V_1_2119_22557_7271/	
GGACAGAAAGACCCTATGAAGCTTTACTGTAACCTGGAATTGCTCTCAAGCTTATCTTGCGCAGCTTAGGTGGGAGACGTTGAACTTCTTCTTCGGGGAAGGAGGGAGTCATCAGTGAGATACCACTCTTGGTAAGCTAGAGCGCTCATTTCTAACCGTCAACCGGTAGAAAGACAGTTTCAGGCGGGCAGTTTGACTGGGGCAGTCACCTCCCAAAAGGTAATGGAGGTGTACAAAGGTTCGCTCAGGCTGGACGGAAATCAGCCATAGAGTGTAAAAGCATAAGCGAGCTTGACTGCGAGACTGACATGTCAAGCAGAGACGAAAGTCGGTTTTAGTGATCCGACGGTGCTGAGTGGAAAGGCCGTCGCTCAACGGATAAAAGTTACTCTAGGGATAACAGGCTGA
>M03053_135_000000000-ALP1V_1_1119_15587_3743/	
GGACAGAAAGACCCTATGCAGCTTTACTGTAACCTGGAATTGCTCTCAAGCTTGTCTTGCGCAGCTTAGGTGGGAGGCTATGAACCTTTTCTTCTGGGAAGAGGGGAGCCATCAGTGAGATACCACTCTTGGTAAGCTAGAGCGCTCAGTCTTCACCGTCATCCGGTAAGACGACAGTTTCAGGCGGGCAGTTTGACTGGGGCAGTCACCTCCCAAAAGGTAATGGAGGTGTACAAAGGTTCGCTCAGGCTGGACGGAAATCAGCCATAGAGTGTAAAAGCATAAGCGAGCTTGACTGCGAGACTGACATGTCAAGCAGAGACGAAAGTCGGTTTTAGTGATCCGACGGTGCTGAGTGGAAAGGCCGTCGCTCAACGGATAAAAGTTACTCTAGGGATAACAGGCTGA
>M03053_135_000000000-ALP1V_1_1109_17977_19619/	
GGACAGAAAGACCCTATGCAGCTTTACTGTAACTTGAAATTGAAATTGGACTTTAGTCGCGCAGTATAGGTGGGAGGCGTTGAAAATATTCTTGCGGGAGTATTGGAGCTATCAGTGAGATACCACTCTTCTAATGTTAGATTTCTAACTTTGAACCATTATCTGGTCAGAGAACAGTTTCAGGCGGGCAGTTTGACTGGGGCGGTCGCCTCCCAAATGGTAACGGAGGCGTACAAAGGTTTCCTCTGAACGGGTAGAAATCGTATCTAGAGTGTAAAGGCATAAGGAAGCTTGACTGTGAGACCTACAAGTCGAGCAGGGACGAAAGTCGGTCTTAGTGATCTGACGGTGCTGAGTGGAAAGGCCGTCACTCAACGGATAAAAGTTACTCTAGGGATAACAGGCTGA
>M03053_135_000000000-ALP1V_1_1110_18819_17562/	
GGACAAAAAGACCCTATGCAGCTTTACTGTAGCTTGATATTGGCTCCGGGCTTTGTTTGCGCAGGATAGGTGGGAGGCGTTGAAAATTTTCTTGCGGGGAAATTGGAGCCGTTGGTGAGATACCACTCTAACAATGCTAGGATTCTAACCCTACACCGTTATCCGGTTAGGGGACAGTTTCAGGTGGTCAGTTTGACTGGGGCGGTCGCCTCCCAAAAGGTAACGGAGGCGTGCAAAGGTTTCCTCAGGCTGGTCGGAAATCAGTCGTAGAGTGTAAAGGCATAAGGAAGCTTGATTGTGAGACCTACAAGTCGAACAAAGACGAAAGTCGGCCTTAGTGATCCGACGGTTCCGAGTGGAAGGGCCGTCGCTCAACGGATAAAAGTTACTCTAGGGATAACAGGCTGA
>M03053_135_000000000-ALP1V_1_1113_6533_22528/	
GGACAGAAAGACCCTATGCAGCTTTACTGTAACCTGAAATTGAAATTGGACTTTAGTCGCGCAGTATAGGTGGGTGGCTTTGACGATACTCTTGCGGGAGTATTTGAGCTATCAGTGAGATACCACTCTTCTAATGTTAGATTTCTAACTTTGAATCATTATCTGGTCAAAGAACAGTTTCAGGCGGGCAGTTTGACTGGGGCGGTCGCCTCCCAAATGGTAACGGAGGCGTACAAAGGTTTCCTCTGAACGGGTAGAAATCGTATCTAGAGTGTAAAGGCATAAGGAAGCTTGACTGTGAGACCTACAAGTCGAACAGGGACGAAAGTCGGTCTTAGTGATCTGACGGTACTGAGTGGAAAGGCCGTCACTCAACGGATAAAAGTTACTCTAGGGATAACAGGCTGA
>M03053_135_000000000-ALP1V_1_1111_28221_15304/	
GGACAGAAAGACCCTATGAAGCTTTACTGTAGCTTGATATTGGCTCCGGGCTTTGTTTGCGCAGGATAGGTGGGAGGCGTTGAAAACTTTCTTGCGGGAAAGTTTGAGCCGTTGGTGAGATACCACTCTAACAATGCTAGGATTCTAACCCTATACCGTTATCCGGTTAGGGGACAGTTTCAGGTGGTCAGTTTGACTGGGGCGGTCGCCTCCCAAAAGGTAACGGAGGCGTGCAAAGGTTTCCTCAGGCTGGTCGGAAATCAGTCGTAGAGTGTAAAGGCATAAGGAAGCTTGATTGTGAGACCTACAAGTCGAACAAAGACGAAAGTCGGCCTTAGTGATCCGACGGTTCCGAGTGGAAGGGCCGTCGCTCAACGGATAAAAGTTACTCTAGGGATAACAGGCTGA
>M03053_135_000000000-ALP1V_1_1103_14495_21372/	
GGACAAAAAGACCCTATGCAGCTTTACTGTAACCTGGAATTGCTCTCAAGCTTATCTTGCGCAGCTTAGGTGGGAGGCTATGAACCTTTTCTTCTGGGAAGAGGGGAGCCATCAGTGAGATACCACTCTTGGTAAGCTAGAGCGCTCAGTCTTCACCGTCATCCGGTAAGACGACAGTTTCAGGCGGGCAGTTTGACTGGGGCAGTCACCTCCCAAAAGGTAATGGAGGTGTGCAAAGGTTCCCTCAGGCTGGACGGAAATCAGCCATAGAGTGTAAAAGCATAAGGGAGCTTGACTGCGAGACTGACATGTCAAGCAGAGACGAAAGTCGGCTTTAGTGATCCGACGGTGCTGTGTGGAAAGGCCGTCGCTCAACGGATAAAAGTTACTCTAGGGATAACAGGCTGA
>M03053_135_000000000-ALP1V_1_2107_10472_5299/	
GGACAGAAAGACCCTATGCAGCTTTACTGTAACCTGGAATTGCTCTCAAGCTTATCTTGCGCAGCTTAGGTGGGAGACGTTGAACTTCTTCTTCCGGGAAGGAGGGAGTCATCAGTGAGATACCACTCTTGGTAAGCTAGAGCGCTCATTTCTAACCGTCAACCGGTAGAAAGACAGTTTCAGGCGGGCAGTTTGACTGGGGCAGTCACCTCCCAAAAGGTAATGGAGGTGTACAAAGGTTCGCTCAGGCTGGACGGAAATCAGCCATAGAGTGTAAAAGCATAAGCGAGCTTGACTGCGAGACTGACATGTCAAGCAGAGACGAAAGTCGGTTTTAGTGATCCGACGGTGCTGAGTGGAAAGGCCGTCGCTCAACGGATAAAAGTTACTTTAGGGATAACAGGCTGA
>M03053_135_000000000-ALP1V_1_1109_8918_16866/	
GGACAAAAAGACCCTATGAAGCTTTACTGTAACCTGGAATTGCTCTCAAGCTCATTTCGCGCAGCTTAGGTGGGAGACGTTGAACCTTTTCTTCCGGGAAAGGGGGAGTCATCAGTGAGATACCACTCTTGGTAAGCTAGAGCGCTCATTTTTAACCGTTATCCGGTAAAAAGACAGTTTCAGGCGGGCAGTTTGACTGGGGCAGTCACCTCCCAAAAGGTAATGGAGGTGTACAAAGGTTCCCTCAGGCTGGACGGAAATCAGCCATAGAGTGTAAAAGCATAAGGGAGCTTGACTGCGAGACGGACATGTCAAGCAGAGACGAAAGTCGGTTTTAGTGATCCGACGGTGCTGAGTGGAAAGGCCGTCGCTCAACGGATAAAAGTTACTCTAGGGATAACAGGCTGA
>M03053_135_000000000-ALP1V_1_1114_4024_7755/	
GGACAGAAAGACCCTATGCAGCTTTACTGTAACCTGAAATTGAAATTGGACTTTAGTCGCGCAGTATAGGTGGGAGGCGTTGAAAGTATTCTTGCGGGAATACCGGAGCTATCAGTGAGATACCACTCTTCTAATGTTAGATTTCTAACTTTGAACCATTATCTGGTCAAAGAACAGTTTCAGGCGGGCAGTTTGACTGGGGCGGTCGCCTCCCAAATGGTAACGGAGGCGTACAAAGGTTTCCTCTGAACGGGTAGAAATCGTATCTAGAGTGTAAAGGCATAAGGAAGCTTGACTGTGAGACCTACAAGTCGAACAGGGACGAAAGTCGGTCTTAGTGATCTGACGGTACTGAGTGGAAAGGCCGTCACTCAACGGATAAAAGTTACTCTAGGGATAACAGGCTGA
>M03053_135_000000000-ALP1V_1_2101_20792_12446/	
GGACAGAAAGACCCTATGCAGCTTTACTGTAACCTGGAATTGCTCTCAAGCTTATCTTGCGCAGCTTAGGTGGGAGACGTTGAACTTCTTCTTCCGGGAAGGAGGGAGCCATCAGTGAGATACCACTCTTGGTAAGCTAGAGCGCTCATTTCTAACCGTCAACCGGTAGAAAGACAGTTTCAGGCGGGCAGTTTGACTGGGGCAGTCACCTCCCAAAAGGTAATGGAGGTGTACAAAGGTTCGCTCAGGCTGGACGGAAATCAGCCATAGAGTGTAAAAGCATAAGCGAGCTTGACTGCGAGACTGACATGTCAAGCAGAGACGAAAGTCGGTTTTAGTGATCCGACGGTGCTGAGTGGAAAGGCCGTCGCTCAACGGATAAAAGTTACTCTAGGGATAACAGGCTGA
>M03053_135_000000000-ALP1V_1_2109_26619_10739/	
GGACAGAAAGACCCTATGCAGCTTTACTGTAACCTGGAATTGCTCTCAAGCTTATCTTGCGCAGCTTAGGTGGGAGGCTATGAACCTTTTCTTCTGGGAAGAGGGGAGCCATCAGTGAGATACCACTCTTGGTAAGCTAGAGCGCTCAGTCTTCACCGTCATCCGGTAAGACGACAGTTTCAGGCGGGCAGTTTGACTGGGGCAGTCACCTCCCAAAAGGTAATGGAGGTGTGCAAAGGTTCCCTCAGGCTGGACGGAAATCAGCCATAGAGTGTAAAAGCATAAGGGAGCTTGACTGCGAGACTGACATGTCAAGCAGAGACGAAAGTCGGCTTTAGTGATCCGACGGTGCTGTGTGGAAAGGCCGTCGCTCAACGGATAAAAGTTACTCTAGGGATAACAGGCTGA
>M03053_135_000000000-ALP1V_1_2115_15403_13602/	
GGACAGAAAGACCCTATGAAGCTTTACTGTAGCTTGATATTGGCTCCGGGCTTTGTTTGCGCAGGATAGGTGGGAGGCGTCGAAAATTTTCTTGCAGGAAAATTGGAGCCATTGGTGAGATACCACTCTAACAATGCTAGGATTCTAACCCTACACCGTTATCCGGTTAGGGGACAGTTTCAGGTGGTCAGTTTGACTGGGGCGGTCGCCTCCTAAAAGGTAACGGAGGCGTGCAAAGGTTTCCTCAGGCTGGTCGGAAATCAGTCGTAGAGTGTAAAGGCATAAGGAAGCTTGATTGTGAGACCTACAAGTCGAACAAAGACGAAAGTCGGCCTTAGTGATCCGACGGTTCCAAGTGGAAGGGCCGTCGCTCAACGGATAAAAGTTACTCTAGGGATAACAGGCTGA
>M03053_135_000000000-ALP1V_1_1107_13877_18934/	
GGACAAAAAGACCCTATGAAGCTTTACTGTAACCTGAAATTGAAATTGGACTTTAGTCGCGCAGTATAGGTGGGAGGCGTTGAAAGTATTCTTGCGGGAATACCGGAGCTATCAGTGAGATACCACTCTTCTAATGTTAGATTTCTAACTTTGAACCATTATCTGGTCAAAGAACAGTTTCAGGTGGGCAGTTTGACTGGGGCGGTCGCCTCCCAAATGGTAACGGAGGCGTACAAAGGTTTCCTCAGATCGGTCAGAAATCGATCGTAGAGTGTAAAGGCAGAAGGAAGCTTGACTGTGAGACCTACAAGTCGAACAGGGACGAAAGTCGGTCTTAGTGATCTGACGGTACTGAGTGGAAAGGCCGTCACTCAACGGATAAAAGTTACTCTAGGGATAACAGGCTGA
>M03053_135_000000000-ALP1V_1_1115_8710_4922/	
GGACAAAAAGACCCTATGAAGCTTTACTGTAGCTTGATATTGGCTCCGGGCTTTGTTTGCGCAGGATAGGTGGGAGGCGTTGAAAATTTTCTTGCGGGAAAATTGGAGCCGTTGGTGAGATACCACTCTAACAATGCTAGGATTCTAACCCTACACCGTTATCCGGTTAGGGGACAGTTTCAGGTGGTCAGTTTGACTGGGGCGGTCGCCTCCCAAAAGGTAACGGAGGCGTGCAAAGGTTTCCTCAGACCGGTCGGAAATCAGTCGTAGAGTGTAAAGGCATAAGGAAGCTTGATTGTGAGACCTACAAGTCGAACAAAGACGAAAGTCGGCCTTAGTGATCCGACGGCTCCGAGTGGAAGGGCCGTCGCTCAACGGATAAAAGTTACTCTAGGGATAACAGGCTGA
>M03053_135_000000000-ALP1V_1_1105_25890_20024/	
GGACAAAAAGACCCTATGCAGCTTTACTGTAACCTGGAATTGCTCTCAAGCTTATCTTGCGCAGCTTAGGTGGGAGGCTATGAACCTTTCCTTCCGGGAAGAGGGGAGCCATCAGTGAGATACCACTCTTGGTAAGCTAGAGCGCTCATTTCTAACCGTCAACCGGTAGAAAGACAGTTTCAGGCGGGCAGTTTGACTGGGGCAGTCACCTCCCAAAAGGTAATGGAGGTGTACAAAGGTTCGCTCAGGCTGGACGGAAATCAGCCATAGAGTGTAAAAGCATAAGCGAGCTTGACTGCGAGACTGACATGTCAAGCAGAGACGAAAGTCGGTTTTAGTGATCCGACGGTGCTGAGTGGAAAGGCCGTCGCTCAACGGATAAAAGTTACTCTAGGGATAACAGGCTGA
>M03053_135_000000000-ALP1V_1_1117_8500_12790/	
GGACAGAAAGACCCTATGCAGCTTTACTGTAGCTTGATATTGACTCTGGGCTTTGTTTGCGCAGGATAGGTGGGAGGCGTTGATTACTGTCTTGCGGGATAGTAGGAGCCGTTGGTGAGATACCACTCTAACAATGCTAGGATTCTAACTCTATACCGTTATCCGGTTAGAGGACAGTTTCAGGTGGTCAGTTTGACTGGGGCGGTCGCCTCCTAAAAGGTAACGGAGGCGCGCAAAGGTTTCCTCAGGCTGGTTGGAAATCAGTCGTAGAGTGTAAAGGCATAAGGAAGCTTGATCGTGAGACCTACAAGTCGAACAAAGACGAAAGTCGGCCTTAGTGATCCGACGGTTCTGAGTGGAAGGGCCGTCGCTCAACGGATAAAAGTTACTCTAGGGATAACAGGCTGA
>M03053_135_000000000-ALP1V_1_1117_28381_18335/	
GGACAAAAAGACCCTATGAAGCTTTACTGTAGCTTGATATTGGCTCCGGGCTTTGTTTGCGCAGGATAGGTGGGAGGCGTTGAATAATTTCTTGCGGGAAATTAGGAGCCATTGGTGAGATACCACTCTAACAATGCTAGGATTCTAACCCTAAACCGTTATCCGGTTAGGGAACAGTTTCAGGTGGTCAGTTTGACTGGGGCGGTCGCCTCCTAAAAGGTAACGGAGGCGTGCAAAGGTTTCCTCAGGCTGGTCGGAAATCAGTCGAAGAGTGTAAAGGCATAAGGAAGCTTGATTGTGAGACTTACAAGTCGAACAAAGACGAAAGTCGGCCTTAGTGATCCGACGGTTCCGAGTGGAAGGGCCGTCGCTCAACGGATAAAAGTTACTCTAGGGATAACAGGCTGA
>M03053_135_000000000-ALP1V_1_2117_23106_2713/	
GGACAAAAAGACCCTATGCAGCTTTACTGTAACCTGGAATTGCTCTCAAGCTTATTTTGCGCAGCTTAGGTGGGAGACGTTGAACTTCTTTTTCCGGAAAGGAGGGAGTCATCAGTGAGATACCACTCTTGGTAAGCTAGAGCGCTCATTTCTAACCGTCAACCGGTAGAAAGACAGTTTCAGGCGGGCAGTTTGACTGGGGCAGTCACCTCCCAAAAGGTAATGGAGGTGTACAAAGGTTCGCTCAGGCTGGACGGAAATCAGCCATAGAGTGTAAAAGCATAAGCGAGCTTGACTGCGAGACTGACATGTCAAGCAGAGACGAAAGTCGGTTTTAGTGATCCGACGGTGCTGAGTGGAAAGGCCGTCGCTCAACGGATAAAAGTTACTCTAGGGATAACAGGCTGA
>M03053_135_000000000-ALP1V_1_2113_21106_14207/	
GGACAGAAAGACCCTATGAAGCTTTACTGTAACCTGGAATTGCTCTCAAGCTTATCTTGCGCAGCTTAGGTGGGAGGCTATGAACCTTTTCTTCTGGGAAGAGGGGAGCCATCAGTGAGATACCACTCTTGGTAAGCTAGAGCGCTCAGTCTTCACCGTCATCCGGTAAGACGACAGTTTCAGGCGGGCAGTTTGACTGGGGCAGTCACCTCCCAAAAGGTAATGGAGGTGTGCAAAGGTTCCCTCAGGCTGGACGGAAATCAGCCATAGAGTGTAAAAGCATAAGGGAGCTTGACTGCGAGACTGACATGTCAAGCAGAGACGAAAGTCGGCTTTAGTGATCCGACGGTGCTGTGTGGAAAGGCCGTCGCTCAACGGATAAAAGTTACTCTAGGGATAACAGGCTGA
>M03053_135_000000000-ALP1V_1_1101_18610_19305/	
GGACAAAAAGACCCTATGCAGCTTTACTGTAACCTGGAATTGCTCTCAAGCTTATCTTGCGCAGCTTAGGTGGGAGGCTATGAACCTTTTCTTCTGGGAAGAGGGGAGCCATCAGTGAGATACCACTCTTGGTAAGCTAGAGCGCTCAGTCTTCACCGTCATCCGGTAAGACGACAGTTTCAGGCGGGCAGTTTGACTGGGGCAGTCACCTCCCAAAAGGTAATGGAGGTGTGCAAAGGTTCCCTCAGGCTGGACGGAAATCAGCCATAGAGTGTAAAAGCATAAGGGAGCTTGACTGCGAGACTGACATGTCAAGCAGAGACGAAAGTCGGCTTTAGTGATCCGACGGTGGTGTGTGGAAAGGCCGTCGCTCAACGGATAAAAGTTACTCTAGGGATAACAGGCTGA
>M03053_135_000000000-ALP1V_1_2109_16209_17518/	
GGACAGAAAGACCCTATGCAGCTTTACTGTAGCTTGATATTGACTCTGGGCTTTGTTTGCGCAGGATAGGTGGGAGGCGTTGATTACTGTCTTGCGGGATAGTAGGAGCCGTTGGTGAGATACCACTCTAACAATGCTAGGATTCTAACTCTATACCGTTATCCGGTTAGAGGACAGTTTCAGGTGGTCAGTTTGACTGGGGCGGTCGCCTCCTAAAAGGTAACGGAGGCGCGCAAAGGTTTCCTCAGGCTGGTTGGAAATCAGTCGTAGAGTGTAAAGGCATAAGGAAGCTTGATTGTGAGACCTACAAGTCGAACAAAGACGAAAGTCGGCCTTAGTGATCCGACGGTTCCGAGTGGAAGGGCCGTCGCTCAACGGATAAAAGTTACTCTAGGGATAACAGTCTGA
>M03053_135_000000000-ALP1V_1_2115_18867_2692/	
GGACAGAAAGACCCTATGCAGCTTTACTGTAACCTGAAATTGAAATTGGACTTTAGTCGCGCAGTATAGGTGGGAGGCGTTGAAAGTATTCTTGCGGGAATACCGGAGCTATCAGTGAGATACCACTCTTCTAATGTTAGATTTCTAACTTTGAACCATTATCTGGTCAAAGAACAGTTTCAGGCGGGCAGTTTGACTGGGGCGGTCGCCTCCCAAATGGTAACGGAGGCGTACAAAGGTTTCCTCTGAACGGGTAGAAATCGTATCTAGAGTGTAAAGGCATAAGGAAGCTTGACTGTGAGACCTACAAGTCGAACAGGGACGAAAGTCGGTCTTAGTGATCTGACGGTACTGAGTGGAAAGGCCGTCACTCAACGGATAAAAGTTACTCTAGGGATAACAGGCTGA
>M03053_135_000000000-ALP1V_1_2118_19879_23734/	
GGACAGAAAGACCCTATGCAGCTTTACTGTAACTTGAAATTGAAATTGGACTTTATTTGCGCAGCATAGGTGGGAGGCATTGAAGATATTCTTGCGGGAAAATTGGAGCCATCAGTGAGATACCACTCTTGTAATGTTAGATTTCTAACTTTGAATCATTATCTGGTCAAAGGACAGTTTCAGGCGGGCAGTTTGACTGGGGCGGTCGCCTCCCAAACGGTAACGGAGGCGCACAAAGGTTTCCTCTGAACGGGTAGAAATCGTATCTAGAGTGTAAAGGCATAAGGAAGCTTGACTGTGAGACCTACAAGTCGAGCAGGGACGAAAGTCGGTCTTAGTGATCTGACGGTGCTGAGTGGAAAGGCCGTCACTCAACGGATAAAAGTTACTCTAGGGATAACAGGCTGA
>M03053_135_000000000-ALP1V_1_1109_16845_13196/	
GGACAAAAAGACCCTATGCAGCTTTACTGTAACCTGGAATTGCTCTCAAGCTTATCTTGCGCAGCTTAGGTGGGAGACGTTGAACTTCTTCTTCCGGGAAGGAGGGAGTCATCAGTGAGATACCACTCTTGGTAAGCTAGAGCGCTCATTTCTAACCGTCAACCGGTAGAAAGACAGTTTCAGGCGGGCAGTTTGACTGGGGCAGTTACCTCCCAAAAGGTAATGGAGGTGTACAAAGGTTCGCTCAGGCTGGACGGAAATCAGCCATAGAGTGTAAAAGCATAAGCGAGCTTGACTGCGAGACTGACATGTCAAGCAGAGACGAAAGTCGGTTTTAGTGATCCGACGGTGCTGAGTGGAAAGGCCGTCGCTCAACGGATAAAAGTTACTCTAGGGATAACAGGCTGA
>M03053_135_000000000-ALP1V_1_1115_19914_18722/	
GGACAGAAAGACCCTATGCAGCTTTACTGTAACCTGAAATTGAAATTGGACTTTAGTCGCGCAGTAAAGGTGGGAGGCGTTGAAAGTATTCTTGCGGGAATACCGGAGCTATCAGTGAGATACCACTCTTCTAATGTTAGATTTCTAACTTTGAACCATTATCTGGTCAAAGAACAGTTTCAGGCGGGCAGTTTGACTGGGGCGGTCGCCTCCCAAATGGTAACGGAGGCGTACGAAGGTTTCCTCTGAACGGGTAGAAATCGTATCTAGAGTGTAAAGGCATAAGGAAGCTTGACTGTGAGACCTACAAGTCGAACAGGGACGAAAGTCGGTCTTAGTGATCTGACGGTACTGAGTGGAAAGGCCTCACTCAACGGATAAAAGTTACTCTAGGGATAACAGGCTGA
>M03053_135_000000000-ALP1V_1_2108_3767_14004/	
GGACAAAAAGACCCTATGAAGCTTTACTGTAACTTGAAATTGAAATTGGACTTTAGTCGCGCAGTATAGGTGGGAGGCGTTGATAATACTCTTGCGGGAGTATTGGAGCTATCAGTGAGATACCACTCTTCTAATGTTAGATTTCTAACTTTGAACCATTATCTGGTCAGAGAACAGTTTCAGGCGGGCAGTTTGACTGGGGCGGTCGCCTCCCAAATGGTAACGGAGGCGTACAAAGGTTTCCTCTGAACGGGTAGAAATCGTATCTAGAGTGTAAAGGCATAAGGAAGCTTGACTGTGAGACCTACAAGTCGAACAGGGACGAAAGTCGGTCTTAGTGATCTGACGGTACTGAGTGGAAAGGCCGTCACTCAACGGATAAAAGTTACTCTAGGGATAACAGGCTGA
>M03053_135_000000000-ALP1V_1_2115_7004_10920/	
GGACAGAAAGACCCTATGAAGCTTTACTGTAACCTGAAATTGAAATTGGACTTTAGTCGCGCAGTATAGGTGGGAGGCTTTGACGATACTCTTGCGGGAGTATTTGAGCTATCAGTGAGATACCACTCTTCTAATGTTAGATTTCTAACTTTGAATCATTATCTGGTCAAAGAACAGTTTCAGGCGGGCAGTTTGACTGGGGCGGTCGCCTCCCAAATGGTAACGGAGGCGTACAAAGGTTTCCTCTGAACGGGTAGAAATCGTATCTAGAGTGTAAAGGCATAAGGAAGCTTGACTGTGAGACCTACAAGTCGAACAGGGACGAAAGTCGGTCTTAGTGATCTGACGGTACTGAGTGGAAAGGCCGTCACTCAACGGATAAAAGTTACTCTAGGGATAACAGGCTGA
>M03053_135_000000000-ALP1V_1_1117_23619_13380/	
GGACAAAAAGACCCTATGCAGCTTTACTGTAGCTTGATATTGGCTCCGGGCTTTGTTTGCGCAGGATAGGTGGGAGGCGTTGAAAATTTTCTTGTGGGAAAATTGGAGCCGTTGGTGAGATACCACTCTAACAATGCTAGGATTCTAACCCTACACCGTTATCCGGTTAGGGGACAGTTTCAGGTGGTCAGTTTGACTGGGGCGGTCGCCTCCTAAAAGGTAACGGAGGCGTGCAAAGGTTTCCTCAGGCTGGTCGGAAATCAGTCGTAGAGTGCAAAGGCATAAGGAAGCTTGATTGTGAGACCTACAAGTCGAACAAAGACGAAAGTCGGCCTTAGTGATCCGACGGTTCCGAGTGGAAGGGCCGTCGCTCAACGGATAAAAGTTACTCTAGGGATAACAGGCTGA
>M03053_135_000000000-ALP1V_1_2107_9716_20414/	
GGACAGAAAGACCCTATGCAGCTTTACTGTAACCTGGAATTGCTCTCAAGCTTATTTCGCGCAGCTTAGGTGGGAGACGTTGAACCTTTTCTTCCGGGAAAGGGGGAGTCATCAGTGAGATACCACTCTTGGTAAGCTAGAGCGCTCATTTTTAACCGTTATCCGGTAAAAAGACAGTTTCAGGCGGGCAGTTTGACTGGGGCAGTCACCTCCCAAAAGGTAATGGAGGTGTACAAAGGTTCGCTCAGGCTGGACGGAAATCAGCCATAGAGTGTAAAAGCATAAGCGAGCTTGACTGCGAGACTGACATGTCAAGCAGAGACGAAAGTCGGTTTTAGTGATCCGACGGTGCTGAGTGGAAAGGCCGTCGCTCAACGGATAAAAGTTACTCTAGGGATAACAGGCTGA
>M03053_135_000000000-ALP1V_1_1113_18135_15476/	
GGACAGAAAGACCCTATGAAGCTTTACTGTAGCTTGATATTGGCTCCGGGCTTTGTTTGCGCAGGATAGGTGGGAGGCGTTGAAGATTTTCTTGCGGGGAAGTTGGAGCCGTTGGTGAGATACCACTCTAACAATGCTAGGATTCTAACCCTATACCGTTATCCGGTTAGGGGACAGTTTCAGGTGGTCAGTTTGACTGGGGCGGTCGCCTCCCAAAAGGTAACGGAGGCGTGCAAAGGTTTCCTCAGGCCGGTCGGAAATCGGTCGTAGAGTGTAAAGGCATAAGGAAGCTTGATTGTGAGACCTACAAGTCGAACAAAGACGAAAGTCGGCCTTAGTGATCCGACGGTTCCGAGTGGAAGGGCCGTCGCTCAACGGATAAAAGTTACTCTAGGGATAACAGGCTGA
>M03053_135_000000000-ALP1V_1_1105_4270_18829/	
GGACAGAAAGACCCTATGAAGCTTTACTGTAACTTGAAATTGAAATTGGACTTTAGTCGCGCAGTATAGGTGGGAGGCGTTGATAATACTCTTGCGGGAGTATTGGAGCTATCAGTGAGATACCACTCTTCTAATGTTAGATTTCTAACTTTGAACCATTATCTGGTCAGAGAACAGTTTCAGGCGGGCAGTTTGACTGGGGCGGTCGCCTCCCAAATGGTAACGGAGGCGTACAAAGGTTTCCTCTGAACGGGTAGAAATCGTATCTAGAGTGTAAAGGCATAAGGAAGCTTGACTGTGAGACCTACAAGTCGAACAGGGACGAAAGTCGGTCTTAGTGATCTGACGGTACTGAGTGGAAAGGCCGTCACTCAACGGATAAAAGTTACTCTAGGGATAACAGGCTGA
>M03053_135_000000000-ALP1V_1_2117_27231_9218/	
GGACAAAAAGACCCTATGAAGCTTTACTGTAGCTTGATATTGGCTCCGGGCTTTGTTTGCGCAGGATAGGTGGGAGGCGTTGAAAATTTTCTTGCGGGAAAATTGGAGCCGTTGGTGAGATACCACTCTAACAATGCTAGGATTCTAACCCTACACCGTTATCCGGTTAGGGGACAGTTTCAGGTGGTCAGTTTGACTGGGGCGGTCGCCTCCCAAAAGGTAACGGAGGCGTGCAAAGGTTTCCTCAGGCTGGTCGGAAATCAGTCGTAGAGTGTAAAGGCATAAGGAAGCTTGATTGTGAGACCTACAAGTCGAACAAGACGAAAGTCGGCCTTAGTGATCCGACGGTTCCGAGTGGAAGGGCCGTCGCTCAACGGATAAAAGTTACTCTAGGGATAACAGGCTGA
>M03053_135_000000000-ALP1V_1_2109_26735_9156/	
GGACAAAAAGACCCTATGCAGCTTTACTGTAACCTGGAATTGCTCTCAAGCTTATCTTGCGCAGCTTAGGTGGGAGGCTATGAACCTTTTCTTCTGGGAAGAGGGGAGCCATCAGTGAGATACCACTCTTGGTAAGCTAGAGCGCTCAGTCTTCACCGTCATCCGGTAAGACGACAGTTTCAGGCGGGCAGTTTGACTGGGGCAGTCACCTCCCAAAAGGTAATGGAGGTGTGCAAAGGTTCCCTCAGGCTGGACGGAAATCAGCCATAGAGTGTAAAAGCATAAGCGAGCTTGACTGCGAGACTGACATGTCAAGCAGAGACGAAAGTCGGTTTTAGTGATCCGACGGTGCTGAGTGGAAAGGCCGTCGCTCAACGGATAAAAGTTACTCTAGGGATAACAGGCTGA
>M03053_135_000000000-ALP1V_1_1109_10067_23003/	
GGACAGAAAGACCCTATGCAGCTTTACTGTAACCTGGAATTGCTCTCAAGCTTATCTTGCGCAGCTTAGGTGGGAGACGTTGAACTTCTTCTTCCGGGAAGGAGGGAGTCATCAGTGAGATACCACTCTTGGTAAGCTAGAGCGCTCATTTCTAACCGTCAACCGGTAGTAAGACAGTTTCAGGCGGGCAGTTTGACTGGGGCAGTCACCTCCCAAAAGGTAATGGAGGTGTACAAAGGTTCGCTCAGGCTGGACGGAAATCAGCCATAGAGTGTAAAAGCATAAGCGAGCTTGACTGCGAGACTGACATGTCAAGCAGAGACGAAAGTCGGTTTTAGTGATCCGACGGTGCTGAGTGGAAAGGCCGTCGCTCAACGGATAAAAGTTACTCTAGGGATAACAGGCTGA
>M03053_135_000000000-ALP1V_1_2115_26774_6530/	
GGACAGAAAGACCCTATGCAGCTTTACTGTAACCTGAAATTGAAATTGGACTTTAGTCGCGCAGTATAGGTGGGAGGCGTTGAAAGTATTCTTGCGGGAATACCGGAGCTATCAGTGAGATACCACTCTTCTAATGTTAGATTTCTAACTTTGAACCATTATCTGGTTAAAAGACAGTCTCAGGCGGGCAGTTTGACTGGGGCAGTCACCTCCCAAAAGGTAATGGAGGTGTGCAAAGGTTCCCTCAGGCTGGACGGAAATCAGCCATAGAGTGTAAAAGCATAAGGGAGCTTGACTGCGAGACTGACATGTCAAGCAGAGACGAAAGTCGGCTTTAGTGATCCGACGGTGCTGTGTGGAAAGGCCGTCGCTCAACGGATAAAAGTTACTCTAGGGATAACAGGCTGA
>M03053_135_000000000-ALP1V_1_2101_16320_2441/	
GGACAGAAAGACCCTATGCAGCTTTACTGTAACTTGAAATTGAAATTGGACTTTATTTGCGCAGCATAGGTGGGAGGCGTTGAGTTTATTCTTGCGGGAATATTGGAGCCGTAAGTGAGATACCACTCTTCTAATGTTAGATTTCTAACTTTGAACCATTATCTGGTCAAAAGACAGTTTCAGGCGGGCAGTTTGACTGGGGCGGTCGCCTCCCAAATGGTAACGGAGGCGTACAAAGGTTTCCTCTGAACGGGTAGAAATCGTATCTAGAGTATAAAGGCATAAGGAAGCTTGACTGTGAGACCTACAAGTCGAACAGGGACGAAAGTCGGTCTTAGTGATCTGACGGTACTGAGTGGAAAGGCCGTCACTCAACGGATAAAAGTTACTCTAGGGATAACAGGCTGA
>M03053_135_000000000-ALP1V_1_2113_16967_15217/	
GGACAGAAAGACCCTATGCAGCTTTACTGTAGCTTGATATTGGCTCCGGGCTTTGTTTGCGCAGGATAGGTGGGAGGCGTTGAAAATGTTCTTGCGGGAATATTGGAGCCATTGGTGAGATACCACTCTAACAATGCTAGGATTCTAACCCTATACCGTTATCCGGTTAGGGGACAGTTTCAGGTGGTCAGTTTGACTGGGGCGGTCGCCTCCTAAAAGGTAACGGAGGCGTGCAAAGGTTTCCTCAGACTGGTTGGAAATCAGTCGAAGAGTGTAAAGGCATAAGGAAGCTTGATTGTGAGACCTACAAGTCGAACAAAGACGAAAGTCGGCCTTAGTGATCCGACGGTTCCGAGTGGAAGGGCCGTCGCTCAACGGATAAAAGTTACTCTAGGGATAACAGGCTGA
>M03053_135_000000000-ALP1V_1_1115_19640_10978/	
GGACAGAAAGACCCTATGCAGCTTTACTGTAGCTTGGTATTGTGCCCGGGCTCTGAATGCGCAGGATAGGTGGGAGACGTTGATCTCATGGTTGCGGCTATGAGTTAGTCACTGGTGAGATACCACTCTTTCAGAGCTAGGGTTCTAACGTTCACCCGTTATCCGGGGAGCGGACAGTATCAGGTGGGCAGTTTGACTGGGGCGGTCGCCTCCTAAAAGGTAACGGAGGCGCACAAAGGTTTCCTCAGGCTGGTTGGAAATCAGCTGACGAGTGCAAAAGCAGAAGGAAGCTTGACTGTGAGACCTACAAGTCGAACAGGGACGAAAGTCGGTTTTAGTGATCCGACGGTTCTGAGTGGAAGGGCCGTCGCTCAACGGATAAAAGTTACTCTAGGGATAACAGGCTGA
>M03053_135_000000000-ALP1V_1_2105_6094_14177/	
GGACAGAAAGACCCTATGCAGCTTTACTGTAGCTTGATATTGGCTCCGGGCTTTGTTTGCGCAGGATAGGTGGGAGGCGTTGAAAATTTTCTTGCGGGAAGATTGGAGCCGTTGGTGAGATACCACTCTAACAATGCTAGGATTCTAACCCTACACCGTTATCCGGTTAGGGGACAGTTTCAGGTGGTCAGTTTGACTGGGGCGGTCGCCTCCCAAAGGGTAACGGAGGCGTGCAAAGGTTTCCTCAGGCTGGTCGGAAATCAGTCGTAGAGTGTAAAGGCATAAGGAAGCTTGATTGTGAGACCTACAAGTCGAACAAAGACGAAAGTCGGCCTTAGTGATCCGACGGTTCCGAGTGGAAGGGCCGTCGCTCAACGGATAAAAGTTACTCTAGGGATAACAGGCTGA
>M03053_135_000000000-ALP1V_1_2116_4014_7644/	
GGACAAAAAGACCCTATGCAGCTTTACTGTAACTTGAAATTGAAATTGGACTTTAGTCGCGCAGTATAGGTGGGAGGCGTCGATAATACTCTTGCGGGAGTATTGGAGCTATCAGTGAGATACCACTCTTCTAATGTTAGATTTCTAACTTTGAACCATTATCTGGTCAAAGAACAGTTTCAGGCGGGCAGTTTGACTGGGGCGGTCGCCTCCCAAATGGTAACGGAGGCGTACAAAGGTTTCCTCTGAACGGGTAGAAATCGTATCTAGAGTGTAAAGGCATAAGGAAGCTTGACTGTGAGACCTACAAGTCGAACAGGGACGAAAGTCGGTCTTAGTGATCTGACGGTACTGAGTGGAAAGGCCGTCACTCAACGGATAAAAGTTACTCTAGGGATAACAGGCTGA
>M03053_135_000000000-ALP1V_1_1114_5682_10603/	
GGACAAAAAGACCCTATGCAGCTTTACTGTAACTTGAAATTGAAATTGGACTTTAGTCGCGCAGTATAGGTGGGAGGCGTTGAAAATAATCTTGCGGGAATATTGGAGCCATCAGTGAGATACCACTCTTCTAATGTTAGATCTCTAACTTTGAACCATTATCTGGTCAAAGGACAGTTTCAGGCGGGCAGTTTGACTGGGGCGGTCGCCTCCCAAATGGTAACGGAGGCGTACAAAGGTTTCCTCTGAACGGGTAGAAATCGTATCTAGAGTGTAAAGGCATAAGGAAGCTTGACTGTGAGACCTACAAGTCGAACAGGGACGAAAGTCGGTCTTAGTGATCTGACGGTACTGAGTGGAAACGCCGTCACTCAACGGATAAAAGTTACTCTAGGGATAACAGGCTGA
>M03053_135_000000000-ALP1V_1_1103_14553_7636/	
GGACAGAAAGACCCTATGCAGCTTTACTGTAACCTGGAATTGCTCTCAAGCTTATCTTGCGCAGCTTAGGTGGGAGGCTACGAACCTTTTCTTCCGGGAAGAGGGGAGCCATCAGTGAGATACCACTCTTGGTAAGCTAGAGCGCTCAGTCTTTACCGTTATCCGGTAAGACGACAGTTTCAGGCGGGCAGTTTGACTGGGGCAGTCACCTCCCAAAAGGTAATGGAGGTGTGCAAAGGTTCCCTCAGGCTGGACGGAAATCAGCCATAGAGTGTAAAAGCAAAAGGGAGCTTGACTGCGAGACTGACATGTCAAGCAGAGACGAAAGTCGGTTTTAGTGATCCGACGGTGCTGAGTGGAAAGGCCGTCGCTCAACGGATAAAAGTTACTCTAGGGATAACAGGCTGA
>M03053_135_000000000-ALP1V_1_1108_6271_9069/	
GGACAGAAAGACCCTATGAAGCCTTACTGTAACTTGAAATTGAAATTGGACTTTATTTGCGCAGCATAGGTGGGAGGCGTTGAGTTTATTCTTGCGGGAATTTAGGAGCCATCAGTGAGATACCACTCTGGTAATGTTAGATTTCTAACTTTGTATCATGATCTGGTCAAAGGACAGTTTCAGGCGGGCAGTTTGACTGGGGCGGTCGCCTCCCAAATGGTAACGGAGGCGTACAAAGGTTTCCTCTGAACGTGTAGAAATCGTATCTAGAGTGTAAAGGCATAAGGAAGCTTGACTGTGAGACCTACAAGTCGAGCAGGGACGAAAGTCGGTCTTAGTGATCTGACGGTGCTGAGTGGAAAGGCCGTCACTCAACGGATAAAAGTTACTCTAGGGATAACAGGCTGA
>M03053_135_000000000-ALP1V_1_1116_28463_16948/	
GGACAAAAAGACCCTATGAAGCTTTACTGTAACCTGGAATTGCTCTCTAGCTTATCTTGCGCAGCTTAGGTGGGAGACGTTGAACTTCTTCTTCCGGGAAGGAGGGAGTCATCAGTGAGATACCACTCTTGGTAAGCTAGAGCGCTCATTTCTAACCGTCAACCGGTAGAAAGACAGTTTCAGGCGGGCAGTTTGACTGGGGCAGTCACCTCCCAAAAGGTAATGGAGGTGTACAAAGGTTCGCTCAGGCTGGACGGAAATCAGCCATAGAGTGTAAAAGCATAAGCGAGCTTGACTGCGAGACTGACATGTCAAGCAGAGACGAAAGTCGGTTTTAGTGATCCGACGGTGCTGAGTGGAAAGGCCGTCGCTCAACGGATAAAAGTTACTCTAGGGATAACAGGCTGA
>M03053_135_000000000-ALP1V_1_2105_15220_14638/	
GGACAGAAAGACCCTATGCAGCTTTACTGTAACCTGGAATTGCTCTCAAGCTTATCTTGCGCGGCTTAGGTGGGAGACGTTGAACTTCTTCTTCCGGGAAGGAGGGAGTCATCAGTGAGATACCACTCTTGGTAAGCTAGAGCGCTCATTTCTAACCGTCAACCGGTAGAAAGACAGTTTCAGGCGGGCAGTTTGACTGGGGCAGTCACCTCCCAAAAGGTAATGGAGGTGTACAAAGGTTCGCTCAGGCTGGACGGAAATCAGCCATAGAGTGTAAAAGCATAAGCGAGCTTGACTGCGAGACTGACATGTCAAGCAGAGGCGAAAGTCGGTTTTAGTGATCCGACGGTGCTGAGTGGAAAGGCCGTCGCTCAACGGATAAAAGTTACTCTAGGGATAACAGGCTGA
>M03053_135_000000000-ALP1V_1_2102_25514_3944/	
GGACAGAAAGACCCTATGCAGCTTTACTGTAACTTGAAATTGAAATTGGACTTTAGTCGCGCAGCATAGGTGGGAGGCGTCGATAATATTCTTGCGGGAATATTGGAGCTATCAGTGAGATACCACTCTTCTAATGTTAGATTTCTAACTTTGAACCATCATCTGGTCAAAGAACAGTTTCAGGCGGGCAGTTTGACTGGGGCGGTCGCCTCCCAAATGGTAACGGAGGCGTACAAAGGTTTCCTCTGAACGGGTAGAAATCGTATCTAGAGTGTAAAGGCATAAGGAAGCTTGACTGTGAGACCTACAAGTCGAACAGGGACGAAAGTCGGTCTTAGTGATCTGACGGTACTGAGTGGAAAGGCCGTCACTCAACGGATAAAAGTTACTCTAGGGATAACAGGCTGA
>M03053_135_000000000-ALP1V_1_2110_10578_17823/	
GGACAAAAAGACCCTATGCAGCTTTACTGTAGCTTGATATTGGCTCCGGGCTTTGTTTGCGCAGGATAGGTGGGAGGCGTTGAAAATTTTCCTGCGGGGAAATTGGAGCCGTTGGTGAGATACCACTCTAACAATGCTAGGATTCTAACCCTACACCGTTATCCGGTTAGGGGACAGTTTCAGGTGGTCAGTTTGACTGGGGCGGTCGCCTCCTAAAAGGTAACGGAGGCGTGCAAAGGTTTCCTCAGGCTGGTCGGAAATCAGTCGTAGAGTGTAAAGGCATAAGGAAGCTTGATTGTGAGACCTACAAGTCGAACAAAGACGAAAGTCGGCCTTAGTGATCCGACGGTTCCGAGTGGAAGGGCCGTCGCTCAACGGATAAAAGTTACTCTAGGGATAACAGGCTGA
>M03053_135_000000000-ALP1V_1_2118_4564_5628/	
GGACAGAAAGACCCTATGCAGCTTTACTGTAACCTGGAATTGCTCTCAAGCTTATCTTGCGCAGCTTAGGTGGGAGGCTATGAACCTTTTCTTCCGGGAAGAGGGGAGCCATCAGTGAGATACCACTCTTGGTAAGCTAGAGCGCTCAGTCTTCACCGTTATCCGGTAAGACGACAGTTTCAGGCGGGCAGTTTGACTGGGGCAGTCACCTCCCAAAAGGTAATGGAGGTGTGCAAAGGTTCCCTCAGGCTGGACGGAAATCAGCCATAGAGTGTAAAAGCAAAAGGGAGCTTGACTGCGAGACTGACATGTCAAGCAGAGACGAAAGTCGGCTTTAGTGATCCGACGGTGCTGTGTGGAAAGGCCGTCGCTCAACGGATAAAAGTTACTCTAGGGATAACAGGCTGA
>M03053_135_000000000-ALP1V_1_1118_4815_11041/	
GGACAGAAAGACCCTATGCAGCTTTACTGTAGCTTGATATTGGCTCCGGGCTTTGTTTGCGCAGGATAGGTGGGAGGCGTTGAAAATTTTCTTGCGGGAAAATTGGAGCCGTTGGTGAGATACCACTCTAACAATGCTAGGATTCTAACCCTACACCGTTATCCGGTTAGGGGACAGTTTCAGGTGGTCAGTTTGACTGGGGCGGTCGCCTCCCAAAAGGTAACGGAGGCGTGCAAAGGTTTCCTCAGGCTGGTCGGAAATCAGTCGTAGAGTGTAAAGGCATAAGGAAGCTTGATTGTGAGACCTACAAGTCGAACAAAGACGAAAGTCGGCCTTAGTGATCCGACGGTTCCGAGTGGAAGGGCCGTCGCTCAACGGATAAAAGTTACTCTAGGGATAACAGGCTGA
>M03053_135_000000000-ALP1V_1_1114_26104_5738/	
GGACAGAAAGACCCTATGCAGCTTTACTGTAACCTGGAATTGCTCTCAAGCTTATCTTGCGCAGCTTAGGTGGGAGGCTATGAACCTTTTCTTCTGGGAAGAGGGGAGCCATCAGTGAGATACCACTCTTGGTAAGCTAGAGCGCTCAGTCTTCACCGTCATCCGGTAAGACGACAGTTTCAGGCGGGCAGTTTGACTGGGGCAGTCACCTCCCAAAAGGTAATGGAGGTGTGCAAAGGTTCCCTCAGGCTGGACGGAAATCAGCCATAGAGTGTGAAAGCATAAGGGAGCTTGACTGCGAGACTGACATGTCAAGCAGAGACGAAAGTCGGCTTTAGTGATCCGACGGTGCTGTGTGGAAAGGCCGTCGCTCAACGGATAAAAGTTACTCTAGGGATAACAGGCTGA
>M03053_135_000000000-ALP1V_1_2107_24222_8506/	
GGACAGAAAGACCCTATGAAGCTTTACTGTAACTTGAAATTGAAATTGGACTTTATTCGCGCAGTATAGGTGGGAGGCGTTGATTATAATCTCGTGGGATTATTGGAGCCATCAGTGAGATACCACTCTTGTAATGTTAGATTTCTAACTTTGAATCATTATCTGGTCAAAGAACAGTTTCAGGCGGGCAGTTTGACTGGGGCGGTCGCCTCCCAAACGGTAACGGAGGCGTACAAAGGTTTCCTCTGAACGGTTAGACATCGTATCTAGAGTGTAAAGGCATAAGGGAGCTTGACTGTGAGACCTACAAGTCGAACAGGGACGAAAGTCGGTCTTAGTGATCTGACGGTACTGAGTGGAAAGGCCGTCACTCAACGGATAAAAGTTACTCTAGGGATAACAGGCTGA
>M03053_135_000000000-ALP1V_1_1116_14882_17795/	
GGACAAAAAGACCCTATGCAGCTTTACTGTAACCTGGAATTGCTCTCAAGCTTATCTTGCGCAGCTTAGGTGGGAGACGTTGAACTTCTTCTTCCGGGAAGGAGGGAGTCATCAGTGAGATACCACTCTTGGTAAGCTAGAGCGCTCATTTCTAACCGTCAACCGGTAGAAAGACAGTTTCAGGCGGGCAGTTTGACTGGGGCAGTCACCTCCCAAAAGGTAATGGAGGTGTACAAAGGTTCGCTCAGGCTGGACGGAAATCAGCCATAGAGTGTAAAAGCATAAGCGAGCTTGACTGCGAGACTGACATGTCAAGCAGAGACGAAAGTCGGTTTTAGTGATCCGACGGTGCTGAGTGGAAAGGCCGTCGCTCAACGGATAAAAGTTACTCTAGGGATAACAGGCTGA
>M03053_135_000000000-ALP1V_1_2109_13586_17353/	
GGACAGAAAGACCCTATGAAGCTTTACTGTAACCTGGAATTGCTCTCAAGCTTATCTTGCGCAGCTTAGGTGGGAGGCTATGAACCTTTTCTTCCGGGAAGAGGGGAGCCATCAGTGAGATACCACTCTTGGTAAGCTAGAGCGCTCAGTCTTCACCGTTATCCGGTAAGACGACAGTTTCAGGCGGGCAGTTTGACTGGGGCAGTCACCTCCCAAAAGGTAATGGAGGTGTGCAAAGGTTCCCTCAGGCTGGACGGAAATCAGCCATAGAGTGTAAAAGCAAAAGGGAGCTTGACTGCGAGACTGACATGTCAAGCAGAGACGAAAGTCGGCTTTAGTGATCCGACGGTGCCGTGTGGAAAGGCCGTCGCTCAACGGATAAAAGTTACTCTAGGGATAACAGGCTGA
>M03053_135_000000000-ALP1V_1_1109_5251_6279/	
GGACAAAAAGACCCTATGAAGCTTTACTGTAACCTGGAATTGCTCTCAAGCTTATTTCGCGCAGCTTAGGTGGGAGACGTTGAACCTTTTCTTCCGGGAAAGGGGGAGTCATCAGTGAGATACCACTCTTGGTAAGCCAGAGCGCTCATTTTTAACCGTTATCCGGTAAAAAGACAGTTTCAGGCGGGCAGTTTGACTGGGGCAGTCACCTCCCAAAAGGTAATGGAGGTGTACAAAGGTTCCCTCAGGCTGGACGGAAATCAGCCATAGAGTGTAAAAGCATAAGGGAGCTTGACTGCGAGACGGACATGTCAAGCAGAGACGAAAGTCGGTTTTAGTGATCCGACGGTGCTGAGTGGAAAGGCCGTCGCTCAACGGATAAAAGTTACTCTAGGGATAACAGGCTGA
>M03053_135_000000000-ALP1V_1_1113_20705_1957/	
GGACAGAAAGACCCTATGCAGCTTTACTGTAACCTGGAATTGCTCTCAAGCTTATCTTGCGCAGCTTAGGTGGGAGGCTATGAACCTTTTCTTCTGGGAAGAGGGGAGCCATCAGTGAGATACCACTCTTGGTAAGCTAGAGCGCTCAGTCTTCACCGTTATCCGGTAAGACGACAGTTTCAGGCGGGCAGTTTGACTGGGGCAGTCACCTCCCAAAAGGTAATGGAGGTGTGCAAGGGTTCCCTCAGGCTGGACGGAAATCAGCCATAGAGTGTAAAAGCAAAAGGGAGCTTGACTGCGAGACTGACATGTCAAGCAGAGACGAAAGTCGGCTTTAGTGATCCGACGGTGCTGTGTGGAAAGGCCGTCGCTCAACGGATAAAAGTTACTCTAGGGATAACAGGCTGA
>M03053_135_000000000-ALP1V_1_1114_22462_14591/	
GGACAGAAAGACCCTATGAAGCTTTACTGTAACTTGAAATTGAAATTGGACTTTATTTGCGCAGCATAGGTGGGAGGCGTTGAGTTTATTCTTGCGGGAATTTAGGAGCCATCAGTGAGATACCACTCTGGTAATGTTAGATTTCTAACTTTGTATCATGATCTGGTCAAAGGACAGTTTCAGGCGGGCAGTTTGACTGGGGCGGTCGCCTCCCAAATGGTAACGGAGGCGTACAAAGGTTTCCTCTGAACGTGTAGAAATCGTATCTAGAGTGTAAAGGCATAAGGAAGCTTGACTGTGAGACCTACAAGTCGAACAGGGACGAAAGTCGGTCTTAGTGATCTGACGGTACTGAGTGGAAAGGCCGTCACTCAACGGATAAAAGTTACTCTAGGGATAACAGGCTGA
>M03053_135_000000000-ALP1V_1_1103_24907_18214/	
GGACAAAAAGACCCTATGCAGCTTTACTGTAACCTGGAATTGCTCTCAAGCTTATCTTGCGCAGCTTAGGTGGGAGACGTTGAACTTCTTCTTCCGGGAAGGAGGGAGTCATCAGTGAGATACCACTCTTGGTAAGCTAGAGCGCTCATTTCTAACCGTCAACCGGTAGAAAGACAGTTTCAGGCGGGCAGTTTGACTGGGGCAGTCACCTCCCAAAAGGTAATGGAGGTGTACAAAGGTTCGCTCAGGCTGGACGGAAATCAGCCATAGAGTGTAAAAGCATAAGCGAGCTTGACTGCGAGACTGACATGTCAAGCAGAGACGAAAGTCGGTTTTAGTGATCCGACGGTGCTGAGTGGAAAGGCCGTCGCTCAACGGATAAAAGTTACTCTAGGGATAACAGGCTGA
>M03053_135_000000000-ALP1V_1_1114_14398_19419/	
GGACAGAAAGACCCTATGCAGCTTTACTGTAGCTTGATATTGGCTCCGGGCTTTGTTTGCGCAGGATAGGTGGGAGGCGTTGAAAACTTTCTTGCGGGAAGGTTGGAGCCGTTGGTGAGATACCACTCTAACAATGCTAGGATTCTAACCCTACACCGTTATCCGGTTAGGGGACAGTTTCAGGTGGTCAGTTTGACTGGGGCGGTCGCCTCCCAAAAGGTAACGGAGGCGTGCAAAGGTTTCCTCAGGCTGGTCGGAAATCAGTCGTAGAGTGTAAAGGCATAAGGAAGCTTGATTGTGAGACCTACAAGTCGAACAAAGACGAAAGTCGGCCTTAGTGATCCGACGGTTCCGAGTGGAAGGGCCGTCGCTCAACGGATAAAAGTTACTCTAGGGATAACAGGCTGA
>M03053_135_000000000-ALP1V_1_1103_8204_21529/	
GGACAGAAAGACCCTATGAAGCTTTACTGTAACTTGAAATTGAAATTGGACTTTAGTCGCGCAGTATAGGTGGGAGGCGTTGATAATACTCTTGCAGGAGTATTGGAGCTATCAGTGAGATACCACTCTTCTAATGTTAGATTTCTAACCTTGTACCATTATCTGGTCAAGGAACAGTTTCAGGCGGGCAGTTTGACTGGGGCGGTCGCCTCCCAAAAGGTAACGGAGGCGTACAAAGGTTTCCTCAGATCGTTTAGAAATCGATCTTCGAGTGCAAAGGCAAAAGGAAGCTTAACTGTGAGACCTACAAGTCGAGCAGAGACGAAAGTCGGTCTTAGTGATCTGACGCTGCTGTGTGGAAAGGGCGCCACTCAACGGATAAAAGTTACTCTAGGGATAACAGGCTGA
>M03053_135_000000000-ALP1V_1_1118_10251_15048/	
GGATAGAAAGACCCTATGAAGCTTTACTGTAACCTGGAATTGCTCTCAAGCTTATCTTGCGCAGCTTAGGTGGGAGGCTATGAACCTTTTCTTCTGGGAAGAGGGGAGCCATCAGTGAGATACCACTCTTGGTAAGCTAGAGCGCTCAGTCTTCACCGTCATCCGGTAAGACGACAGTTTCAGGCGGGCAGTTTGACTGGGGCAGTCACCTCCCAAAAGGTAATGGAGGTGTGCAAAGGTTCCCTCAGGCTGGACGGAAATCAGCCATAGAGTGTAAAAGCATAAGGGAGCTTGACTGCGAGACTGACATGTCAAGCAGAGACGAAAGTCGGCTTTAGTGATCCGACGGTGCTGTGTGGAAAGGCCGTCGCTCAACGGATAAAAGTTACTCTAGGGATAACAGGCTGA
>M03053_135_000000000-ALP1V_1_1111_15186_20137/	
GGACAGAAAGACCCTATGCAGCTTTACTGTAACTTGAAATTGAAATTGGACTTTAGTCGCGCAGTATAGGTGGGAGGCGTTGATAATACTCTTGCGGGAGTATTGGAGCTATCAGTGAGATACCACTCTTCTAATGTTAGATTTCTAACTTTGAACCATTATCTGGTCAGAGAACAGTTTCAGGCGGGCAGTTTGACTGGGGCGGTCGCCTCCCAAATGGTAACGGAGGCGTACAAAGGTTTCCTCTGAACGGGTAGAAATCGTATCTAGAGTGTAAAGGCAAAAGGAAGCTTGACTGTGAGACCTACAAGTCGAACAGGGACGAAAGTCGGTCTTAGTGATCTGACGGTACTGAGTGGAAAGGCCGTCACTCAACGGATAAAAGTTACTCTAGGGATAACAGGCTGA
>M03053_135_000000000-ALP1V_1_1102_19154_8620/	
GGACAGAAAGACCCTATGAAGCTTTACTGTAACCTGGAATTGCTCTCAAGCTTATTTTGCGCAGCTTAGGTGGGAGACGTTGAACTTCTTTTTCCGGAAAGGAGGGAGTCATCAGTGAGATACCACTCTTGGTAAGCTAGAGCGCTCATTTCTAACCGTTATCCGGTAGAAAGACAGTTTCAGGCGGGCAGTTTGACTGGGGCAGTCACCTCCCAAAAGGTAATGGAGGTGTACAAAGGTTCGCTCAGGCTGGACGGAAATCAGCCGTAGAGTGTAAAAGCATAAGCGAGCTTGACTGCGAGACTGACATGTCAAGCAGAGACGAAAGTCGGTTTTAGTGATCCGACGGTGCTGAGTGGAAAGGCCGTCGCTCAACGGATAAAAGTTACTCTAGGGATAACAGGCTGA
>M03053_135_000000000-ALP1V_1_2112_12554_3171/	
GGACAGAAAGACCCTATGAAGCTTTACTGTAACCTGGAATTGCTCTCAAGCTTATCTTGCGCAGCTTAGGTGGGAGACGTTGAACTTCTTCTTCCGGGAAGGAGGGAGTCATCAGTGAGATACCACTCTTGGTAAGCTAGAGCGCTCATTTCTAACCGTCAACCGGTAGAAAGACAGTTTCAGGCGGGCAGTTTGACTGGGGCAGTCACCTCCCAAAAGGTAATGGAGGTGTACAAAGGTTCGCTCAGGCTGGACGGAAATCAGCCATAGAGTGTAAAAGCATAAGCGAGCTTGACTGCGAGACTGACATGTCAAGCAGAGACGAAAGTCGGTTTTAGTGATCCGACGGTGCTGAGTGGAAAGGCCGTCGCTCAACGGATAAAAGTTACTCTAGGGATAACAGGCTGA
>M03053_135_000000000-ALP1V_1_1109_12928_18901/	
GGACAGAAAGACCCTATGCAGCTTTACTGTAGCTTGATATTGGCTCCGGGCTTTGTTTGCGCAGGATAGGTGGGAGGCGTTGAGAATTTTCTTGCGGGAAAGTTGGAGCCATTGGTGAGATACCACTCTAACAATGCTAGGATTCTAACCCTATACCGTTAACCGGTTAGGGGACAGTTTCAGGTGGTCAGTTTGACTGGGGCGGTCGCCTCCTAAAAGGTAACGGAGGCGTGCAAAGGTTTCCTCAGACTGGTCGGAAATCAGTCGAAGAGTGTAAAGGCATAAGGAAGCTTGATTGTGAGACTTACAAGTCGAACAAAGACGAAAGTCGGCCTTAGTGATCCGACGGTTCCGAGTGGAAGGGCCGTCGCTCAACGGATAAAAGTTACTCTAGGGATAACAGGCTGA
>M03053_135_000000000-ALP1V_1_1111_13347_15857/	
GGACAGAAAGACCCTATGCAGCTTTACTGTAACCTGGAATTGCTCTCAAGCTTATCTTGCGCAGCTTAGGTGGGAGACGTTGAACTTCTTCTTCCGGGAAGGAGGGAGTCATCAGTGAGATACCACTCTTGGTAAGCTAGAGCGCTCATTTCTAACCGTCAACCGGTAGAAAGACAGTTTCAGGCGGGCAGTTTGACTGGGGCAGTCACCTCCCAAAAGGTAATGGAGGTGTACAAAGGTTCGCTCAGGCTGGACGGAAATCAGCCATAGAGTGTAAAAGCATAAGCGAGCTTGACTGCGAGACTGACATGTCAAGCAGAGACGAAAGTCGGTTTTAGTGATCCGACGGTGCTGAGTGGAAAGGCCGTCGCTCAACGGATAAAAGTTACTCTAGGGATAACAGGCTGA
>M03053_135_000000000-ALP1V_1_2108_19140_20924/	
GGACAAAAAGACCCTATGAAGCTTTACTGTAACCTGGAATTGCTCTCAAGCTTATCTTGCGCAGCTTAGGTGGGAGACGTTGAACTTCTTCTTCCGGGAAGGAGGGAGTCATCAGTGAGATACCACTCTTGGTAAGCTAGAGCGCTCAGTCTTCACCGTCATCCGGTAAGACGACAGTTTCAGGCGGGCAGTTTGACTGGGGCAGTCACCTCCCAAAAGGTAATGGAGGTGTGCAAAGGTTCCCTCAGGCTGGACGGAAATCAGCCATAGAGTGTAAAGGCAGAAGGGAGCTTGACTGCAAGACCTACAAGTCGAGCAGGGGCGAAAGCCGGCCTTAGTGATCCGACGGTTCCGTGTGGAAGGGCCGTCGCTAAACGGATAAAAGTTACTCTAGGGATAACAGGCTGA
>M03053_135_000000000-ALP1V_1_2111_10475_4819/	
GGACAGAAAGACCCTATGCAGCTTTACTGTAACTTGAAATTGAAATGGGACTTTAGTCGCGCAGTATAGGTGGGAGGCGTTGATAATACTCTTGCGGGAGTATTGGAGCTATCAGTGAGATACCACTCTTCTAATGTTAGATTTCTAACTTTGAACCATTATCTGGTCAGAGAACAGTTTCAGGCGGGCAGTTTGACTGGGGCGGTCGCCTCCCAAATGGTAACGGAGGCGTACAAAGGTTTCCTCTGAACGGGTAGAAATCGTATCTAGAGTGTAAAGGCATAAGGAAGCTTGACTGTGAGACCTACAAGTCGAACAGGGACGGAAGTCGGTCTTAGTGATCTGACGGTACTGAGTGGAAAGGCCGTCACTCAACGGATAAAAGTTACTCTAGGGATAACAGGCTGA
>M03053_135_000000000-ALP1V_1_2116_10169_12897/	
GGACAGAAAGACCCTATGAAGCTTTACTGTAACCTGGAATTGCTCTCAAGCTTATCTTGCGCAGCTTAGGTGGGAGACGTTGAACTTCTTCTTCCGGGAAGGAGGGAGTCATCAGTGAGATACCACTCTTGGTAAGCTAGAGCGCTCATTTCTAACCGTCAACCGGTAGAAAGACAGTTTCAGGCGGGCAGTTTGACTGGGGCAGTCACCTCCCAAAAGGTAATGGAGGTGTACAAAGGTTCGCTCAGGCTGGACGGAAATCAGCCATAGAGTGTAAAAGCATAAGCGAGCTTGACTGCGAGACTGACATGTCAAGCAGAGACGAAAGTCGGTCTTAGTGATCTGACGGTGCTGAGTGGAAAGGCCGTCACTCAACGGATAAAAGTTACTCTAGGGATAACAGGCTGA
>M03053_135_000000000-ALP1V_1_1113_26771_16028/	
GGACAGAAAGACCCTATGAAGCTTTACTGTAGCTTGGTATTGTGCCCGGGCTCTGAATGCGCAGGATAGGTGGGAGACGTTGATCTCATGCTTGCGGGTATGAGTTAGTCACTGGTGAGATACCACTCTTTCAGAGCTAGGGTTCTAACGTTCACCCGTTATCCGGGGAGCGGACAGTATCAGGTGGGCAGTTTGACTGGGGCGGTCGCCTCCTAAAAGGTAACGGAGGCGTACAAAGGTTTCCTCTGAACGGTTAGAAATCGTATCTAGAGTGTAAAGGCATAAGGAAGCTTGACTGTGAGACCTACAAGTCGAGCAGGGACGAAAGTCGGTCTTAGTGATCTGACGGTACTGAGTGGAAAGGCCGTCACTCAACGGATAAAAGTTACTCTAGGGATAACAGGCTGA
>M03053_135_000000000-ALP1V_1_1110_20479_16871/	
GGACAAAAAGACCCTATGCAGCTTTACTGTAACCTGGAATTGCTCTCAAGCTTATTTCGCGCAGCTTAGGTGGGAGACGTTGAACCTTTTCTTCCGGGAAAGGGGGAGTCATCAGTGAGATACCACTCTTGGTAAGCTAGAGCGCTCATTTTTAACCGTTATCCGGTAAAAAGACAGTTTCAGGCGGGCAGTTTGACTGGGGCAGTCACCTCCCAAAAGGTAATGGAGGTGTACAAAGGTTCCCTCAGGCTGGACGGAAATCAGCCATAGAGTGTAAAAGCATAAGGGAGCTTGACTGCGAGACGGACATGTCAAGCAGAGACGAAAGTCGGTTTTAGTGATCCGACGGTGCTGAGTGGAAAGGCCGTCGCTCAACGGATAAAAGTTACTCTAGGGATAACAGGCTGA
>M03053_135_000000000-ALP1V_1_1112_6785_2977/	
GGACAAAAAGACCCTATGAAGCTTTACTGTAGCTTGATATTGGCTCCGGGCTTTGTTTGCGCAGGATAGGTGGGAGGCGTTGAAAATTTTCTTGCGGGAAGATTGGAGCCGTTGGTGAGATACCACTCTAACAATGCTAGGATTCTAACCCTATACCGTTATCCGGTTAGGGGACAGTTTCAGGTGGTCAGTTTGACTGGGGCGGTCGCCTCCCAAAAGGTAACGGAGGCGTGCAAAGGTTTCCTCAGGCTGGTCGGAAATCAGTCGTAGAGTGTAAAGGCATAAGGAAGCTTGATTGTTAGACCTACAAGTCGAACAAAGACGAAAGTCGGCCTTAGTGATCCGACGGTTCCGAGTGGAAGGGCCGTCGCTCAACGGATAAAAGTTACTCTAGGGATAACAGGCTGA
>M03053_135_000000000-ALP1V_1_1105_16473_12039/	
GGACAAAAAGACCCTATGCAGCTTTACTGTAACCTGGAATTGCTCTCAAGCTTATCTTGCGCAGCTTAGGTGGGAGACGTTGAACTTCTTCTTCCGGGAAGGAGGGAGTCATCAGTGAGATACCACTCTTGGTAAGCTAGAGCGCTCATTTCTAACCGTCAACCGGTAGAAAGACAGTTTCAGGCGGGCAGTTTGACTGGGGCAGTCACCTCCCAAAAGGTAATGGAGGTGTACAAAGGTTCGCTCAGGCTGGACGGAAATCAGCCATAGAGTGTAAAAGCATAAGCGAGCTTGGCTGCGAGACTGACATGTCAAGCAGAGACGAAAGTCGGTTTTAGTGATCCGACGGTGCTGAGTGGAAAGGCCGTCGCTCAACGGATAAAAGTTACTCTAGGGATAACAGGCTGA
>M03053_135_000000000-ALP1V_1_1114_26009_14739/	
GGACAGAAAGACCCTATGAAGCTTTACTGTAACTTGAAATTGAAATTGGACTTTAGTCGCGCAGCATAGGTGGGAGGCTTTGAAGCTACTCTTGCGGGAGAAGCTGAGCTATCAGTGAGATACCACTCTTCTAATGTTAGATTTCTAACTTTGAACCATCATCTGGTCAGAGAACAGTTTCAGGCGGGCAGTTTGACTGGGGCGGTCGCCTCCCAAACGGTAACGGAGGCGCACAAAGGTTTCCTCTGAACGGGTAGAAATCGTATCTAGAGTGTAAAGGCATAAGGAAGCTTGACTGTGAGACCTACAAGTCGAACAGGGACGAAAGTCGGTCTTAGTGATCTGACGGTACTGAGTGGAAAGGCCGTCACTCAACGGATAAAAGTTACTCTAGGGATAACAGGCTGA
>M03053_135_000000000-ALP1V_1_2112_7648_13621/	
GGACAGAAAGACCCTATGAAGCTTTACTGTATCTTGGAATTGGGTTTGGTCTTTGCTTGCGCAGGATAGGTGGGAGGCTTTGAAGATGGTCTTGCGGGATCATTGGAGCCACTGGTGAGATACCACTCTAGTAATGATAAAATCCTAACTTTGAACCGTTATCCGGTCAAAGAACAGTTTCAGGTGGGCAGTTTGACTGGGGCGGTCGCCTCCTAAAAGGTAACGGAGGCGTGCAAAGGTTCCCTCAGGCTGGTTGGACATCAGTCGTAGAGTGTAAAAGCATAAGCGAGCTTGACTGCGAGACTGACATGTCAAGCAGAGACGAAAGTCGGTTTTAGTGATCCGACGGTGCTGAGTGGAAAGGCCGTCGCTCAACGGATAAAAGTTACTCTAGGGATAACAGGCTGA
>M03053_135_000000000-ALP1V_1_1109_21860_1651/	
GGACAGAAAGACCCTATGAAGCTTTACTGTAACCTGGAATTGCTCTCAAGCTTATCTTGCGCAGCTTAGGTGGGAGGCTATGAACCTTTTCTTCTGGGAAGAGGGGAGCCATCAGTGAGATACCACTCTTGGTAAGCTAGAGCGCTCAGTCTTCACCGTCATCCGGTAAGACGACAGTTTCAGGCGGGCAGTTTGACTGGGGCAGTCACCTCCCAAAAGGTAATGGAGGTGTGCAAAGGTTCCCTCAGGCTGGACGGAAATCAGCCATAGAGTGTAAAAGCATAAGGGAGCTTGACTGCGAGACTGACATGTCAAGCAGAGACGAAAGTCGGCTTTAGTGATCCGACGGTGCTGTGTGGAAAGGCCGTCGCTCAACGGATAAAAGTTACTCTAGGGATAACAGGCTGA
>M03053_135_000000000-ALP1V_1_1118_14869_17627/	
GGACAAAAAGACCCTATGCAGCTTTACTGTAACTTGAAATTGAAATTGGACTTTAGTCGCGCAGCATAGGTGGGAGGCTTTGAAGATAATCTTGCGGGAATATCTGAGCTATCAGTGAGATACCACTCTTCTAATGTTAGATTTCTAACTTTGAACCATTATCTGGTCAAAGGACAGTTTCAGGCGGGCAGTTTGACTGGGGCGGTCGCCTCCCAAAAGGTAACGGAGGCGTGCAAAGGTTTCCTCAGACTGGTCGGAAATCAGTCGTAGAGTGTAAAGGCATAAGGAAGCTTGATTGTGAGACCTACAAGTCGAACAAAGACGAAAGTCGGCCTTAGTGATCCGACGGTTCCGAGTGGAAGGGCCGTCGCTCAACGGATAAAAGTTACTCTAGGGATAACAGGCTGA
>M03053_135_000000000-ALP1V_1_2101_5393_14861/	
GGACAAAAAGACCCTATGAAGCTTTACTGTAACCTGGAATTGCTCTCAAGCTTATCTTGCGCAGCTTAGGTGGGAGGCTATGAACCTTTTCTTCTGGGAAGAGGGGAGCCATCAGTGAGATACCACTCTTGGTAAGCTAGAGCGCTCAGTCTTCACCGTCATCCGGTAAGACGACAGTTTCAGGCGGTCAGTTTGACTGGGGCAGTCACCTCCCAAAAGGTAATGGAGGTGTACAAAGGTTCGCTCAGGCTGGACGGAAATCAGCCATAGAGTGTAAAAGCATAAGCGAGCTTGACTGCGAGACTGACATGTCAAGCAGAGACGAAAGTCGGTTTTAGTGATCCGACGGTGCTGAGTGGAAAGGCCGTCGCTCAACGGATAAAAGTTACTCTAGGGATAACAGGCTGA
>M03053_135_000000000-ALP1V_1_1102_8967_19616/	
GGACAGAAAGACCCTATGAAGCTTTACTGTAACCTGGAATTGCTCTCAAGCTTATCTTGCGCAGCTTAGGTGGGAGGCTATGAACCTTTTCTTCCGGGAAGAGGGGAGCCATCAGTGAGATACCACTCTTGGTAAGCTAGAGCGCTCAGTCTTCACCGTTATCCGGTAAGACGACAGTTTCAGGCGGGCAGTTTGACTGGGGCAGTCACCTCCCAAAAGGTAATGGAGGTGTGCAAAGGTTCCCTCAGGCTGGACGGAAATCAGCCATAGAGTGTAAAAGCAAAAGGGAGCTTGACTGCGAGACTGACATGTCAAGCAGAGACGAAAGTCGGCTTTAGTGATCCGACGGTGCTGTGTGGAAAGGCCGTCGCTCAACATAAAAGTTACTCTAGGGATAACAGGCTGA
>M03053_135_000000000-ALP1V_1_2102_22678_4944/	
GGACAGAAAGACCCTATGCAGCTTTACTGTAACCTGGAATTGCTCTCAAGCTTATCTTGCGCAGCTTAGGTGGGAGACGTTGGACTTCTTTTTCCGGAAAGGAGGGAGTCATCAGTGAGATACCACTCTTGGTAAGCTAGAGCGCTCATTTCTAACCGTTATCCGGTAGAAAGACAGTTTCAGGCGGGCAGTTTGACTGGGGCAGTCACCTCCCAAAAGGTAATGGAGGTGTACAAAGGTTCGCTCAGGCTGGACGGAAATCAGCCATAGAGTGTAAAAGCATAAGCGAGCTTGACTGCGAGACTGACATGTCAAGCAGAGACGAAAGTCGGTTTTAGTGATCCGACGGTGCTGAGTGGAAAGGCCGTCGCTCAACGGATAAAAGTTACTCTAGGGATAACAGGCTGA
>M03053_135_000000000-ALP1V_1_1117_3663_15166/	
GGACAGAAAGACCCTATGCAGCTTTACTGCAACCTGAAATTGAAATTGGACTTTAGACGCGCAGTATAGGTGGGAGGCGTTGAAAGTATTCTTGCGGGAATACCGGAGCTATCAGTGAGATACCACTCTTCTAATGTTAGATTTCTAACTTTGAACCATTATCTGGTCAAAGAACAGTTTCAGGCGGGCAGTTTGACTGGGGCGGTCGCCTCCCAAATGGTAACGGAGGCGTACAAAGGTTTCCTCTGAACGGGTAGAAATCGTATCTAGAGTGTAAAGGCATAAGGAAGCTTGACTGTGAGACCTACAAGTCGAGCAGGGACGAAAGTCGGTCTTAGTGATCTGACGGTACTGAGTGGACAGGCCGTCACTCAACGGATAAAAGTTACTCTAGGGATAACAGGCTGA
>M03053_135_000000000-ALP1V_1_2105_6613_15553/	
GGACAGAAAGACCCTATGCAGCTTTACTGTAACCTGGAATTGCTCTCAAGCTTATCTTGCGCAGCTTAGGTGGGAGACGTTGAACTTCTTCTTCCGGGAAGGAGGGAGTCATCAGTGAGATACCACTCTTGGTAAGCTAGAGCGCTCATTTCTAACCGTCAACCGGTAGAAAGACAGTTTCAGGCGGGCAGTTTGACTGGGGCAGTCACCTCCCAAAAGGTAATGGAGGTGTACAAAGGTTCGCTCAGGCTGGACGGAAATCAGCCATAGAGTGTAAAAGCATAAGCGAGCTTGACTGCGAGACTGACATGTCAAGCAGAGACGAAAGTCGGTTTTAGTGATCCGACGGTGCTGAGTGGAAAGGCCGTCGCTCAACGGATAAAAGTTACTCTAGGGATAACAGGCTGA
>M03053_135_000000000-ALP1V_1_1113_10742_22339/	
GGACAGAAAGACCCTATGCAGCTTTACTGTAACCTGGAATTGCTCTCAAGCTTATCTTGCGCAGCTTAGGTGGGAGACGTTGAACTTCTTCTTCCGGGAAGGAGGGAGTCATCAGTGAGATACCACTCTTGGTAAGCTAGAGCGCTCATTTCTAACCGTCAACCGGTAGAAAGACAGTTTCAGGCGGGCAGTTTGACTGGGGCAGTCACCTCCCAAAAGGTAATGGAGGTGTACAAAGGTTCGCTCAGGCTGGACGGAAATCAGCCATAGAGTGTAAAAGCATAAGCGAGCTTGACTGCGAGACTGACATGTCAAGCAGAGACGAAAGTCGGTTTTAGTGATCCGACGGTGCTGAGTGGAAAGGCCGTCGCTCAACGGATAAAAGTTACTCTAGGGATAACAGGCTGA
>M03053_135_000000000-ALP1V_1_2115_13807_5670/	
GGACAGAAAGACCCTATGAAGCTTTACTGTAACCTGGAATTGCTCTCAAGCTTATCTTGCGCAGCTTAGGTGGGAGACGTTGAACTTCTTCTTCCGGGAAGGAGGGAGTCATCAGTGAGATACCACTCTTGGTAAGCTAGAGCGCTCATTTCTAACCGTCAACCGGTAGAAAGACAGTTTCAGGCGGGCAGTTTGACTGGGGCAGTCACCTCCCAAAAGGTAATGGAGGTGTACAAAGGTTCGCTCAGGCTGGACGGAAATCAGCCATAGAGTGTAAAAGCATAAGCGAGCTTGACTGCGAGACTGACATGTCAAGCAGAGACGAAAGTCGGTTTTAGTGATCCGACGGTGCTGAGTGGAAAGGCCGTCGCTCAACGGATAAAAGTTACTCTAGGGATAACAGGCTGA
>M03053_135_000000000-ALP1V_1_1112_11641_24577/	
GGACAAAAAGACCCTATGCAGCTTTACTGTAACCTGAAATTGAAATTGGACTTTAGTCGCGCAGCATAGGTGGGAAGCGTTGAGAATATTCTTGCGGGAATATTGGAGCTATCAGTGAGATACCACTCTTCTAGTGTTAGATTTCTAACTTTGAACCATTATCTGGTCAAGGAACAGTTTCAGGCGGGCAGTTTGACTGGGGCGGTCGCCTCCTAAATGGTAACGGAGGCGTACAAAGGTTTCCTCTGAACGGGTAGAAATCGTATCTAGAGTGTAAAGGCATAAGGAAGCTTGACTGTGAGACCTACAAGTCGAGCAGGGACGAAAGTCGGTCTTAGTGATCTGACGGTACTGAGTGGAAAGGCCGTCACTCAACGGATAAAAGTTACTCTAGGGATAACAGGCTGA
>M03053_135_000000000-ALP1V_1_1118_7259_20683/	
GGACAGAAAGACCCTATGCAGCTTTACTGTAACCTGGAATTGCTCTCAAGCTTATTTTGCGCAGCTTAGGTGGGAGACGTTGAACTTCTTTTTCCGGAAAGGAGGGAGTCATCAGTGAGATACCACTCTTGGTAAGCTAGAGCGCTCATTTCTAACCGTTATCCGGTAGAAAGACAGTTTCAGGCGGGCAGTTTGACTGGGGCAGTCACCTCCCAAAAGGTAATGGAGGTGTACAAAGGTTCGCTCAGGCTGGACGGAAATCAGCCATAGAGTGTAAAAGCATAAGCGAGCTTGACTGCGAGACTGACATGTCAAGCAGAGACGAAAGTCGGTTTTAGTGATCCGACGGTGCTGAGTGGAAAGGCCGTCGCTCAACGGATAAAAGCTACTCTAGGGATAACAGGCTGA
>M03053_135_000000000-ALP1V_1_1105_25343_15843/	
GGACAGAAAGACCCTATGCAGCTTTACTGTAGCTTGATATTGGCTTCGAGCTTTATTTGTGCAGTATAAGTGGGAGGCATTAACAATTTTCTTGTGGGAAAAATAGGGCCATTAGTGAGATACCACTCTAACAAGGCTAGAATTCTAACCTTAGGTCGTTATCCGATTAAGGGACAGTTTTAGGTGGGCAGTTTGACTGGGGCGGTCGCCTCCTAAAAGGTAACGGAGGTGTGCAAAGGTTTCCTCAGGCTGGTTGGAAATCAGCTGACGAGTGCAAAAGCAGAAGGAAGCTTGACTGTGAGACCTACAAGTCGAACAGGGACGAAAGTCGGTTTTAGTGATCCGACGGTTCTGAGTGGAAGGGCCGTCGCTCAACGGATAAAAGTTACTCTAGGGATAACAGGCTGA
>M03053_135_000000000-ALP1V_1_2111_13495_1526/	
GGACAAAAAGACCCTATGCAGCTTTACTGTAACCTGGAATTGCTCTCAAGCTTATTTCGCGCAGCTTAGGTGGGAGACGTTGAACCTTTTCTTCCGGGAAAGGGGGAGTCATCAGTGAGATACCACTCTTGGTAAGCTAGAGCGCTCATTTTTAACCGTTATCCGGTAAAAAGACAGTTTCAGGCGGGCAGTTTGACTGGGGCAGTCACCTCCCAAAAGGTAATGGAGGTGTACAAAGGTTCCCTCAGGCTGGACGGAAATCAGCCATAGAGTGTAAAAGCATAAGGGAGCTTGACTGCGAGACGGACATGTCAAGCAGAGACGAAAGTCGGTTTTAGTGATCCGACGGTGCTGAGTGGAAAGGCCGTCGCTCAACGGATAAAAGTTACTCTAGGGATAACAGGCTGA
>M03053_135_000000000-ALP1V_1_1107_23944_9368/	
GGACAGAAAGACCCTATGCAGCTTTACTGTAACTTGAAATTGAAATTGGACTTTAGTCGCGCAGCATAGGTGGGAGGCTTTGAAGCTACTCTTGCGGGAGAAGCTGAGCTATCAGTGAGATACCACTCTTCTAATGTTAGATTTCTAACTTTGAACCATCATCTGGTCAGAGAACAGTTTCAGGCGGGCAGTTTGACTGGGGCGGTCGCCTCCCAAACGGTAACGGAGGCGCACAAAGGTTTCCTCTGAACGGGTAGAAATCGTATCTAGAGTGTAAAGGCAAAAGGGAGCTTGACTGTGAGACTTACAAGTCAAGCAGGGACGAAAGTCGGTCTTAGTGATCTGACGGTGCTGAGTGGAAAGGCCGTCGCTCAACGGATAAAAGTTACTCTAGGGATAACAGGCTGA
>M03053_135_000000000-ALP1V_1_2102_23265_14862/	
GGACAGAAAGACCCTATGCAGCTTTACTGTAACCTGGAATTGCTCTCAAGCTTATCTTGCGCAGCTTAGGTGGGAGACGTTGAACTTCTTCTTCCGGGAAGGAGGGAGTCATCAGTGAGATACCACTCTTGGTAAGCTAGAGCGCTCATTTCTAACCGTCAACCGGTAGAAAGACAGTTTCAGGCGGGCAGTTTGACTGGGGCAGTCACCTCCCAAAAGGTAATGGAGGTGTACAAAGGTTCGCTCAGGCTGGACGGAAATCAGCCATAGAGTGTAAAAGCATAAGCGAGCTTGACTGCGAGACTGACATGTCAAGCAGAGACGAAAGTCGGTTTTAGTGATCCGACGGTGCTGAGTGGAAAGGCCGTCGCTCAACGGATAAAAGTTACTCTAGGGATAACAGGCTGA
>M03053_135_000000000-ALP1V_1_1104_17727_1616/	
GGACAGAAAGACCCTATGCAGCTTTACTGTAGCTTGGTATTGTGCCCGGGCTCTGAATGCGCAGGATAGGTGGGAGACGTTGATCTCATGGTTGCGGCTATGAGTTAGTCACTGGTGAGATACCACTCTTTCAGAGCTAGGGTTCTAACGTTCACCCGTTATCCGGGGAGCGGACAGTATCAGGTGGGCAGTTTGACTGGGGCGGTCGCCTCCTAAAAGGTAACGGAGGCGCACAAAGGTTTCCTCAGGCTGGTTGGAAATCAGCTGACGAGTGCAAAAGCAGAAGGAAGCTTGACTGTGAGACCTACAAGTCGAACAGGGACGAAAGTCGGTTTTAGTGATCCGACGGTTCTGAGTGGAAGGGCCGTCGCTCAACGGATAAAAGTTACTCTAGGGATAACAGGCTGA
>M03053_135_000000000-ALP1V_1_2108_6054_8477/	
GGACAGAAAGACCCTATGCAGCTTTACTGTAACCTGGAATTGCTCTCAAGCTTATCTTGCGCAGCTTAGGTGGGAGACGTTGAACTTCTTCTTCCGGGAAGGAGGGAGTCATCAGTGAGATACCACTCTTGGTAAGCTAGAGCGCTCATTTCTAACCGTCAACCGGTAGAAAGACAGTTTCAGGCGGGCAGTTTGACTGGGGCAGTCACCTCCCAAAAGGTAATGGAGGTGTACAAAGGTTCCCTCAGGCTGGACGGAAATCAGCCATAGAGTGTAAAAGCATAAGGGAGCTTGACTGCGAGACGGACATGTCAAGCAGAGACGAAAGTCGGTTTTAGTGATCCGACGGTGCTGAGTGGAAAGGCCGTCGCTCAACGGATAAAAGTTACTCTAGGGATAACAGGCTGA
>M03053_135_000000000-ALP1V_1_1102_4876_12740/	
GGACAGAAAGACCCTATGAAGCTTTACTGTAACCTGGAATTGCTCTCAAGCTTATCTTGCGCAGCTTAGGTGGGAGACGTTGAACTTCTTCTTCCGGGAAGGAGGGAGTCATCAGTGAGATACCACTCTTGGTAAGCTAGAGCGCTCATTTCTAACCGTCAACCGGTAGAAAGACAGTTTCAGGCGGGCAGTTTGACTGGGGCAGTCACCTCCCAAAAGGTAATGGAGGTGTACAAAGGTTCGCTCAGGCTGGACGGAAATCAGCCATAGAGTGTAAAAGCATAAGCGAGCTTGACTGCGAGACTGACATGTCAAGCAGAGACGAAAGTCGGTTTTAGTGATCCGACGGTGCTGAGTGGAAAGGCCGTCGCTCAACGGATAAAAGTTACTCTAGGGATAACAGGCTGA
>M03053_135_000000000-ALP1V_1_2114_17570_13473/	
GGACAGAAAGACCCTATGCAGCTTTACTGTAACCCGGAATTGCTCTCAAGCTTATCTTGCGCAGCTTAGGTAGGAGACGTTGAACTTCTTCTTCCGGGAAGGAGGGAGTCATCAGTGAGATACCACTCTTGGTAAGCTAGAGCGCTCATTTCTAACCGTCAACCGGTAGAAAGACAGTTTCAGGCGGGCAGTTTGACTGGGGCAGTCACCTCCCAAAAGGTAATGGAGGTGTACAAAGGTTCGCTCAGGCTGGACGGAAATCAGCCATAGAGTGTAAAAGCATAAGCGAGCTTGACTGCGAGACTGACATGTCAAGCAGAGACGAAAGTCGGTTTTAGTGATCCGACGGTGCTGAGTGGAAAGGCCGTCGCTCAACGGATAAAAGTTACTCTAGGGATAACAGGCTGA
>M03053_135_000000000-ALP1V_1_2113_23580_5031/	
GGACAGAAAGACCCTATGCAGCTTTACTGTAACCTGGAATTGCTCTCAAGCTTATCTTGCGCAGCTTAGGTGGGAGACGTTGAACTTCTTCTTCCGGGAAAGAGGGAGTCATCAGTGAGATACCACTCTTGGTAAGCTAGAGCGCTCATCTCTAACCGTCAACCGGTAGAAAGACAGTTTCAGGCGGGCAGTTTGACTGGGGCAGTCACCTCCCAAAAGGTAATGGAGGTGTACAAAGGTTCGCTCAGGCTGGACGGAAATCAGCCATAGAGTGTAAAAGCATAAGCGAGCTTGACTGCGAGACTGACATGTCAAGCAGAGACGAAAGTCGGTTTTAGTGATCCGACGGTGCTGAGTGGAAAGGCCGTCGCTCAACGGATAAAAGTTACTCTAGGGATAACAGGCTGA
>M03053_135_000000000-ALP1V_1_2112_15716_11788/	
GGACAAAAAGACCCTATGCAGCTTTACTGTAACCTGGAATTGCTCTCAAGCTTATCTTGCGCAGCTTAGGTGGGAGGCTATGAACCTTTTCTTCTGGGAAGAGGGGAGCCATCAGTGAGATACCAGTCTTGGTAAGCTAGAGCGCTCAGTCTTCACCGTCATCCGGTAAGACGACAGTTTCAGGCGGGCAGTTTGACTGGGGCAGTCACCTCCCAAAAGGTAATGGAGGTGTGCAAAGGTTCCCTCAGGCTGGACGGAAATCAGCCATAGAGTGTAAAAGCATAAGGGAGCTTGACTGCGAGACTGACATGTCAAGCAGAGACGAAAGTCGGCTTTAGTGATCCGACGGTGCTGTGTGGAAAGGCCGTCGCTCAACGGATAAAAGTTACTCTAGGGATAACAGGCTGA
>M03053_135_000000000-ALP1V_1_2112_9122_1093/	
NGACAGAAAGACCCTATGCAGCTTTACTGTAACCTGAAATTGAAATTGGACTTTAGTCGCGCAGTATAGGTGGGAGGCGTTGAAAGTATTCTTGCGGGAATACCGGAGCTATCAGTGAGATACCACTCTTCTAATGTTAGATTTCTAACTTTGAACCATTATCTGGTCAAAGAACAGTTTCAGGCGGGCAGTTTGACTGGGGCGGTCGCCTCCCAAATGGTAACGGAGGCGTACAAAGGTTTCCTCTGAACGGGTAGAAATCGTATCTAGAGTGTAAAGGCATAAGGAAGCTTGACTGTGAGACCTACGAGTCGAACAGGGACGAAAGTCGGTCTTAGTGATCTGACGGTACTGAGTGGAAAGGCCGTCACTCAACGGATAAAAGTTACTCTAGGGATAACAGGCTGN
>M03053_135_000000000-ALP1V_1_1106_2414_10497/	
GGACAGAAAGACCCTATGCAGCTTTACTGTAACCTGGAATTGCTCTCAAGCTTATCTTGCGCAGCTTAGGTGGGAGACGTTGAACTTCTTCTTCCGGGAAGGAGGGAGTCATCAGTGAGATACCACTCTTGGTAAGCTAGAGCGCTCATTTCTAACCGTCAACCGGTAGAAAGACAGTTTCAGGCGGGCAGTTTGACTGGGGCAGTCACCTCCCAAAAGGTAATGGAGGTGTACAAAGGTTCGCTCAGGCTGGACGGAAATCAGCCATAGAGTGTAAAAGCATAAGGAAGCTTGATTGTGAGACCTACAAGTCGAACAAAGACGAAAGTCGGCCTTAGTGATCCGACGGTTCCGAGTGGAAGGGCCGTCGCTCAACGGATAAAAGTTACTCTAGGGATAACAGGCTGA
>M03053_135_000000000-ALP1V_1_1114_9640_3083/	
GGACAGAAAGACCCTATGCAGCTTTACTGTAACCTGGAATTGCTCTCAAGCTTATCTTGCGCAGCTTAGGTGGGAGACGTTGAACTTCTTCTTCCGGGAAGGAGGGAGTCATCAGTGAGATACCACTCTTGGTAAGCTAGAGCGCTCATTTCTAACCGTCAACCGGTAGAAAGACAGTTTCAGGCGGGCAGTTTGACTGGGGCAGTCACCTCCCAAAAGGTAATGGAGGTGTACAAAGGTTCGCTCAGGCTGGACGGAAATCAGCCATAGAGTGTAAAAGCATAAGCGAGCTTGACTGCAAGACTGACATGTCAAGCAGAGACGAAAGTCGGTTTTAGTGATCCGACGGTGCTGAGTGGAAAGGCCGTCGCTCAACGGATAAAAGTTACTCTAGGGATAACAGGCTGA
>M03053_135_000000000-ALP1V_1_1109_9235_6498/	
GGACAGAAAGACCCTATGCAGCTTTACTGTAGCTTGGTATTGTGCTCGGGCTCGCAATGCGCAGGATAGGTGGGAGGCTTTGATCCATTGCTTGTGGGTGATGGTGAGCCACTGGTGAGATACCACTCTTTGCGAGCTAGGGTTCTAACGGTTACCCGTTATCCGGGAACCGGACAGTATCTGGTGGGCAGTTTGACTGGGGCGGTCGCCTCCTAAAAGGTAACGGAGGCGCGCAAAGGTTCCCTCAGGCTGGTTGGAAATCAGCCGACGAGTGCAAAAGCAGAAGGGAGCTTGACTGTGAGACCTACAAGTCGAACAGGGACGAAAGTCGGTTTTAGTGATCCGACGGTTCTGAGTGGAAGGGCCGTCGCTCAACGGATAAAAGTTACTCTAGGGATAACAGGCTGA
>M03053_135_000000000-ALP1V_1_2117_22253_9408/	
GGACAGAAAGACCCTATGCAGCTTTACTGTAACCTGGAATTGCTCTCAAGCTTATCTTGCGCAGCTTAGGTGGGAGACGTTGAACTTCTTCTTCCGGGAAGGAGGGAGTCATCAGTGAGATACCACTCTTGGTAAGCTAGAGCGCTCATTTCTAACCGTCAACCGGTAGAAAGACAGTTTCAGGCGGGCAGTTTGACTGGGGCAGTCACCTCCCAAAAGGTAATGGAGGTGTACAAAGGTTCGCTCAGGCTGGACGGAAATCAGCCATAGAGTGTAAAAGCATAAGCGAGCTTGACTGCGAGACTGACATGTCAAGCAGAGACGAAAGTCGGTTTTAGTGATCCGACGGTGCTGAGTGGAAAGGCCGTCGCTCAACGGATAAAAGTTACTCTAGGGATAACAGGCTGA
>M03053_135_000000000-ALP1V_1_2110_5728_8298/	
GGACAGAAAGACCCTATGCAGCTTTACTGTAACCTGGAATTGCTCTCAAGCTTATCTTGCGCAGCTTAGGTGGGAGGCTATGAACCTTTTCTTCCGGGAAGAGGGGAGCCATCAGTGAGATACCACTCTTGGTAAGCTAGAGCGCTCAGTCTTCACCGTTATCCGGTAAGACGACAGTTTCAGGCGGGCAGTTTGACTGGGGCAGTCACCTCCCAAAAGGTAATGGAGGTGTGCAAAGGTTTCCTCAGGCTGGTCGGAAATCAGTCGTAGAGTGTAAAGGCATAAGGAAGCTTGATTGTGAGACCTACAAGTCGAACAAAGACGAAAGTCGGCCTTAGTGATCCGACGGTTCCAAGTGGAAGGGCCGTCGCTCAACGGATAAAAGTTACTCTAGGGATAACAGGCTGA
>M03053_135_000000000-ALP1V_1_1116_3791_8114/	
GGACAGAAAGACCCTATGAAGCTTTACTGTAACCTGGAATTGCTCTCAAGCTTATCTTGCGCAGCTTAGGTGGGAGGCTATGAACCTTTTCTTCCGGGAAGAGGGGAGCCATCAGTGAGATACCACTCTTGGTAAGCTAGAGCGCTCATTTCTAACCGTCAACCGGTAGAAAGACAGTTTCAGGCGGGCAGTTTGACTGGGGCAGTCACCTCCCAAAAGGTAATGGAGGTGTACAAAGGTTCGCCCAGGCTGGACGGAAATCAGCCATAGAGTGTAAAAGCATAAGCGAGCTTGGCTGCGAGACTGACATGTCAAGCAGAGACGAAAGTCGGTTTTAGTGATCCGACGGTGCTGAGTGGAAAGGCCGTCGCTCAACGGATAAAAGTTACTCTAGGGATAACAGGCTGA
>M03053_135_000000000-ALP1V_1_1107_14013_21805/	
GGACAGAAAGACCCTATGAAGCTTTACTGTAACCTGGAATTGCTCTCAAGCTTATCTTGCGCAGCTTAGGTGGGAGACGTTGAACTTCTTCTTCCGGGAAGGAGGGAGTCATCAGTGAGATACCACTCTTGGTAAGCTAGAGCGCTCATTTCTAACCGTCAACCGGTAGAAAGACAGTTTCAGGCGGGCAGTTTGACTGGGGCAGTCACCTCCCAAAAGGTAATGGAGGTGTGCAAAGGTTCCCTCAGGCTGGACGGAAATCAGCCATAGAGTGTAAAAGCATAAGGGAGCTTGACTGCGAGACTGACATGTCAAGCAGAGACGAAAGTCGGCTTTAGTGATCCGACGGTGCTGTGTGGAAAGGCCGTCGCTCAACGGATAAAAGTTACTCTAGGGATAACAGGCTGA
>M03053_135_000000000-ALP1V_1_1107_13195_24104/	
GGACAAAAAGACCCTATGCAGCTTTACTGTAACTTGAAATTGAAATTGGACTTTAGTCGCGCAGTATAGGTGGGAGGCGTTGAGCATATTCTTGCGGGAATATAGGAGCCATCAGTGAGATACCACTCTTCTAATGTTAGATTTCTAACCTTGTACCATTATCTGGTCAAGGAACAGTTTCAGGCGGGCAGTTTGACTGGGGCGGTCGCCTCCCAAACGGTAACGGAGGCGTACAAAGGTTTCCTCTGAACGGATCGAAATCGTATCTAGAGTATAAAGGCATAAGGAAGCTTGACTGTGAGACCTACAAGTCGAGCAGGGACGAAAGTCGGTCTTAGTGATCTGACGGTACTGAGTGGAAAGGCCGTCACTCAACGGATAAAAGTTACTCTAGGGATAACAGGCTGA
>M03053_135_000000000-ALP1V_1_1103_29456_13056/	
GGACAGAAAGACCCTATGAAGCTTTACTGTAACCTGGAATTGCTCTCAAGCTTATCTTGCGCAGCTTAGGTGGGAGACGTTGAACTTCTTCTTCCGGGAAGGAGGGAGTCATCAGTGAGATACCACTCTTGGTAAGCTAGAGCGCTCATTTCTAACCGTCAACCGGTAGAAAGACAGTTTCAGGCGGGCAGTTTGACTGGGGCAGTCACCTCCCAAAAGGTAATGGAGGTGTACAAAGGTTCGCTCAGGCTGGACGGAAATCAGCCATAGAGTGTAAAAGCATAAGCGAGCTTGACTGCGAGACTGACATGTCAAGCAGAGACGAAAGTCGGTTTTAGTGATCCGACGGTGCTGAGTGGAAAGGCCGTCGCTCAACGGATAAAAGTTACTCTAGGGATAACAGGCTGA
>M03053_135_000000000-ALP1V_1_1115_27002_11966/	
GGACAGAAAGACCCTATGAAGCTTTACTGTAGCTTGATATTGGCTCCGGGCTTTGTTTGCGCAGGATAGGTGGGAGGCGTTGAAGATTTTCTTGCGGGGAAGTTGGAGCCGTTGGTGAGATACCACTCTAACAATGCTAGGATTCTAACCCTATACCGTTATCCGGTTAGGGGACAGTTTCAGGTGGTCAGTTTGACTGGGGCGGTCGCCTCCCAAAAGGTAACGGAGGCGTGCAAAGGTTTCCTCAGGCCGGTCGGAAATCGGTCGTAGAGTGTAAAGGCATAAGGAAGCTTGATTGTGAGACCTACAAGTCGAACAAAGACGAAAGTCGGCCTTAGTGATCCGACGGTTCCGAGTGGAAGGGCCGTCGCTCAACGGATAAAAGTTACTCTAGGGATAACAGGCTGA
>M03053_135_000000000-ALP1V_1_1111_23832_13192/	
GGACAGAAAGACCCTATGCAGCTTTACTGTAACCTGGAATTGCTCTCAAGCTTATCTTGCGCAGCTTAGGTGGGAGGCTATGAACCTTTTCTTCTGGGAAGAGGGGAGCCATCAGTGAGATACCACTCTTGGTAAGCTAGAGCGCTCAGTCTTCACCGTCATCCGGTAAGACGACAGTTTCAGGCGGGCAGTTTGACTGGGGCAGTCACCTCCCAAAAGGTAATGGAGGTGTGCAAAGGTTCCCTCAGGCTGGACGGAAATCAGCCATAGAGTGTAAAAGCATAAGGGAGCTTGACTGCGAGACTGACATGTCAAGCAGAGACGAAAGTCGGCTTTAGTGATCCGACGGAGCTGTGTGGAAAGGCCGTCGCTCAACGGATAAAAGTTACTCTAGGGATAACAGGCTGA
>M03053_135_000000000-ALP1V_1_1114_24135_17629/	
GGACAGAAAGACCCTATGCAGCTTTACTGTAACTTGAAATTGAAATTGGACTTTAGTCGCGCAGCATAGGTGGGAGGCCTTGAAGCTACTCTTGCGGGAGAAGCTGAGCTATCAGTGAGATACCACTCTTCTAATGTTAGATTTCTAACTTTGAACCATCATCTGGTCAGAGAACAGTTTCAGGCGGGCAGTTTGACTGGGGCGGTCGCCTCCCAAACGGTAACGGAGGCGCACAAAGGTTTCCTCTGAACGGGTAGAAATCGTATCTAGAGTGTAAAGGCATAAGGAAGCTTGACTGTGAGACCTACAAGTCGAACAGGGACGAAAGTCGGTCTTAGTGATCTGACGGTACTGAGTGGAAAGGCCGTCACTCAACGGATAAAAGTTACTCTAGGGATAACAGGCTGA
>M03053_135_000000000-ALP1V_1_1102_20102_5705/	
GGACAGAAAGACCCTATGCAGCTTTACTGTAGCTTGATATTGGCTCCGGGCTTTGTTTGCGCAGGATAGGTGGGAGGCGTTGAAAATTTTCTTGCGGGAAGATTGGAGCCGTTGGTGAGATACCACTCTAACAATGCTAGGATTCTAACCCTACACCGTTATCCGGTTAGGGGACAGTTTCAGGTGGTCAGTTTGACTGGGGCGGTCGCCTCCCAAAAGGTAACGGAGGCGTGCAAAGGTTTCCTCAGGCTGGTCGGAAATCAGTCGTAGAGTGTAAAAGCATAAGCGAGCTTGACTGCGAGACTGACATGTCAAGCAGAGACGAAAGTCGGTTTTAGTGATCCGACGGTGCTGAGTGGAAAGGCCGTCGCTCAACGGATAAAAGTTACTCTAGGGATAACAGGCTGA
>M03053_135_000000000-ALP1V_1_1103_28158_9861/	
GGACAGAAAGACCCTATGCAGCTTTACTGTAACCTGGAATTGCTCTCAAGCTTATTTCGCGCAGCTTAGGTGGGAGACGTTGAACCTTTTCTTCCGGGAAAGGGGGAGTCATCAGTGAGATACCACTCTTGGTAAGCTAGAGCGCTCATTTTTAACCGTTATCCGGTAAAAAGACAGTTTCAGGCGGGCAGTTTGACTGGGGCAGTCACCTCCCAAAAGGTAATGGAGGTGTACAAAGGTTCGCTCAGGCTGGACGGAAATCAGCCATAGAGTGTAAAAGCATAAGCGAGCTTGACTGCGAGACTGACATGTCAAGCAGAGACGAAAGTCGGTTTTAGTGATCCGACGGTGCTGAGTGGAAAGGCCGTCGCTCAACGGATAAAAGTTACTCTAGGGATAACAGGCTGA
>M03053_135_000000000-ALP1V_1_2101_20248_4973/	
GGACAAAAAGACCCTATGCAGCTTTACTGTAGCTTGATATTGGCTCCGGGCTTTGTTTGCGCAGGATAGGTGGGAGGCGTTGAAAATTTTCTTGCGGGAAGATTGGAGCCGTTGGTGAGATACCACTCTAACAATGCTAGGATTCTAACCCTACACCGTTATCCGGTTAGGGGACAGTTTCAGGTGGTCAGTTTGACTGGGGCGGTCGCCTCCCAAAAGGTAACGGAGGCGTGCAAAGGTTTCCTCAGACTGGTCGGAAATCAGTCGTAGAGTGTAAAGGCATAAGGAAGCTTGATTGTGAGACCTACAAGTCGAACAAAGACGAAAGTCGGCCTTAGTGATCCGACGGTTCCGAGTGGAAGGGCCGTCGCTCAACGGATAAAAGTTACTCTAGGGATAACAGGCTGA
>M03053_135_000000000-ALP1V_1_1116_14762_12407/	
GGACAGAAAGACCCTATGAAGCTTTACTGTAACCTGAAATTGAAATTGGACTTTAGTCGCGCAGTATAGGTGGGAGGCGTTGAAAGTATTCTTGCGGGAATACCGGAGCTATCAGTGAGATACCACTCTTCTAATGTTAGATTTCTAACTTTGAACCATTATCTGGTCAAAGAACAGTTTCAGGCGGGCAGTTTGACTGGGGCGGTCGCCTCCCAAATGGTAACGGAGGCGTACAAAGGTTTCCTCTGAACGGGTAGAAATCGTATCTAGAGTGTAAAGGCATAAGGAAGCTTGACTGTGAGACCTACAAGTCGAACAGGGACGAAAGTCGGTCTTAGTGATCTGACGGTACTGAGTGGAAAGGCCGTCACTCAACGGATAAAAGTTACTCTAGGGATAACAGGCTGA
>M03053_135_000000000-ALP1V_1_1101_2790_8773/	
GGACAAAAAGACCCTATGAAGCTTTACTGTAACTTGAAATTGAAATTGGACTTTAGTCGCGCAGCATAGGTGGGAGGCGTTGATGATATTCTTGCGGGAGTATTGGAGCTATCAGTGAGATACCACTCTTCTAATGTTAGATTTCTAACTTTGAACCATTATCTGGTCAGAGAACAGTTTCAGGCGGGCAGTTTGACTGGGGCGGTCGCCTCCCAAACGGTAACGGAGGCGCACAAAGGTTTCCTCTGAACGGGTAGAAATCGTATCTAGAGTGTAAAGGCATAAGGAAGCTTGACTGTGAGACCTACAAGTCGAACAGGGACGAAAGTCGGTCTTAGTGATCTGACGGTACTGAGTGGAAAGGCCGTCACTCAACGGATAAAAGTTACTCTAGGGATAACAGGCTGA
>M03053_135_000000000-ALP1V_1_2107_2136_14328/	
GGACAGAAAGACCCTATGCAGCTTTACTGTAACTTGAAATTGAAATTGGACTTTAGTCGCGCAGTATAGGTGGGAGGCGTTGAAAATAATCTTGCGGGAATATTGGAGCCATCAGTGAGATACCACTCTTCTAATGTTAGATTTCTAACTTTGAACCATTATCTGGTCAAAGGACAGTTTCAGGCGGGCAGTTTGACTGGGGCGGTCGCCTCCCAAATGGTAACGGAGGCGTACAAAGGTTTCCTCTGAACGGGTAGAAATCGTATCTAGAGTGTAAAGGCATAAGGAAGCTTGACTGTGAGACCTACAAGTCGAACAGGGACGAAAGTCGGTCTTAGTGATCTGACGGTACTGAGTGGAAAGGCCGTCACTCAACGGATAAAAGTTACTCTAGGGATAACAGGCTGA
>M03053_135_000000000-ALP1V_1_2119_24185_13094/	
GGACAGAAAGACCCTATGAAGCTTTACTGTAACCTGGAATTGCTCTCAAGCTTATCTTGCGCAGCTTAGGTGGGAGACGTTGAACTTCTTCTTCCGGGAAGGAGGGAGTCATCAGTGAGATACCACTCTTGGTAAGCTAGAGCGCTCATTTCTAACCGTCAACCGGTAGAAAGACAGTTTCAGGCGGGCAGTTTGACTGGGGCAGTCACCTCCCAAAAGGTAATGGAGGTGTACAAAGGTTCGCTCAGGCTGGACGGAAATCAGCCATAGAGTGTAAAAGCATAAGCGAGCTTGACTGCGAGACTGACATGTCAAGCAGAGACGAAAGTCGGTTTTAGTGATCCGACGGTGCTGAGTGGAAAGGCCGTCGCTCAACGGATAAAAGTTACTCTAGGGATAACAGGCTGA
>M03053_135_000000000-ALP1V_1_1119_23571_15021/	
GGACAGAAAGACCCTATGCAGCTTTACTGTAACTTGAAATTGAAATTGGACTTTATTTGCGCAGTATAGGTGGGAGGCGTTGATTTTATTCTTGCGGGAATTTAGGAGCCATCAGTGAGATACCACTCTGGTAATGTTAGATTTCTAACTTTGTATCATGATCTGGTCAAAGAACAGTTTCAGGCGGGCAGTTTGACTGGGGCGGTCGCCTCCCAAATGGTAACGGAGGCGTACAAAGGTTTCCTCTGAACGTGTAGAAATCGTATCTAGAGTGTAAAGGCATAAGGAAGCTTGACTGTGAGACCTACAAGTCGAGCAGGGACGAAAGTCGGTCTTAGTGATCTGACGGTGCTGAGTGGAAAGGCCGTCACTCAACGGATAAAAGTTACTCTAGGGATAACAGGCTGA
>M03053_135_000000000-ALP1V_1_1115_12091_4369/	
GGACAGAAAGACCCTATGAAGCTTTACTGTAACTTGAAATTGAAATTGGACTTTATTCGCGCGGTATAGGTGGGAGGCGTTGATTATAATCTCGTGGGATTATTGGAGCCATCAGTGAGATACCACTCTTGTAATGTTAGATTTCTAACTTTGAATCATTATCTGGTCAAAGAACAGTTTCAGGCGGGCAGTTTGACTGGGGCGGTCGCCTCGCAAACGGTAACGGAGGCGTACAAAGGTTTCCTCTGAACGGTTAGAAATCGTATCTAGAGTGTAAAGGCATAAGGAAGCTTGACTGTGAGACCTACAAGTCGAGCAGGGACGAAAGTCGGTCTTAGTGATCTGACGGTACTGAGTGGAAAGGCCGTCACTCAACGGATAAAAGTTACTCTAGGGATAACAGGCTGA
>M03053_135_000000000-ALP1V_1_1114_10785_20156/	
GGACAAAAAGACCCTATGCAGCTTTACTGTAGCCTGATATTGGCTCCGGGCTTTGTTTGCGCAGGATAGGTGGGAGGCGTTGAAAATGTTCTTGCGGGAATATTGGAGCCATTGGTGAGATACCACTCTAACAATGCTAGGATTCTAACCCTATACCGTTATCCGGTTAGGGGACAGTTTCAGGTGGTCAGTTTGACTGGGGCGGTCGCCTCCTAAAAGGTAACGGAGGCGTGCAAAGGTTTCCTCAGACTGGTTGGAAATCAGTCGAAGAGTGTAAAGGCATAAGGAAGCTTGATTGTGAGACCTACAAGTCGAACAAAGACGAAAGTCGGCCTTAGTGATCCGACGGTTCCGAGTGGAAGGGCCGTCGCTCAACGGATAAAAGTTACTCTAGGGATAACAGGCTGA
>M03053_135_000000000-ALP1V_1_2104_13572_16153/	
GGACAGAAAGACCCTATGCAGCTTTACTGTAACCTGAAATTGAAATTGGACTTTAGTCGCGCAGTATAGGTGGGAGGCGTTGAAAGTATTCTTGCGGGAATACCGGAGCTATCAGTGAGATACCACTCTTCTAATGTTAGATTTCTAACTTTGAACCATCATCTGGTCAGAGAACAGTTTCAGGCGGGCAGTTTGACTGGGGCGGTCGCCTCCCAAACGGTAACGGAGGCGCACAAAGGTTTCCTCTGAACGGGTAGAAATCGTATCTAGAGTGTAAAGGCATAAGGAAGCTTGACTGTGAGACCTACAAGTCGAACAGGGACGAAAGTCGGTCTTAGTGATCTGACGGTACTGAGTGGAAAGGCCGTCACTCAACGGATAAAAGTTACTCTAGGGATAACAGGCTGA
>M03053_135_000000000-ALP1V_1_1113_4753_7976/	
GGACAAAAAGACCCTATGAAGCTTTACTGTAACCTGGAATTGCTTTCAAGCTTATTTTGCGCAGCTTAGGTGGGAGGCTACGAACCTTTTCTTCCGGGAAGAGGGGAGCCATCAGTGAGATACCACTCTTGGTAAGCTAGAAAGCTCAGTCTTAACCGTTATCCGGTAAGACGACAGTTTCAGGCGGGCAGTTTGACTGGGGCAGTCACCTCCCAAAAGGTAATGGAGGTGCACAAAGGTTCCCTCAGGTTGGACGGAAATCAACCATAGAGTGTAAAAGCATAAGGGAGCTTGACTGCGAGACTGACATGTCAAGCAGAGACGAAAGTCGGTTTTAGTGATCCGACGGTGCTGCGTGGAAAGGCCGTCGCTCAACGGATAAAAGTTACTCTAGGGATAACAGGCTGA
>M03053_135_000000000-ALP1V_1_1118_22579_12951/	
GGACAAAAAGACCCTATGAAGCTTTACTGTAGCTTGAAATTGGCTCCGGGCTTTATTTGCGCAGGATAAGTGGGAGGCATTGATAATTTTCTTGTGGGAAAATTTGAGCCGTTGGTGAGATACCACTCTAATAATGCTAGGATTCTAACCTTATACCGTTATCCGGTTAAGGAACAGTTTCAGGTGGTCAGTTTGACTGGGGCGGTCGCCTCCTAAAAGGTAACGGAGGCGTGCAAAGGTTCCCTCAGGCTGGTTGGACATCAGTCGTAGAGTGTAAAGGCATAGGGGAGCTTGACTGCAAGACTTACAAGTCGAGCAGAGACGAAAGTCGGCCTTAGTGATCCGACGGTTCCGAGTGGAAGGGCCGTCGCTCAACGGATAAAAGTTACTCTAGGGATAACAGGCTGA
>M03053_135_000000000-ALP1V_1_2108_20571_12089/	
GGACAGAAAGACCCTATGCAGCTTTACTGTAACCTGGAATTGCTCTCAAGCTTATCTTGCGCAGCTTAGGTGGGAGACGTTGAACTTCTTCTTCCGGGAAGGAGGGAGTCATCAGTGAGATACCACTCTTGGTAAGCTAGAGCGCTCATTTCTAACCGTCAACCGGTAGAAAGACAGTTTCAGGCGGGCAGTTTGACTGGGGCAGTCACCTCCCAAAAGGTAATGGAGGTGTACAAAGGTTCGCTCAGGCTGGACGGAAATCAGCCATAGAGTGTAAAAGCATAAGCGAGCTTGAGTGCGAGACTGACATGTCAAGCAGAGACGAAAGTCGGTTTTAGTGATCCGACGGTGCTGAGTGGAAAGGCCGTCGCTCAACGGATAAAAGTTACTCTAGGGATAACAGGCTGA
>M03053_135_000000000-ALP1V_1_1103_4150_16318/	
GGACAGAAAGACCCTATGCAGCTTTACTGTAACCTGGAATTGCTCTCAAGCTTATCTTGCGCAGCTTAGGTGGGAGGCTATGAACCTTTTCTTCTGGGAAGAGGGGAGCCATCAGTGAGATACCACTCCTGGTAAGCTAGAGCGCTCAGTCTTCACCGTCATCCGGTAAGACGACAGTTTCAGGCGGGCAGTTTGACTGGGGCAGTCACCTCCCAAAAGGTAATGGAGGTGTGCAAAGGTTCCCTCAGGCTGGACGGAAATCAGCCATAGAGTGTAAAAGCATAAGCGAGCTTGACTGCGAGACTGACATGTCAAGCAGAGACGAAAGTCGGTTTTAGTGATCCGACGGTGCTGAGTGGAAAGGCCGTCGCTCAACGGATAAAAGTTACTCTAGGGATAACAGGCTGA
>M03053_135_000000000-ALP1V_1_1108_14191_3800/	
GGACAGAAAGACCCTATGCAGCTTTACTGTAACCTGGAATTGCTCTCAAGCTTATCTTGCGCAGCTTAGGTGGGAGGCTATGAACCTTTTCTTCTGGGAAGAGGGGAGCCATCAGTGAGATACCACTCTTGGTAAGCTAGAGCGCTCAGTCTTCACCGTCATCCGGTAAGACGACAGTTTCAGGCGGGCAGTTTGACTGGGGCAGTCACCTCCCAAAAGGTAATGGAGGTGTGCAAAGGTTCCCTCAGGCTGGACGGAAATCAGCCATAGAGTGTAAAAGCATAAGGGAGCTTGACTGCGAGACTGACATGTCAAGCAGAGACGAAAGTCGGCTTTAGTGATCCGACGGTGCTGTGTGGAAAGGCCGTCGCTCAACGGATAAAAGTTACTCTAGGGATAACAGGCTGA
>M03053_135_000000000-ALP1V_1_1118_19801_19792/	
GGACAGAAAGACCCTATGCAGCTTTACTGTATCCTGAGATTGGGTTTTGATTTTATTTGCGCAGAATAGGTGGGAGACTTTGAAGCTAGCCTTGTGGGGTTAGTGGAGTCATCTTTGAGATACCACTCTGATAAAATTGAAATTCTAACTTTACACCGTAAGCCGGTTAAAGAACAGTTTCAGGTGGGCAGTTTGACTGGGGCGGTCGCCTCCTAAAAGGTAACGGAGGCGTACAAAGGTTTCCTCAGATCGGTCAGAAATCGATCTTAGAGTATAATGGCAAAAGGAAGCTTGACTGTGAGACCTACAAGTCGAGCAGGGACGAAAGTCGGTCATAGTGATCTGACGATTCTGTGTGGAAAGGTCGTCACTCAACGGATAAAAGTTACTCTAGGGATAACAGGCTGA
>M03053_135_000000000-ALP1V_1_2111_8950_2037/	
GGACAGAAAGACCCTATGCAGCTTTACTGTAACCTGGAATTGCTCTCAAGCTTATTTCGCGCAGCTTAGGTGGGAGACGTTGAACCTTTTCTTCCGGGAAAGGGGGAGTCATCAGTGAGATACCACTCTTGGTAAGCTAGAGCGCTCATTTTTAACCGTTATCCGGTAAAAAGACAGTTTCAGGCGGGCAGTTTGACTGGGGCAGTCACCTCCCAAAAGGTAATGGAGGTGTACAAAGGTTCCCTCAGGCTGGACGGAAATCAGCCATAGAGTGTAAAAGCATGAGGGAGCTTGACTGCGAGACGGACATGTCAAGCAGAGACGAAAGTCGGTTTTAGTGATCCGACGGTGCTGAGTGGAAAGGCCGTCGCTCAACGGATAAAAGTTACTCTAGGGATAACAGGCTGA
>M03053_135_000000000-ALP1V_1_1102_8811_3776/	
GGACAAAAAGACCCTATGAAGCTTTACTGTAACTTGAAATTGAAATTGGACTTTAGTCGCGCAGTATAGGTGGGAGGCGTTGATAATACTCTTGCGGGAGTATTGGAGCTATCAGTGAGATACCACTCTGGTAATGTTAGATTTCTAACTTTGTATCATGATCTGGTCAAAGAACAGTTTCAGGCGGGCAGTTTGACTGGGGCGGTCGCCTCCCAAATGGTAACGGAGGCGTACAAAGGTTTCCTCTGAACGGGTAGAAATCGTATCTAGAGTGTAAAGGCATAAGGAAGCTTGACTGTGAGACCTACAAGTCGAGCAGGGACGAAAGTCGGTCTTAGTGATCTGACGGTGCTGAGTGGAAAGGCCGTCACTCAACGGATAAAAGTTACTCTAGGGATAACAGGCTGA
>M03053_135_000000000-ALP1V_1_1102_21509_20588/	
GGACAGAAAGACCCTATGCAGCTTTACTGTAACCTGGAATTGCTCTCAAGCTTATCTTGCGCAGCTTAGGTGGGAGACGTTGAACTTCTTCTTCCGGGAAGGAGGGAGTCATCAGTGAGATACCACTCTTGGTAAGCTAGAGCGCTCATTTCTAACCGTCAACCGGTAGAAAGACAGTTTCAGGCGGGCAGTTTGACTGGGGCAGTCACCTCCCAAAAGGTAATGGTGGTGTACAAAGGTTCGCTCAGGCTGGACGGAAATCAGCCATAGAGTGTAAAAGCATAAGCGAGCTTGACTGCGAGACTGACATGTCAAGCAGAGACGAAAGTCGGTTTTAGTGATCCGACGGTGCTGAGTGGAAAGGCCGTCGCTCAACGGATAAAAGTTACTCTAGGGATAACAGGCTGA
>M03053_135_000000000-ALP1V_1_2101_9831_19249/	
GGACAGAAAGACCCTATGAAGCTTTACTGTAACCTGAAATTGAAATTGGACTTTAGTCGCGCAGTATAGGTGGGAGGCGTTGAAAGTATTCTTGCGGGAATACCGGAGCTACCAGTGAGATACCACTCTTCTAATGTTAGATTTCTAACTTTGAACCATTATCTGGTCAAAGAACAGTTTCAGGCGGGCAGTTTGACTGGGGCGGTCGCCTCCCAAATGGTAACGGAGGCGCACAAAGGTTTCCTCTGAACGGGTAGAAATCGTATCTAGAGTGTAAAGGCATAAGGAAGCTTGACTGTGAGACCTACAAGTCGAACAGGGACGAAAGTCGGTCTTAGTGATCTGACGGTACTGAGTGGAAAGGCCGTCACTCAACGGATAAAAGTTACTCTAGGGATAACAGGCTGA
>M03053_135_000000000-ALP1V_1_1106_14692_18065/	
GGACAGAAAGACCCTATGCAGCTTTACTGTAACCTGGAATTGCTCTCAAGCTTATTTTGCGCAGCTTAGGTGGGAGACGTTGAACTTCTTTTTCCGGAAAGGAGGGAGTCATCAGTGAGATACCACTCTTGGTAAGCTAGAGCGCTCATTTCTAACCGTTATCCGGTAGAAAGACAGTTTCAGGCGGGCAGTTTGACTGGGGCAGTCACCTCCCAAAAGGTAATGGAGGTGTACAAAGGTTCGCTCAGGCTGGACGGAAATCAGCCATAGAGTGTAAAAGCATAAGCGAGCTTGACTGCGAGACTGACATGTCAAGCAGAGACGAAAGTCGGTTTTAGTGATCCGACGGTGCTGAGTGGAAAGGCCGTCGCTCAACGGATAAAAGTTACTCTAGGGATAACAGGCTGA
>M03053_135_000000000-ALP1V_1_2102_9098_17315/	
GGACAGAAAGACCCTATGCAGCTTTACTGTAACTTGAAATTGAAACTGGACTTTGTTTGCGCAGTATAGGTGGGAGGCTTTGATGATTTTCTTGCGGGAAAGTCGGAGCCATCAGTGAGATACCACTCCTATAATGTTAGGTTTCTAACTTTGAATCATTATCTGGTCAGAGGACAGTTTCAGGCGGGCAGTTTGACTGGGGCGGTCGCCTCCCAAATGGTAACGGAGGCGTACAAAGGTTTCCTCTGAACGGGTAGAAATCGTATCTAGAGTGTAAAGGCATAAGGAAGCTTGACTGTGAGACCTACAAGTCGAACAGGGACGAAAGTCGGTCTTAGTGATCTGACGGTACTGAGTGGAAAGGCCGTCACTCAACGGATAAAAGTTACTCTAGGGATAACAGGCTGA
>M03053_135_000000000-ALP1V_1_1109_8476_12390/	
GGACAGAAAGACCCTATGAAGCTTTACTGTAGCTTGGTATTGTGCCCGGGCTCTGAATGCGCAGGATAGGTGGGAGACGTTGATCTCATGGTTGCGGCTATGAGTTAGTCACTGGTGAGATACCACTCTTTCAGAGCTAGGGTTCTAACGTTCACCCGTTATCCGGGGAGCGGACAGTATCAGGTGGGCAGTTTGACTGGGGCGGTCGCCTCCTAAAAGGTAACGGAGGCGCACAAAGGTTTCCTCTGAACGGGTAGAAATCGTATCTAGAGTGTAAAGGCATAAGGAAGCTTGACTGTGAGACCTACAAGTCGAACAGGGACGAAAGTCGGTCTTAGTGATCTGACGGTACTGAGTGGAAAGGCCGTCACTCAACGGATAAAAGTTACTCTAGGGATAACAGGCTGA
>M03053_135_000000000-ALP1V_1_1110_26396_16681/	
GGACAGAAAGACCCTATGAAGCTTTACTGTAACCTGGAATTGCTCTCAAGCTTATCTTGCGCAGCTTAGGTGGGAGGCTATGAACCTTTCCTTCTGGGAAGAGGGGAGCCATCAGTGAGATACCACTCTTGGTAAGCTAGAGCGCTCAGTCTTCACCGTCATCCGGTAAGACGACAGTTTCAGGCGGGCAGTTTGACTGGGGCAGTCACCTCCCAAAAGGTAATGGAGGTGTGCAAAGGTTCCCTCAGGCTGGACGGAAATCAGCCATAGAGTGTAAAAGCATAAGGGAGCTTGACTGCGAGACTGACATGTCAAGCAGAGACGAAAGTCGGCTTTAGTGATCCGACGGTGCTGTGTGGAAAGGCCGTCGCTCAACGGATAAAAGTTACTCTAGGGATAACAGGCTGA
>M03053_135_000000000-ALP1V_1_1119_16117_23441/	
GGACAGAAAGACCCTATGCAGCTTTACTGTAGCTTGATATTGGCTCCGGCCTTTGTTTGCGCAGGATAGGTGGGAGGCGTTGAAAATTTTCTTGCGGGAAAATTGGAGCCATTGGTGAGATACCACTCTAACAATGCTAGGATTCTAACCCTATACCGTTATCCGGTTAGGGGACAGTTTCAGGTGGTCAGTTTGACTGGGGCGGTCGCCTCCTAAAAGGTAACGGAGGCGTGCAAAGGTTTCCTCAGACTGGTCGGAAATCAGTCGTAGAGTGTAAAGGCATAAGGAAGCTTGATTGTGAGACCTACAAGTCGAACAAAGACGAAAGTCGGCCTTAGTGATCCGACGGTTCCGAGTGGAAGGGCCGTCGCTCAACGGATAAAAGTTACTCTAGGGATAACAGGCTGA
>M03053_135_000000000-ALP1V_1_1118_9939_6215/	
GGACAGAAAGACCCTATGAAGCTTTACTGTAACCTGGAATTGCTCTCAAGCTTATCTTGCGCAGCTTAGGTGGGAGGCTATGAACCTTTTCTTCTGGGAAGAGGGGAGCCATCAGTGAGATACCACTCTTGGTAAGCTAGAGCGCTCAGTCTTCACCGTCATCCGGTAAGACGACAGTTTCAGGCGGGCAGTTTGACTGGGGCAGTCACCTCCCAAAAGGTAATGGAGGTGTGCAAAGGTTCCCCCAGGCTGGACGGAAATCAGCCATAGAGTGTAAAAGCATAAGGGAGCTTGACTGCGAGACTGACATGTCAAGCAGAGACGAAAGTCGGCTTTAGTGATCCGACGGTGCTGTGTGGAAAGGCCGTCGCTCAACGGATAAAAGTTACTCTAGGGATAACAGGCTGA
>M03053_135_000000000-ALP1V_1_1106_14060_22747/	
GGACAAAAAGACCCTATGCAGCTTTACTGTAACCTGGAATTGCTCTCAAGCTTATCTTGCGCAGCTTAGGTGGGAGGCTACGAACCTTTTCTTCCGGGAAGAGGGGAGCCATCAGTGAGATACCACTCTTGGTAAGCTAGAGCGCTCAGTCTTTACCGTTATCCGGTAAGACGACAGTTTCAGGCGGGCAGTTTGACTGGGGCAGTCACCTCCCAAAAGGTAATGGAGGTGTGCAAAGGTTCCCTCAGGCTGGACGGAAATCAGCCATAGAGTGTAAAAGCAAAAGGGAGCTTGACTGCGAGACTGACATGTCAAGCAGAGACGAAAGTCGGCTTTAGTGATCCGACGGTGCTGTGTGGAAAGGCCGTCGCTCAACGGATAAAAGTTACTCTAGGGATAACAGGCTGA
>M03053_135_000000000-ALP1V_1_1113_20097_18168/	
GGACAAAAAGACCCTATGCAGCTTTACTGTAACTTGAAATTGAAATTGGACTTTAGTCGCGCAGCATAGGTGGGAGGCGTTGATAATATTCTTGCGGGAATATTGGAGCTATCAGTGAGATACCACTCTTCTAATGTTAGATTTCTAACTTTGAACCATCATCTGGTCAAAGAACAGTTTCAGGCGGGCAGTTTGACTGGGGCGGTCGCCTCCCAAATGGTAACGGAGGCGTACAAAGGTTTCCTCTGAACGTGTAGAAATCGTATCTAGAGTGTAAAGGCATAAGGAAGCTTGACTGTGAGACCTACAAGTCGAGCAGGGACGAAAGTCGGTCTTAGTGATCTGACGGTGCTGAGTGGAAAGGCCGTCACTCAACGGATAAAAGTTACTCTAGGGATAACAGGCTGA
>M03053_135_000000000-ALP1V_1_1107_25481_13282/	
GGACAGAAAGACCCTATGAAGCTTTACTGTAACCTGGAATTGCTCTCAAGCTTATCTTGCGCAGCTTAGGTGGGAGACGTTGAACTTCTTCTTCCGGGAAGGAGGGAGTCATCAGTGAGATACCACTCTTGGTAAGCTAGAGCGCTCATTTCTAACCGTCAACCGGTAGAAAGACAGTTTCAGGCGGGCAGTTTGACTGGGGCAGTCACCTCCCAGAAGGTAATGGAGGTGTACAAAGGTTCGCTCAGGCTGGACGGAAATCAGCCATAGAGTGTAAAAGCATAAGCGAGCTTGACTGCGAGACTGACATGTCAAGCAGAGACGAAAGTCGGTTTTAGTGATCCGACGGTGCTGAGTGGAAAGGCCGTCGCTCAACGGATAAAAGTTACTCTAGGGATAACAGGCTGA
>M03053_135_000000000-ALP1V_1_2106_10285_14089/	
GGACAGAAAGACCCTATGAAGCTTTACTGTAACCTGGAATTGCTCTCAAGCTTATCTTGCGCAGCTTAGGTGGGAGACGTTGAACTTCTTCTTCCGGGAAGGAGGGAGTCATCAGTGAGATACCACTCTTGGTAAGCTAGAGCGCTCATTTCTAACCGTCAACCGGTAGAAAGACAGTTTCAGGCGGGCAGTTTGACTGGGGCAGTCACCTCCCAAAAGGTAATGGAGGTGTACAAAGGTTCGCTCAGGCTGGACGGAAATCAGCCATAGAGTGTAAAAGCATAAGCGAGCTTGACTGCGAGACTGACATGTCAAGCAGAGACGAAAGTCGGTTTTAGTGATCCGACGGTGCTGAGTGGAAAGGCCGTCGCTCAACGGATAAAAGTTACTCTAGGGATAACAGGCTGA
>M03053_135_000000000-ALP1V_1_1103_20331_7726/	
GGACAAAAAGACCCTATGAAGCTTTACTGTAACCTGGAATTGCTCTCAAGCTTATCTTGCGCAGCTTAGGTGGGAGACGTTGAACTTCTTCTTCCGGGAAGGAGGGAGTCATCAGTGAGATACCACTCTTGGTAAGCTAGAGCGCTCATTTCTAACCGTCAACCGGTAGAAAGACAGTTTCAGGCGGGCAGTTTGACTGGGGCAGTCACCTCCCAAAAGGTAATGGAGGTGTACAAAGGTTCGCTCAGGCTGGACGGAAATCAGCCATAGAGTGTAAAAGCATAAGCGAGCTTGACTGCGAGACTGACATGTCAAGCAGAGACGAAAGTCGGTTTTAGTGATCCGACGGTGCTGAGTGGAAAGGCCGTCGCTCAACGGATAAAAGTTACTCTAGGGATAACAGGCTGA
>M03053_135_000000000-ALP1V_1_1113_13796_21157/	
GGACAGAAAGACCCTATGAAGCTTTACTGTAACCTGGAATTGCTCTCAAGCTTATTTTGCGCAGCTTAGGTGGGAGACGTTGAACTTCTTTTTCCGGAAAGGAGGGAGTCATCAGTGAGATACCACTCTTGGTAAGCTAGAGCGCTCATTTCTAACCGTCAACCGGTAGAAAGACAGTTTCAGGCGGGCAGTTTGACTGGGGCAGTCACCTCCCAAAAGGTAATGGAGGTGTACAAAGGTTCGCTCAGGCTGGACGGAAATCAGCCATAGAGCGTAAAAGCATAAGCGAGCTTGACTGCGAGACTGACATGTCAAGCAGAGACGAAAGTCGGTTTTAGTGATCCGACGGTGCTGAGTGGAAAGGCCGTCGCTCAACGGATAAAAGTTACTCTAGGGATAACAGGCTGA
>M03053_135_000000000-ALP1V_1_1103_27346_16602/	
GGACAGAAAGACCCTATGCAGCTTTACTGTAACCTGAAATTGAAATTGGACTTTAGTCGCGCAGTATAGGTGGGAGGCGTTGAAAGTATTCTTGCGGGAATACCGGAGCTATCAGTGAGATACCACTCTTCTAATGTTAGATTTCTAACTTTGAACCATTATCTGGTCAAAGAACAGTTTCAGGCGGGCAGTTTGACTGGGGCGGTCGCCTCCCAAATGGTAACGGAGGCGTACAAAGGTTTCCTCTGAACTGGTAGAAATCGTATCTAGAGTGTAAAGGCATAAGGAAGCTTGACTGTGAGACCTACAAGTCGAACAGGGACGAAAGTCGGTCTTAGTGATCTGACGGTACTGAGTGGAAAGGCCGTCACTCAACGGATAAAAGTTACTCTAGGGATAACAGGCTGA
>M03053_135_000000000-ALP1V_1_1108_17810_10868/	
GGACAAAAAGACCCTATGCAGCTTTACTGTAACCTGGAATTGCTCTCAAGCTTATCTTGCGCAGCTTAGGTGGGAGACGTTGAACTTCTTCTTCCGGGAAGGAGGGAGTCATCAGTGAGATACCACTCTTGGTAAGCTAGAGCGCTCATTTCTAACCGTCAACCGGTAGAAAGACAGTTTCAGGCGGGCAGTTTGACTGGGGCAGTCACCTCCCAAAAGGTAATGGAGGTGTACAAAGGTTCGCTCAGGCTGGACGGAAATCAGCCATAGAGTGTAAAAGCATAAGCGAGCTTGACTGCGAGACTGACATGTCAAGCAGAGACGAAAGTCGGTTTTAGTGATCCGACGGTGCTGAGTGGAAAGGCCGTCGCTCAACGGATAAAAGTTACTCTAGGGATAACAGGCTGA
>M03053_135_000000000-ALP1V_1_1105_19117_7191/	
GGACAAAAAGACCCTATGCAGCTTTACTGTAACCTGGAATTGCTCTCAAGCTTATCTTGCGCAGCTTAGGTGGGAGGCTATGAACCTTTTCTTCCGGGAAGAGGGGAGCCATCAGTGAGATACCACTCTTGGTAAGCTAGAGCGCTCAGTCTTCACCGTTATCCGGTAAGACGACAGTTTCAGGCGGGCAGTTTGACTGGGGCAGTCACCTCCCAAAAGGTAATGGAGGTGTGCAAAGGTTCCCTCAGGCTGGACGGAAATCAGCCATAGAGTGTAAAAGCATAAGGGAGCTTGACTGCGAGACTGACATGTCAAGCAGAGACGAAAGTCGGCTTTAGTGATCCGACGGTGCTGTGTGGAAAGGCCGTCGCTCAACGGATAAAAGTTACTCTAGGGATAACAGGCTGA
>M03053_135_000000000-ALP1V_1_1108_21229_17874/	
GGACAGAAAGACCCTATGAAGCTTTACTGTAACCTGGAATTGCTCTCAAGCTTATCTTGCGCAGCTTAGGTGGGAGACGTTGAACTTCTTCTTCCGGGAAGGAGGGAGTCATCAGTGAGATACCACTCTTGGTAAGCTAGAGCGCTCATTTCTAACCGTCAACCGGTAGAAAGACAGTTTCAGGCGGGCAGTTTGACTGGGGCAGTCACCTCCCAAAAGGTAATGGAGGTGTACAAAGGTTCGCTCAGGCTGGACGGAAATCAGCCATAGAGTGTAAAAGCATAAGCGAGCTTGACTGCGAGACTGACATGTCAAGCAGAGACGAACGTCGGTTTTAGTGATCCGACGGTGCTGAGTGGAAAGGCCGTCGCTCAACGGATAAAAGTTACTCTAGGGATAACAGGCTGA
>M03053_135_000000000-ALP1V_1_1103_29237_13024/	
GGACAAAAAGACCCTATGAAGCTTTACTGTAACCTGGAATTGCTCTCAAGCTTATCTTGCGCAGCTTAGGTGGGAGGCTATGAACCTTTTCTTCTGGGAAGAGGGGAGCCATCAGTGAGATACCACTCTTGGTAAGCTAGAGCGCTCAGTCTTCACCGTCATCCGGTAAGACGACAGTTTCAGGCGGGCAGTTTGACTGGGGCAGTCACCTCCCAAAAGGTAATGGAGGTGTGCAAAGGTTCCCTCAGGCTGGACGGAAATCAGCCATAGAGTGTAAAAGCAAAAGGGAGCTTGACTGCGAGACTGACATGTCAAGCAGAGACGAAAGTCGGCTTTAGTGATCCGACGGTGCTGTGTGGAAAGGCCGTCGCTCAACGGATAAAAGTTACTCTAGGGATAACAGGCTGA
>M03053_135_000000000-ALP1V_1_1112_17736_11956/	
GGACAGAAAGACCCTATGCAGCTTTACTGTAACCTGGAATTGCTCTCAAGCTTATCTTGCGCAGCTTAGGTGGGAGGCTATGAACCTTTTCTTCTGGGAAGAGGGGAGCCATCAGTGAGATACCACTCTTGGTAAGCTAGAGCGCTCAGTCTTCACCGTCATCCGGTAAGACGACAGTTTCAGGCGGGCAGTTTGACTGGGGCAGTCACCTCCCAAAAGGTAATGGAGGTGTGCAAAGGTTCCCTCAGGCTGGACGGAAATCAGCCATAGAGTGTAAAAGCATAAGGGAGCTTGACTGCGAGACTGACATGTCAAGCAGAGACGAAAGTCGGCTTTAGTGATCCGACGGTGCTGGGTGGAAAGGCCGTCGCTCAACGGATAAAAGTTACTCTAGGGATAACAGGCTGA
>M03053_135_000000000-ALP1V_1_1108_24772_15349/	
GGACAAAAAGACCCTATGCAGCTTTACTGTAACCTGGAATTGCTCTCAAGCTTATCTTGCGCAGCTTAGGTGGGAGACGTTGAACTTCTTCTTCCGGGAAGGAGGGAGTCATCAGTGAGATACCACTCTTGGTAAGCTAGAGCGCTCATTTCTAACCGTCAACCGGTAGAAAGACAGTTTCAGGCGGGCAGTTTGACTGGGGCAGTCACCTCCCAAAAGGTAATGGAGGTGTACAAAGGTTCGCTCAGGCTGGACGGAAATCAGCCATAGAGTGTAAAAGCATAAGCGAGCTTGACTGCGAGACTGACATGTCAAGCAGAGACGAAAGTCGGTTTTAGTGATCCGACGGTGCTGAGTGGAAAGGCCGTCGCTCAACGGATAAAAGTTACTCTAGGGATAACAGGCTGA
>M03053_135_000000000-ALP1V_1_1103_11696_2260/	
GGACAGAAAGACCCTATGCAGCTTTACTGAAACCTGGAATTGCTCTCAAGCTTATCTTGCGCAGCTTAGGTGGGAGACGTTGAACTTCTTCTTCCGGGAAGGAGGGAGTCATCAGTGAGATACCACTCTTGGTAAGCTAGAGCGCTCATTTCTAACCGTCAACCGGTAGAAAGACAGTTTCAGGCGGGCAGTTTGACTGGGGCAGTCACCTCCCAAAAGGTAATGGAGGTGTACAAAGGTTCGCTCAGGCTGGACGGAAATCAGCCATAGAGTGTAAAAGCATAAGCGAGCTTGACTGCGAGACTGACATGTCAAGCAGAGACGAAAGTCGGTTTTAGTGATCCGACGGTGCTGAGTGGAAAGGCCGTCGCTCAACGGATAAAAGTTACTCTAGGGATAACAGGCTGA
>M03053_135_000000000-ALP1V_1_2101_2495_12172/	
GGACAGAAAGACCCTATGCAGCTTTACTGTAACCTGGAATTGCTCTCAAGCTTATCTTGCGCAGCTTAGGTGGGAGGCTATGAACCTTTTCTTCTGGGAAGAGGGGAGCCATCAGTGAGATACCACTCTTGGTAAGCTAGAGCGCTCAGTCTTCACCGTCATCCGGTAAGACGACAGTTTCAGGCGGGCAGTTTGACTGGGGCAGTCACCTCCCAAAAGGTAATGGAGGTGTGCAAAGGTTCCCTCAGGCTGGACGGAAATCAGCCATAGAGTGTAAAAGCATAAGGGAGCTTGACTGCGAGACTGACATGTCAAGCAGAGACGAAAGTCGGCTTTAGTGATCCGACGGTGCTGTGTGGAAAGGCCGTCGCTCAACGGATAAAAGTTACTCTAGGGATAACAGGCTGA
>M03053_135_000000000-ALP1V_1_1112_10780_22664/	
GGACAGAAAGACCCTATGCAGCTTTACTGTAGCTTGGTATTGTGCCCGGGCTCTGAATGCGCAGGATAGGTGGGAGACGTTGATCTCATGCTTGCGGGTATGAGTTAGTCACTGGTGAGATACCACTCTTTCGGAGCTAGGGTTCTAACGTTCACCCGTTATCCGGGGAGCGGACAGTATCAGGTGGGCAGTTTGACTGGGGCGGTCGCCTCCTAAAGGGTAACGGAGGCGCACAAAGGTTTCCTCAGGCTGGTTGGAAATCAGCTGACGAGTGCAAAAGCAGAAGGAAGCTTGACTGTGAGACCTACAAGTCGAACAGGGACGAAAGTCGGTTTTAGTGATCCGACGGTTCTGAGTGGAAGGGCCGTCGCTCAACGGATAAAAGTTACTCTAGGGATAACAGGCTGA
>M03053_135_000000000-ALP1V_1_2111_7142_19196/	
GGACAGAAAGACCCTATGAAGCTTTACTGTAACCTGGAATTGCTCTCAAGCTTATCTTGCGCAGCTTAGGTGGGAGACGTTGAACTTCTTCTTCCGGGAAGGAGGGAGTCATCAGTGAGATACCACTCTTGGTAAGCTAGAGCGCTCATTTCTAACCGTCAACCGGTAGAAAGACAGTTTCAGGCGGGCAGTTTGACTGGGGCAGTCACCTCCCAAAAGGTAATGGAGGTGTACAAAGGTTCGCTCAGGCTGGACGGAAATCAGCCATAGAGTGTAAAAGCATAAGGGAGCTTGACTGCGAGACGGACATGTCAAGCAGAGACGAAAGTCGGTTTTAGTGATCCGACGGTGCTGAGTGGAAAGGCCGTCGCTCAACGGATAAAAGTTACTCTAGGGATAACAGGCTGA
>M03053_135_000000000-ALP1V_1_1115_20476_4431/	
GGACAAAAAGACCCTATGCAGCTTTACTGTAACCTGGAATTGCTCTCAAGCTTATCTTGCGCAGCTTAGGTGGGAGACGTTGAACTTCTTCTTCCGGGAAGGAGGGAGTCATCAGTGAGATACCACTCTTGGTAAGCTAGAGCGCTCATTTCTAACCGTCAACCGGTAGAAAGACAGTTTCAGGCGGGCAGTTTGACTGGGGCAGTCACCTCCCAAAAGGTAATGGAGGTGTACAAAGGTTCGCTCAGGCTGGACGGAAATCAGCCATAGAGTGTAAAAGCATAAGGGAGCTTGACTGCGAGACTGACATGTCAAGCAGAGACGAAAGTCGGCTTTAGTGATCCGACGGTGCTGTGTGGAAAGGCCGTCGCTCAACGGATAAAAGTTACTCTAGGGATAACAGGCTGA
>M03053_135_000000000-ALP1V_1_1108_25082_8284/	
GGACAGAAAGACCCTATGCAGCTTTACTGTAACCTGGAATTGCTCTCAAGCTTATCTTGCGCAGCTTAGGTGGGAGGCTATGAACCTTTTCTTCTGGGAAGAGGGGAGCCATCAGTGAGATACCACTCTTGGTAAGCTAGAGCGCTCAGTCTTCACCGTCATCCGGTAAGACGACAGTTTCAGGCGGGCAGTTTGACTGGGGCAGTCACCTCCCAAAAGGTAATGGAGGTGTGCAAAGGTTCCCTCAGGCTGGACGGAAATCAGCCATAGAGTGTAAAAGCGTAAGGGAGCTTGATTGCGAGACTGACATGTCAAGCAGAGACGAAAGTCGGTTTTAGTGATCCGACGGTGCTGAGTGGAAAGGCCGTCGCTCAACGGATAAAAGTTACTCTAGGGATAACAGGCTGA
>M03053_135_000000000-ALP1V_1_2102_3719_11180/	
GGACAGAAAGACCCTATGAAGCTTTACTGTAACTTGAAATTGAAATTGGACTTTAGTCGCGCAGTATAGGTGGGAGGCGTTGAAAATAATCTTGCGGGAATATTGGAGCCATCAGTGAGATACCACTCTTCTAATGTTAGATTTCTAACTTTGAACCATTATCTGGTCAAAGAACAGTTTCAGGCGGGCAGTTTGACTGGGGCGGTCGCCTCCCAAACGGTAACGGAGGCGTACAAAGGTTTCCTCTGAACGGTTAGAAATCGTATCTGGAGTGTAAAGGCATAAGGAAGCTTGACCGTGAGACCTACAAGTCGAGCAGGGACGAAAGTCGGTCTTAGTGATCTGACGGTGCTGAGTGGAAAGGCCGTCACTCAACGGATAAAAGTTACTCTAGGGATAACAGGCTGA
>M03053_135_000000000-ALP1V_1_2118_21001_17236/	
GGACAGAAAGACCCTATGCAGCTTTACTGTAACCTGGAATTGCTCTCAAGCTTATCTTGCGCAGCTTAGGTGGGAGGCTATGAACCTTTTCTTCTGGGAAGAGGGGAGCCATCAGTGAGATACCACTCTTGGTAAGCTAGAGCGCTCAGTCTTCACCGTCATCCGGTAAGACGACAGTTTCAGGCGGGCAGTTTGACTGGGGCAGTCACCTCCCAAAAGGTAATGGAGGTGTGCAAAGGTTCCCTCAGGCTGGACGGAAATCAGCCATAGAGTGTAAAAGCATAAGGGAGCTTGACTGCTAGACTGACATGTCAAGCAGAGACGAAAGTCGGCTTTAGTGATCCGACGGTGCTGTGTGGAAAGGCCGTCGCTCAACGGATAAAAGTTACTCTAGGGATAACAGGCTGA
>M03053_135_000000000-ALP1V_1_2101_13680_11548/	
GGACAAAAAGACCCTATGAAGCTTTACTGTAACCTGGAATTGCTCTCAAGCTTATCTTGCGCAGCTTAGGTGGGAGACGTTGAACTTCTTCTTCCGGGAAGGAGGGAGTCATCAGTGAGATACCACTCTTGGTAAGCTAGAGCGCTCATTTCTAACCGTCAACCGGTAGAAAGACAGTTTCAGGCGGGCAGTTTGACTGGGGCAGTCACCTCCCAAAAGGTAATGGAGGTGTACAAAGGTTCGCTCAGGCTGGACGGAAATCAGCCATAGAGTGTAAAAGCATAAGCGAGCTTGACTGCGAGACTGACATGTCAAGCAGAGACGAAAGTCGGTTTTAGTGATCCGACGGTGCTGAGTGGAAAGGCCGTCGCTCAACGGATAAAAGTTACTCTAGGGATAACAGGCTGA
>M03053_135_000000000-ALP1V_1_1107_12771_6243/	
GGACAGAAAGACCCTATGCAGCTTTACTGTAACCTGGAATTGCTCTCAAGCTTATCTTGCGCAGCTTAGGTGGGAGACGTTGAACTTCTTCTTCCGGGAAGGAGGGAGTCATCAGTGAGATACCACTCTTGGTAAGCTAGAGCGCTCATTTCTAACCGTCAACCGGTAGAAAGACAGTTTCAGGCGGGCAGTTTGACTGGGGCAGTCACCTCCCAAAAGGTAATGGAGGTGTACAAAGGTTCGCTCAGGCTGGACGGAAATCAGCCATAGAGTGTAAAAGCATAAGCGAGCTTGACTGCGAGACTGACATGTCAAGCAGAGACGAAAGTCGGTTTTAGTGATCCGACGGTGCTGAGTGGAAAGGCCGTCGCTCAACGGATAAAAGTTACTCTAGGGATAACAGGCTGA
>M03053_135_000000000-ALP1V_1_1110_21914_3725/	
GGACAGAAAGACCCTATGCAGCTTTACTGTAACCTGAAATTGAAATTGGACTTTAGTCGCGCAGTATAGGTGGGAGGCGTTGAAAGTATTCTTGCGGGAATACCGGAGCTATCAGTGAGATACCACTCTTCTAATGTTAGATTTCTAACTTTGAACCATTATCTGGTCAAAGAACAGTTTCAGGCGGGCAGTTTGACTGGGGCGGTCGCCTCCCAAATGGTAACGGAGGCGTACAAAGGTTTCCTCTGAACGGGTAGAAATCGTATCTAGAGTGTAAAGGCATAAGGAAGCTTGACTGTGAGACCTACAAGTCGAACAGGGACGAAAGTCGGTCTTAGTGATCTGACGGTACTGAGTGGAAAGGCCGTCACTCAACGGATAAAAGTTACTCTAGGGATAACAGGCTGA
>M03053_135_000000000-ALP1V_1_2102_8483_6212/	
GGACAGAAAGACCCTATGCAGCTTTACTGTAACCTGGAATTGCTCTCAAGCTTATTTCGCGCAGCTTAGGTGGGAGACGTTGAACCTTTTCTTCCGGGAAAGGGGGAGTCATCAGTGAGATACCACTCTTGGTAAGCTAGAGCGCTCATTTTTAACCGTTATCCGGTAAAAAGACAGTTTCAGGCGGGCAGTTTGACTGGGGCAGTCACCTCCCAAAAGGTAATGGAGGTGTACAAAGGTTCGCTCAGGCTGGACGGAAATCAGCCATAGAGTGTAAAAGCATAAGCGAGCTTGACTGCGAGACTGACATGTCAAGCAGAGACGAAAGTCGGTTTTAGTGATCCGACGGTGCTGAGTGGAAAGGCCGTCACTCAACGGATAAAAGTTACTCTAGGGATAACAGGCTGA
>M03053_135_000000000-ALP1V_1_1104_3860_12146/	
GGACAGAAAGACCCTATGAAGCTTTACTGTAGCTTGATATTGGCTCCGGGCTTTGTTTGCGCAGGATAGGTGGGAGGCGTTGAAAATTTTCTTGCGGGAAAATTGGAGCCATTGGTGAGATACCACTCTAACAATGCTAGGATTCTAACCCTATACCGTTATCCGGTTAGGGGACAGTTTCAGGTGGTCAGTTTGACTGGGGCGGTCGCCTCCCAAAAGGTAACGGAGGCGTGCAAAGGTTTCCTCAGGCTGGTCGGAAATCAGTCGTAGAGTGTAAAGGCATAAGGAAGCTTGATTGTGAGACTTACAAGTCGAACAAAGACGAAAGTCGGCCTTAGTGATCCGACGGTTCCGAGTGGAAGGGCCGTCGCTCAACGGATAAAAGTTACTCTAGGGATAACAGGCTGA
>M03053_135_000000000-ALP1V_1_2115_18139_15140/	
GGACAAAAAGACCCTATGCAGCTTTACTGTAACTTGAAATTGAAATTGGACTTTAGTCGCGCAGCATAGGTGGGAGGCTTTGAAGCTACTCTTGCGGGAGAAGCTGAGCTATCAGTGAGATACCACTCTTCTAATGTTAGATTTCTAACTTTGAACCATCATCTGGTCAGAGAACAGTTTCAGGCGGGCAGTTTGACTGGGGCGGCCGCCTCCCAAACGGTAACGGAGGCGCACAAAGGTTTCCTCTGAACGGGTAGAAATCGTATCTAGAGTGTAAAGGCATAAGGAAGCTTGACTGTGAGACCTACAAGTCGAACAGGGACGAAAGTCGGTCTTAGTGATCTGACGGTACTGAGTGGAAAGGCCGTCACTCAACGGATAAAAGTTACTCTAGGGATAACAGGCTGA
>M03053_135_000000000-ALP1V_1_2106_18359_8721/	
GGACAAAAAGACCCTATGCAGCTTTACTGTAGCTTGATATTGGCTCCGGGCTTTGTTTGCGCAGGATAGGTGGGAGGCGTTGAAAATTTTCTTGCGGGGAAATTCGAGCCGTTGGTGAGATACCACTCTAACAATGCTAGGATTCTAACCCTACACCGTTATCCGGTTAGGGGACAGTTTCAGGTGGTCAGTTTGACTGGGGCGGTCGCCTCCCAAAAGGTAACGGAGGCGTGCAAAGGTTTCCTCAGGCTGGTCGGAAATCAGTCGTAGAGTGTAAAGGCATAAGGAAGCTTGATTGTGAGACCTACAAGTCGAACAAAGACGAAAGTCGGCCTTAGTGATCCGACGGTTCCGAGTGGAAGGGCCGTCGCTCAACGGATAAAAGTTACTCTAGGGATAACAGGCTGA
>M03053_135_000000000-ALP1V_1_2104_5544_8712/	
GGACAGAAAGACCCTATGCAGCTTTACTGTAGCTTGATATTGGCTCCGGGCTTTGTTTGCGCAGGATAGGTGGGAGGCGTTGAAAATTTTCTTGCGGGAAAATTGGAGCCATTGGTGAGATACCACTCTAACAATGCTAGGATTCTAACCCTATACCGTTATCCGGTTAGGGGACAGTTTCAGGTGGTCAGTTTGACTGGGGCGGTCGCCTCCTAAAAGGTAACGGAGGCGTGCAAAGGTTTCCTCAGACTGGTCGGAAATCAGTCGTAGAGTGTAAAGGCATAAGGAAGCTTGATTGTGAGACCTACAAGTCGAACAAAGACGAAAGTCGGCCTTAGTGATCCGACGGTTCCGAGTGGAAGGGCCGTCGCTCAACGGATAAAAGTTACTCTAGGGATAACAGGCTGA
>M03053_135_000000000-ALP1V_1_2115_26323_18183/	
GGACAGAAAGACCCTATGCAGCTTTACTGTAACCTGGAATTGCTCTCAAGCTTATCTTGCGCAGCTTAGGTGGGAGACGTTGAACTTCTTCTTCCGGGAAGGAGGGAGTCATCAGTGAGATACCACTCTTGGTAAGCTAGAGCGCTCATTTCTAACCGTCAACCGGTAGAAAGACAGTTTCAGGCGGGCAGTTTGACTGGGGCAGTCACCTCCCAAAAGGTAATGGAGGTGTGCAAAGGTTCCCTCAGGCTGGACGGAAATCAGCCGTAGAGTGTAAAAGCATAAGGGAGCTTGACTGCGAGACTGACATGTCAAGCAGAGACGAAAGTCGGCTTTAGTGATCCGACGGTGCTGTGTGGAAAGGCCGTCGCTCAACGGATAAAAGTTACTCTAGGGATAACAGGCTGA
>M03053_135_000000000-ALP1V_1_1116_14110_5431/	
GGACAGAAAGACCCTATGAAGCTTTACTGTAGCTTGATATTGGCTCCGGGCTTTGTTTGCGCAGGATAGGTGGGAGGCGTTGAAGGTTTTCTTGCGGGAAAATTGGAGCCATTGGTGAGATACCACTCTAACAATGCTAGGATTCTAACCCTATACCGTTATCCGGTTAGGGGACAGTTTCAGGTGGTCAGTTTGACTGGGGCGGTCGCCTCCCAAAAGGTAACGGAGGCGTGCAAAGGTTTCCTCAGACTGGTCGGAAATCAGTCGTAGAGTGTAAAGGCATAAGGAAGCTTGATTGTGAGACCTACAAGTCGAACAAAGACGAAAGTCGGCCTTAGTGATCCGACGGTTCCGAGTGGAAGGGCCGTTGCTCAACGGATAAAAGTTACTCTAGGGATAACAGGCTGA
>M03053_135_000000000-ALP1V_1_1107_5109_6248/	
GGACAAAAAGACCCTATGCAGCTTTACTGTAACCTGGAATTGCTCTCAAGCTTATCTTGCGCAGCTTAGGTGGGAGGCTATGAACCTTTTCTTCCGGGAAGAGGGGAGCCATCAGTGAGATACCACTCTTGGTAAGCTAGAGCGCTCAGTCTTCACCGTTATCCGGTAAGACGACGGTTTCAGGCGGGCAGTTTGACTGGGGCAGTCACCTCCCAAAAGGTAATGGAGGTGTGCAAAGGTTCCCTCAGGCTGGACGGAAATCAGCCATAGAGTGTAAAAGCAAAAGGGAGCTTGACTGCGAGACTGACATGTCAAGCAGAGACGAAAGTCGGCTTTAGTGATCCGACGGTGCTGTGTGGAAAGGCCGTCGCTCAACGGATAAAAGTTACTCTAGGGATAACAGGCTGA
>M03053_135_000000000-ALP1V_1_2102_2144_10274/	
GGACAAAAAGACCCTATGCAGCTTTACTGTAGCTTGATATTGGCTCCGGGCTTTGTTTGCGCAGGATAGGTGGGAGGCGTTGAAAATTTTCTTGCGGGAAGATTGGAGCCGTTGGTGAGATACCACTCTAACAATGCTAGGATTCTAACCCTACACCGTTATCCGGTTAGGGGACAGTTTTAGGTGGTCAGTTTGACTGGGGCGGTCGCCTCCCATAAGGTAACGGAGGCGTGCAAAGGTTTCCTCAGGCTGGTCGGAAATCAGTCGTAGAGTGTAAAGGCATAAGGAAGCTTGATTGTGAGACCTACAAGTCGAACAAAGACGAAAGTCGGCCTTAGTGATCCGACGGTTCCGAGTGGAAGGGCCGTCGCTCAACGGATAAAAGTTACTCTAGGGATAACAGGCTGA
>M03053_135_000000000-ALP1V_1_1102_13796_14558/	
GGACAGAAAGACCCTATGAAGCTTTACTGTAACTTGAAATTGAAATTGGACTTTAGTCGCGCAGTATAGGTGGGAGGCGTTGATAATACTCTTGCGGGAGTATTGGAGCTATCAGTGAGATACCACTCTTCTAATGTTAGATTTCTAACTTTGAACCATTATCTGGTCAGAGAACAGTTTCAGGCGGGCAGTTTGACTGGGGCGGTCGCCTCCCAAATGGTAACGGAGGCGTACAAAGGTTTCCTCTGAACGGGTAGAAATCGTATCTAGAGTGTAAAGGCATAAGGAAGCTTGACTGTGAGACCTACAAGTCGAACAGGGACGAAAGTCGGTCTTAGTGATCTGACGGTACTGAGTGGAAAGGCCGTCACTCAACGGATAAAAGTTACTCTAGGGATAACAGGCTGA
>M03053_135_000000000-ALP1V_1_1115_2031_15016/	
GGACAGAAAGACCCTATGAAGCTTTACTGTAACCTGGAATTGCTCTCAAGCTTATCTTGCGCAGCTTAGGTGGGAGGCTATGAACCTTTTCTTCTGGGAAGAGGGGAGCCATCAGTGAGATACCACCCTTGGTAAGCTAGAGCGCTCAGTCTTCACCGTCATCCGGTAAGACGACAGTTTCAGGCGGGCAGTTTGACTGGGGCAGTCACCTCCCAAAAGGTAATGGAGGTGTGCAAAGGTTCCCTCAGGCTGGACGGAAATCAGCCATAGAGTGTAAAAGCATAAGGGAGCTTGACTGCGAGACTGACATGTCAAGCAGAGACGAAAGTCGGCTTTAGTGATCCGACGGTGCTGTGTGGAAAGGCCGTCGCTCAACGGATAAAAGTTACTCTAGGGATAACAGGCTGA
>M03053_135_000000000-ALP1V_1_1111_16649_6797/	
GGACAAAAAGACCCTATGCAGCTTTACTGTAACCTGGAATTGCTCTCAAGCTTATCTTGCGCAGCTTAGGTGGGAGGCTATGAACCTTTTCTTCTGGGAAGAGGGGAGCCATCAGTGAGATACCACTCTTGGTAAGCTAGAGCGCTCAGTCTTCACCGTCATCCGGTAAGACGATAGTTTCAGGCGGGCAGTTTGACTGGGGCAGTCACCTCCCAAAAGGTAATGGAGGTGTACAAAGGTTCGCTCAGGCTGGACGGAAATCAGCCATAGAGTGTAAAAGCATAAGCGAGCTTGACTGCGAGACTGACATGTCAAGCAGAGACGAAAGTCGGTTTTAGTGATCCGACGGTGCTGAGTGGAAAGGCCGTCGCTCAACGGATAAAAGTTACTCTAGGGATAACAGGCTGA
>M03053_135_000000000-ALP1V_1_1106_20560_22947/	
GGACAAAAAGACCCTATGAAGCTTTACTGTAACCTGGAATTGCTCTCAAGCTTATCTTGCGCAGCTTAGGTGGGAGGCTATGAACCTTTTCTTCCGGGAAAGGGGGAGTCATCAGTGAGATACCACTCTTGGTAAGCTAGAGCGCTCATTTTTAACCGTTATCCGGTAAAAAGACAGTTTCAGGCGGGCAGTTTGACTGGGGCAGTCACCTCCCAAAAGGTAATGGAGGTGTACAAAGGTTCCCTCAGGCTGGACGGAAATCAGCCATAGAGTGTAAAAGCATAAGGGAGCTTGACTGCGAGACTGACATGTCAAGCAGAGACGAAAGTCGGTTTTAGTGATCCGACGGTGCTGAGTGGAAAGGCCGTCGCTCAACGGATAAAAGTTACTCTAGGGATAACAGGCTGA
>M03053_135_000000000-ALP1V_1_1104_26592_6994/	
GGACAAAAAGACCCTATGCAGCTTTACTGTATCTTGGAATTGGGTTTGGTCTTTACTTGCGCAGGATAGGTGGGAGGCTTTGAAGATGATCTTGCGGGATCGTTGGAGCCACTGGTGAGATACCACTCTTGTAATGATAAAATCCTAACTTTGAACCGTTATCCGGTCAGAGAACAGTTTCAGGTGGGCAGTTTGACTGGGGCGGTCGCCTCCTAAAAGGTAACGGAGGTGTGCAAAGGTTCCCTCAGGCCGGACGGAAATCAGCCGTAGAGTGTAAAGGCAGAAGGGAGCTTGACTGCAAGACCTACAAGTCGAGCAGGGGCGTAAGCCGGCCTTAGTGATCCGACGGTTCCGTGTGGAGGGGCCGTCGCTAAACGGATAAAAGTTACTCTAGGGATAACAGGCTGA
>M03053_135_000000000-ALP1V_1_1115_13015_8284/	
GGACAGAAAGACCCTATGCAGCTTTACTGTAACCTGGAATTGCTCTCAAGCTTATCTTGCGCAGCTTAGGTGGGAGGCTATGAACCTTTTCTTCTGGGAAGAGGGGAGCCATCAGTGAGATACCACTCTTGGTAAGCTAGAGCGCTCAGTCTTCACCGTCATCCGGTAAGACGACAGTTTCAGGCGGGCAGTTTGACTGGGGCAGTCACCTCCCAAAAGGTAATGGAGGTGTGCAAAGGTTCCCTCAGGCTGGACGGAAATCAGCCATAGAGTGTAAAAGCATAAGGGAGCTTGACTGCGAGACTGACATGTCAAGCAGAGACGAAAGTCGGCTTTAGTGATCCGACGGTGCTGTGTGGAAAGGCCGTCGCTCAACGGATAAAAGTTACTCTAGGGATAACAGGCTGA
>M03053_135_000000000-ALP1V_1_1118_21426_3839/	
GGACAGAAAGACCCTATGCAGCTTTACTGTAACCTGAAATTGAAATTGGACTTTAGTCGCGCAGTATAGGTGGGAGGCTTTGATGATACTCTTGCGGGAGTATTTGAGCTATCAGTGAGATACCACTCTTCTAATGTTAGATTTCTAACTTTGAATCATTATCTGGTCAAAGAACAGTTTCAGGCGGGCAGTTTGACTGGGGCGGTCGCCTCCCAAATGGTAACGGAGGCGTACAAAGGTTTCCTCTGAACGGTTAGAAATCGTATCTAGAGTGTAAAGGCATAAGGAAGCTTGACTGTGAGACCTACAAGTCGAGCAGGGACGAAAGTCGGTCTTAGTGATCTGACGGTACTGAGTGGAAAGGCCGTCACTCAACGGATAAAAGTTACTCTAGGGATAACAGGCTGA
>M03053_135_000000000-ALP1V_1_2115_28222_15582/	
GGACAGAAAGACCCTATGAAGCTTTACTGTATCTTGGAATTGGGTTTGGTCTTTACTTGCGCAGGATAGGTGGGAGGCTTTGAAGATGATCTTGCGGGATCGTTGGAGCCACTGGTGAGATACCACTCTTGTAATGATAAAATCCTAACTTTGAACCGTTATCCGGTCAGAGAACAGTTTCAGGTGGGCAGTTTGACTGGGGCGGTCGCCTCCTAAAAGGTAACGGAGGCGTGCAAAGGTTCCCTCAGGCTGGTTGGACATCAGTCGTAGAGTGTAAAGGCATAAGGGAGCTTGACGGCGAGACCAACAAGTCGAGCAGAGACGAAAGTCGGCCTTAGTGATCCGGCGCTTCCGAGTGGAAGGGGCGTCGCTCAACGGATAAAAGTTACTCTAGGGATAACAGGCTGA
>M03053_135_000000000-ALP1V_1_1107_19962_10796/	
GGACAGAAAGACCCTATGCAGCTTTACTGTAGCTTGATATTGGCTTCGAGCTTTGTTTGTGCAGTATAAGTGGGAGGCATTAACAATTTTCTTGTGGGAAAAATAGGGCCATTAGTGAGATACCACTCTAACAAGGCTAGAATTCTAACCTTAGGTCGTTATCCGATTAAGGGACAGTTTTAGGTGGGCAGTTTGACTGGGGCGGTCGCCTCCTAAAAGGTAACGGTGGTGTGCAAAGGTTTCCTCAGGCTGGTTGGAAACCAACCGTAGAATGCAAAGGTATAAGGAGACTTGATTGTGAGACATACCGGTCAAGCAAAGATGAAAGTCGGTCTTAGTGATCCGACGGTTCCGAGTGGAAGGACCGTCGCTCAACGGATAAAAGTTACTCTAGGGATAACAGGCTGA
>M03053_135_000000000-ALP1V_1_2105_18023_4606/	
GGACAGAAAGACCCTATGCAGCTTTACTGTAACCTGGAATTGCTCTCAAGCTTATCTTGCGCAGCTTAGGTGGGAGACGTTGAACTTCTTCTTCCGGGAAGGAGGGAGTCATCAGTGAGATACCACTCTTGGTAAGCTAGAGCGCTCATTTCTAACCGTCAACCGGTAGAAAGACAGTTTCAGGCGGGCAGTTTGACTGGGGCAGTCACCTCCCCAAAGGTAATGGAGGTGTACAAAGGTTCGCTCAGGCTGGACGGAAATCAGCCATAGAGTGTAAAAGCATAAGCGAGCTTGACTGCGAGACTGACATGTCAAGCAGAGACGAAAGTCGGTTTTAGTGATCCGACGGTGCTGAGTGGAAAGGCCGTCGCTCAACGGATAAAAGTTACTCTAGGGATAACAGGCTGA
>M03053_135_000000000-ALP1V_1_1106_17940_12479/	
GGACAGAAAGACCCTATGCAGCTTTACTGTAGCTTGGTATTGTGCCCGGGCTCTGAATGCGCAGGATAGGTGGGAGACGTTGATCTCATGGTTGCGGCTATGAGTTAGTCACTGGTGAGATACCACTCTTTCAGAGCTAGGGTTCTAACGTTCACCCGTCATCCGGGGAGCGGACAGTATCAGGTGGGCAGTTTGACTGGGGCGGTCGCCTCCTAAAAGGTAACGGAGGCGCACAAAGGTTTCCTCAAATCGGTCAGACATCGATTGTAGAGCGTAAAGGCATATGGAAGCTTAACTGCGAGACCTACAAGTCGAGCAGAGACGAAAGTCGGTCTTAGTGATCTGGCGGTATTACGTGGAAAAGCCGCCACTCAACGGATAAGAGTTACTCTAGGGATAACAGGCTGA
>M03053_135_000000000-ALP1V_1_2117_25023_4669/	
GGACAGAAAGACCCTATGCAGCTTTACTGTAACCTGAAATTGAAATTGGACTTTAGTCGCGCAGTATAGGTGGGAGGCGTTGAAAGTATTCTTGCGGGAATACCGGAGCTATCAGTGAGATACCACTCTTCTAATGTTAGATTTCTAACTTTGAACCATTATCTGGTCAAAGAACAGTTTCAGGCGGGCAGTTTGACTGGGGCGGTCGCCTCTCAAATGGTAACGGAGGCGTACAAAGGTTTCCTCAGGCTGGTCGGAAATCAGTCGTAGAGTGTAAAGGCATAAGGAAGCTTGATTGTGAGACCTACAAGTCGAACAAAGACGAAAGTCGGCCTTAGTGATCCGACGGTTCCAAGTGGAAGGGCCGTCGCTCAACGGATAAAAGTTACTCTAGGGATAACAGGCTGA
>M03053_135_000000000-ALP1V_1_1104_25718_5980/	
GGACAGAAAGACCCTATGAAGCTTTACTGTAACCTGGAATTGCTCTCAAGCTTATCTTGCGCAGCTTAGGTGGGAGGCTATGAACCTTTTCTTCTGGGAAGAGGGGAGCCATCAGTGAGATACCACTCTTGGTAAGCTAGAGCGCTCAGTCTTCACCGTCATCCGGTAAGACGACAGTTTCAGGCGGGCAGTTTGACAGGGGCAGTCACCTCCCAAAAGGTAATGGAGGTGTGCAAAGGTTCCCTCAGGCTGGACGGAAATCAGCCATAGAGTGTAAAAGCATAAGGGAGCTTGACTGCGAGACTGACATGTCAAGCAGAGACGAAAGTCGGCTTTAGTGATCCGACGGTGCTGTGTGGAAAGGCCGTCGCTCAACGGATAAAAGTTACTCTAGGGATAACAGGCTGA
>M03053_135_000000000-ALP1V_1_1110_16495_19836/	
GGACAGAAAGACCCTATGCAGCTTTACTGTAACCTGAAATTGAAATTGGACTTTAGTCGCGCAGTATAGGTGGGAGGCGTTGAAAGTATTCTTGCGGGAATACCGGAGCTATCAGTGAGATACCACTCTTGGTAAGCTAGAAAGCTCAGTCTTAACCGTTATCCGGTAAGATGACAGTTTCAGGCGGGCAGTTTGACTGGGGCAGTCACCTCCCAAAAGGTAATGGAGGTGCACAAAGGTTCCCTCAGGTTGGACGGAAATCAACCATAGAGTGTAAAAGCATAAGGGAGCTTGACTGCGAGACTGACATGTCAAGCAGAGACGAAAGTCGGTTTTAGTGATCCGACGGTGCTGCATGGAAAGGCCGTCGCTCAACGGATAAAAGTTACTCTAGGGATAACAGGCTGA
>M03053_135_000000000-ALP1V_1_1118_5754_9313/	
GGACAGAAAGACCCTATGAAGCTTTACTGTAACTTGAAATTGAAATTGGACTTTATTCGCGCAGTATAGGTGGGAGGTGTTGATTGTAATCTTGCGGGATTATTGGAGCCATCAGTGAGATACCACTCTTGTAATGTTAGATTTCTAACTTTGAACCATTATCTGGTCAAAGAACAGTCTCAGGCGGGCAGTTTGACTGGGGCGGTCGCCTCCCAAACGGTAACGGAGGCGCACAAAGGTTTCCTCTGAACGGGTAGAAATCGTATCTAGAGTGTAAAGGCATAAGGAAGCTTGACTGTGAGACCTACAAGTCGAACAGGGACGAAAGTCGGTCTTAGTGATCTGACGGTACTGAGTGGAAAGGCCGTCACTCAACGGATAAAAGTTACTCTAGGGATAACAGGCTGA
>M03053_135_000000000-ALP1V_1_2110_20868_20931/	
GGACAGAAAGACCCTATGAAGCTTTACTGTAGCTTGATATTGGCTCCGGGCTTTGTTTGCGCAGGATAGGTGGGAGGCGTTGAAAATGTTCTTGCGGGAATATTGGAGCCATTGGTGAGATACCACTCTAACAATGCTAGGATTCTAACCCTATACCGTTATCCGGTTAGGGGACAGTTTCAGGTGGTCAGTTTGACTGGGGCGGTCGCCTCCTAAAAGGTAACGGAGGCGTGCAAAGGTTTCCTCAGACTGGTTGGAAATCAGTCGAAGAGTGTAAAGGCATAAGGAAGCTTGATTGTGAGACCTACAAGTCGAACAAAGACGAAAGTCGGCCTTAGTGATCCGACGGTTCCGAGTGGAAGGGCCGTCGCTCAACGGATAAAAGTTACTCTAGGGATAACAGGCTGA
>M03053_135_000000000-ALP1V_1_2117_17295_16966/	
GGACAAAAAGACCCTATGCAGCTTTACTGTAACTTGAAATTGAAATTGGACTTTAGTCGCGCAGCATAGGTGGGAGGCTTTGAAGCTACTCTTGCGGGAGAAGCTGGGCTATCAGTGAGATACCACTCTTCTAATGTTAGATTTCTAACTTTGAACCATCATCTGGTCAGAGAACAGTTTCAGGCGGGCAGTTTGACTGGGGCGGTCGCCTCCCAAACGGTAACGGAGGCGCACAAAGGTTTCCTCTGAACGGGTAGAAATCGTATCTAGAGTGTAAAGGCATAAGGAAGCTTGACTGTGAGACCTACAAGTCGAGCAGGGACGAAAGTCGGTCTTAGTGATCTGACGGTACTGAGTGGAAAGGCCGTCACTCAACGGATAAAAGTTACTCTAGGGATAAAGGCTGA
>M03053_135_000000000-ALP1V_1_1112_19176_1177/	
GGACAGAAAGACCCTATGCAGCTTTACTGTAACTTGAAATTGAAATTGGACTTTATTTGCGCAGCATAGGTGGGAGGCGTTGAGTTTATTCTTGCGGGAATTTAGGAGCCATCAGTGAGATACCACTCTGGTAATGTTAGATTTCTAACTTTGTATCATGATCTGGTCAAAGAACAGTTTCAGGCGGGCAGTTTGACTGGGGCGGTCGCCTCCCAAATGGTAACGGAGGCGTACAAAGGTTTCCTCTGAACGTGTAGAAATCGTATCTGGAGTGTAAAGGCATAAGGAAGCTTGACTGTGAGACCTACAAGTCGAACAGGGACGAAAGTCGGTCGTAGTGATCTGACGGTACTGAGTGGAAAGGCCGTCACTCAACGGATAAAAGTTACTCTAGGGATAACAGGCTGA
>M03053_135_000000000-ALP1V_1_1119_19726_22469/	
GGACAGAAAGACCCTATGAAGCTTTACTGTAACCTGGAATTGCTCTCAAGCTTATCTTGCGCAGCTTAGGTGGGAGACGTTGAACTTCTTCTTCCGGGAAGGAGGGAGTCATCAGTGAGATACCACTCTTGGTAAGCTAGAGCGCTCATTTCTAACCGTCAACCGGTAGAAAGACAGTTTCAGGCGGGCAGTTTGACTGGGGCAGTCACCTCCCAAAAGGTAATGGAGGTGTACAAAGGTTCGCTCAGGCTGGACGGAAATCAGCCATAGAGTGTAAAAGCATAAGCGAGCTTGACTGCGAGACTGACATGTCAAGCAGAGACGAGAGTCGGTTTTAGTGATCCGACGGTGCTGAGTGGAAAGGCCGTCGCCCAACGGATAAAAGTTACTCTAGGGATAACAGGCTGA
>M03053_135_000000000-ALP1V_1_2117_12364_6225/	
GGACAAAAAGACCCTATGCAGCTTTACTGTAACCTGAAATTGAAATTGGACTTTAGTCGCGCAGTATAGGTGGGAGGCGTTGAAAGTATTCTTGCGGGAATACCGGAGCTATCAGTGAGATACCACTCTTCTAATGTTAGATTTCTAACTTTGAACCATCATCTGGTCAGAGAACAGTTTCAGGCGGGCAGTTTGACTGGGGCGGCCGCCTCCCAAACGGTAACGGAGGCGCACAAAGGTTTCCTCTGAACGGGTAGAAATTGTATCTAGAGTGTAAAGGCATAAGGAAGCTTGACTGTGAGACCTACAAGTCGAACAGGGACGAAAGTCGGTCTTAGTGATCTGACGGTACTGAGTGGAAAGGCCGTCACTCAACGGATAAAAGTTACTCTAGGGATAACAGGCTGA
>M03053_135_000000000-ALP1V_1_2116_14601_11027/	
GGACAGAAAGACCCTATGAAGCTTTACTGTAACCTGAAATTGAAATTGGACTTTAGTCGCGCAGTATAGGTGGGAGGCGTTGAAAGTATTCTTGCGGGAATACCGGAGCTATCAGTGAGATACCACTCTTCTAATGTTAGATTTCTAACTTTGAACCATTATCTGGTCAGAGAACAGTTTCAGGCGGGCAGTTTGACTGGGGCGGTCGCCTCCCAAATGGTAACGGAGGCGTACAAAGGTTTCCTCTGAACGGGTAGAAATCGTATCTAGAGTGTAAAGGCATAAGGAAGCTTGACTGTGTGACCTACAAGTCGAACAGGGACGAAAGTCGGTCTTAGTGATCTGACGGTACTGAGTGGAAAGGCCGTCACTCAACGGACAAAAGTTACTCTAGGGATAACAGGCTGA
>M03053_135_000000000-ALP1V_1_2115_19963_10216/	
GGACAGAAAGACCCTATGAAGCTTTACTGTAACCTGGAATTGCTCTCAAGCTTATCTTGCGCAGCTTAGGTGGGAGGCTATGAACCTTTTCTTCTGGGAAGAGGGGAGCCATCAGTGAGATACCACTCTTGGTAAGCTAGAGCGCTCAGTCTTCACCGTCATCCGGTAAGACGACAGTTTCAGGCGGGCAGTTTGACTGGGGCAGTCACCTCCTAAAAGGTAATGGAGGTGTGCAAAGGTTCCCTCAGGCTGGACGGAAATCAGCCATAGAGTGTAAAAGCATAAGGGAGCTTGACTGCGAGACTGACATGTCAAGCAGAGACGAAAGTCGGCTTTAGTGATCCGACGGTGCTGTGTGGAAAGGCCGTCGCTCAACGGATAAAAGTTACTCTAGGGATAACAGGCTGA
>M03053_135_000000000-ALP1V_1_1115_5558_3651/	
GGACAGAAAGACCCTATGCAGCTTTACTGTAACTTGAAATTGAAATTGGACTTTAGTCGCGCAGTATAGGTGGGAGGCGTTGATAATACTCTTGCGGGAGTATTGGAGCTATCAGTGAGATACCACTCTTCTAATGTTAGATTTCTAACTTTGAACCATTATCTGGTCAGAGAACAGTTTCAGGCGGGCAGTTTGACTGGGGCGGTCGCCTCCCAAATGGTAACGGAGGCGTACAAAGGTTTCCTCTGAACGTGTAGAAATCGTATCTGGAGTGTAAAGGCATAAGGAAGCTTGACTGTGAGACCTACAAGTCGAGCAGGGACGAAAGTCGGTCTTAGTGATCTGACGGTGCTGAGTGGAAAGGCCGTCGCTCAACGGATAAAAGTTACTCTAGGGATAACAGGCTGA
>M03053_135_000000000-ALP1V_1_2101_13672_14135/	
GGACAGAAAGACCCTATGCAGCTTTACTGTAACCTGGAATTGCTCTCAAGCTTATCTTGCGCAGCTTAGGTGGGAGGCTATGAACCTTTTCTTCCGGGAAGAGGGGAGCCATCAGCGAGATACCACTCTTGGTAAGCTAGAGCGCTCAGTCTTCACCGTTATCCGGTAAGACGACAGTTTCAGGCGGGCAGTTTGACTGGGCCAGTCACCTCCCAAAAGGTAATGGAGGTGTGCAAAGGTTCCCTCAGGCTGGACGGAAATCAGCCATAGAGTGTAAAAGCAAAAGGGAGCTTGACTGCGAGACTGACATGTCAAGCAGAGATGAAAGTCGGCTTTAGTGATCCGACGGTGCTGTGTGGAAAGGCCGTCGCTCAACGGATAAAAGTTACTCTAGGGATAACAGGCTGA
>M03053_135_000000000-ALP1V_1_2113_22832_7597/	
GGACAAAAAGACCCTATGCAGCTTTACTGTAACTTGAAATTGAAATTGGACTTTAGTCGCGCAGTATAGGTGGGAGGCGTTGAAAATTTTCTTGCGGGAAGATTGGAGCCGTTGGTGAGATACCACTCTAACAATGCTAGGATTCTAACCCTACACCGTTATCCGGTTAGGGGACAGTTTCAGGTGGTCAGTTTGACTGGGGCGGTCGCCTCCCAAAAGGTAACGGAGGCGTGCAAAGGTTTCCTCAGGCTGGTCGGAAATCAGTCGTAGAGTGTAAAGGCATAAGGAAGCTTGATTGTGAGACCTACAAGTCGAACAAAGACGAAAGTCGGCCTTAGTGATCCGACGGTTCCGAGTGGAAGGGCCGTCGCTCAACGGATAAAAGTTACTCTAGGGATAACAGGCTGA
>M03053_135_000000000-ALP1V_1_2105_8957_6111/	
GGACAGAAAGACCCTATGAAGCTTTACTGTAACCTGGAATTGCTCTCAAGCTTATCTTGCGCAGCTTAGGTGGGAGACGTTGAACTTCTTCTTCCGGGAAGGAGGGAGTCATCAGTGAGATACCACTCTTGGTAAGCTAGAGCGCTCATTTCTAACCGTCAACCGGTAGAAAGACAGTTTCAGGCGGGCAGTTTGACTGGGGCAGTCACCTCCCAAAAGGTAATGGAGGTGTACAAAGGTTCGCTCAGGCTGGACGGAAATCAGCCATAGAGTGTAAAAGCATAAGCGAGCTTGACTGCGAGACTGACATGTCAAGCAGAGACGAAAGTCGGTTTTAGTGATCCGACGGTGCTGAGTGGAAAGGCCGTCGCTCAACGGATAAAAGTTACTCTAGGGATAACAGGCTGA
>M03053_135_000000000-ALP1V_1_1105_8201_20531/	
GGACAGAAAGACCCTATGCAGCTTTACTGTAGCTTGATATTGGCTCCGGGCTTTGTTTGCGCAGGATAGGTGGGAGGCGTTGAAAATTTTCTTGCGGGAAGATTGGAGCCGTTGGTGAGATACCACTCTAACAATGCTAGGATTCTAACCCTACACCGTTATCCGGTTAGGGGACAGTTTCAGGTGGTCAGTTTGACTGGGGCGGTCGCCTCCCAAAAGGTAACGGAGGCGTGCAAAGGTTTCCTCAGGCTGGTCGGAAATCAGTCGTAGAGTGTAAAGGCATAAGGAAGCTTGATTGTGAGACCTACAAGTCGAACAAAGACGAAAGTCGGCCTTAGTGATCCGACGGTTCCGAGTGGAAGGGCCGTCGCTCAACGGATAAAAGTTACTCTAGGGATAACAGGCTGA
>M03053_135_000000000-ALP1V_1_2107_17812_23895/	
GGACAGAAAGACCCTATGCAGCTTTACTGTAACCTGGAATTGCTCTCAAGCTTATCTTGCGCAGCTTAGGTGGGAGACGTTGAACTTCTTCTTCCGGGAAGGAGGGAGTCATCAGTGAGATACCACTCTTGGTAAGCTAGAGCGCTCATTTCTAACCGTCAACCGGTAGAAAGACAGTTTCAGGCGGGCAGTTTGACTGGGGCAGTCACCTCCCAAAAGGTAATGGAGGTGTACAAAGGTTCGCTCAGGCTGGACGGAAATCAGCCATAGAGTGTAAAAGCATAAGCGAGCTTGACTGCGAGACTGACATGTCAAGCAGAGACGAAAGTCGGTTTTAGTGATCCGACGGTGCTGAGTGGAAAGGCCGTCGCTCAACGGATAAAAGTTACTCTAGGGATAACAGGCTGA
>M03053_135_000000000-ALP1V_1_2107_4239_15038/	
GGACAGAAAGACCCTATGCAGCTTTACTGTAACTTGAAATTGAAATTGGACTTTATTTGCGCAGCATAGGTGGGAGGCGTTGAGTTTATTCTTGCGGGAATTTAGGAGCCATCAGTGAGATACCACTCTGGTAATGTTAGATTTCTAACTTTGTATCATGATCTGGTCAAAGGACAGTTTCAGGCGGGCAGTTTGACTGGGGCGGTCGCCTCCCAAATGGTAACGGAGGCGTACAAAGGTTTCCTCTGAACGTGTAGAAATCGTATCTAGAGTGTAAAGGCATAAGGAAGCTTGACTGTGAGACCTACAAGTCAAACAGGGACGAAAGTCGGTCTTAGTGATCTGACGGCACTGAGTGGAAAGGCCGTCACTCAACGGATAAAAGTTACTCTAGGGATAACAGGCTGA
>M03053_135_000000000-ALP1V_1_2116_9161_17382/	
GGACAGAAAGACCCTATGCAGCTTTACTGTAACCTGGAATTGCTCTCAAGCTTATCTTGCGCAGCTTAGGTGGGAGACGTTGAACTTCTTCTTCCGGGAAGGAGGGAGTCATCAGTGAGATACCACTCTTGGTAAGCTAGAGCGCTCATTTCTAACCGTCAACCGGTAGAAAGACAGTTTCAGGCGGGCAGTTTGACTGGGGCAGTCACCTCCCAAAAGGTAATGGAGGTGTACAAAGGTTCGCTCAGGCTGGACGGAAATCAGCCATAGAGTGTAAAAGCATAAGCGAGCTTGACTGCGAGACTGACATGTCAAGCAGAGACGAAAGTCGGTTTTAGTGATCCGACGGTGCTGTGTGGAAAGGCCGTCGCTCAACGGATAAAAGTTACTCTAGGGATAACAGGCTGA
>M03053_135_000000000-ALP1V_1_1119_12898_4021/	
GGACAGAAAGACCCTATGCAGCTTTACTGTAACCTGGAATTGCTCTCAAGCTTATCTTGCGCAGCTTAGGTGGGAGGCTATGAACCTTTTCTTCTGGGAAGAGGGGAGCCATCAGTGAGATACCACTCTTGGTAAGCTAGAGCGCTCAGTCTTCACCGTCATCCGGTAAGACGACAGTTTCAGGCGGGCAGTTTGACTGGGGCAGTCACCTCCCAAAAGGTAATGGAGGTGTGCAAAGGTTCCCTCAGGCTGGACGGAAATCAGCCATAGAGTGTAAAAGCATAAGGGAGCTTGACTGCGAGACTGACATGTCAAGCAGAGACGAAAGTCGGCTTTAGTGATCCGACGGTGCTGTGTGGAAAGGCCGTCGCTCAACGGATAAAAGTTACTCTAGGGATAACAGGCTGA
>M03053_135_000000000-ALP1V_1_2102_17880_1189/	
GGACAAAAAGACCCTATGCAGCTTTACTGTAACCTGAAATTGAAATTGGACTTTAGTCGCGCAGTATAGGTGGGAGGCGTTGAAAGTATTCTTGCGGGAATACCGGAGCTATCAGTGAGATACCACTCTTCTAATGTTAGATTTCTAACTTTGAACCATTATCTGGTCAAAGAACAGTTTCAGGCGGGCAGTTTGACTGGGGCGGTCGCCTCCCAAATGGTAACGGAGGCGTACAAAGGTTTCCTCTGAACGGGTAGAAATCGTATCTAGAGTGTAAAGGCATAAGGAAGCTTGACTGTGAGACCTACAAGTCGAGCAGGGACGAAAGTCGGTCTTAGTGATCTGACGGTACTGAGTGGAAAGGCCGTCACTCAACGGATAAAAGTTACTCTAGGGATAACAGGCTGA
>M03053_135_000000000-ALP1V_1_1117_25658_10902/	
GGACAGAAAGACCCTATGCAGCTTTACTGTAACCTGAAATTGAAATTGGACTTTAGTCGCGCAGTATAGGTGGGAGGCGTTGAAAGTATTCTTGCGGGAATACCGGAGCTATCAGTGAGATACCACTCTTCTAATGTTAGATTTCTAACTTTGAACCATTATCTGGTCAAAGAACAGTTTCAGGCGGGCAGTTTGACTGGGGCGGTCGCCTCCCAAATGGTAACGGAGGCGTACAAAGGTTTCCTCTGAACGGGTAGAAATCGTATCTAGAGTGTAAAGGCATAAGGAAGCTTGACTGTGAGACCTACAAGTCGAACAGGGACGAAAGTCGGTCTTAGTGATCTGACGGTACTGAGTGGAAAGGCCGTCACTCAACGGATAAAAGTTACTCTAGGGATAACAGGCTGA
>M03053_135_000000000-ALP1V_1_2112_5394_8341/	
GGACAGAAAGACCCTATGAAGCTTTACTGTAGCTTGATATTGGCTCCGGGCTTTGTTTGCGCAGGATAGGTGGGAGGCGTTGAAAATTTTCTTGCGGGGAAATTGGAGCCGTTGGTGAGATACCACTCTAACAATGCTAGGATTCTAACCCTATACCGTTATCCGGTTAGGGGACAGTTTCAGGTGGTCAGTTTGACTGGGGCGGTCGCCTCCCAAAAGGTAACGGAGGCGTGCAAAGGTTTCCTCAGGCTGGTCGGAAATCAGTCGTAGAGTGTAAAGGCATAAGGAAGCTTGATTGTTAGACCTACAAGTCGAACAAAGACGAAAGTCGGCCTTAGTGATCCGACGGTTCCGAGTGGAAGGGCCGTCGCTCAACGGATAAAAGTTACTCTAGGGATAACAGGCTGA
>M03053_135_000000000-ALP1V_1_1107_2318_16873/	
GGACAGAAAGACCCTATGCAGCTTTACTGTAGCTTGGTATTGTGCCCGGGCTCTGAATGCGCAGGATAGGTGGGAGACGTTGATCTAATGCTCGTGGGTATTAGGGAGTCAATGGTGAGATACCACTCTTTCAGAGCTAGGGTTCTAACGTTCACCCGTTATCCGGGGAGCGGACAGTATCAGGTGGGCAGTTTGACTGGGGCGGTCGCCTCCTAAAAGGTAACGGAGGCGTACAAAGGTTTCCTCAAATCGGTCAGACATCGATTGTAGAGCGTAAAGGCATATGGAAGCTTAACTGCGAGACCTACAAGTCGAGCAGAGACGAAAGTCGGTCTTAGTGATCTGGCGGTATTACGTGGAAAAGCCGCCACTCAACGGATAAAAGTTACTCTAGGGATAACAGGCTGA
>M03053_135_000000000-ALP1V_1_1115_26387_18016/	
GGACAGAAAGACCCTATGCAGCTTTACTGTAACCTGGAATTGCTCTCAAGCTTATCTTGCGCAGCTTAGGTGGGAGGCTATGAACCTTTTCTTCTGGGAAGAGGGGAGCCATCAGTGAGATACCACTCTTGGTAAGCTAGAGCGCTCAGTCTTCACCGTCATCCGGTAAGACGACAGTTTCAGGCGGGCAGTTTGACTGGGGCAGTCACCTCCCAAAAGGTAATGGAGGTGTGCAAAGGTTCCCTCAGGCTGGACGGAAATCAGCCATAGAGTGTAAAAGCATAAGGGAGCTTGACTGCGAGACTGACATGTCAAGCAGAGACGAAAGTCGGCTTTAGTGGTCCGACGGTGCTGTGTGGAAAGGCCGTCGCTCAACGGATAAAAGTTACTCTAGGGATAACAGGCTGA
>M03053_135_000000000-ALP1V_1_1111_6317_16722/	
GGACAGAAAGACCCTATGCAGCTTTACTGTAACCTGGAATTGCTCTCAAGCTTATCTTGCGCAGCTTAGGTGGTAGGCTATGAACCTTTTCTTCCGGGAAGAGGGGAGCCATCAGTGAGATACCACTCTTGGTAAGCTAGAGCGCTCAGTCTTCACCGTTATCCGGTAAGACGACAGTTTCAGGCGGGCAGTTTGACTGGGGCAGTCACCTCCCAAAAGGTAATGGAGGTGTGCAAAGGTTCCCTCAGGCTGGACGGAAATCAGCCATAGAGTGTAAAAGCAAAAGGGAGCTTGACTGCGAGACTGACATGTCAAGCAGAGACGAAAGTCGGCTTTAGTGATCCGACGGTGCTGTGTGGAAAGGCCGTCGCTCAACGGATAAAAGTTACTCTAGGGATAACAGGCTGA
>M03053_135_000000000-ALP1V_1_1119_22180_16996/	
GGACAAAAAGACCCTATGCAGCTTTACTGTAACTTGAAATTGAAATTGGACTTTAGTCGCGCAGCATAGGTGGGAGGCTTTGAAGCTACTCTTGCGGGAGAAGCTGAGCTATCAGTGAGATACCACTCTTCTAATGTTAGATTTCTAACTTTGAACCATCATCTGGTCAGAGAACAGTTTCAGGCGGGCAGTTTGACTGGGGCGGTCGCCTCCCAAACGGTAACGGAGGCGCACAAAGGTTTCCTCTGAACGGGTAGAAATCGTATCTAGAGTGTAAAGGCATAAGGAAGCTTGACTGTGTGACCTACAAGTCGAACAGGGACGAAAGTCGGTCTTAGTGATCTGACGGTACTGAGTGGAAAGGCCGTCACTCAACGGATAAAAGTTACTCTAGGGATAACAGGCTGA
>M03053_135_000000000-ALP1V_1_2116_9180_2956/	
GGACAGAAAGACCCTATGCAGCTTTACTGTAACCTGGAATTGCTCTCAAGCTTATCTTGCGCAGCTTAGGTGGGAGACGTTGAACTTCTTCTTCCGGGAAGGAGGGAGTCATCAGTGAGATACCACTCTTGGTAAGCTAGAGCGCTCAGTCTTCACCGCCATCCGGTAAGACGACAGTTTCAGGCGGGCAGTTTGACTGGGGCAGTCACCTCCCAAAAGGTAATGGAGGTGCGCAAAGGTTCCCTCAGGCTGGACGGAAATCAGCCATAGAGTGTAAAAGCATAAGGGAGCTTGACTGCGAGACTGACATGTCAAGCAGAGACGAAAGTCGGCTTTAGTGATCCGACGGTGCTGTGTGGAAAGGCCGTCGCTCAACGGATAAAAGTTACTCTAGGGATAACAGGCTGA
>M03053_135_000000000-ALP1V_1_1105_25280_8414/	
GGACAGAAAGACCCTATGCAGCTTTACTGTAACCTGGAATTGCTCTCAAGCTTATCTTGCGCAGCTTAGGTGGGAGACGTTGAACTTCTTCTTCCGGGAAGGAGGGAGTCATCAGTGAGATACCACTCTTGGTAAGCTAGAGCGCTCATTTCTAACCGTCAACCGGTAGAAAGACAGTTTCAGGCGGGCAGTTTGACTGGGGCAGTCACCTCCCAAAAGGTAATGGAGGTGTACAAAGGTTCGCTCAGGCTGGACGGAAATCAGCCATAGAGTGTAAAAGCATAAGCGAGCTTGACTGCGAGACTGACATGTCAAGCAGAGACGAAAGTCGGTTTTAGTGATCCGACGGTGCTGAGTGGAAAGGCCGTCGCTCAACGGATAAAAGTTACTCTAGGGATAACAGGCTGA
>M03053_135_000000000-ALP1V_1_1119_24876_12227/	
GGACAGAAAGACCCTATGCAGCTTTACTGTAACCTGGAATTGCTCTCAAGCTTATCTTGCGCAGCTTAGGTGGGAGACGTTGAACTTCTCCTTCCGGGAAGGAGGGAGTCATCAGTGAGATACCACTCTTGGTAAGCTAGAGCGCTCATTTCTAACCGTCAACCGGTAGAAAGACAGTTTCAGGCGGGCAGTTTGACTGGGGCAGTCACCTCCCAAAAGGTAATGGAGGTGTACAAAGGTTCGCTCAGGCTGGACGGAAATCAGCCATAGAGTGTAAAAGCATAAGCGAGCTTGACTGCGAGACTGACATGTCAAGCAGAGACGAAAGTCGGTTTTAGTGATCCGACGGTGCTGAGTGGAAAGGCCGTCGCTCAACGGATAAAAGTTACTCTAGGGATAACAGGCTGA
>M03053_135_000000000-ALP1V_1_2108_5162_11038/	
GGACAAAAAGACCCTATGAAGCTTTACTGTAACCTGGAATTGCTCTCAAGCTTATTTCGCGCAGCTTAGGTGGGAGACGTTGAACCTTTTCTTCCGGGAAAGGGGGAGTCATCAGTGAGATACCACTCTTGGTAAGCTAGAGCGCTCATTTTTAACCGTTATCCGGTAAAAAGACAGTTTCAGGCGGGCAGTTTGACTGGGGCAGTCACCTCCCAAAAGGTAATGGAGGTGTACAAAGGTTCGCTCAGGCTGGACGGAAATCAGCCATAGAGTGTAAAAGCATAAGCGAGCTTGACTGCGAGACTGACATGTCAAGCAGAGACGAAAGTCGGTTTTAGTGATCCGACGGTGCTGAGTGGAAAGGCCGTCGCTCAACGGATAAAAGTTACTCTAGGGATAACAGGCTGA
>M03053_135_000000000-ALP1V_1_2114_4244_6624/	
GGACAAAAAGACCCTATGCAGCTTTACTGTAACTTGAAATTGAAATTGGACTTTATTTGCGCAGTATAGGTGGGAGGCGTTGAGTTTATTCTTGCGGGAATTTAGGAGCCATCAGTGAGATACCACTCTGGTAATGTTAGATTTCTAACTTTGTACCATTATCTGGTCAAAGAACAGTTTCAGGCGGGCAGTTTGACTGGGGCGGTCGCCTCCCAAATGGTAACGGAGGCGTACAAAGGTTTCCTCTGAACGTGTAGAAATCGTATCTAGAGTGTAAAGGCATAAGGGAGCTTGACTGCGAGACGGACATGTCAAGCAGAGACGAAAGTCGGTTTTAGTGATCCGACGGTGCTGAGTGGAAAGGCCGTCGCTCAACGGATAAAAGTTACTCTAGGGATAACAGGCTGA
>M03053_135_000000000-ALP1V_1_1117_16058_7482/	
GGACAGAAAGACCCTATGCAGCTTTACTGTAACCTGGAATTGCTCTCAAGCTTATCTTGCGCAGCTTAGGTGGGAGACGTTGAACTTCTTCTTCCGGGAAGGAGGGAGTCATCAGTGAGATACCACTCTTGGTAAGCTAGAGCGCTCATTTCTAACCGTCAGCCGGTAGAAAGACAGTTTCAGGCGGGCAGTTTGACTGGGGCAGTCACCTCCCAAAAGGTAATGGAGGTGTACAAAGGTTCGCTCAGGCTGGACGGAAATCAGCCATAGAGTGTAAAAGCATAAGGGAGCTTGACTGCGAGACTGACATGTCAAGCAGAGACGAAAGTCGGCTTTAGTGATCCGACGGTGCTGTGTGGAAAGGCCGTCGCTCAACGGATAAAAGTTACTCTAGGGATAACAGGCTGA
>M03053_135_000000000-ALP1V_1_2110_18727_10447/	
GGACAGAAAGACCCTATGCAGCTTTACTGTAGCCTGGAATTGCTCTCAAGCTTATTTCGCGCAGCTTAGGTGGGAGACGTTGAACCTTTTCTTCCGGGAAAGGGGGAGTCATCAGTGAGATACCACTCTTGGTAAGCTAGAGCGCTCATTTTTAACCGTTATCCGGTAAAAAGACAGTTTCAGGCGGGCGGTTTGACTGGGGCAGTCACCTCCCAAAAGGTAATGGAGGTGTACAAAGGTTCCCTCAGGCTGGACGGAAATCAGCCATAGAGTGTAAAAGCATAAGGGAGCTTGACTGCGAGACGGACATGTCAAGCAGAGACGAAAGTCGGTTTTAGTGATCCGACGGTGCTGAGTGGAAAGGCCGTCGCTCAACGGATAAAAGTTACTCTAGGGATAACAGGCTGA
>M03053_135_000000000-ALP1V_1_2104_8922_11649/	
GGACAGAAAGACCCTATGCAGCTTTACTGTAACCTGGAATTGCTCTCAAGCTTATCTTGCGCAGCTTAGGTGGGAGGCTATGAACCTTTTCTTCCGGGAAGAGGGGAGCCATCAGTGAGATACCACTCTTGGTAAGCTAGAGCGCTCAGTCTTCACCGTCATCCGGTAAGACGACAGTTTCAGGCGGGCAGTTTGACTGGGGCAGTCACCTCCCAAAAGGTAATGGAGGTGTGCAAAGGTTCCCTCAGGCTGGACGGAAATCAGCCATAGAGTGTAAAAGCATAAGGGAGCTTGACTGCGAGACTGACATGTCAAGCAGAGACGAAAGTCGGCTTTAGTGATCCGACGGTGCTGTGTGGAAAGGCCGTCGCTCAACGGATAAAAGTTACTCTAGGGATAACAGGCTGA
>M03053_135_000000000-ALP1V_1_1110_18422_18042/	
GGACAGAAAGACCCTATGCAGCTTTACTGTAACCTGAAATTGAAATTGGACTTTAGTCGCGCAGTATAGGTGGGAGGCGTTGAAAGTATTCTTGCGGGAATACCGGAGCTATCAGTGAGATACCACTCTTCTAATGTTAGATTTCTAACTTTGAACCATTATCTGGTCAAAGAACAGTTTCAGGCGGGCAGTTTGACTGGGGCGGTCGCCTCCCAAATGGTAACGGAGGCGTACAAAGGTTTCCTCTGAACGGGTAGAAATCGTATCTAGAGTGTAAAGGCATAAGGAAGCTTGACTGTGAGACCTACAAGTCGAACAGGGACGAAAGTCGGTCTTAGTGATCTGACGGTACTGAGTGGAAAGGCCGTCACTCAACGGATAAAAGTTACTCTAGGGATAACAGGCTGA
>M03053_135_000000000-ALP1V_1_1111_10826_17449/	
GGACAGAAAGACCCTATGCAGCTTTACTGTAACTTGAAATTGAAATTGGACTTTAGTCGCGCAGGATAGGTGGGAGGCGTTGAAAATATTCTTGCGGGAATATTGGAGCCATTAGTGAGATACCACTCTTCTAATGTTAGATTTCTAACTTTGAACCATTATCTGGTCAAAGAACAGTTTCAGGCGGGCAGTTTGACTGGGGCGGTCGCCTCCCAAATGGTAACGGAGGCGTACAAAGGTTTCCTCTGAACGGGTAGAAATCGTATCTAGAGTGTAAAGGCATAAGGAAGCTTGACTGTGAGACCTACAAGTCGAACAGGGACGAAAGTCGGTCTTAGTGATCTGACGGTACTGAGTGGAAAGGCCGTCACTCAACGGATAAAAGTTACTCTAGGGATAACAGGCTGA
>M03053_135_000000000-ALP1V_1_1112_19694_16578/	
GGACAGAAAGACCCTATGAAGCTTTACTGTAACCTGGAATTGCTCTCAAGCTTATCTTGCGCAGCTTAGGTGGGAGGCTATGAACCTTTTCTTCTGGGAAGAGGGGAGCCATCAGTGAGATACCACTCTTGGTAAGCTAGAGCGCTCAGTCTTCACCGTCATCCGGTAAGACGACAGTTTCAGGCGGGCAGTTTGACTGGGGCAGTCACCTCCCAAAAGGTAATGGAGGTGTACAAAGGTTCGCTCAGGCTGGACGGAAATCAGCCATAGAGTGTAAAAGCATAAGCGAGCTTGACTGCGAGACTGACATGTCAAGCAGAGACGAAAGTCGGTTTTAGTGATCCGACGGTGCTGAGTGGAAAGGCCGTCGCTCAACGGATAAAAGTTACTCTAGGGATAACAGGCTGA
>M03053_135_000000000-ALP1V_1_1104_15507_11622/	
GGACAGAAAGACCCTATGCAGCTTTACTGTAGCTTGATATTGGCTCCGGGCTTTGTTTGCGCAGGATAGGTGGGAGGCGTTGAAAATTTTCTTGCGGGGAAATTGGAGCCGTTGGTGAGATACCACTCTAACAATGCTAGGATTCTAACCCTATACCGTTATCCGGTTAGGGGACAGTTTCAGGTGGTCAGTTTGACTGGGGCGGTCGCCTCCCAAAAGGTAACGGAGGCGTGCAAAGGTTTCCTCAGACTGGTCGGAAATCAGTCGTAGAGTGTAAAGGCATAAGGAAGCTTGATTGTGAGACCTACAAGTCGAACAAAGACGAAAGTCGGCCTTAGTGATCCGACGGTTCCGAGTGGAAGGGCCGTCGCTCAACGGATAAAAGTTACTCTAGGGATAACAGGCTGA
>M03053_135_000000000-ALP1V_1_1103_6334_22030/	
GGACAGAAAGACCCTATGCAGCTTTACTGTATCTTGGAATTGGGTTTGGTCTTTACTTGCGCAGGATAGGTGGGAGGCTTTGAAGATGATCTTGCGGGATCGTTGGAGCCACTGGTGAGATACCACTCTTGTAATGATAAAATCCTAACTTTGAACCGTTATCCGGTCAGAGAACAGTTTCAGGTGGGCAGTTTGACTGGGGCGGTCGCCTCCTAAAAGGTAACGGAGGCGTGCAAAGGTTCCCTCAGGCTGGTTGGACATCAGTCGTAGAGTGTAAAGGCATAAGGGAGCTTGACTGCGAGACCAACAAGTCGAGTAGAGACGAAAGTCGGCCTTAGTGATCCTGCGCTTCCGAGTGGAAGGGGCGTCGCTCAACGGATAAAAGTTACTCTAGGGATAACAGGCTGA
>M03053_135_000000000-ALP1V_1_2103_22670_18331/	
GGACAGAAAGACCCTATGAAGCTTTACTGTAGCTTGAAATTGGCTCCGGGCTTTATTTGCGCAGGATAAGTGGGAGGCATTGATAATTTTCCTGTGGGAAAATTTGAGCCGTTGGTGAGATACCACTCTAATAATGCTAGGATTCTAACCTTATACCGTTATCCGGTTAAGGAACAGTTTCAGGTGGTCAGTTTGACTGGGGCGGTCGCCTCCTAAAAGGTAACGGAGGCGTGCAAAGGTTTCCTCAGACTGGTCGGAAATCAGTCGTAGAGTGTAAAGGCATAAGGAAGCTTGATTGTGAGACCTACAAGTCGAGCAAAGACGAAAGTCGGCCTTAGTGATCCGGCGGTACCAAATGGAAGGGCCGTCGCTCAACGGATAAAAGTTACTCTAGGGATAACAGGCTGA
>M03053_135_000000000-ALP1V_1_1107_19245_21409/	
GGACAGAAAGACCCTATGCAGCTTTACTGTAACCTGGAATTGCTCTCAAGCTTATCTTGCGCAGCTTGGGTGGGAGGCTATGAACCTTTTCTTCTGGGAAGAGGGGAGCCATCAGTGAGATACCACTCTTGGTAAGCTAGAGCGCTCATTTCTAACCGTCAACCGGTAGAAAGACAGTTTCAGGCGGGCAGTTTGACTGGGGCAGTCACCTCCCAAAAGGTAATGGAGGTGTACAAAGGTTCGCTCAGGCTGGACGGAAATCAGCCATAGAGTGTAAAAGCATAAGCGAGCTTGACTGCGAGACTGACATGTCAAGCAGAGACGAAAGTCGGTTTTAGTGATCCGACGGTGCTGAGTGGAAAGGCCGTCGCTCAACGGATAAAAGTTACTCTAGGGATAACAGGCTGA
>M03053_135_000000000-ALP1V_1_1113_23025_20314/	
GGACAAAAAGACCCTATGCAGCTTTACTGTAACCTGGAATTGCTCTCAAGCTTATCTTGCGCAGCTTAGGTGGGAGGCTATGAACCTTTTCTTCTGGGAAGAGGGGAGCCATCAGTGAGATACCACTCTTGGTAAGCTAGAGCGCTCAGTCTTCACCGTCATCCGGTAAGACGACAGTTTCAGGCGGGCAGTTTGACTGGGGCAGTCACCTCCCAAAAGGTAATGGAGGTGTGCAAAGGTTCCCTCAGGCTGGACGGAAATCAGCCATAGAGTGTAAAAGCATAAGGGAGCTTGACTGCGAGACTGACATGTCAAGCAGAGACGAAAGTCGGCTTTAGTGATCCGACGGTGCTGTGTGGAAAGGCCGTCGCTCAACGGATAAAAGTTACTCTAGGGATAACAGGCTGA
>M03053_135_000000000-ALP1V_1_2111_19866_13250/	
GGACAGAAAGACCCTATGCAGCTTTACTGTAACCTGGAATTGCTCTCAAGCTTATCTTGCGCAGCTTAGGTGGGAGGCTATGAACCTTTTCTTCCGGGAAGAGGGGAGCCATCAGTGAGATACCACTCTTGGTAAGCTAGAGCGCTCAGTCTTCACCGTTATCCGGTAAGACGACAGTTTCAGGCGGGCAGTTTGACTGGGGCAGTCACCTCCCAAAAGGTAATGGAGGTGTGCAAAGGTTCCCTCAGGCTGGACGGAAATCAGCCATAGAGTGTAAAAGCAAAAGGGAGCTTGACTGCGAGACTGACATGTCAAGCAGAGACGAAAGTCGGCTTTAGTGATCCGACGGTGCTGTGTGGAAAGGCCGTCGCTCAACGGATAAAAGTTACTCTAGGGATAACAGGCTGA
>M03053_135_000000000-ALP1V_1_1116_15581_12864/	
GGACAGAAAGACCCTATGAAGCTTTACTGTAACTTGAAATTGAAATTGGACTTTATTTGCGCAGCATAGGTGGGAGGCGTTGAGTTTATTCTTGCGGGAATTTAGGAGCCATCAGTGAGATACCACTCTGGTAATGTTAGATTTCTAACTTTGTATCATGATCTGGTCAAAGGACAGTTTCAGGCGGGCAGTTTGACTGGGGCGGTCGCCACCCAAATGGTAACGGAGGCGTACAAAGGTTTCCTCTGAACGTGTAGAAATCGTATCTAGAGTGTAAAGGCATAAGGAAGCTTGACTGTGAGACCTACAAGTCGAGCAGGGACGAAAGTCGGTCTTAGTGATCTGACGGTGCTGAGTGGAAAGGCCGTCACTCAACGGATAAAAGTTACTCTAGGGATAACAGGCTGA
>M03053_135_000000000-ALP1V_1_1104_13247_2314/	
GGACAAAAAGACCCTATGCAGCTTTACTGTAACCTGGAATTGCTCTCAAGCTTATCTTGCGCAGCTTAGGTGGGAGGCTATGAACCTTTTCTTCTGGGAAGAGGGGAGCCATCAGTGAGATACCACTCTTGGTAAGCTAGAGCGCTCAGTCTTCACCGTCATCCGGTAAGACGACAGTTTCAGGCGGGCAGTTTGACTGGGGCAGTCACCTCCCAAAAGGTAATGGAGGTGTGCAAAGGTTCCCTCAGGCTGGACGGAAATCAGCCATAGAGTGTAAAAGCATAAGGGAGCTTGACTGCGAGACCTACAAGTCGAGCAGAGACGAAAGTCGGCCTTAGTGATCCGACGGTTCCGAGTGGAAGGGCCGTCGCTCAACGGATAAAAGTTACTCTAGGGATAACAGGCTGA
>M03053_135_000000000-ALP1V_1_1118_8804_1535/	
GGACAAAAAGACCCTATGCAGCTTTACTGTAACCTGGAATTGCTCTCAAGCTTATCTTGCGCAGCTTAGGTGGGAGACGTTGAACTTCTTCTTCCGGGAAGGAGGGAGTCATCAGTGAGATACCACTCTTGGTGAGCTAGAGCGCTCATTTCTAACCGTCAACCGGTAGAAAGACAGTTTCAGGCGGGCAGTTTGACTGGGGCAGTCACCTCCCAAAAGGTAATGGAGGTGTACAAAGGTTCGCTCAAGCTGGACGGAAATCAGCCATAGAGTGTAAAAGCATAAGCGAGCTTGACTGCGAGACTGACATGTCAAGCAGAGACGAAAGTCGGTTTTAGTGATCCGACGGTGCTGAGTGGAAAGGCCGTCGCTCAACGGATAAAAGTTACTCTAGGGATAACAGGCTGA
>M03053_135_000000000-ALP1V_1_2107_23718_10182/	
GGACAGAAAGACCCTATGCAGCTTTACTGTAACCTGGAATTGCTCTCAAGCTTATCTTGCGCAGCTTAGGTGGGAGACGTTGAACTTCTTCTTCCGGGAAGGAGGGAGTCATCAGTGAGATACCACTCTTGGTAAGCTAGAGCGCTCATTTCTAACCGTCAACCGGTAGAAAGACAGTTTCAGGCGGGCAGTTTGACTGGGGCAGTCACCTCCCAAAAGGTAATGGAGGTGTACAAAGGTTCGCTCAGGCTGGACGGAAATCAGCCATAGAGTGTAAAAGCATAAGGGAGCTTGACTGCGAGACTGACATGTCAAGCAGAGACGAAAGTCGGCTTTAGTGATCCGACGGTGCTATGTGGAAAGGCCGTCGCTCAACGGATAAGAGTTACTCTAGGGATAACAGGCTGA
>M03053_135_000000000-ALP1V_1_2113_3785_11175/	
GGACAGAAAGACCCTATGAAGCTTTACTGTATCTTGGAATTGGGTTTCGTCTTTACTTGCGCAGGATAGGTGGGAGGCTTTGAAGATGGTCTTGCGGGATTGTTGGAGCCATTGGTGAGATACCACTCTAGTAATGATAAAATTCTAACTTTGAACCGTTATCCGGTCAGAGGACAGTTTCAGGTGGGCAGTTTGACTGGGGCGGTCGCCTCCTAAAAGGTAACGGAGGCGTGCAAAGGTTCCCTCAGGCTGGTTAGACATCAGTCGTAGAGTGTAAAGGCATAAGGGAGCTTGACTGCGAGACCAACAAGTCGAGCAGAGACGAAAGTCGGCCTTAGTGATCCGGCGCTTCCGAGTGGAAGGGGCGTCGCTCAACGGATAAAAGTTACTCTAGGGATAACAGGCTGA
>M03053_135_000000000-ALP1V_1_1111_13082_5965/	
GGACAGAAAGACCCTATGTAGCTTTACTGTAACCTGAAATTGAAATTGGACTTTAGTCGCGCAGTATAGGTGGGAGGCGTTGAAAGTATTCTTGCGGGAATACCGGAGCTATCAGTGAGATACCACTCTTCCAATGTTAGATTTCTAACTTTGAACCATTATCTGGTCAAAGAACAGTTTCAGGCGGGCAGTTTGACTGGGGCGGTCGCCTCCCAAATGGTAACGGAGGCGTACAAAGGTTTCCTCTGAACGGGTAGAAATCGTATCTAGAGTGTAAAGGCATAAGGAAGCTTGACTGTGAGACCTACAAGTCGAACAGGGACGAAAGTCGGTCTTAGTGATCTGACGGTACTGAGTGGAAAGGCCGTCACTCAACGGATAAAAGTTACTCTAGGGATAACAGGCTGA
>M03053_135_000000000-ALP1V_1_1115_22530_8454/	
GGACAAAAAGACCCTATGCAGCTTTACTGTAACCTGGAATTGCTCTCAAGCTTATCTTGCGCAGCTTAGGTGGGAGACGTTGAACTTCTTCTTCCGGGAAGGAGGGAGTCATCAGTGAGATACCACTCTTGGTAAGCTAGAGCGCTCATTTCTAACCGTCAACCGGTAGAAAGACAGTTTCAGGCGGGCAGTTTGACTGGGGCAGTCACCTCCCAAAAGGTAATGGAGGTGTACAAAGGTTCCCTCAGGCTGGACGGAAATCAGCCATAGAGTGTAAAAGCATAAGGGAGCTTGACTGCGAGACGGACATGTCAAGCAGAGACGAAAGTCGGTTTTAGTGATCCGACGGTGCTGAGTGGAAAGGCCGTCGCTCAACGGATAAAAGTTACTCTAGGGATAACAGGCTGA
>M03053_135_000000000-ALP1V_1_1103_17888_15254/	
GGACAAAAAGACCCTATGCAGCTTTACTGTAACCTGGAATTGCTCTCAAGCTTATCTTGCGCAGCTTAGGTGGGAGACGTTGAACTTCTTCTTCCGGGAAGGAGGGAGTCATCAGTGAGATACCACTCTTGGTAAGCTAGAGCGCTCATTTCTAACCGTCAACCGGTAGAAAGACAGTTTCAGGCGGGCAGTTTGACTGGGGCAGTCACCTCCCAAAAGGTAATGGAGGTGTACAAAGGTTCGCTCAGGCTGGACGGAAATCAGCCATAGAGTGTAAAAGCATAAGCGAGCTTGACTGCGAGACTGACATGTCAAGCAGAGACGAAAGTCGGCTTTAGTGATCCGACGGTGCTGAGTGGAAAGGCCGTGGCTCAACGGATAAAAGTTACTCTAGGGATAACAGGCTGA
>M03053_135_000000000-ALP1V_1_2113_17519_9906/	
GGACAGAAAGACCCTATGCAGCTTTACTGTAACCTGGAATTGCTCTCAAGCTTATCTTGCGCAGCTTAGGTGGGAGACGTTGAACTTCTTCTTCCGGGAAGGAGGGAGTCATCAGTGAGATACCACTCTTGGTAAGCTAGAGCGCTCATTTCTAACCGTCAACCGGTAGAAAGACAGTTTCAGGCGGGCAGTTTGACTGGGGCAGTCACCTCCCAAAAGGTAATGGAGGTGTACAAAGGTTCGCTCAGGCTGGACGGAAATCAGCCATAGAGTGTAAAAGCATAAGCGAGCTTGACTGCGAGACTGACATGTCAAGCAGAGACGAAAGTCGGTTTTAGTGATCCGACGGTGCTGAGTGGAAAGGCCGTCGCTCAACGGATAAAAGTTACTCTAGGGATAACAGGCTGA
>M03053_135_000000000-ALP1V_1_1103_24540_9235/	
GGACAGAAAGACCCTATGCAGCTTTACTGTAACTTGAAATTGAAATTGGACTTTAGTCGCGCAGTATAGGTGGGAGGCGTTGATAATACTCTTGCGGGAGTATTGGAGCTATCAGTGAGATACCACTCTTCTAATGTTAGATTTCTAACTTTGAACCATTATCTGGTCAGAGAACAGTTTCAGGCGGGCAGTTTGACTGGGGCGGTCGCCTCCCAAATGGTAACGGAGGCGTACAAAGGTTTCCTCTGAACGGGTAGAAATCGTATCTAGAGTGTAAAGGCATAAGGAAGCTTGACTGTGAGACCTACAAGTCGAACAGGGACGAAAGTCGGTCTTAGTGATCTGACGGTACTGAGTGGAAAGGCCGTCACTCAACGGATAAAAGTTACTCTAGGGATAACAGGCTGA
>M03053_135_000000000-ALP1V_1_1116_26619_13129/	
GGACAGAAAGACCCTATGCAGCTTTACTGTAACTTGAAATTGAAATTGGACTTTAGTCGCGCAGTATAGGTGGGAGGCGTTGATAATACTCTTGCGGGAGTATTGGAGCTATCAGTGAGATACCACTCTTCTAATGTTAGATTTCTAACTTTGAACCATTATCTGGTCAGAGAACAGTTTCAGGCGGGCAGTTTGACTGGGGCGGTCGCCTCCCAAATGGTAACGGAGGCGTATAAAGGTTTCCTCTGAACGGGTAGAAATCGTATCTAGAGTGTAAAGGCATAAGGAAGCTTGACTGTGAGACCTACAAGTCGAACAGGGACGAAAGTCGGTCTTAGTGATCTGACGGTACTGAGTGGAAAGGCCGTCACTCAACGGATAAAAGTTACTCTAGGGATAACAGGCTGA
>M03053_135_000000000-ALP1V_1_2114_19819_6618/	
GGACAGAAAGACCCTATGAAGCTTTACTGTAACCTGGAATTGCTCTCAAGCTTATCTTGCGCAGCTTAGGTGGGAGACGTTGAACTTCTTCTTCCGGGAAGGAGGGAGTCATCAGTGAGATACCACTCTTGGTAAGCTAGAGCGCTCATTTCTAACCGTCAACCGGTAGAAAGACAGTTTCAGGCGGGCAGTTTGACTGGGGCAGTCACCTCCCAAAAGGTAATGGAGGTGTACAAAGGTTCGCTCAGGCTGGACGGAAATCAGCCATAGAGTGTAAAAGCATAAGCGAGCTTGACTGCGAGACTGACATGTCAAGCAGAGACGAAAGTCGGTTTTAGTGATCCGACGGTGCTGAGTGGAAAGGCCGTCGCTCAACGGATAAAAGTTACTCTAGGGATAACAGGCTGA
>M03053_135_000000000-ALP1V_1_2104_13146_3141/	
GGACAAAAAGACCCTATGCAGCTTTACTGTAACCTGGAATTGCTCTCAAGCTTATCTTGCGCAGCTTAGGTGGGAGGCTATGAACCTTTTCTTCCGGGAAGAGGGGAGCCATCAGTGAGATACCACTCTTGGTAAGCTAGAGCGCTCAGTCTTCACCGTTATCCGGTAAGACGACAGTTTCAGGCGGGCAGTTTGACTGGGGCAGTCACCTCCCAAAAGGTAATGGAGGTGTGCAAAGGTTCCCTCAGGCTGGACGGAAATCAGCCATAGAGTGTAAAAGCAAAAGGGAGCTTGACTGCGAGACTGACATGTCAAGCAGAGACGAAAGTCGGCTTTAGTGATCCGACGGTGCTGTGTGGAAAGGCCGTCGCTCAACGGATAAAAGTTACTCTAGGGATAACAGGCTGA
>M03053_135_000000000-ALP1V_1_1114_27822_8930/	
GGACAGAAAGACCCTATGCAGCTTTACTGTAACCTGGAATTGCTCTCAAGCTTATCTTGCGCAGCTTAGGTGGGAGACGTTGAACTTCTTCTTCCGGGAAGGAGGGAGTCATCAGTGAGATACCACTCTTGGTAAGCTAGAGCGCTCATTTCTAACCGTCAACCGGTAGAAAGACAGTTTCAGGCGGGCAGTTTGACTGGGGCAGTCACCTCCCAAAAGGTAATGGAGGTGTACAAAGGTTCGCTCAGGCTGGACGGAAATCAGCCATAGAGTGTAAAAGCATAAGCGAGCTTGACTGCGAGACTGACATGTCAAGCAGAGACGAAAGTCGGTTTTAGTGATCCGACGGTGCTGAGTGGAAAGGCCGTCGCTCAACGGATAAAAGTTACTCTAGGGATAACAGGCTGA
>M03053_135_000000000-ALP1V_1_2119_7306_2930/	
GGACAGAAAGACCCTATGAAGCTTTACTGTAACCTGGAATTGCTCTCAAGCTTATCTTGCGCAGCTTAGGTGGGAGACGTTGAACTTCTTCTTCCGGGAAGGAGGGAGTCATCAGTGAGATACCACTCTTGGTAAGCTAGAGCGCTCATTTCTAACCGTCAACCGGTAGAAAGACAGTTTCAGGCGGGCAGTTTGACTGGGGCAGTCACCTCCCAAAAGGTAATGGAGGTGTACAAAGGTTTCCTCTGAACGGGTAGAAATCGTATCTAGAGTGTAAAGGCATAAGGAAGCTTGACTGTGAGACCTACAAGTCGAACAGGGACGAAAGTCGGTCTTAGTGATCTGACGGTACTGAGTGGAAAGGCCGTCACTCAACGGATAAAAGTTACTCTAGGGATAACAGGCTGA
>M03053_135_000000000-ALP1V_1_2102_21195_12706/	
GGACAGAAAGACCCTATGCAGCTTTACTGTAACCTGGAATTGCTCTCAAGCTTATTTCGCGCAGCTTAGGTGGGAGACGTTGAACCTTTTCTTCCGGGAAAGGGGGAGTCATCAGTGAGATACCACTCTTGGTAAGCTAGAGCGCTCATTTTTAACCGTTATCCGGTAAAAAGACAGTTTCAGGCGGGCAGTTTGACTGGGGCAGTCACCTCCCAAAAGGTAATGGAGGTGTACAAAGGTTCCCTCAGGCTGGACGGAAATCAGCCATAGAGTGTAAAAGCATAAGGGAGCTTGACTGCGAGACGGACATGTCAAGCAGAGACGAAAGTCGGTTTTAGTGATCCGACGGTGCTGAGTGGAAAGGCCGTCGCTCAACGGATAAAAGTTACTCTAGGGATAACAGGCTAA
>M03053_135_000000000-ALP1V_1_2117_5109_4285/	
GGACAAAAAGACCCTATGCAGCTTTACTGTAACCTGGAATTGCTCTCAAGCTTATCTTGCGCAGCTTAGGTGGGAGACGTTGAACTTCTTCTTCCGGGAAGGAGGGAGTCATCAGTGAGATACCACTCTTGGTAAGCTAGAGCGCTCATTTCTAACCGTCAACCGGTAGAAAGACAGTTTCAGGCGGGCAGTTTGACTGGGGCAGTCACCTCCCAAAAGGTAATGGAGGTGTACAAAGGTTCGCTCAGGCTGGACGGAAATCAGCCATAGAGTGTAAAAGCATAAGCGAGCTTGACTGCGAGACTGACATGTCAAGCAGAGACGAAAGTCGGTTTTAGTGATCCGACGGTGCTGAGTGGAAAGGCCGTCGCTCAACGGATAAAAGTTACTCTAGGGATAACAGGCTGA
>M03053_135_000000000-ALP1V_1_1106_4288_16625/	
GGACAGAAAGACCCTATGAAGCTTTACTGTAACCTGGAATTGCTCTCAAGCTTATCTTGCGCAGCTTAGGTGGGAGGCTATGAACCTTTTCTTCTGGGAAGAGGGGAGCCATCAGTGAGATACCACTCTTGGTAAGCTAGAGCGCTCAGTCTTCACCGTCATCCGGTAAGACGACAGTTTCAGGCGGGCAGTTTGACTGGGGCAGTCACCTCCCAAAAGGTAATGGAGGTGTGCAAAGGTTCCCTCAGGCTGGACGGAAATCAGCCATAGAGTGTAAAAGCATAAGGGAGCTTGACTGCGAGACTGGCATGTCAAGCAGAGACGAAAGTCGGCTTTAGTGATCCGACGGTGCTGTGTGGAAAGGCCGACGCTCAACGGATAAAAGTTACTCTAGGGATAACAGGCTGA
>M03053_135_000000000-ALP1V_1_2108_11374_9334/	
GGACAGAAAGACCCTATGCAGCTTTACTGTAACCTGGAATTGCTCTCAAGCTTATCTTGCGCAGCTTAGGTGGGAGACGTTGAACTTCTTCTTCCGGGAAGGAGGGAGTCATCAGTGAGATACCACTCTTGGTAAGCTAGAGCGCTCATTTCTAACCGTCAACCGGTAGAAAGACAGTTTCAGGCGGGCAGTTTGACTGGGGCAGTCACCTCCCAAAAGGTAATGGAGGTGTACAAAGGTTCGCTCAGGCTGGACGGAAATCAGCCATAGAGTGTAAAAGCATAAGCGAGCTTGACTGCGAGACTGACATGTCAAGCAGAGACGAAAGTCGGTTTTAGTGATCCGACGGTGCTGAGTGGAAAGGCCGTCGCTCAACGGATAAAAGTTACTCTAGGGATAACAGGCTGA
>M03053_135_000000000-ALP1V_1_1103_29461_14206/	
GGACAGAAAGACCCTATGCAGCTTTACTGTAACCTGGAATTGCTCTCAAGCTTATCTTGCGCAGCTTAGGTGGGAGACGTTGAACTTCTTCTTCCGGGAAGGAGGGAGTCATCAGTGAGATACCACTCTTGGTAAGCTAGAGCGCTCAGTCTTCACCGTCATCCGGTAAGACGACAGTTTCAGGCGGGCAGTTTGACTGGGGCAGTCACCTCCCAAAAGGTAATGGAGGTGTGCAAAGGTTCCCTCAGGCTGGACGGAAATCAGCCATAGAGTGTAAAAGCATAAGGGAGCTTGACTGCGAGACTGACATGTCAAGCAGAGACGAAAGTCGGCTTTAGTGATCCGACGGTGCTGTGTGGAAAGGCCGTCGCTCAACGGATAAAAGTTACTCTAGGGATAACAGGCTGA
>M03053_135_000000000-ALP1V_1_1115_18830_3465/	
GGACAGAAAGACCCTATGCAGCTTTACTGTAACCTGGAATTGCTCTCAAGCTTATTTCGCGCAGCTTAGGTGGGAGACGTTGAACCTTTTCTTCCGGGAAAGGGGGAGTCATCAGTGAGATACCACTCTTGGTAAGCTAGAGCGCTCATTTTTAACCGTTATCCGGTAAAAAGACAGTTTCAGGCGGGCAGTTTGACTGGGGCAGTCACCTCCCAAAAGGTAATGGAGGTGTACAAAGGTTCCCTCAGGCTGGACGGAAATCAGCCATAGAGTGTAAAAGCATAAGGGAGCTTGACTGCGAGACGGACATGTCAAGCAGAGACGAAAGTCGGTTTTAGTGATCCGACGGTGCTGAGTGGAAAGGCCGTCGCTCAACGGATAAAAGTTACTCTAGGGATAACAGGCTGA
>M03053_135_000000000-ALP1V_1_1112_12260_16502/	
GGACAAAAAGACCCTATGAAGCTTTACTGTAGCTTGATATTGGCTCCGGGCTTTGTTTGCGCAGGATAGGTGGGAGGCGTTGAAGATTTTCTTGCTGGGAGATTGGAGCCGTTGGTGAGATACCACTCTAACAATGCTAGGATTCTAACCCTATACCGTTATCCGGTTAGGGGACAGTTTCAGGTGGTCAGTTTGACTGGGGCGGTCGCCTCCCAAAAGGTAACGGAGGCGTGCAAAGGTTTCCTCAGGCTGGTCGGAAATCAGTCGTAGAGTGTAAAGGCATAAGGAAGCTTGATTGTGAGACCTACAAGTCGAACAAAGACGAAAGTCGGCCTTAGTGATCCGGCGGTTCCGAGTGGAAGGGCCGTCGCTCAACGGATAAAAGTTGCTCTAGGGATAACAGGCTGA
>M03053_135_000000000-ALP1V_1_1115_19428_22323/	
GGACAAAAAGACCCTATGAAGCTTTACTGTAACCTGGAATTGCTCTCAAGCTTATCTTGCGCAGCTTAGGTGGGAGGCTATGAACCTTTTCTTCTGGGAAGAGGGGAGCCATCAGTGAGATACCACTCTTGGTAAGCTAGAGCGCTCAGTCTTCACCGTCATCCGGTAAGACGACAGTTTCAGGCGGGCAGTTTGACTGGGGCAGTCACCTCCCAAAAGGTAATGGAGGTGTGCAAAGGTTCCCTCAGGCTGGACGGAAATCAGCCATAGAGTGTAAAAGCATAAGGGAGCTTGACTGCGAGACTGACATGTCAAGCAGAGACGAAAGTCGGCTTTAGTGATCCGACGGTGCTGTGTGGAAAGGCCGTCGCTCAACGGATAAAAGTTACTCTAGGGATAACAGGCTGA
>M03053_135_000000000-ALP1V_1_2117_18451_4236/	
GGACAGAAAGACCCTATGCAGCTTTACTGTAACCTGGAATTGCTCTCAAGCTTATCTTCCGCAGCTTAGGTGGGAGGCTATGAACCTTTTCTTCTGGGAAGAGGGGAGCCATCAGTGAGATACCACTCTTGGTAAGCTAGAGCGCTCAGTCTTCACCGTCATCCGGTAAGACGACAGTTTCAGGCGGGCAGTTTGACTGGGGCAGTCACCTCCCAAAAGGTAATGGAGGTGTACAAAGGTTCGCTCAGGCTGGACGGAAATCAGCCATAGAGTGTAAAAGCATAAGCGAGCTTGACTGCGAGACTGACATGTCAAGCAGAGACGAAAGTCGGTTTTAGTGATCCGACGGTGCTGAGTGGAAAGGCCGTCGCTCAACGGATAAAAGTTACTCTAGGGATAACAGGCTGA
>M03053_135_000000000-ALP1V_1_2119_25272_16455/	
GGACAAAAAGACCCTATGCAGCTTTACTGTATCTTGGAATTGGGTTTGGTCTTTACTTGCGCAGGATAGGTGGGAGGCTTTGAAGATGATCTTGCGGGATCGTTGGAGCCACTGGTGAGATACCACTCTTGTAATGATAAAATCCTAACTTTGAACCGTTATCCGGTCAGAGAACAGTTTCAGGTGGGCAGTTTGACTGGGGCGGTCGCCTCCTAAAAGGTGACGGAGGCGTGCAAAGGTTTCCTCAGGCTGGTCGGAAATCAGTCGTAGAGTGTAAAGGCATAAGGAAGCTTGATTGTGAGACCTACAAGTCGAACAAAGACGAAAGTCGGCCTTAGTGATCCGACGGTTCCGAGTGGAAGGGCCGTCGCTCAACGGATAAAAGTTACTCTAGGGATAACAGGCTGA
>M03053_135_000000000-ALP1V_1_1110_9013_22347/	
GGACAGAAAGACCCTATGAAGCTTTACTGTAACTTGAAATTGAAATTGGACTTTATTCGCGCAGTATAGGTGGGAGGCGTTGATTATAATCTCGTGGGATTATTGGAGCCATCAGTGAGATACCACTCTTGTAATGTTAGATTTCTAACTTTGAATCATTATCTGGTCAAAGAACAGTTTCAGGCGGGCAGTTTGACTGGGGCGGTCGCCTCCTAAAAGGTAACGGAGGCGTACAAAGGTTTCCTCAGATCGGTCAGAAATCGATCGTAGAGTGTAAAGGCAGAAGGAAGCTTGACTGTGAGACCTACAAGTCGAGCAGGGACGAAAGTCGGTCTTAGTGATCTGACGGTACTGAGTGGAAAGGCCGTCACTCAACGGATAAAAGTTACTCTAGGGATAACAGGCTGA
>M03053_135_000000000-ALP1V_1_2114_9612_4318/	
GGACAAAAAGACCCTATGAAGCTTTACTGTAACCTGGAATTGCTCTCAAGCTTATCTTGCGCAGCTTAGGTGGGAGACGTTGAACTTCTTCTTCCGGGAAGGAGGGAGTCATCAGTGAGATACCACTCTTGGTAAGCTAGAGCGCTCATTTCTAACCGTCAACCGGTAGAAAGACAGTTTCAGGCGGGCAGTTTGACTGGGGCAGTCACCTCCCAAAAGGTAATGGAGGTGTACAAAGGTTTCCTCTGAACGGGTAGAAATCGTATCTAGAGTGTAAAGGCATAAGGAAGCTTGACTGTGAGACCTACAAGTCGAACAGGGACGAAAGTCGGTCTTAGTGATCTGACGGTACTGAGTGGAAAGGCCGTCACTCAACGGATAAAAGTTACTCTAGGGATAACAGGCTGA
>M03053_135_000000000-ALP1V_1_1107_6372_16471/	
GGACAAAAAGACCCTATGCAGCTTTACTGTAACCTGAAATTGAAATTGGACTTTAGTCGCGCAGTATAGGTGGGAGGCGTTGAAAGTATTCTTGCGGGAATACCGGAGCTATCAGTGAGATACCACTCTGGTAATGTTAGATTTCTAACTTTGTATCATGATCTGGTCAAAGAACAGTTTCAGGCGGGCAGTTTGACTGGGGCAGTCACCTCCCAAAAGGTAATGGAGGTGTGCAAAGGTTCCCTCAGGCTGGACGGAAATCAGCCATAGAGTGTAAAAGCATAAGGGAGCTTGACTGCGAGACTGACATGTCAAGCAGAGACGAAAGTCGGCTTTAGTGATCCGACGGTGCTGTGTGGAAAGGCCGTCGCTCAACGGATAAAAGTTACTCTAGGGATAACAGGCTGA
>M03053_135_000000000-ALP1V_1_2109_9676_20377/	
GGACAGAAAGACCCTATGAAGCTTTACTGTAACCTGGAATTGCTCTCAAGCTTATCTTGAGCAGCTTAGGTGGGAGGCTATGAACCTTTTCTTCTGGGAAGAGGGGAGCCATCAGTGAGATACCACTCTTGGTAAGCTAGAGCGCTCAGTCTTCACCGTCATCCGGTAAGACGACAGTTTCAGGCGGGCAGTTTGACTGGGGCAGTCACCTCCCAAAAGGTAATGGAGGTGTGCAAAGGTTCCCTCAGGCTGGACGGAAATCAGCCATAGAGTGTAAAGGCATAAGGAAGCTTGATTGTGAGACCTACAAGTCGAACAAAGACGAAAGTCGGCCTTAGTGATCCGACGGTTCCGAGTGGAAGGGCCGTCGCTCAACGGATAAAAGTTACTCTAGGGATAACAGGCTGA
>M03053_135_000000000-ALP1V_1_2109_18846_21351/	
GGACAGAAAGACCCTATGCAGCTTTACTGTAACCTGGAATTGCTCTCAAGCTTATCTTGCGCAGCTTAGGTGGGAGGCTATGAACCTTTTCTTCTGGGAAGAGGGGAGCCATCAGTGAGATACCACTCTTGGTAAGCTAGAGCGCTCAGTCTTCACCGTCATCCGGTAAGACGACAGTTTCAGGCGGGCAGTTTGACTGGGGCAGTCACCTCACAAAAGGTAATGGAGGTGTGCAAAGGTTCCCTCAGGCTGGACTGAAATCAGCCATAGAGTGTAAAAGCATAAGGGAGCTTGACTGCGAGACTGACATGTCAAGCAGAGACGAAAGTCGGCTTTAGTGATCCGACGGTGCTGTGTGGAAAGGCCGTCGCTCAACGGATAAAAGTTACTCTAGGGATAACAGGCTGA
>M03053_135_000000000-ALP1V_1_1106_20174_19927/	
GGACAGAAAGACCCTATGCAGCTTTACTGTAACCTGGAATTGCTCTCAAGCTTATCTTGCGCAGCTTAGGTGGGAGACGTTGAACTTCTTCTTCCGGGAAGGGGGGAGTCATCAGTGAGATACCACTCTTGGTAAGCTAGAGCGCTCATTTCTAACCGTCAACCGGTAGAAAGACAGTTTCAGGCGGGCAGTTTGACTGGGGCAGTCACCTCCCAAAAGGTAATGGAGGTGTACAAAGGTTCGCTCAGGCTGGACGGAAATCAGCCATAGAGTGTAAAAGCATAAGCGAGCTTGACTGCGAGACTGACATGTCAAGCAGAGACGAAAGTCGGTTTTAGTGATCCGACGGTGCTGAGTGGAAAGGCCGTCGCTCAACGGATAAAAGTTACTCTAGGGATAACAGGCTGA
>M03053_135_000000000-ALP1V_1_2114_3831_14057/	
GGACAGAAAGACCCTATGAAGCTTTACTGTAACCTGGAATTGCTCTCAAGCTTATTTCGCGCAGCTTAGGTGGGAGACGTTGAACCTTTTCTTCCGGGAAAGGGGGAGTCATCAGTGAGATACCACTCTTGGTAAGCTAGAGCGCTCATTTTTAACCGTTATCCGGTAAAAAGACAGTTTCAGGCGGGCAGTTTGACTGGGGCAGTCACCTCCCAAAAGGTAATGGAGGTGTACAAAGGTTCCCTCAGGCTGGACGGAAATCAGCCATAGAGTGTAAAAGCAGAAGGGAGCTTGACTGCAAGACCTACAAGTCGAGCAGGGGCGAAAGCCGGCCTTAGTGATCCGACGGTTCCGTGTGGAAGGGCCGTCGCTAAACGGATAAAAGTTACTCTAGGGATAACAGGCTGA
>M03053_135_000000000-ALP1V_1_1105_14967_15014/	
GGACAAAAAGATCCTATGCAGCTTTACTGTAGCTTGGTATTGTGCCCGGGCTCTGAATGCGCAGGATAGGTGGGAGACGTTGATCTCATGGTTGCGGCTATGAGTTAGTCACTGGTGAGATACCACTCTTTCAGAGCTAGGGTTCTAACGTTCACCCGTTATCCGGGGAGCGGACAGTATCAGGTGGGCAGTTTGACTGGGGCGGTCGCCTCCTAAAAGGTAACGGAGGCGTGCAAAGGTTCCCTCAGGCTGGTTGGACATCAGTCGTAGAGTGTAAAGGCATAAGGAAGCTTGATTGTGAGACCTACAAGTCGAGCAAAGACGAAAGTCGGCCTTAGTGATCCGACGGTTCCGAGTGGAAGGGCCGTCGCTCAACGGATAAAAGTTACTCTAGGGATAACAGGCTGA
>M03053_135_000000000-ALP1V_1_1101_24071_4509/	
GGACAAAAAGACCCTATGCAGCTTTACTGTAACCTGGAATTGCTCTCAAGCTTATCTTGCGCAGCTTAGGTGGGAGACGTTGAACTTCTTCTTCCGGGAAGGAGGGAGTCATCAGTGAGATACCACTCTTGGTAAGCTAGAGCGCTCATTTCTAACCGTCAACCGGTAGAAAGACAGTTTCAGGCGGGCAGTTTGACTGGGGCAGTCACCTCCCAAAACGTAATGGAGGTGTACAAAGGTTCGCTCAGGCTGGACGGAAATCAGCCATAGAGTGTAAAAGCATAAGCGAGCTTGACTGCGAGACTGACATGTCAAGCAGAGACGAAAGTCGGTTTTAGTGATCCGACGGTGCTGAGTGGAAAGGCCGTCGCTCAACGGATAAAAGTTACTCTAGGGATAACAGGCTGA
>M03053_135_000000000-ALP1V_1_1102_16796_20110/	
GGACAGAAAGACCCTATGAAGCTTTACTGTAACCTGGAATTGCTCTCAAGCTTATTTCGCGCAGCTTAGGTGGGAGACGTTGAACCTTTTCTTCCGGGAAAGGGGGAGTCATCAGTGAGATACCACTCTTGGTAAGCTAGAGCGCTCATTTTTAACCGTTATCCGGTAAAAAGACAGTTTCAGGCGGGCAGTTTGACTGGGGCAGTCACCTCCCAAAAGGTAATGGAGGTGTACAAAGGTCCCCTCAGGCTGGACGGAAATCAGCCATAGAGTGTAAAAGCATAAGGGAGCTTGACTGCGAGACGGACATGTCAAGCAGAGACAAAAGTCGGTTTTAGTGATCCGACGGTGCTGAGTGGAAAGGCCGTAGCTCAACGGATAAAAGTTACTCTAGGGATAACAGGCTGA
>M03053_135_000000000-ALP1V_1_2108_7330_7313/	
GGACAGAAAGACCCTATGCAGCTTTACTGTAACCTGGAATTGCTCTCAAGCTTATCTTGCGCAGCTTAGGTGGGAGACGTTGAACTTCTTCTTCCGGGAAGGAGGGAGTCATCAGTGAGATACCACTCTTGGTAAGCTAGAGCGCTCATTTCTAACCGTCAACCGGTAGAAAGACAGTTTCAGGCGGGCAGTTTGACTGGGGCAGTCACCTCCCAAAAGGTAATGGAGGTGTGCAAAGGTTCCCTCAGGCTGGACGGAAATCAGCCATAGAGTGTAAAAGCAAAAGGGAGCTTGACTGCGAGACTGACATGTCAAGCAGAGACGAAACTCGGCTTTAGTGATCCGACGGTGCTGTGTGGAAAGGCCGTCGCTCAACGGATAAAAGTTACTCTAGGGATAACAGGCTGA
>M03053_135_000000000-ALP1V_1_1105_14016_10588/	
GGACAGAAAGACCCTATGAAGCTTTACTGTAACCTGGAATTGCTCTCAAGCTTATATTGCGCAGCTTAGGTGGGAGACGTTGAACTTCTTCTTCCGGGAAGGAGGGAGTCATCAGTGAGATACCACTCTTGGTAAGCTAGAGCGCTCATTTCTAACCGTCAACCGGTAGGAAGACAGTTTCAGGCGGGCAGTTTGACTGGGGCAGTCACCTCCCAAAAGGTAATGGAGGTGTGCAAAGGTTCCCTCAGGCTGGACGGAAATCAGCCATAGAGTGTAAAAGCATAAGGGAGCTTGACTGCGAGACTGACATGTCAAGCAGAGACGAAAGTCGGCTTTAGTGATCCGACGGTGCTGTGTGGAAAGGCCGTCGCTCAACGGATAAAAGTTACTCTAGGGATAACAGGCTGA
>M03053_135_000000000-ALP1V_1_1112_29261_15583/	
GGACAGAAAGACCCTATGCAGCTTTACTGTAACTTGAAATTGAAATTGGACTTTAGTCGCGCAGTATACGTGGGAGGCGTTGATAATACTCTTGCGGGAGTATTGGAGCTATCAGTGAGATACCACTCTTCTAATGTTAGATTTCTAACTTTGAACCATTATCTGGTCAAAGAACAGTTTCAGGCGGGCAGTTTGACTGGGGCGGTCGCCTCCCAAATGGTAACGGAGGCGTACAAAGGTTTCCTCTGAACGGGTAGAAATCGTATCTAGAGTGTAAAGGCATAAGGAAGCTTGACTGTGAGACCTACAAGTCGAACAGGGACGAAAGTCGGTCTTAGTGATCTGACGGTGCTGAGTGGAAAGGCCGTCACTCAACGGATAAAAGTTACTCTAGGGATAACAGGCTGA
>M03053_135_000000000-ALP1V_1_1117_13559_19016/	
GGACAGAAAGACCCTATGCAGCTTTACTGTAACCTGGAATTGCTCTCAAGCTTACCTTGCGCAGCTTAGGTGGGAGACGTTGAACTTCTTCTTCCGGGAAGGAGGGAGTCATCAGTGAGATACCACTCTTGGTAAGCTAGGGCGCTCATTTCTAACCGTCAACCGGTAGAAAGACAGTTTCAGGCGGGCAGTTTGACTGGGGCAGTCACCTCCCAAAAGGTAATGGAGGTGTACAAAGGTTCGCTCAGGCTGGACGGAAATCAGCCATAGAGTGTAAAAGCATAAGCGAGCTTGACTGCGAGACTGACATGTCAAGCAGAGACGAAAGTCGGTTTTAGTGATCCGACGGTGCTGAGTGGAAAGGCCGTCGCTCAACGGATAAAAGTTACTCTAGGGATAACAGGCTGA
>M03053_135_000000000-ALP1V_1_2112_14940_12711/	
GGACAGAAAGACCCTATGCAGCTTTACTGTAACCTGGAATTGCTCTCAAGCTTATCTTGCGCAGCTTAGGTGGGAGACGTTGAACTTCTTCTTCCGGGAAGGAGGGAGTCATCAGTGAGATACCACTCTTGGTAAGCTAGAGCGCTCATTTCTAACCATCAACCGGTAGAAAGACAGTTTCAGGCGGGCAGTTTGACTGGGGCAGTCACCTCCCAAAAGGTAATGGAGGTGTACAAAGGTTCGCTCAGGCTGGACGGAAATCAGCCATAGAGTGTAAAAGCATAAGCGAGCTTGACTGCGAGACTGACATGTCAAGCAGAGACGAAAGTCGGTTTTAGTGATCCGACGGTGCTGAGTGGAAAGGCCGTCGCTCAACGGATAAAAGTTACTCTAGGGATAACAGGCTGA
>M03053_135_000000000-ALP1V_1_1113_4500_18871/	
GGACAAAAAGACCCTATGCAGCTTTACTGTAGCTTGATATTGGCTCCGGGCTTTGTTTGCGCAGGATAGGTGGGAGGCGTTGAAAATTTTCTTGCGGGGAAATTCGAGCCGTTGGTGAGATACCACTCTAACAATGCTAGGATTCTAACCCTACACCGTTATCCGGTTAGGGGACAGTTTCAGGTGGTCAGTTTGACTGGGGCGGTCGCCTCCCAAATGGTAACGGAGGCGTACAAAGGTTTCCTCTGAACGTGTAGAAATCGTATCTGGAGTGTAAAGGCATAAGGAAGCTTGACTGTGAGACCTACAAGTCGAGCAGGGACGAAAGTCGGTCTTAGTGATCTGACGGTGCTGAGTGGAAAGGCCGTCACTCAACGGATAAAAGTTACTCTAGGGATAACAGGCTGA
>M03053_135_000000000-ALP1V_1_2110_20445_10656/	
GGACAAAAAGACCCTATGAAGCTTTACTGTAACCTGGAATTGCTCTCAAGCTTATCTTGCGCAGCTTAGGTGGGAGACGTTGAACTTCTTCTTCCGGGAAGGAGGGAGTCATCAGTGAGATACCACTCTTGGTAAGCTAGAGCGCTCATTTCTAACCGTCAACCGGTAGAAAGACAGTTTCAGGCGGGCAGTTTGACTGGGGCAGTCACCTCCCAAAAGGTAATGGAGGTGTACAAAGGTTCGCTCAGGCTGGACGGAAATCAGCCATAGAGTGTAAAAGCATAAGCGAGCTTGACTGCGAGACTGACATGTCAAGCAGAGACGAAAGTCGGTTTTAGTGATCCGACGGTGCTGAGTGGAAAGGCCGTCGCTCAACGGATAAAAGTTACTCTAGGGATAACAGGCTGA
>M03053_135_000000000-ALP1V_1_1115_12150_22346/	
GGACAGAAAGACCCTATGAAGCTTTACTGTAACCTGGAATTGCTCTCAAGCTTATTTCGCGCAGCTTAGGTGGGAGACGTTGAACCTTTTCTTCCGGGAAAGGGGGAGTCATCAGTGAGATACCACTCTTGGTAAGCTAGAGCGCTCATTTTTAACCGTTATCCGGTAAAAAGACAGTTTCAGGCGGGCAGTTTGACTGGGGCAGTCACCTCCCAAAAGGTAATGGAGGTGTACAAAGGTTCCCTCAGGCTGGACGGAAATCAGCCATAGAGTGTAAAAGCATAAGGGAGCTTGACTGCGAGACGGACATGTCAAGCAGAGACGAAAGTCGGTTTTAGTGATCCGACGGTGCTGAGTGGAAAGGCCGTCGCTCAACGGATAAAAGTTACTCTAGGGATAACAGGCTGA
>M03053_135_000000000-ALP1V_1_1114_7264_20803/	
GGACAAAAAGACCCTATGCAGCTTTACTGTAACCTGGAATTGCTCTCAAGCTTATCTTGCGCAGCTTAGGTGGGAGGCTATGAACCTTTTCTTCTGGGAAGAGAGGAGCCATCAGTGAGATACCACTCTTGGTAAGCTAGAGCGCTCAGTCTTCACCGTCATCCGGTAAGACGACAGTTTCAGGCGGGCAGTTTGACTGGGGCAGTCACCTCCCAAAAGGTAATGGAGGTGTGCAAAGGTTCCCTCAGGCTGGACGGAAATCAGCCATAGAGTGTAAAAGCATAAGGGAGCTTGACTGCGAGACTGACATGTCAAGCAGAGACGAAAGTCGGTCTTAGTGATCTGACGGTACTGAGTGGAAAGGCCGTCACTCAACGGATAAAAGTTACTCTAGGGATAACAGGCTGA
>M03053_135_000000000-ALP1V_1_1112_9168_10743/	
GGACAAAAAGACCCTATGAAGCTTTACTGTAACCTGGAATTGCTCTCAAGCTTATTTTGCGCAGCTTAGGTGGGAGACGTTGAACTTCTTTTTCCGGAAAGGAGGGAGTCATCAGTGAGATACCACTCTTGGTAAGCTAGAGCGCTCATTTCTAACCGTTATCCGGTAGAAAGACAGTTTCAGGCGGGCAGTTTGACTGGGGCAGTCACCTCCCAAAAGGTAATGGAGGTGTACAAAGGTTCGCTCAGGCTGGACGGAAATCAGCCATAGAGTGTAAAAGCATAAGCGAGCTTGACTGCGAGACTGACATGTCAAGCAGAGACGAAAGTCGGTTTTAGTGATCCGACGGTGCTGAGTGGAAAGGCCGTCGCTCAACGGATAAAAGTTACTCTAGGGATAACAGGCTGA
>M03053_135_000000000-ALP1V_1_1102_7291_2354/	
GGACAGAAAGACCCTATGCAGCTTTACTGTAACCTGGAATTGCTCTCAAGCTTATTTTGCGCAGCTTAGGTGGGAGACGTTGAACTTCTTCTTCCGGGAAGGAGGGAGTCATCAGTGAGATACCACTCTTGGTAAGCTAGAGCGCTCATTTCTAACCGTCAACCGGTAGAAAGACAGTTTCAGGCGGGCAGTTTGACTGGGGCAGTCACCTCCCAAAAGGTAATGGTGGTGTACAAAGGTTCGCTCAGGCTGGACGGAAATCAGCCATAGAGTGTAAAAGCATAAGCGAGCTTGACTGCGAGACTGACATGTCAAGCAGAGACGAAAGTCGGTTTTAGTGATCCGACGGTGCTGAGTGGAAAGGCCGTCGCTCAACGGATAAAAGTTACTCTAGGGATAACAGGCTGA
>M03053_135_000000000-ALP1V_1_2109_27586_15181/	
GGACAAAAAGACCCTATGCAGCTTTACTGTAACCTGGAATTGCTCTCAAGCTTATTTCGCGCAGCTTAGGTGGGAGACGTTGAACCTTTTCTTCCGGGAAAGGGGGAGTCATCAGTGAGATACCACTCTTGGTAAGCTAGAGCGCTCATTTTTAACCGTTATCCGGTAAAAAGACAGTTTCAGGCGGGCAGTTTGACTGGGGCAGTCACCTCCCAAAAGGTAATGGAGGTGTACAAAGGTTCCCTCAGGCTGGACGGAAATCAGCCATAGAGTGTAAAGGCATAAGGGAGCTTGACTGCGAGACGGACATGTCAAGCAGAGACGAAAGTCGGTTTTAGTGATCCGACGGTGCTGAGTGGAAAGGCCGTCGCTCAACGGATAAAAGTTACTCTAGGGATAACAGGCTGA
>M03053_135_000000000-ALP1V_1_1111_27815_14078/	
GGACAGAAAGACCCTATGCAGCTTTGCTGTAACCTGGAATTGCTCTCAAGCTTATCTTGCGCAGCTTAGGTGGGAGACGTTGAACTTCTTCTTCCGGGAAGGAGGGAGTCATCAGTGAGATACCACTCTTGGTAAGCTAGAGCGCTCATTTCTAACCGTCAACCGGTAGAAAGACAGTTTCAGGCGGGCAGTTTGACTGGGGCAGTCACCTCCCAAAAGGTAATGGAGGTGTACAAAGGTTCGCTCAGGCTGGACGGAAATCAGCCATCGAGTGTAAAAGCATAAGCGAGCTTGACTGCGAGACTGACATGTCAAGCAGAGACGAAAGTCGGTTTTAGTGATCCGACGGTGCTGAGTGGAAAGGCCGTCGCTCAACGGATAAAAGTTACTCTAGGGATAACAGGCTGA
>M03053_135_000000000-ALP1V_1_1113_26803_16994/	
GGACAGAAAGACCCTATGAAGCTTTACTGTAACCTGAAATTGAAATTGGACTTTAGTCGCGCAGCATAGGTGGGAAGCGTTGAGAATATTCTTGCGGGAATATTGGAGCTATCAGTGAGATACCACTCTTCTAGTGTTAGATTTCTAACTTTGAACCATTATCTGGTCAAAGAACAGTTTCAGGCGGGCAGTTTGACTGGGGCGGTCGCCTCCTAAATGGTAACGGAGGCGTACAAAGGTATCCTCTGAACGGGTAGAAATCGTATCTAGAGTGTAAAGGCATAAGGAAGCTTGACTGTGAGACCTACAAGTCGAACAGGGACGAAAGTCGGTCTTAGTGATCTGACGGTACTGAGTGGAAAGGCCGTCACTCAACGGATAAAAGTTACTCTAGGGATAACAGGCTGA
>M03053_135_000000000-ALP1V_1_1104_5938_20319/	
GGACAAAAAGACCCTATGCAGCTTTACTGTAACCTGGAATTGCTCTCAAGCTTATCTTGCGCAGCTTAGGTGGGAGACGTTGAACTTCTTCTTCCGGGAAGGAGGGAGTCATCAGTGAGATACCACTCTTGGTAAGCTAGAGCGCTCATTTCTAACCGTCAACCGGTAGAAAGACAGTTTCAGGCGGGCAGTTTGACTGGGGCAGTCACCTCCCAAAAGGTAATGGAGGTGTACAAAGGTTCGCTCAGGCTGGACGGAAATCAGCCATAGAGTGTAAAAGCATAAGCGAGCTTGACTGCGAGACTGACATGTCAAGCAGAGACGAAAGTCGGTTTTAGTGATCCGACGGTGCTGAGTGGAAAGGCCGTCGCTCAACGGATAAAAGTTACTCTAGGGATAACAGGCTGA
>M03053_135_000000000-ALP1V_1_1119_20083_7419/	
GGACAGAAAGACCCTATGCAGCTTTACTGTAACCTGGAATTGCTCTCAAGCTTATCTTGCGCAGCTTAGGTGGGAGGCTATGAACCTTTTCTTCTGGGAAGAGGGGAGCCATCAGTGAGATACCACTCTTGGTAAGCTAGAGCGCTCAGTCTTCACCGTCATCCGGTAAGACGACAGTTTCAGGCGGGCAGTTTGACTGGGGCAGTCACCTCCCAAAAGGTAATGGAGGTGTGCAAAGGTTCCCTCAGGCTGGACGGAAATCAGCCATAGAGTGTAAAAGCATAAGGGAGCTTGACTGCGAGACTGACATGTCAAGCAGAGACGAAAGTCGGCTTTAGTGATCCGACGGTGCTGTGTGGAAAGGCCGTCGCTCAACGGATAAAAGTTACTCTAGGGATAACAGGCTGA
>M03053_135_000000000-ALP1V_1_2110_9057_4317/	
GGACAGAAAGACCCTATGCAGCTTTACTGTATCTTGGAATTGGGTTTGGTCTTTACTCGCGCAGGATAGGTGGGAGGCTTTGAAGATGATCTTGCGGGATCGTTGGAGCCACTGGTGAGATACCACTCTTGTAATGATATAATCCTAACTTTGAACCGTTATCCGGTCAGAGAACAGTTTCAGGTGGGCAGTTTGACTGGGGCGGTCGCCTCCTAAAAGGTAACGGAGGCGTGCAAAGGTTCCCTCAGGCTGGTTGGACATCAGTCGTAGAGTGTAAAAGCATAAGCGAGCTTGACTGCGAGACTGACATGTCAAGCAGAGACGAAAGTCGGTTTTAGTGATCCGACGGTGCTGAGTGGAAAGGCCGTCGCTCAACGGATAAAAGTTACTCTAGGGATAACAGGCTGA
>M03053_135_000000000-ALP1V_1_2108_7700_17160/	
GGACAAAAAGACCCTATGCAGCTTTACTGTAACCTGGAATTGCTCTCAAGCTTATCTTGCGCAGCTTAGGTGGGAGACGTTGAACTTCTTCTTCCGGGAAGGAGGGAGTCATCAGTGAGATACCACTCTTGGTAAGCTAGAGCGCTCATTTCTAACCGTCAACCGGTAAAAAGACAATTTCAGGCGGGCAGTTTGACTGGGGCAGTCACCTCCCAAAAGGTAATGGAGGTGTACAAAGGTTCCCTCAGGCTGGATGGAAATCAGCCATAGAGTGTAAAAGCATAAGGGAGCTTGACTGCGAGACGGACATGTCAAGCAGAGACGAAAGTCGGTTTTAGTGATCCGACGGTGCTGAGTGGAAAGGCCGTCGCTCAACGGATAAAAGTTACTCTAGGGATAACAGGCTGA
>M03053_135_000000000-ALP1V_1_2105_24589_21226/	
GGACAGAAAGACCCTATGCAGCTTTACTGTAACCTGGAATTGCTCTCAAGCTTATCTTGCGCAGCTTAGGTGGGAGGCTATGAACCTTTTCTTCTGGGAAGAGGGGAGCCATCAGTGAGATACCACTCTTGGTAAGCTAGAGCGCTCAGTCTTCACCGTCATCCGGTAAGACGACAGTTTCAGGCGGGCAGTTTGACTGGGGCAGTCACCTCCCAAAAGGTAATGGAGGTGTACAAAGGTTCGCTCAGGCTGGACGGAAATCAGCCATAGAGTGTAAAAGCATAAGCGAGCTTGACTGCGAGACTGACATGTCAAGCAGAGACGAAAGTCGGTTTTAGTGATCCGACGGTGCTGAATGGAAAGGCCGTCGCTCAACGGATAAAAGTTACTCTAGGGATAACAGGCTGA
>M03053_135_000000000-ALP1V_1_1110_15086_7864/	
GGACAGAAAGACCCTATGAAGCTTTACTGTAACCTGGAATTGCTCTCAAGCTTATCTTGCGCAGCTTAGGTGGGAGACGTTGAACTTCTTCTTCCGGGAAGGAGGGAGTCATCAGTGAGATACCACTCTTGGTAAGCTAGAGCGCTCATTTCTAACCGTCAACCGGTAGAAAGACAGTTTCAGGCGGGCAGTTTGACTGGGGCAGTCACCTCCCAAAAGGTAATGGAGGTGTACAAAGGTTCGCTCAGGCTGGACGGAAATCAGCCATAGAGTGTAAAAGCATAAGCGAGCTTGACTGCGAGACTGACATGTCAAGCAGAGACGAAAGTCGGTTTTAGTGATCCGACGGTGCTGAGTGGAAAGGCCGTCGCTCAACGGATAAAAGTTACTCTAGGGATAACAGGCTGA
>M03053_135_000000000-ALP1V_1_1105_20039_18767/	
GGACAGAAAGACCCTATGCAGCTTTACTGTAACCTGGAATTGCTCTCAAGCTTATCTTGCGCAGCTTAGGTGGGAGGCTACGAACCTTTTCTTCCGGGAAGAGGGGAGCCATCAGTGAGATACCACTCTTGGTAAGCTAGAGCGCTCAGTCTTCACCGTTATCCGGTAAGACGACAGTTTCAGGCGGGCAGTTTGACTGGGGCAGTCACCTCCCAAAAGGTAATGGAGGTGTGCAAAGGTTCCCTCAGGCTGGACGGAAATCAGCCATAGAGTGTAAAAGCAAAAGGGAGCTTGACTGCGAGACTGACATGTCAAGCAGAGACGAAAGTCGGCTTTAGTGATCCGACGGTGCTGTGTGGAAAGGCCGTCGCTCAACGGATAAAAGTTACTCTAGGGATAACAGGCTGA
>M03053_135_000000000-ALP1V_1_2108_5083_16777/	
GGACAGAAAGACCCTATGAAGCGTTACTGTAGCTTGGTATTGTGCCCGGGCTCTGAATGCGCAGGATAGGTGGGAGACGTTGATCTCATGCTTGCGGGTATGAGTTAGTCACTGGTGAGATACCACTCTTTCAGAGCTAGGGTTCTAACGTTCACCCGTTATCCGGGGAGCGGACAGTATCAGGTGGGCAGTTTGACTGGGGCGGTCGCCTCCTAAAAGGTAACGGAGGCGCACAAAGGTTTCCTCAGGCTGGTTGGAAATCAGCTGACGAGTGCAAAAGCAGAAGGAAGCTTGACTGTGAGACCTACAAGTCGAACAAAGACGAAAGTCGGCCTTAGTGATCCGACGGTTCCGAGTGGAAGGGCCGTCGCTCAACGGATAAAAGTTACTCTAGGGATAACAGGCTGA
>M03053_135_000000000-ALP1V_1_1103_3312_18847/	
GGACAGAAAGACCCTATGCAGCTTTACTGTAACCTGGAATTGCTCTCAAGCTTATCTTGCGCAGCTTAGGTGGGAGACGCTGAACTTCTTCTTCCGGGAAGGAGGGAGTCATCAGTGAGATACCACTCTTGGTAAGCTAGAGCGCTCATTTCTAACCGTCAACCGGTAGAAAGACAGTTTCAGGCGGGCAGTTTGACTGGGGCAGTCACCTCCCAAAAGGTAATGGAGGTGTACAAAGGTTCGCTCAGGCTGGACGGAAATCAGCCATAGAGTGTAAAAGCATAAGCGAGCTTGACTGCGAGACTGACATGTCAAGCAGAGACGAAAGTCGGTTTTAGTGATCCGACGGTGCTGAGTGGAAAGGCCGTCGCTCAACGGATAAAAGTTACTCTAGGGATAACAGGCTGA
>M03053_135_000000000-ALP1V_1_1102_17182_11650/	
GGACAAAAAGACCCTATGAAGCTTTACTGTAACCTGGAATTGCTCTCAAGCTTATCTTGCGCAGCTTAGGTGGGAGGCTATGAACCTTTTCTTGTGGGAAGAGGGGAGCCATCAGTGAGATACCACTCTTGGTAAGCTAGAGCGCTCAGTCTTCACCGTCATCCGGTAAGACGACAGTTTCAGGCGGGCAGTTTGACTGGGGCAGTCACCTCCCAAAAGGTAATGGAGGTGTGCAAAGGTTCCCTCAGGCTGGACGGAAATCAGCCATAGAGTGTAAAAGCATAAGGGAGCTTGACTGCGAGACTGACATGTCAAGCAGAGACGAAAGTCGGCTTTAGTGATCCGACGGTGCTGTGTGGAAAGGCCGTCGCTCAACGGATAAAAGTTACTCTAGGGATAACAGGCTGA
>M03053_135_000000000-ALP1V_1_1108_12692_1985/	
GGACAGAAAGACCCTATGCAGCTTTACTGTAACCTGGAATTGCTCTCAAGCTTATCTTGCGCAGCTTAGGTGGGAGACGTTGAACTTCTTCTTCCGGGAAGGAGGGAGTCATCAGTGAGATACCACTCTTGGTAAGCTAGAGCGCTCATTTCTAACCGTCAACCGGTAGAAAGACAGTTTCAGGCGGGCAGTTTGACTGGGGCAGTCACCTCCCAAAAGGTAATGGAGGTGTACAAAGGTTCGCTCAGGCTGGACGGAAATCAGCCATAGAGTGTAAAAGCATAAGCGAGCTTGACTGCGAGACTGACATGTCAAGCAGAGACGAAAGTCGGTTTTAGTGATCCGACGGTGCTGAGTGGAAAGGCCGTCGCTCAACGGATAAAAGTTACTCTAGGGATAACAGGCTGA
>M03053_135_000000000-ALP1V_1_1119_24775_9121/	
GGACAGAAAGACCCTATGCAGCTTTACTGTAACCTGGAATTGCTCTCAAGCTTATCTTGCGCAGCTTAGGTGGGAGACGTTGAACTTCTTCTTCCGGGAAGGAGGGAGTCATCAGTGAGATACCACTCTTGGTAAGCTAGAGCGCTCATTTCTAACCGTCAACCGGTAGAAAGACAGTTTCAGGCGGGCAGTTTGACTGGGGCAGTCACCTCCCAAAAGGTAATGGAGGTGTACAAAGGTTCGCTCAGGCTGGACGGAAATCAGCCATAGAGTGTAAAAGCATAAGCGAGCTTGACTGCGAGACTGACATGTCAAGCAGAGACGAAAGTCGGTTTTAGTGATCCGACGGTGCTGGGTGGAAAGGCCGTCGCTCAACGGATAAAAGTTACTCTAGGGATAACAGGCTGA
>M03053_135_000000000-ALP1V_1_1106_24153_3121/	
GGACAGAAAGACCCTATGCAGCTTTACCGTAACTTGAAATTGAAATTGGACTTTAGTCGCGCAGCATAGGTGGGAGGCGTTGAAAGTATTCTTGCGGGAATACCGGAGCTATCAGTGAGATACCACTCTTCTAATGTTAGATTTCTAACTTTGAACCATTATCTGGTCAAGGAACAGTTTCAGGCGGGCAGTTTGACTGGGGCGGTCGCCTCCCAAACGGTAACGGAGGCGTACAAAGGTTTCCTCTGAACGGATAGAAATCAGCTGTAGAGTGTAAAGGTAGAAGGGAGCTTGACTGCAAGACCAACAAGTCGAGCAGGGGCGAAAGCCGGCCTTAGTGATCCGACGGTACCAAGTGGAAGGGCCGTCGCTCAACGGATAAAAGTTACTCTAGGGATAACAGGCTGA
>M03053_135_000000000-ALP1V_1_1112_15115_24403/	
GGACAGAAAGACCCTATGCAGCTTTACTGTAACTTGAAATTGAAATTGGACTTTATTTGCGCAGCATAGGTGGGAGGCGTTGAGTTTATTCTTGCGGGAATTTAGGAGCCATCAGTGAGATACCACTCTGGTAATGTTAGATTTCTAACTTTGTATCATGATCTGGTCAAAGGACAGTTTCAGGCGGGCAGTTTGACTGGGGCGGTCGCCTCCCAAATGGTAACGGAGGCGTACAAAGGTTTCCTCTGAACGTGTAGAAATCGTATCTAGAGTGTAAAGGCATAAGGAAGCTTGACTGTGAGACCTACAAGTCGAGCAGGGACGAAAGTCGGTCTTAGTGATCTGACGGTGCTGAGTGGAAAGGCCGTCACTCAACGGATAAAAGTTACTCTAGGGATAACAGGCTGA
>M03053_135_000000000-ALP1V_1_1119_12109_9956/	
GGACAGAAAGACCCTATGCAGCTTTACTGTAACCTGGAATTGCTCTCAAGCTTATTTCGCGCAGCTTAGGTGGGAGACGTTGAACCTTTTCTTCCGGGAAAGGGGGAGTCATCAGTGAGATACCACTCTTGGTAAGCTAGAGCGCCCATTTTTAACCGTTATCCGGTAAAAAGACAGTTTCAGGCGGGCAGTTTGACTGGGGCAGTCACCTCCCAAAAGGTAATGGAGGTGTACAAAGGTTCCCTCAGGCTGGACGAAAATCAGCCATAGAGTGTAAAAGCATAAGGGAGCTTGACTGCGAGACGGACATGTCAAGCAGAGACGAAAGTCGGTTTTAGTGATCCGACGGTGCTGAGTGGAAAGGCCGTCGCTCAACGGATAAAAGTTACTCTAGGGATAACAGGCTGA
>M03053_135_000000000-ALP1V_1_2119_24236_12781/	
GGACAGAAAGACCCTATGCAGCTTTACTGTAGCTTGATATTGGCTCCGGGCTTTGTTTGCGCAGGATAGGTGGGAGGCGTTGAAAATTCTCTTGCGGGAGGATTCGAGCCGTTGGTGAGATACCACTCTAACAATGCTAGGATTCTAACCCTATACCGTTATCCGGTTAGGGGACAGTTTCAGGTGGTCAGTTTGACTGGGGCGGTCGCCTCCCAAAAGGTAACGGAGGCGTGCAAAGGTTTCCTCAGGCTGGTCGGAAATCAGTCGTAGAGTGTAAAGGCATAAGGAAGCTTGATTGTTAGACCTACAAGTCGAACAAAGACGAAAGTCGGCCTTAGTGATCCGACGGTTCCGAGTGGAAGGGCCGTCGCTCAACGGATAAAAGTTACTCTAGGGATAACAGGCTGA
>M03053_135_000000000-ALP1V_1_1112_17966_14320/	
GGACAGAAAGACCCTATGAAGCTTTACTGTAACCTGGAATTGCTCTCAAGCTTATTTCGCGCAGCTTAGGTGGGAGACGTTGAACCTTTTCTTCCGGGAAAGGGGGAGTCATCAGTGAGATACCACTCTTGGTAAGCTAGAGCGCTCATTTTTAACCGTTATCCGGTAAAAAGACAGTTTCAGGCGGGCAGTTTGACTGGGGCAGTCACCTCCCAAAAGGTAATGGAGGTGTACAAAGGTTCTCTCAGGCTGGACGGAAATCAGCCATAGAGTGTAAAAGCATAAGAGAGCTTGACTGCGAGACGGACATGTCAAGCAGAGACGAAAGTCGGTTTTAGTGATCCGACGGTGCTGAGTGGAAAGGCCGTCGCTCAACGGATAAAAGTTACTCTAGGGATAACAGGCTGA
>M03053_135_000000000-ALP1V_1_2110_17045_13210/	
GGACAGAAAGACCCTATGAAGCTTTACTGTAACCTGGAATTGCTCTCAAGCTTATTTTGCGCAGCTTAGGTGGGAGACGTTGAACTTCTTTTTCCGGAAAGGAGGGAGTCATCAGTGAGATACCACTCTTGGTAAGCTAGAGCGCTCATTTCTAACCGTTATCCGGTAGAAAGACAGTTTCAGGCGGGCAGTTTGACTGGGGCAGTCACCTCCCAAAAGGTAATGGAGGTGTACAAAGGTTCGCTCAGGCTGGACGGAAATCAGCCATAGAGTGTAAAGGCATAAGCGAGCTTGACTGCGAGACTGACATGTCAAGCAGAGACGAAAGTCGGTTTTAGTGATCCGACGGTGCTGAGTGGAAAGGCCGTCGCTCAACGGATAAAAGTTACTCTAGGGATAACAGGCTGA
>M03053_135_000000000-ALP1V_1_1119_10491_2864/	
GGACAGAAAGACCCTATGAAGCTTTACTGTAACCTGGAATTGCTCTCAAGCTTATCTTGCGCAGCTTAGGTGGGAGACGTTGAACTTCTTCTTCCGGGAAGGAGGGAGTCATCAGTGAGATACCACTCTTGGTAAGCTAGAGCGCTCATTTCTAACCGTCAACCGGTAGAAAGACAGTTTCAGGCGGGCAGTTTGACTGGGGCAGTCACCTCCCAAAAGGTAATGGAGGTGTACAAAGGTTCGCTCAGGCTGGACGGAAATCAGCCATAGAGTGTAAAAGCATAAGCGAGCTTGACTGCGAGACTGACATGTCAAGCAGAGACGAAAGTCGGTTTTAGTGATCCGACGGTGCTGAGTGGAAAGGCCGTCGCTCAACGGATAAAAGTTACTCTAGGGATAACAGGCTGA
>M03053_135_000000000-ALP1V_1_2103_8743_7527/	
GGACAGAAAGACCCTATGAAGCTTTACTGTAACCTGGAATTGCTCTCAAGCTTATCTTGCGCAGCTTAGGTGGGAGACGTTGAACTCCTTCTTCCGGGAAGGAGGGAGTCATCAGTGAGATACCACTCTTGGTAAGCTAGAGCGCTCATTTCTAACCGTCAACCGGTAGAAAGACAGTTTCAGGCGGGCAGTTTGACTGGGGCAGTCACCTCCCAAAAGGTAATGGAGGTGTACAAAGGTTCGCTCAGGCTGGACGGAAATCAGCCATAGAGTGTAAAAGCATAAGCGAGCTTGACTGCGAGACTGACATGTCAAGCAGAGACGAAAGTCGGTTTTAGTGATCCGACGGTGCTGAGTGGAAAGGCCGTCGCTCAACGGATAAAAGTTACTCTAGGGATAACAGGCTGA
>M03053_135_000000000-ALP1V_1_1110_25374_11005/	
GGACAGAAAGACCCTATGCAGCTTTACTGTAACCTGGAATTGCTCTCAAGCTTATCTTGCGCAGCTTAGGTGGGAGACGTTGAACTTCTTCTTCCGGGAAGGAGGGAGTCATCAGTGAGATACCACTCTTGGTAAGCTAGAGCGCTCATTTCTAACCGTCAACCGGTAGAAAGACAGTTTCAGGCGGGCAGTTTGACTGGGGCAGTCACCTCCCAAAAGGTAATGGAGGTGTACAAAGGTTCGCTCAGGCTGGACGGAAATCAGCCATAGAGTGTAAAAGCATAAGCGAGCTTGACTGCGAGACTGACATGTCAAGCAGAGACGAAAGTCGGTTTTAGTGATCCGACGGTGCTGAGTGGAAAGGCCGTCGCTCAACGGATAAAAGTTACTCTAGGGATAACAGGCTGA
>M03053_135_000000000-ALP1V_1_1116_18037_8120/	
GGACAGAAAGACCCTATGAAGCTTTACTGTAACCTGGAATTGCTCTCAAGCTTATCTTGCGCAGCTTAGGTGGGAGACGTTGAACTTCTTCTTCCGGGAAGGAGGGAGTCATCAGTGAGATACCACTCTTGGTAAGCTAGAGCGCTCATTTCTAACCGTCAACCGGTAGAAAGACAGTTTCAGGCGGGCAGTTTGACTGGGGCAGTCACCTCCCAAAAGGTAATGGAGGTGTACAAAGGTTCGCTCAGGCTGGACGGAAATCAGCCATAGAGTGTAAAAGCATAAGCGAGCTTGACTGCGAGACTGACATGTCAAGCAGAGACGAAAGTCGGTTTTAGTGATCCGACGGTGCTGAGTGGAAAGGCCGTCGCTCAACGGATAAAAGTTACTCTAGGGATAACAGGCTGA
>M03053_135_000000000-ALP1V_1_1108_27268_7317/	
GGACAAAAAGACCCTATGCAGCTTTACTGTAACCTGGAATTGCTCTCAAGCTTATTTTGCGCAGCTTAGGTGGGAGACGTTGAACTTCTTTTTCCGGAAAGGAGGGAGTCATCAGTGAGATACCACTCTTGGTAAGCTAGAGCGCTCATTTCTAACCGTTATCCGGTAGAAAGACAGTTTCAGGCGGGCAGTTTGACTGGGGCAGTCACCTCCCAAAAGGTAATGGAGGTGTACAAAGGTTCGCTCAGACTGGACGGAAATCAGCCATAGAGTGTAAAAGCATAAGCGAGCTTGACTGCGAGACTGACATGTCAAGCAGAGACGAAAGTCGGTTTTAGTGATCCGACGGTGCTGAGTGGAAAGGCCGTCGCTCAACGGATAAAAGTTACTCTAGGGATAACAGGCTGA
>M03053_135_000000000-ALP1V_1_1115_13998_9764/	
GGACAAAAAGACCCTATGCAGCTTTACTGTAGCTTGATATTGGCTCCGGGCTTTGTTTGCGCAGGATAGGTGGGAGGCGTTGAAAATTTTCTTGCGGGAAAATTGGAGCCGTTGGTGAGATACCACTCTAACAATGCTAGGATTCTAACCCCACACCGTTATCCGGTTAGGGGACAGTTTCAGGTGGTCAGTTTGACTGGGGCGGTCGCCTCCCAAAAGGTAACGGAGGCGTGCAAAGGTTTCCTCAGGCTGGTCGGAAATCAGTCGTAGAGTGTAAAGGCATAAGGAAGCTTGATTGTGAGACCTACAAGTCGAACAAAGACGAAAGTCGGCCTTAGTGATCCGACGGTTCCGAGTGGAAGGGCCGTCGCTCAACGGATAAAAGTTACTCTAGGGATAACAGGCTGA
>M03053_135_000000000-ALP1V_1_1107_4996_21956/	
GGACAGAAAGACCCTATGAAGCTTTACTGTAACCTGGAATTGCTCTCAAGCTTATCTTGCGCAGCTTAGGTGGGAGACGTTGAACTTCTTCTTCCGGGAAGGAGGGAGTCATCAGTGAGATACCACTCTTGGTAAGCTAGAGCGCTCATTTCTAACCGTCAACCGGTAGAAAGACAGTTTCAGGCGGGCAGTTTGACTGGGGCAGTCACCTCCCAAAAGGTAATGGAGGTGTACAAAGGTTCGCTCAGGCTGGACGGAAATCAGCCATAGAGTGTAAAAGCATAAGCGAGCTTGACTGCGAGACTGACATGTCAAGCAGAGACGAAAGTCGGTTTTAGTGATCCGACGGTGCTGAATGGAAAGGCCGTCGCTCAACGGATAAAAGTTACTCTAGGGATAACAGGCTGA
>M03053_135_000000000-ALP1V_1_1115_23487_3719/	
GGACAGAAAGACCCTATGCAGCTTTACTGTAACCTGGAATTGCTCTCAAGCTTATCTTGCGCAGCTTAGGTGGGAGACGTTGAACTTCTTCTTCCGGGAAGGAGGGAGTCATCAGTGAGATACCACTCTTGGTAAGCTAGAGCGCTCATTTCTAACCGTCAACCGGTAGAAAGACAGTTTCAGGCGGGCAGTTTGACTGGGGCAGTCACCTCCCAAAAGGTAATGGAGGTGTACAAAGGTTCGCTCAGGCTGGACGGAAATCAGCCATAGAGTGTAAAAGCATAAGCGAGCTTGACTGCGAGACTGACATGTCAAGCAGAGACGAAAGTCGGTTTTAGTGATCCGACGGTGCTGAGTGGAAAGGCCGTCGCTCAACGGATAAAAGTTACTCTAGGGATAACAGGCTGA
>M03053_135_000000000-ALP1V_1_2108_20123_14260/	
GGACAGAAAGACCCTATGCAGCTTTACTGTAACCTGGAATTGCTCTCAAGCTTATCTTGCGCAGCTTAGGTGGGAGGCTACGAACCTTTTCTTCCGGGAAGAGGGGAGCCATCAGTGAGATACCACTCTTGGTAAGCTAGAGCGCTCAGTCTTCACCGTTATCCGGTAAGACGACAGTTTCAGGCGGGCAGTTTGACTGGGGCAGTCACCTCCCAAAAGGTAATGGAGGTGTGCAAAGGTTCCCTCAGGCTGGACGGAAATCAGCCATAGAGTGTAAAAGCAAAAGGGAGCTTGACTGCGAGACTGACATGTCAAGCAGAGACGAAAGTCGGCTTTAGTGATCCGACGGTGCTGTGTGGAAAGGCCGTCGCTCAACGGATAAAAGTTACTCTAGGGATAACAGGCTGA
>M03053_135_000000000-ALP1V_1_1109_14583_5301/	
GGACAGAAAGACCCTATGAAGCTTTACTGTAGCTTGATATTGGCTCCGGGCTTTGTTTGCGCAGGATAGGTGGGAGGCGTTGAAAATTTTCTTGCGGGAAGATTGGAGCCGTTGGTGAGATACCACTCTAACAATGCTAGGATTCTAACCCTACACCGTTATCCGGTTAGGGGACAGTTTCAGGTGGTCAGTTTGACTGGGGCGGTCGCCTCCCAAAAGGTAACGGAGGCGTGCAAAGGTTTCCTCAGGCTGGTCGGAAATCAGTCGTAGAGTGTAAAGGCATAAGGAAGCTTGATTGTGAGACCTACAAGTCGAACAAAGACGAAAGTCGGCCTTAGTGATCCGACGGTTCCGAGTGGAAGGGCCGTCGCTCAACGGATAAAAGTTACTCTAGGGATAACAGGCTGA
>M03053_135_000000000-ALP1V_1_1105_18196_3597/	
GGACAGAAAGACCCTATGCAGCTTTACTGTAACCTGGAATTGCTCTCAAGCTTATCTTGCGCAGCTTAGGTGGGAGACGTTGAACTTCTTCTTCCGGGAAGGAGGGAGTCATCAGTGAGATACCACTCTTGGTAAGCTAGAGCGCTCATTTCTAACCGTCAACCGGTAGAAAGACAGTTTCAGGCGGGCAGTTTGACTGGGGCAGTCACCTCCCAAAAGGTAATGGAGGTGTACAAAGGTTCGCTCAGGCTGGACGGAAATCAGCCATAGAGTGTAAAAGCATAAGCGAGCTTGACTGCGAGACTGACATGTCAAGCAGAGACGAAAGTCGGTTTTAGTGATCCGACGGTGCTGAGTGGAAAGGCCGTCGCTCAACGGATAAAAGTTACTCTAGGGATAACAGGCTGA
>M03053_135_000000000-ALP1V_1_1112_21629_5498/	
GGACAGAAAGACCCTATGCAGCTTTACTGTAACCTGGAATTGCTCTCAAGCTTATCTTGCGCAGCTTAGGTGGGAGACGTTGAACTTCTTCTTCCGGGAAGGAGGGAGTCATCAGTGAGATACCACTCTTGGTAAGCTAGAGCGCTCATTTCTAACCGTCAACCGGTAGAAAGACAGTTTCAGGCGGGCAGTTTGACTGGGGCAGTCACCTCCCAAAAGGTAATGGAGGTGTACAAAGGTTCGCTCAGGCTGGACGGAAATCAGCCATAGAGTGTAAAAGCATAAGCGAGCTTGACTGCGAGACTGACATGTCAAGCAGAGACGAAAGTCGGTTTTAGTGATCCGACGGTGCTGAGTGGAAAGGCCGTCGCTCAACGGATAAAAGTTACTCTAGGGATAACAGGCTGA
>M03053_135_000000000-ALP1V_1_2102_9285_9147/	
GGACAGAAAGACCCTATGCAGCTTTACTGTAGCTTGGTATTGTGCCCGGGCTCTGAATGCGCAGGATAGGTGGGAGACGTTGATCTCATGCTTGCGGGTATGAGTTAGTCGCTGGTGAGATACCACTCTTTCAGAGCTAGGGTTCTAACGTTCACCCGTTATCCGGGGAGCGGACAGTATCAGGTGGGCAGTTTGACTGGGGCGGTCGCCTCCTAAAAGGTAACGGAGGCGCACAAAGGTTTCCTCAGGCTGGTTGGAAATCAGCTGACGAGTGCAAAAGCAGAAGGAAGCTTGACTGTGAGACCTACAAGTCGAACAGGGACGAAAGTCGGTTTTAGTGATCCGACGGTTCTGAGTGGAAGGGCCGTCGCTCAACGGATAAAAGTTACTCTAGGGATAACAGGCTGA
>M03053_135_000000000-ALP1V_1_1112_13959_22285/	
GGACAGAAAGACCCTATGAAGCTTTACTGTAACCTGGAATTGCTCTCAAGCTTATCTTGCGCAGCTTAGGTGGGAGGCTATGAACCTTTTCTTCTGGGAAGAGGGGAGCCATCAGTGAGATACCACTCTTGGTAAGCTAGAGCGCTCAGTCTTCACCGTCATCCGGTAAGACGACAGTTTCAGGCGGGCAGTTTGACTGGGGCAGTCACCTCCCAAAAGGTAATGGAGGTGTGCAAAGGTTCCCTCAGGCTGGACGGAAATCAGCCATAGAGTGTAAAAGCATAAGGGAGCTTGACTGCGAGACGGACATGTCAAGCAGAGACGAAAGTCGGTTTTAGTGGTCCGACGGTGCTGAGTGGAAAGGCCGTCGCTCAACGGATAAAAGTTACTCTAGGGATAACAGGCTGA
>M03053_135_000000000-ALP1V_1_1119_27137_6180/	
GGACAAAAAGACCCTATGCAGCTTTACTGTAACCTGGAATTGCTCTCAAGCTTATCTTGCGCAGCTTAGGTGGGAGGCTATGAACCTTTTCTTCTGGGAAGAGGGGAGCCATCAGTGAGATACCACTCTTGGTAAGCTAGAGCGCTCAGTCTTCACCGTCATCCGGTAAAAAGACAGTTTCAGGCGGGCAGTTTGACTGGGGCAGTCACCTCCCAAAAGGTAATGGAGGTGTACAAAGGTTCCCTCAGGCTGGACGGAAATCAGCCATAGAGTGTAAAAGCATAAGCGAGCTTGACTGCGAGACTGACATGTCAAGCAGAGACGAAAGTCGGTTTTAGTGATCCGACGGTGCTGAGTGGAAAGGCCGTCGCTCAACGGATAAAAGTTACTCTAGGGATAACAGGCTGA
>M03053_135_000000000-ALP1V_1_1108_16015_19699/	
GGACAGAAAGACCCTATGCAGCTTTACTGTAACTTGAAATTGAAATTGGGCTTTAGTCGCGCAGTATAGGTGGGAGGCGTTGATGATACTCTTGCGGGAGTATTGGAGCTATCAGTGAGATACCACTCTTCTAATGTTAGATTTCTAACTTTGAACCATTATCTGGTCAAAGGACAGTTTCAGGCGGGCAGTTTGACTGGGGCGGTCGCCTCCCAAATGGTAACGGAGGCGTACAAAGGTTTCCTCTGAACGGTTAGAAATCGTATCTAGAGTGTAAAGGCATAAGGAAGCTTGACTGTGAGACCTACAAGTCGAACAGGGACGAAAGTCGGTCTTAGTTATCTGACGGTACTGAGTGGAAAGGCCGTCACTCAACAGATAAAAGTTACTCTAGGGATAACAGGCTGA
>M03053_135_000000000-ALP1V_1_1109_17900_17300/	
GGACAGAAAGACCCTATGCAGCTTTACTGTAACCTGGAATTGCTCTCAAGCTTATCTTGCGCAGCTTAGGTGGGAGGCTATGAACCTTTTCTTCTGGGAAGAGGGGAGCCATCAGTGAGATACCACTCTTGGTAAGCTAGAGCGCTCAGTCTTCACCGTCATCCGGTAAGACGACAGTTTCAGGCGGGCAGTTTGACTGGGGCAGTCACCTCCCAAAAGGTAATGGAGGTGTGCAAAGGTTCCCTCAGGCTGGACGGAAATCAGCCATAGAGTGTAAAAGCATAAGGGAGCTTGACTGCGAGACTGACATGTCAAGCAGAGACGAAAGTCGGCTTTAGTGATCCGACGGTGCTGTGTGGAAAGGCCGTCGCTCAACGGATAAAAGTTACTCTAGGGATAACAGGCTGA
>M03053_135_000000000-ALP1V_1_1111_20821_21446/	
GGACAAAAAGACCCTATGCAGCTTTACTGTAACTTGAAATTGAAATTGGACTTTAGTCGCGCAGTATAGGTGGGAGGCGTTGATAATACTCTTGCGGGAGTATTGGAGCTATCAGTGAGATACCACTCTTCTAATGTTAGATTTCTAACTTTGAACCATTATCTGGTCAAAGAACAGTTTCAGGCGGGCAGTTTGACTGGGGCGGTCGCCTCCCAAATGGTAACGGAGGCGTACAAAGGTTTCCTCTGAACGGGTAGAAATCGTATCTAGAGTGTAAAGGCATAAGGAAGCTTGACTGTGAGACCTACAAGTCGAACAGGGACGAAAGTCGGTCTTAGTGATCTGACGGTACTGAGTGGAAAGGCCGTCACTCAACGGATAAAAGTTACTCTAGGGATAACAGGCTGA
>M03053_135_000000000-ALP1V_1_1109_16904_10160/	
GGACAAAAAGACCCTATGCAGCTTTACTGTAACCTGGAATTGCTCTCAAGCTTATCTTGCGCAGCTTAGGTGGGAGGCTATGAACCTTTTCTTCTGGGAAGAGGGGAGCCATCAGTGAGATACCACTCTTGGTAAGCTAGAGCGCTCAGTCTTCACCGTCATCCGGTAAGACGACAGTTTCAGGCGGGCAGTTTGACTGGGGCAGTCACCTCCCAAAAGGTAATGGAGGTGTGCAAAGGTTCCCTCAGGCTGGACGGAAATCAGCCATAGAGTGTAAAAGCATAAGGGAGCTTGACTGCGAGACTGACATGTCAAGCAGAGACGAAAGTCGGCTTTAGTGATCCGACGGTGCTGTGTGGAAAGGCCGTCGCTCAACGGATAAAAGTTACTCTAGGGATAACAGGCTGA
>M03053_135_000000000-ALP1V_1_1112_13457_18590/	
GGACAGAAAGACCCTATGCAGCTTTACTGTAACCTGGAATTGCTCTCAAGCTTATCTTGCGCAGCTTAGGTGGGAGACGTTGAACTTCTTCTTCCGGGAAGGAGGGAGTCATCAGTGAGATACCACTCTTGGTAAGCTAGAGCGCTCATTTCTAACCGTCAACCGGTAGAAAGACAGTTTCAGGCGGGCAGTTTGACTGGGGCAGTCACCTCCCAAAAGGTAATGGAGGTGTACAAAGGTTCGCTCAGGCTGGACGGAAATCAGCCATAGAGTGTAAAAGCATAAGCGAGCTTGACTGCGAGACTGACATGTCAAGCAGAGACGAAAGTCGGTTTTAGTGATCCGACGGTGCTGAGTGGAAAGGCCGTCGCTCAACGGATAAAAGTTACTCTAGGGATAACAGGCTGA
>M03053_135_000000000-ALP1V_1_1115_22743_4110/	
GGACAGAAAGACCCTATGCAGCTTTACTGTAACCTGGAATTGCTCTCAAGCTTATCTTGCGCAGCTTAGGTGGGAGACGTTGAACTTCTTCTTCCGGGAAGGAGGGAGTCATCAGTGAGATACCACTCTTGGTAAGCTAGAGCGCTCATTTCTAACCGTCAACCGGTAGAAAGACAGTTTCAGGCGGGCAGTTTGACTGGGGCAGTCACCTCCCAAAAGGTAATGGAGGTGTACAAAGGTTCGCTCAGGCTGGACGGAAATCAGCCATAGAGTGTAAAAGCATAAGCGAGCTTGGCTGCGAGACTGACATGTCAAGCAGAGACGAAAGTCGGTTTTAGTGATCCGACGGTGCTGAGTGGAAAGGCCGTCGCTCAACGGATAAAAGTTACTCTAGGGATAACAGGCTGA
>M03053_135_000000000-ALP1V_1_2115_17119_4812/	
GGACAAAAAGACCCTATGCAGCTTTACTGTAACCTGGAATTGCTCTCAAGCTTATCTTGCGCAGCTTAGGTGGGAGGCTACGAACCTTTTCTTCCGGGAAGAGGGGAGCCATCAGTGAGATACCACTCTTGGTAAGCTAGGGCGCTCAGTCTTTACCGTTATCCGGTAAGACGACAGTTTCAGGCGGGCAGTTTGACTGGGGCAGTCACCTCCCAAAAGGTAATGGAGGTGTGCAAAGGTTCCCTCAGGCTGGACGGAAATCAGCCATAGAGTGTAAAAGCAAAAGGGAGCTTGACTGCGAGACTGACATGTCAAGCAGAGACGAAAGTCGGCTTTAGTGATCCGACGGTGCTGTGTGGAAAGGCCGTCGCTCAACGGATAAAAGTTACTCTAGGGATAACAGGCTGA
>M03053_135_000000000-ALP1V_1_1101_27039_14480/	
GGACAGAAAGACCCTATGCAGCTTTACTGTAACCTGGAATTGCTCTCAAGCTTATCTTGCGCAGCTTAGGTGGGAGACGTTGAACTTCTTCTTCCGGGAAGGAGGGAGTCATCAGTGAGATACCACTCTTGGTAAGCTAGAGCGCTCATTTCTAACCGTCAACCGGTAGAAAGACAGTTTCAGGCGGGCAGTTTGACTGGGGCAGTCACCTCCCAAAAGGTAATGGAGGTGTACAAAGGTTCGCTCAGGCTGGACGGAAATCAGCCATAGAGTGTAAAAGCATAAGCGAGCTTGACTGCGAGACTGACATGTCAAGCAGAGACGAAAGTCGGTCTTAGTGATCTGACGGTACTGAGTGGAAGGGCCGTCACTCAACGGATAAAAGTTACTCTAGGGATAACAGGCTGA
>M03053_135_000000000-ALP1V_1_2111_21803_20730/	
GGACAAAAAGACCCTATGAAGCTTTACTGTAACCTGGAATTGCTCTCAAGCTTATTTCGCGCAGCTTAGGTGGGAGACGTTGAACCTTTTCTTCCGGGAAAGGGGGAGTCATCAGTGAGATACCACTCTTGGTAAGCTAGAGCGCTCATTTTTAACCGTTATCCGGTAAAAAGACAGTTTCAGGCGGGCAGTTTGACTGGGGCAGTCACCTCCCAAAAGGTAATGGAGGTGTACAAAGGTTCCCTCAGGCTGGACGGAAATCAGCCATAGAGTGTAAAAGCATAAGCGAGCTTGACTGCGAGACTGACATGTCAAGCAGAGACGAAAGTCGGTTTTAGTGATCCGACGGTGCTGAGTGGAAAGGCCGTCGCTCAGCGGATAAAAGTTACTCTAGGGATAACAGGCTGA
>M03053_135_000000000-ALP1V_1_1105_14338_11488/	
GGACAAAAAGACCCTATGCAGCTTTACTGTAACTTGAAATTGAAATTGGACTTTATTCGCGCAGTATAGGTGGGAGGTGTTGATTATAATCTTGCGGGATTATTGGAGCCATCAGTGAGATACCACTCTTGTAATGTTAGATTTCTAACCTTGTACCATTATCTGGTCAAGGAACAGTTTCAGGCGGGCAGTTTGACTGGGGCGGTCGCCTCCCAAACGGTAACGGAGGCGTACAAAGGTTTCCTCTGAACGGATAGAAATCGTATCTAGAGTGTAAAGGCATAAGGAAGCTTGACTGTGAGACCTACAAGTCGAACAGGGACGAAAGTCGGTCTTAGTGATCTGACGGTACTGAGTGGAAAGGCCGTCACTCAACGGATAAAAGTTACTCTAGGGATAACAGGCTGA
>M03053_135_000000000-ALP1V_1_1101_10282_4326/	
GGACAGAAAGACCCTATGCAGCTTTACTGTAACCTGGAATTGCTCTCAAGCTTATCTTGCGCAGCTTAGGTGGGAGACGTTGAACTTCTTCTTCCGGGAAGGAGGGAGTCATCAGTGAGATACCACTTTTGGTAAGCTAGAGCGCTCATTTCTAACCGTCAACCGGTAGAAAGACAGTTTCAGGCGGGCAGTTTGACTGGGGCAGTCACCTCCCAAAAGGTAATGGAGGTGTGCAAAGGTTCCCTCAGGCTGGACGGAAATCAGCCATAGAGTGTAAAAGCATAGGGGAGCTTGACTGCGAGACTGACATGTCAAGCAGAGACGAAAGTCGGCTTTAGTGATCCGACGGTGCTGTGTGGAAAGGCCGTCGCTCAACGGATAAAAGTTACTCTAGGGATAACAGGCTGA
>M03053_135_000000000-ALP1V_1_1116_21568_7367/	
GGACAGAAAGACCCTATGCAGCTTTACTGTAACTTGAAATTGAAATTGGACTTTATTCGCGCAGTATAGGTGGGAGGCGTTGATAATACTCTTGCGGGAGTATTGGAGCTATCAGTGAGATACCACTCTTCTAATGTTAGATTTCTAACTTTGAACCATTATCTGGTCAGAGAACAGTTTCAGGCGGGCAGTTTGACTGGGGCGGTCGCCTCCCAAACGGTAACGGAGGCGTACAAAGGTTTCCTCTGAACGGGTAGAAAGCGTATCTAGAGTGTAAAGGCATAAGGAAGCTTGACTGTGAGACCTACAAGTCGAGCAGGGACGAAAGTCGGTCTTAGTGATCTGACGGTACTGAGTGGAAAGGCCGTCACTCAACGGATAAAAGTTACTCTAGGGATAACAGGCTGA
>M03053_135_000000000-ALP1V_1_1115_15954_8624/	
GGACAGAAAGACCCTATGCAGCTTTACTGTAGCTTGGTATTGTGCCCGGGCTCTGAATGCGCAGGATAGGTGGGAGACGTTGATCTCATGCTTGTGGGTATGAGTTAGTCACTGGTGAGATACCACTCTTTCAGAGCTAGGGTTCTAACGTTCACCCGTTATCCGGGGAGCGGACAGTATCAGGTGGGCAGTTTGACTGGGGCGGTCGCCTCCTAAAAGGTAACGGAGGCGCGCAAAGGTTTCCTCAGGCTGGTTGGAAATCAGCTGACGAGTGCAAAAGCAGAAGGAAGCTTGACTGCGAGACTGACATGTCAAGCAGAGACGAAAGTCGGCTTTAGTGATCCGACGGTGCTGTGTGGAAAGGCCGTCGCTCAACGGATAAAAGTTACTCTAGGGATAACAGGCTGA
>M03053_135_000000000-ALP1V_1_1118_22971_19724/	
GGACAGAAAGACCCTATGCAGCTTTACTGTAACCTGAAATTGAAATTGGACTTTAGTCGCGCAGTATAGGTGGGAGGCGTTGAAAGTATTCTTGCGGGAATACCGGAGCTATCAGTGAGATACCACTCTTCTAATGTTAGATTTCTAACTTTGAACCATTATCTGGTCAAAGAACAGTTTCAGGCGGGCAGTTTGACTGGGGCGGTCGCCTCCCAAATGGTAACGGAGGCGTACAAAGGTTTCCTCTGAACGGGTAGAAATCGTATCTAGAGTGTAAAGGCATAAGGAAGCTTGACTGTGAGACCTACAAGTCGAACAGGGACGAAAGTCGGTCTTAGTGATCTGACGGTACTGAGTGGAAAGGCCGTCACTCAACGGATAAAAGTTACTCTAGGGATAACAGGCTGA
>M03053_135_000000000-ALP1V_1_2117_28834_11207/	
GGACAGAAAGACCCTATGAAGCTTTACTGTAACCTGGAATTGCTCTCAAGCTTATCTTGCGCAGCTTAGGTGGGAGACGTTGAACTTCTTCTTCCGGGAAGGAGGGAGTCACCAGTGAGATACCACTCTTGGTAAGCTAGAGCGCTCATTTCTAACCGTCAACCGGTAGAAAGACAGTTTCAGGCGGGCAGTTTGGCTGGGGCGGTCGCCTCCTAAAAGGTAACGGAGGCGTGCAAAGGTTCCCTCAGGCTGGTTGGACATCAGTCGTAGAGTGTAAAGGCATAAGGGAGCTTGACTGCGAGACCAACAAGTCGAGCAGAGACGAAAGTCGGCCTTAGTGATCCGGCGCTTCCGAGTGGAAGGGGCGTCGCTCAACGGATAAAAGTTACTCTAGGGATAACAGGCTGA
>M03053_135_000000000-ALP1V_1_2102_18166_21204/	
GGACAAAAAGACCCTATGAAGCTTTACTGTAACTTGAAATTGAAATTGGACTTTATTTGCGCAGCATAGGTGGGAGGCGTTGAGTTTATTCTTGCGGGAATTTAGGAGCCATCAGTGAGATACCACTCTGGTAATGTTAGATTTCTAACTTTGTATCATGATCTGGTCAAAGGACAGTTTCAGGCGGGCAGTTTGACTGGGGCGGTCGCCTCCCAAATGGTAACGGAGGCGTACAAAGGTTTCCTCTGAACGGATAGAAATCGTATCTAGAGTATAAAGGCATAAGGAAGCTTGACTGTGAGACCTACAAGTCGAGCAGGGACGAAAGTCGGTCTTAGTGATCTGACGGTACTGAGTGGAAAGGCCGTCACTCAACGGATAAAAGTTACTCTAGGGATAACAGGCTGA
>M03053_135_000000000-ALP1V_1_2104_22083_17860/	
GGACAAAAAGACCCTATGCAGCTTTACTGTAACCTGGAATTGCTCTCAAGCTTATCTTGCGCAGCTTAGGTGGGAGACGTTGAACTTCTTCTTCCGGGAAGGAGGGAGTCATCAGTGAGATACCACTCTTGGTAAGCTAGAGCGCTCATTTCTAACCGTCAACCGGTAGAAAGACAGTTTCAGGCGGGCAGTTTGACTGGGGCAGTCACCTCCCAAAAGGTAATGGAGGTGTGCAAAGGTTCCCTCAGGCTGGACGCAAATCAGCCATAGAGTGTAAAAGCATAAGGGAGCTTGACTGCGAGACTGACATGTCAAGCAGAGACGAAAGTCGGCTTTAGTGATCCGACGGTGCTGTGTGGAAAGGCCGTCGCTCAACGGATAAAAGTTACTCTAGGGATAACAGGCTGA
>M03053_135_000000000-ALP1V_1_2109_24209_15560/	
GGACAAAAAGACCCTATGCAGCTTTACTGTAACCTGGGATTGCTCTCAAGCTTATCTTGCGCAGCTTAGGTGGGAGGCTATGAACCTTTTCTTCTGGGAAGAGGGGAGCCATCAGTGAGATACCACTCTTGGTAAGCTAGAGCGCTCAGTCTTCACCGTCATCCGGTAAGACGACAGTTTCAGGCGGGCAGTTTGACTGGGGCAGTCACCTCCCAAAAGGTAATGGAGGTGTGCAAAGGTTCCCTCAGGCTGGACGGAAATCAGCCATAGAGTGTAAAAGCATAAGGGAGCTTGACTGCGAGACTGACATGTCAAGCAGAGACGAAAGTCGGCTTTAGTGATCCGACGGTGCTGTGTGGAAAGGCCGTCGCTCAACGGATAAAAGTTACTCTAGGGATAACAGGCTGA
>M03053_135_000000000-ALP1V_1_1103_19977_21261/	
GGACAGAAAGACCCTATGCAGCTTTACTGTAACCTGAAATTGAAATTGGACTTTAGTCGCGCAGTATAGGTGGGAGGCTTTGACGATACTCTTGCGGGAGTATTTGAGCTATCAGTGAGATACCACTCTTCTAATGTTAGATTTCTAACTTTGAATCATTATCTGGTCAAAGAACAGTTTCAGGCGGGCAGTTTGACTGGGGCGGTCGCCTCCCAAATGGTAACGGAGGCGTACAAAGGTTTCCTCTGAACGGGTAGAAATCGTATCTAGAGTGTAAAGGCATAAGGAAGCTTGACTGTGAGACCTACAAGTCGAACAGGGACGAAAGTCGGTCTTAGTGATCTGACGGTACTGAGTGGAAAGGCCGTCACTCAACGGATAAAAGTTACTCTAGGGATAACAGGCTGA
>M03053_135_000000000-ALP1V_1_1112_8383_10068/	
GGACAAAAAGACCCTATGCAGCTTTACTGTAACCTGGAATTGCTCTCAAGCTTATCTTGCGCAGCTTAGGTGGGAGGCTATGAACCTTTTCTTCCGGGAAGAGGGGAGCCATCAGTGAGATACCACTCTTGGTAAGCTAGAGCGCTCAGTCTTCACCGTTATCCGGTAAGACGACAGTTTCAGGCGGGCAGTTTGACTGGGGCAGTCACCTCCCAAAAGGTAATGGAGGTGTGCAAAGGTTCCCTCAGGCTGGACGGAAATCAGCCATAGAGTGTAAAAGCAAAAGGGAGCTTGACTGCGAGACTGACATGTCAAGCAGAGACGAAAGTCGGCTTTAGTGATCCGACGGTGCTGTGTGGAAAGGCCGTCGCTCAACGGATAAAAGTTACTCTAGGGATAACAGGCTGA
>M03053_135_000000000-ALP1V_1_1107_18007_3380/	
GGACAGAAAGACCCTATGCAGCTTTACTGTAGCTTGATATTGGCTCCGGGCTTTGTTTGCGCAGGATAGGTGGGAGGCGTTGAAAATCTTCTCGTGGGAAGATGGGAGCCGTTGGTGAGATACCACTCTAACAATGCTAGGATTCTAACCCTACACCGTTATCCGGTTAGGGGACAGTTTCAGGTGGTCAGTTTGACTGGGGCGGTCGCCTCCCAAAAAGTAACGGAGGCGTGCAAAGGTTTCCTCAGGCTGGTCGGAAATCAGTCGTAGAGTGTAAAGGCATAAGGAAGCTTGACTGCGAGACCTACAAGTCGAGCAGAGACGAAAGTCGGCCTTAGTGATCCGACGGTTCCGAGTGGAAGGGCCGTCGCTCAACGGATAAAAGTTACTCTAGGGATAACAGGCTGA
>M03053_135_000000000-ALP1V_1_1110_7024_22016/	
GGACAGAAAGACCCTATGAAGCTTTACTGTAGCTTGATATTGGCTCCGGGCTTTGTTTGCGCAGGATAGGTGGGAGGCGTTGAAAATGTTCTTGCGGGAATATTGGAGCCATTGGTGAGATACCACTCTAACAATGCTAGGATTCTAACCCTATACCGTTATCCGGTTAGGGGACAGTTTCAGGTGGTCAGTTTGACTGGGGCGGTCGCCTCCTAAAAGGTAACGGAGGCGTGCAAAGGTTTCCTCAGACTGGTTGGAAATCAGTCGAAGAGTGTAAAGGCATAAGGAAGCTTGATTGTGAGACCTACAAGTCGAACAAAGACGAAAGTCGGCCTTAGTGATCCGACGGTTCCGAGTGGAAGGGCCGTCGCTCAACGGATAAAAGTTACTCTAGGGATAACAGGCTGA
>M03053_135_000000000-ALP1V_1_2116_9424_19025/	
GGACAGAAAGACCCTATGAAGCTTTACTGTAGCTTGATATTGGCTCCGGGCTTTGTTTGCGCAGGATAGGTGGGAGGCGTTGAAAATTTTCTTGCGGGAAGATTGGAGCCGTTGGTGAGATACCACTCTAACAATGCTAGGATTCTAACCCTACACCGTTATCCGGTTAGGGGACAGTTTCAGGTGGTCAGTTTGACTGGGGCGGTCGCCTCCCAAAAGGTAACGGAGGCGTGCAAAGGTTTCCTCAGGCTGGTCGGAAATCAGTCGTAGAGTGTAAAGGCATAAGGAAGCTTGATTGTGAGACCTACAAGTCGAACAAAGACGAAAGTCGGCCTTAGTGATCCGACGGTTCCGAGTGGAAGGGCCGTCGCTCAACGGATAAAAGTTACTCTAGGGATAACAGGCTGA
>M03053_135_000000000-ALP1V_1_1115_7792_10057/	
GGACAAAAAGACCCTATGAAGCTTTACTGTAACCTGGAATTGCTCTCAAGCTTATCTTGCGCAGCTTAGGTGGGAGACGTTGAACTTCTTCTTCCGGGAAGGAGGGAGTCATCAGTGAGATACCACTCTTGGTAAGCTAGAGCGCTCATTTCTAACCGTCAACCGGTAGAAAGACAGTTTCAGGCGGGCAGTTTGACTGGGGCAGTCACCTCCCAAAAGGTAATGGAGGTGTACAAAGGTTCGCTCAGGCTGGACGGAAATCAGCCATAGAGTGTAAAAGCATAAGCGAGCTTGACTGCGAGACTGACATGTCAAGCAGAGACGAAAGTCGGTTTTAGCGAACCGACGGTGCTGAGTGGAAAGGCCGTCGCTCAACGGATAAAAGTTACTCTAGGGATAACAGGCTGA
>M03053_135_000000000-ALP1V_1_1101_17680_17793/	
GGACAGAAAGACCCTATGCAGCTTTACTGTAACCTGGAATTGCTCTCAAGCTTATCTTGCGCAGCTTAGGTGGGAGGCTATGAACCTTTTCTTCTGGGAAGAGGGGAGCCATCAGTGAGATACCACTCTTGGTAAGCTAGAGCGCTCAGTCTTCACCGTCATCCGGTAAGACGACAGTTTCAGGCGGGCAGTTTGACTGGGGCAGTCACCTCCCAAAAGGTAATGGAGGTGTGCAAAGGTTCCCTCAGGCTGGACGGAAATCAGCCATAGAGTGTAAAAGCATAAGGGAGCTTGACTGCGAGACTGACATGTCAAGCAGAGACGAAAGTCGGCTTTAGTGATCCGACGGTGCTGTGTGGAAAGGCCGTCGCTCAACGGATAAAAGTTACTCTAGGGATAACAGGCTGA
>M03053_135_000000000-ALP1V_1_2118_17173_10309/	
GGACAGAAAGACCCTATGCAGCTTTACTGTAACCTGGAATTGCTCTCAAGCTTATCTTGCGCAGCTTAGGTGGGAGACGTTGAACTTCTTCTTCCGGGAAGGAGGGAGTCATCAGTGAGATACCACTCTTGGTAAGCTAGAGCGCTCATTTCTAACCGTCAACCGGTAGAAAGACAGTTTCAGGCGGGCAGTTTGACTGGGGCAGTCACCTCCCAAAAGGTAATGGAGGTGTACAAAGGTTCGCTCAGGCTGGACGGAAATCAGCCATAGAGTGTAAAAGCATAAGCGAGCTTGACTGCGAGACTGACATGTCAAGCAGAGACGAAAGTCGGTTTTAGTGATCCGACGGTGCTGAGTGGAAAGGCCGTCGCTCAACGGATAAAAGTTACTCTAGGGATAACAGGCTGA
>M03053_135_000000000-ALP1V_1_2114_3403_10759/	
GGACAGAAAGACCCTATGCAGCTTTACTGTAACCTGAAATTGAAATTGGACTTTAGTCGCGCAGTATAGGTGGGAGGCGTTGAAAGTATTCTTGCGGGAATACCGGAGCTATCAGTGAGATACCACTCTTCTAATGTTAGATTTCTAACTTTGAACCATTATCTGGTCAAAGAACAGTTTCAGGCGGGCAGTTTGACTGGGGCGGTCGCCTCCCAAATGGTAACGGAGGCGTACAAAGGTTTCCTCTGAACGGGTAGAAATCGTATCTAGAGTGTAAAGGCATAAGGAAGCTTGACTGTGAGACCTACAAGTCGAACAGGGACGAAAGTCGGTCTTAGTGATCTGACGGTACTGAGTGGAAAGGCCGTCACTCAACGGATAAAAGTTACTCTAGGGATAACAGGCTGA
>M03053_135_000000000-ALP1V_1_1105_19772_9532/	
GGACAGAAAGACCCTATGCAGCTTTACTGTAACCTGGAATTGCTCTCAAGCTTATCTTGCGCAGCTTAGGTGGGAGGCTATGAACCTTTTCTTCTGGGAAGAGGGGAGCCATCAGTGAGATACCACTCTTGGCAAGCTAGAGCGCTCAGTCTTCACCGTCATCCGGTAAGACGACAGTTTCAGGCGGGCAGTTTGACTGGGGCAGTCACCTCCCAAAAGGTAATGGAGGTGTGCAAAGGTTCCCTCAGGCTGGACGGAAGTCAGCCATAGAGTGTAAAAGCATAAGGGAGCTTGACTGCGAGACTGACATGTCAAGCAGAGACGAAAGTCGGCTTTAGTGATCCGACGGTGCTGTGTGGAAAGGCCGTCGCTCAACGGATAAAAGTTACTCTAGGGATAACAGGCTGA
>M03053_135_000000000-ALP1V_1_1111_16776_7554/	
GGACAGAAAGACCCTATGAAGCTTTACTGTAGCTTGGAATTGGTTTCGGGCTCTTCTTGCGCAGCTTAGGTGGAAGACTGAGATCATGCCCTTCCGGGGGTATGTGAGTCATCAGTGAGATACCACTCTGGGAGAGCTAGAAATCTAATGGTGATCCTTGAATCAGGACACTTGACAGTTTCAGGTGGGCAGTTTTACTGGGGCGGTAGCCTCCCAAAATGTAACGGAGGCGTACAAAGGTTCCCTCAGGCTGGACGGAAATCAGTCGTAGAGTATAAAGGCAGAAGGGAGCTTGACTGCAAGACCTACAAGTCGAGCAGGGACGAAAGTCGGTCTTAGTGATCCGACGGTGCCGTGTGGAAGGGCCGTCGCTCAACGGATAAAAGTTACTCTAGGGATAACAGGCTGA
>M03053_135_000000000-ALP1V_1_2118_5222_4969/	
GGACAAAAAGACCCTATGCAGCTTTACTGTAACCTGGAATTGCTCTCAAGCTTATCTTGCGCAGCTTAGGTGGGAGACGTTGAACTTCTTCTTCCGGGAAGGAGGGAGTCATCAGTGAGATACCACTCTTGGTAAGCTAGAGCGCTCATTTCTAACCGTCAACCGGTAGAAAGACAGTTTCAGGCGGGCAGTTTGACTGGGGCAGTCACCTCCCAAAAGGTAATGGAGGTGTACAAAGGTTCGCTCAGGCTGGACGGAAATCAGCCATAGAGTGTAAAGGCATAAGCGAGCTTGACTGCGAGACTGACATGTCAAGCAGAGACGAAAGTCGGTTTTAGTGATCCGACGGTGCTGAGTGGAAAGGCCGTCGCTCAACGGATAAAAGTTACTCTAGGGATAACAGGCTGA
>M03053_135_000000000-ALP1V_1_1105_6157_3363/	
GGACAGAAAGACCCTATGCAGCTTTACTGTAACCTGGAATTGCTCTCAAGCTTATCTTGCGCAGCTTAGGTGGGAGACGTTGAACTTCTTCTTCCGGGAAGGAGGGAGTCATCAGTGAGATACGACTCTTGGTAAGCTAGAGCGCTCATTTCTAACCGTCAACCGGTAGAAAGACAGTTTCAGGCGGGCAGTTTGACTGGGGCAGTCACCTCCCAAAAGGTAATGGAGGTGTACAAAGGTTCGCTCAGGCTGGACGGAAATCAGCCATAGAGTGTAAAAGCATAAGCGAGCTTGACCGCGAGACTGACATGTCAAGCAGAGACGAAAGTCGGTTTTAGTGATCCGACGGTGCTGAGTGGAAAGGCCGTCGCTCAACGGATAAAAGTTACTCTAGGGATAACAGGCTGA
>M03053_135_000000000-ALP1V_1_1115_5521_3759/	
GGACAGAAAGACCCTATGAAGCTTTACTGTAACCTGGAATTGCTCTCAAGCTTATCTTGCGCAGCTTAGGTGGGAGACGTTGAACTTCTTCTTCCGGGAAGGAGGGAGTCATCAGTGAGATACCACTCTTGGTAAGCTAGAGCGCTCATTTCTAACCGTCAACCGGTAGAAAGACAGTTTCAGGCGGGCAGTTTGACTGGGGCAGTCACCTCCCAAAAGGTAATGGAGGTGTACAAAGGTTCGCTCAGGCTGGACGGAAATCAGCCATAGGGTGTAAAAGCATAAGCGAGCTTGACTGCGAGACTGACATGTCAAGCAGAGACGAAAGTCGGTTTTAGTGATCCGACGGTGCTGAGTGGAAAGGCCGTCGCTCAACGGATAAAAGTTACTCTAGGGATAACAGGCTGA
>M03053_135_000000000-ALP1V_1_2104_15513_16712/	
GGACAGAAAGACCCTATGCAGCTTTACTGTAACCTGGAATTGCTCTCAAGCTTATCTTGCGCAGCTTAGGTGGGAGACGTTGAACTTCTTCTTCCGGGAAGGAGGGAGTCATCAGTGAGATACCACTCTTGGTAAGCTAGAGCGCTCATTTCTAACCGTCAACCGGTAGAAAGACAGTTTCAGGCGGGCAGTTTGACTGGGGCAGTCACCTCCCAAAAGGTAATGGAGGTGTACAAAGGTTCGCTCAGGCTGGACGGAAATCAGCCATAGAGTGTAAAAGCATAAGCGAGCTTGACTGCGAGACTGACATGTCAAGCAGAGACGAAAGTCGGTTTTAGTGATCCGACGGTGCTGAGTGGAAAGGCCGTCGCTCAGCGGATAAAAGTTACTCTAGGGATAACAGGCTGA
>M03053_135_000000000-ALP1V_1_1119_21370_10600/	
GGACAGAAAGACCCTATGCAGCTTTACTGTAACCTGGAATTGCTCTCAAGCTTATTTTGCGCAGCTTAGGTGGGAGGCTATGAACCTTTTCTTCTGGGAAGAGGGGAGCCATCAGTGAGATACCACTCTTGGTAAGCTAGAGCGCTCAGTCTTCACCGTCATCCGGTAAGACGACAGTTTCAGGCGGGCAGTTTGACTGGGGCAGTCACCTCCCAAAAGGTAATGGAGGTGTGCAAAGGTTCCCTCAGGCTGGACGGAAATCAGCCATAGAGTGTAAAAGCATAAGGGAGCTTGACTGCGAGACTGACATGTCAAGCAGAGACGAAAGTCGGCTTTAGTGATCCGACGGTGCTGTGTGGAAAGGCCGTCGCTCAACGGATAAAAGTTACTCTAGGGATAACAGGCTGA
>M03053_135_000000000-ALP1V_1_1115_19852_1012/	
NGACAGAAAGACCCTATGCAGCTTTACTGTAACCTGGAATTGCTCTCAAGCTTATCTTGCGCAGCTTAGGTGGGAGACGTTGAACTTCTTCTTCCGGGAAGGAGGGAGTCATCAGTGAGATACCACTCTTGGTAAGCTAGAGCGCTCATTTCTAACCGTCAACCGGTAGAAAGACAGTTTCAGGCGGGCAGTTTGACTGGGGCAGTCACCTCCCAAAAGGTAATGGAGGTGTACAAAGGTTCGCTCAGGCTGGACGGAAATCAGCCATAGAGTGTAAAAGCATAAGCGAGCTTGACTGCGAGACTGACATGTCAAGCAGAGGCGAAAGTCGGTTTTAGTGATCCGACGGTGCTGAGTGGAAAGGCCGTCGCTCAACGGATAAAAGTTACTCTAGGGATAACAGGCTGA
>M03053_135_000000000-ALP1V_1_1112_22526_4266/	
GGACAGAAAGACCCTATGCAGCCTTACTGTAGCTTGATATTGGCTCCGGGCTTTGTTTGCGCAGGATAGGTGGGAGGCGTTGAAAATTTTCTTGCGGGAAAATTGGAGCCATTGGTGAGATACCACTCTAACAATGCTAGGATTCTAACCCTATACCGTTATCCGGTTAGGGGACAGTTTCAGGTGGTCAGTTTGACTGGGGCGGTCGCCTCCTAAAAGGTAACGGAGGCGTGCAAAGGTTTCCTCAGACTGGTCGGAAATCAGTCGTAGAGTGTAAAGGCATAAGGAAGCTTGATTGTGAGACCTACAAGTCGAACAAAGACGAAAGTCGGCCTTAGTGATCCGACGGTTCCGAGTGGAAGGGCCGTCGCTCAACGGATAAAAGTTACTCTAGGGATAACAGGCTGA
>M03053_135_000000000-ALP1V_1_2119_9764_3861/	
GGACAAAAAGACCCTATGCAGCTTTACTGTAACCTGGAATTGCTCTCAAGCTTATCTTGCGCAGCTTAGGTGGGAGGCTACGAACCTTTTCTTCCGGGAAGAGGGGAGCCATCAGTGAGATACCACTCTTGGTAAGCTAGAGCGCTCAGTCTTCACCGTCATCCGGTAAGACGACAGTTTCAGGCGGGCAGTTTGACTGGGGCAGTCACCTCCCAAAAGGTAATGGAGGTGTGCAAAGGTTCCCTCAGGCTGGACGGAAATCAGCCATAGAGTGTAAAAGCATAAGGGAGCTTGACTGCGAGACTGACATGTCAAGCAGAGACGAAAGTCGGCTTTAGTGATCCGACGGTGCTGTGTGGAAAGGCCGTCGCTCAACGGATAAAAGTTACTCTAGGGATAACAGGCTGA
>M03053_135_000000000-ALP1V_1_2103_20650_10322/	
GGACAGAAAGACCCTATGCAGCTTTACTGTAACCTGGAATTGCTCTCAAGCTTATTTCGCGCAGCTTAGGTGGGAGACGTTGAACCTTTTCTTCCGGGAAAGGGGGAGTCATCAGTGAGATACCACTCTTGGTAAGCTAGAGCGCTCATTTTTAACCGTTATCCGGTAAAAAGACAGTTTCAGGCGGGCAGTTTGACTGGGGCAGTCACCTCCCAAAAGGTAATGGAGGTGTACAAAGGTTCCCTCAGGCTGGACGGAAATCAGCCATAGAGTGTAAAAGCATAAGGGAGCTTGACTGCGAGACGGACATGTCAAGCAGAGACGAAAGTCGGTTTTAGTGATCCGACGGTGCTGAGTGGAAAGGCCGTCGCTCAACGGATAAAAGTTACTCTAGGGATAACAGGCTGA
>M03053_135_000000000-ALP1V_1_1104_26213_20377/	
GGACAGAAAGACCCTATGAAGCTTTACCGTAACCTGGAATTGCTCTCAAGCTTATCTTGCGCAGCTTAGGTGGGAGACGTTGAACTTCTTCTTCCGGGAAGGAGGGAGTCATCAGTGAGATACCACTCTTGGTAAGCTAGAGCGCTCATTTCTAACCGTCAACCGGTAGAAAGACAGTTTCAGGCGGGCAGTTTGACTGGGGCAGTCACCTCCCAAAAGGTAATGGAGGTGTACAAAGGTTCGCTCAGGCTGGACGGAAATCAGCCATAGAGTGTAAAAGCATAAGCGAGCTTGACTGCGAGACTGACATGTCAAGCAGAGACGAAAGTCGGTTTTAGTGATCCGACGGTGCTGAGTGGAAAGGCCGTCGCTCAACGGATAAAAGTTACTCTAGGGATAACAGGCTGA
>M03053_135_000000000-ALP1V_1_1119_5054_18157/	
GGACAGAAAGACCCTATGAAGCTTTACAGTAACTTGAAATTGAAATTGGACTTTAGTCGCGCAGTATAGGTGGGAGGCGTTGATAATACTCTTGCGGGAAGATTGGAGCCATTGGTGAGATACCACTCTAACAATGCTAGGATTCTAACCCTACACCGTTATCCGGTTAGGGGACAGTTTCAGGTGGTCAGTTTGACTGGGGCGGTCGCCTCCTAAAAGGTAACGGAGGCGTGCAAAGGTTTCCTCAGGCTGGTCGGAAATCAGTCGTAGAGTGTAAAGGCATAAGGAAGCTTGATTGAGAGACCTACAAGTCGAACAAAGACGAAAGTCGGCTTTAGTGATCCGACGGTGCTGTGTGGAAAGGCCGTCGCTCAACGGATAAAAGTTACTCTAGGGATAACAGGCTGA
>M03053_135_000000000-ALP1V_1_1104_25642_11336/	
GGACAAAAAGACCCTATGAAGCTTTACTGTAACTTGAAATTGAAATTGGACTTTACTTGCGCAGTATAGGTGGGAGGCGTTGATTTTATTCTTGCGGGAATTTAGGAGCCATCAGTGAGATACCACTCTGGTAATGTTAGATTTCTAACTTTGACCCATTATCTGGTCAAGGAACAGTTTCAGGCGGGCAGTTTGACTGGGGCGGTCGCCTCCTAAATGGTAACGGAGGCGTACAAAGGTTTCCTCTGAACGGGTAGAAATCGTATCTAGAGTGTAAAGGCATAAGGAAGCTTGACTGTGAGACCTACAAGTCGAGCAGGGACGAAAGTCGGTCTTAGTGATCTGACGGTACTGAGTGGAAAGGCCGTCACTCAACGGATAAAAGTTACTCTAGGGATAACAGGCTGA
>M03053_135_000000000-ALP1V_1_2118_27476_16867/	
GGACAAAAAGACCCTATGCAGCTTTACTGTAACCTGGAATTGCTCTCAAGCTTATCTTGCGCAGCTTAGGTGGGAGGCTATGAACCTTTTCTTCTGGGAAGAGGGGAGCCATCAGTGAGATACCACTCTTGGTAAGCTAGAGCGCTCAGTCTTCACCGTCATCCGGTAAGACGACAGTTTCAGGCGGGCAGTTTGACTGGGGCAGTCACCTCCCAAAAGGTAATGGAGGTGTGCAAAGGTTCCCTCAGGCTGGACGGAAATCAGCCATAGAGTGTAAAAGCATAAGCGAGCTTGACTGCGAGACTGACATGTCAAGCAGAGACGAAAGTCGGTTTTAGTGATCCGACGGTGCTGAGTGGAAAGGCCGTCGCTCAACGGATAAAAGTTACTCTAGGGATAACAGGCTGA
>M03053_135_000000000-ALP1V_1_1102_8608_14149/	
GGACAGAAAGACCCTATGAAGCTTTACTGTAACTTGAAATTGAAATTGGACTTTAGTCGCGCAGTATAGGTGGGAGGCTTTGAAGCTACTCTTGCGGGAGTAGCTGAGCTATCAGTGAGATATCACTCTTCTAATGTTAGAGTTCTAACTTTGAACCATTATCTGGTCAGAGAACAGTTTCAGGCGGGCAGTTTGACTGGGGCGGTCGCCTCCCAAACGGTAACGGAGGCGCACAAAGGTTTCCTCTGAACGGGTAGAAATCGTATCTAGAGTGTAAAGGCATAAGGAAGCTTGACTGTGAGACCTACAAGTCGAACAGGGACGAAAGTCGGTCTTAGTGATCTGACGGTACTGAGTGGAAAGGCCGTCACTCAACGGATAAAAGTTACTCTAGGGATAACAGGCTGA
>M03053_135_000000000-ALP1V_1_2109_11068_10720/	
GGACAGAAAGACCCTATGCAGCTTTACTGTAACCTGGAATTGCTCTCAAGCTTATCTTGCGCAGCTTAGGTGGGAGGCTATGAACCTTTTCTTCTGGGAAGAGGGGAGCCATCAGTGAGATACCACTCTTGGTAAGCTAGAGCGCTCAGTCTTCACCGTCATCCGGTAAGACGACAGTTTCAGGCGGGCAGTTTGACTGGGGCAGTCACCTCCCAAAAGGTAATGGAGGTGTGCAAAGGTTCCCTCAGGCTGGACGGAAATCAGCCATAGAGTGTAAAAGCATAAGGGAGCTTGACTGCGAGACTGACATGTCAAGCAGAGACGAAAGTCGGCTTTAGTGATCCGACGGTGCTGTGTGGAAAGGCCGTCGCTCAACGGATAAAAGTTACTCTAGGGATAACAGGCTGA
>M03053_135_000000000-ALP1V_1_1116_10861_2496/	
GGACAAAAAGACCCTATGCAGCTTTACTGTAACCTGGAATTGCTCTCAAGCTTATCTTGCGCAGCTTAGGTGGGAGGCTATGAACCTTTTCTTCTGGGAAGAGGGGAGCCATCAGTGAGATACCACTCTTGGTAAGCTAGAGCGCTCAGTCTTCACCGTCATCCGGTAAGACGACAGTTTCAGGCGGGCAGTTTGACTGGGGCAGTCACCTCCCAAAAGGTAATGGAGGTGTGCAAAGGTTCCCTCAGGCTGGACGGAAATCAGCCATAGAGTGTAAAAGCATAAGGGAGCTTGACTGCGAGACTGACATGTCAAGCAGAGACGAAAGTCGGCTTTAGTGATCCGACGGTGCTGTGTGGAAAGGCCGTCGCTCAACGGATAAAAGTTACTCTAGGGATAACAGGCTGA
>M03053_135_000000000-ALP1V_1_2107_26895_17668/	
GGACAGAAAGACCCTATGCAGCTTTACTGTAACCTGAAATTGAGATTGGACTTTAGTCGCGCAGTATAGGTGGGAGGCGTTGAAATTATTCTTGCGGGAATACCGGAGCTATCAGTGAGATACCACTCTTCTAATGTTAGATTTCTAACTTTGAACCATTATCTGGTCAAAGAACAGTTTCAGGCGGGCAGTTTGACTGGGGCGGTCGCCTCCCAAATGGTAACGGAGGCGTACAAAGGTTTCCTCTGAACGGGTAGAAATCGTATCTAGAGTGTAAAGGCATAAGGAAGCTTGACTGTGAGACCTACAAGTCGAGCAGGGACGAAAGTCGGTCTTAGTGATCTGACGGTACTGAGTGGAAAGGCCGTCACTCAACGGATAAAAGTTACTCTAGGGATAACAGGCTGA
>M03053_135_000000000-ALP1V_1_1116_18846_6523/	
GGACAGAAAGACCCTATGAAGCTTTACTGTAACCTGGAATTGCTCTCAAGCTTATCTTGCGCAGCTTAGGTGGGAGACGTTGAACTTCTTCTTCCGGGAAGGAGGGAGTCATCAGTGAGATACCACTCTTGGTAAGCTAGAGCGCTCATTTCTAACCGTCAACCGGTAGAAAGACAGTTTCAGGCGGGCAGTTTGACTGGGGCAGTCACCTCCCAAAAGGTAATGGAGGTGTACAAAGGTTCGCTCAGGCTGGACGGAAATCAGCCATAGAGTGTAAAAGCATAAGCGAGCTTGACTGCGAGACTGACATGTCAAGCAGAGACGAAAGTCGGTTTTAGTGATCCGACGGTGCTGAGTGGAAAGGCCGTCGCTCAACGGATAAAAGTTACTCTAGGGATAACAGGCTGA
>M03053_135_000000000-ALP1V_1_2117_20850_12634/	
GGACAGAAAGACCCTATGAAGCTTTACTGTAACTTGAAATTGAAATTGGACTTTAGTCGCGCAGTATAGGTGGGAGGCGTTGATAATACTCTTGCGGGAGTATTGGAGCTATCAGTGAGATACCACTCTTCTAATGTTAGATTTCTAACTTTGAACCATTATCTGGTCAAAGAACAGTTTCAGGCGGGCAGTTTGACTGGGGCGGTCGCCTCCCAAATGGTAACGGAGGCGTACAAAGGTTTCCTCTGAACGGGTAGAAATCGTATCTAGAGTGTAAAGGCATAAGGAAGCTTGACTGTGAGACCTACAAGTCGAACAGGGACGAAAGTCGGTCTTAGTGATCTGACGGTACTGAGTGGAAAGGCCGTCACTCAACGGATAAGAGTTACTCTAGGGATAACAGGCTGA
>M03053_135_000000000-ALP1V_1_1115_26022_15092/	
GGACAGAAAGACCCTATGCAGCTTTACTGTAACCTGGAATTGCTCTCAAGCTTATCTTGCGCAGCTTAGGTGGGAGACGTTGAACTTCTTCTTCCGGGAAGGAGGGAGTCATCAGTGAGATACCACTCTTGGTAAGCTAGAGCGCTCATTTCTAACCGTCAACCGGTAGAAAGACAGTTTCAGGCGGGCAGTCTGACTGGGGCAGTCACCTCCCAAAAGGTAATGGAGGTGTACAAAGGTTCGCTCAGGCTGGACGGAAATCAGCCATAGAGTGTAAAAGCGTAAGCGAGCTTGACTGCGAGACTGACATGTCAAGCAGAGACGAAAGTCGGTTTTAGTGATCCGACGGTGCTGAGTGGAAAGGCCGTCGCTCAACGGATAAAAGTTACTCTAGGGATAACAGGCTGA
>M03053_135_000000000-ALP1V_1_1111_9679_8469/	
GGACAGAAAGACCCTATGAAGCTTTACTGTAACCTGGAATTGCTCTCAAGCTTATCTTGCGCAGCTTAGGTGGGAGGCTATGAACCTTTTCTTCCGGGAAGAGGGGAGCCATCAGTGAGATACCACTCTTGGTAAGCTAGAGCGCTCAGTCTTCACCGTTATCCGGTAAGACGACAGTTTCAGGCGGGCAGTTTGACTGGGGCAGTCACCTCCCAAAAGGTAATGGAGGTGTGCAAAGGTTCCCTCAGGCTGGACGGAAATCAGCCATAGAGTGTAAAAGCAAAAGGGAGCTTGACTGCGAGACTGACATGTCAAGCAGAGACGAAAGTCGGCTTTAGTGATCCGACGGTGCTGTGTGGAAAGGCCGTCGCTCAACGGATAAAAGTTACTCTAGGGATAACAGGCTGA
>M03053_135_000000000-ALP1V_1_2116_9852_7512/	
GGACAAAAAGACCCTATGCAGTTTTACTGTAACTTGAGATTGAATCTGGACTTTCGTTGCGCAGTATAGGTGGGAGGCTATGAGTATCGTCTTTCGGGAAGATATGAGCCATCAGTGAGATACCACTCTTCGAATGTTAGGATTCTCGAGGTATCCTCAAGCAAGGTACCTGACAGATTCAGGCGGGCAGTTTTTCTGGGGCGGAAGCCTCCCAAAAGGTAACGGAGGCGTACAAAGGTTCTCTCAAGCTGGTCGGAAATCAGCTGTGGAGTATAAAGGTATAAGAGAGCTTCACTGTAAGACCAACAAGTCGAACAGGGACGAAAGTCGGTCTTAGTGACCCGACGATGCTGTGTGGAAAGGTCGTCGATTAACGGATAAAAACTACTCTAGGGATAACAGGCTGA
>M03053_135_000000000-ALP1V_1_1103_5488_11794/	
GGACAGAAAGACCCTATGAAGCTTTACTGTAACTTGAAATTGAAATTGGACTTTATTTGCGCAGTATAGGTGGGAGGCGTTGAGTTTATTCTTGCGGGAATTTAGGAGCCATCAGTGAGATACCACTCTGGTAATGTTAGATTTCTAACTTTGTATCATTATCTGGTCAAAGAACAGTTTCAGGCGGGCAGTTTGACTGGGGCGGTCGCCTCCCAAATGGTAACGGAGGCGTACAAAGGTTTCCTCTGAACGTGTAGAAATCGTATCTGGAGTGTAAAGGCATAAGGAAGCTTGATTGTGAGACCTACAAGTCGAACAAAGACGAAAGTCGGCCTTAGTGATCCGACGGTTCCGAGTGGAAGGGCCGTCGCTCAACGGATAAAAGTTACTCTAGGGATAACAGGCTGA
>M03053_135_000000000-ALP1V_1_1103_13352_21056/	
GGACAGAAAGACCCTATGCAGCTTTACTGTAACTTGAAATTGAAATTGGACTTTAGTCGCGCAGTATAGGTGGGAGGCGTTGAGCATATTCTTGCGGGAATATAGGAGCCATCAGTGAGATACCACTCTTCTAATGTTAGATTTCTAACCTTGTACCATTATCTGGTCAAGGAACAGTTTCAGGCGGGCAGCTTGACTGGGGCGGTCGCCTCCCAAACGGTAACGGAGGCGTACAAAGGTTTCCTCTGAACGGATAGAAATCGTATCTAGAGTATAAAGGCATAAGGAAGCTTGACTGTGAGACCTACAAGTCGAGCAGGGACGAAAGTCGGTCTTAGTGATCTGACGGTACTGAGTGGAAAGGCCGTCACTCAACGGATAAAAGTTACTCTAGGGATAACAGGCTGA
>M03053_135_000000000-ALP1V_1_1109_28103_15675/	
GGACAGAAAGACCCTATGCAGCTTTACTGTAACTTGAAATTGAAATTGGACTTTACTCGCGCAGCATAGGTGGGAAGCGTTGAACATACTCTTGCGGGAGTATGCGAGCTATCAGTGAGATACCACTCTTGTAATGTTAGATTTCTAACTTTGAACCATTATCTGGTCAAAGAACAGTTTCAGGCGGGCAGTTTGACTGGGGCGGTCGCCTCCCAAATGGTAACGGAGGCGTACAAAGGTTTCCTCTGAACGGTTAGAAATCGTATCTAGAGTGTAAAGGCATAAGGAAGCTTGACTGTGAGACCTACAAGTCGAGCAGGGACGAAAGTCGGTCTTAGTGATCTGACGGTACTGAGTGGAAAGGCCGTCACTCAACGGATAAAAGTTACTCTAGGGATAACAGGCTGA
>M03053_135_000000000-ALP1V_1_2105_15130_16488/	
GGACAAAAAGACCCTATGCAGCTTTACTGTAACCTGGAATTGCTCTCAAGCTTATCTTGCGCAGCTTAGGTGGGAGACGTTGAACTTCTTCTTCCGGGAAGGAGGGAGTCATCAGTGAGATACCACTCTTGGTAAGCTAGAGCGCTCATTTCTAACCGTCAACCGGTAGAAAGACAGTTTCAGGCGGGCAGTTTGACTGGGGCAGTCACCTCCCAAAAGGTAATGGAGGTGTACAAAGGTTCGCTCAGGCTGGACGGAAATCAGCCATAGAGTGTAAAAGCATAACCGAGCTTGACTGCGAGACTGACATGTCAAGCAGAGACGAAAGTCGGTTTTAGTGATCCGACGGTGCTGAGTGGAAAGGCCGTCGCTCAACGGATAAAAGTTACTCTAGGGATAACAGGCTGA
>M03053_135_000000000-ALP1V_1_2110_23835_6907/	
GGACAGAAAGACCCTATGCAGCTTTACTGTAACCTGGAATTGCTCTCAAGCTTATCTTGCGCAGCTTAGGTGGGAGACGTTGAACTTCTTCTTCCGGGAAGGAGGGAGTCATCAGTGAGATACCACTCTTGGTAAGCTAGAGCGCTCATTTCTAACCGTCAACCGGTAGAAAGACAGTTTCAGGCGGGCAGTTTGACTGGGGCGGTCACCTCCCAAAAGGTAATGGAGGTGTACAAAGGTTCCCTCAGGCTGGACGGAAATCAGCCATAGAGTGTAAAAGTATAAGGGAGCTTGACTGCGAGACGGACATGTCAAGCAGAGACGAAAGTCGGTTTTAGTGATCCGACGGTGCTGAGTGGAAAGGCCGTCGCTCAACGGATAAAAGTTACTCTAGGGATAACAGGCTGA
>M03053_135_000000000-ALP1V_1_2118_19130_15238/	
GGACAGAAAGACCCTATGCAGCTTTACTGTAACTTGAAATTGAAATTGGACTTTAGTCGCGCAGTATAGGTGGGAGGCTTTGATGATATTCTTGCGGGAGTATTGGAGCTATCAGTGAGATACCACTCTTCTAATGTTAGATTTCTAACTTTGAACCATTAACTGGTCAGAGAACAGTTTCAGGCGGGCAGTTTGACTGGGGCGGTCGCCTCCCAAATGGTAACGGAGGCGTACAAAGGTTTCCTCTGAACGTGTAGAAATCGTATCTAGAGTGTAAAGGCATAAGGAAGCTTGACTGTGAGACCTACAAGTCGAGCAGGGACGAAAGTCGGTCTTAGTGATCTGACGGTACTGAGTGGAAAGGCCGTCACTCAACGGATAAAAGTTACTCTAGGGATAACAGGCTGA
>M03053_135_000000000-ALP1V_1_2107_26926_12508/	
GGACAGAAAGACCCTATGCAGCTTTACTGTAACTTGAAATTGAAATTGGACTTTAGTCGCGCAGCATAGGTGGGAGGCTTTGAAGCTACTCTTGCGGGAGAAGCTGAGCTATCAGTGAGATACCACTCTTCTAATGTTAGATTTCTAACTTTGAACCATCATCTGGTCAAAGAACAGTTTCAGGCGGGCAGTTTGACTGGGGCGGTCGCCTCCCAAATGGTAACGGAGGCGTACAAAGGTTTCCTCTGAACGGGTAGAAATCGTATCTAGAGTGTAAAGGCATAAGGAAGCTTGACTGTGAGACCTACAAGTCGAACAGGGACGAAAGTCGGTCTTAGTGATCTGACGGTACTGAGTGGAAAGGCCGTCACTCAACGGATAAAAGTTACTCTAGGGATAACAGGCTGA
>M03053_135_000000000-ALP1V_1_2110_22175_10375/	
GGACAGAAAGACCCTATGAAGCTTTACTGTAGCTTGATATTGGCTCCGGGCTTTGTTTGCGCAGGATAGGTGGGAGGCGTTGAAAATTTTCTTGCGGGAAGATTGGAGCCGTTGGTGAGATACCACTCTAACAATGCTAGGATTCTAACCCTACACCGTTATCCGGTTAGGGGACAGTTTCAGGTGGTCAGTTTGACTGGGGCGGTCGCCTCCCAAAAGGTAACGGAGGCGTGCAAAGGTTTCCTCAGGCTGGTCGGAAATCAGTCGTAGAGTGTAAAGGCATAAGGAAGCTTGATTGTGAGACCTACAAGTCGAACAAAGACGAAAGTCGGCCTTAGTGATCCGACGGTTCCAAGTGGAAGGGCCGTCGCTCAACGGATAAAAGTTACTCTAGGGATAACAGGCTGA
>M03053_135_000000000-ALP1V_1_1105_28342_18894/	
GGACAGAAAGACCCTATGAAGCTTTACTGTAACCTGGAATTGCTCTCAAGCTTATCTTGCGCAGCTTAGGTGGGAGACGTTGAACCTTTTCTTCCGGGAAAGGGGGAGTCATCAGTGAGATACCACTCTTGGTAAGCTAGAGCGCTCATTTTTAACCGTTATCCGGTAAAAAGACAGTTTCAGGCGGGCAGTTTGACTGGGGCAGTCACCTCCCAAAAGGTAATGGAGGTGTACAAAGGTTCCCTCAGGCTGGACGGAAATCAGCCATAGAGTGTAAAAGCATAAGGGAGCTTGACTGCGAGACTGACATGTCAAGCAGAGACGAAAGTCGGCTTTAGTGATCCGACGGTGCTGTGTGGAAAGGCCGTCGCTCAACGGATAAAAGTTACTCTAGGGATAACAGGCTGA
>M03053_135_000000000-ALP1V_1_1105_7903_7036/	
GGACAGAAAGACCCTATGCAGCTTTACTGTAGCTTGGTATTGTGCCCGGGCTCTGAATGCGCAGGATAGGTGGGAGACGTTGATCTCATGCTTGCGGGTATGAGTTAGTCACTGGTGAGATACCACTCTTTCAGAGCTAGGGTTCTAACGTTCACCCGTTATCCGGGGAGCGGACAGTATCAGGTGGGCAGTTTGACTGGGGCGGTCGCCTCCTAAAAGGTAGCGGAGGCGCGCAAAGGTTTCCTCAGGCTGGTTGGAAATCAGCTGACGAGTGCAAAAGCAGAAGGAAGCTTGACTGTGAGACCTACAAGTCGAACAGGGACGAAAGTCGGTCTTAGTGATCTGACGGTACTGAGTGGAAAGGCCGTCACTCAACGGATAAAAGTTACTCTAGGGATAACAGGCTGA
>M03053_135_000000000-ALP1V_1_1107_21880_15012/	
GGACAGAAAGACCCTATGCAGCTTTACTGTAACCTGGAATTGCTCTCATGCTTATTTCGCGCAGCTTAGGTGGGAGACGTTGAACCTTTTCTTCCGGGAAAGGGGGAGTCATCAGTGAGATACCACTCTTGGTAAGCTAGAGCGCTCATTTTTAACCGTTATCCGGTAAAAAGACAGTTTCAGGCGGGCAGTTTGACTGGGGCAGTCACCTCCCAAAAGGTAATGGAGGTGTACAAAGGTTCGCTCAGGCTGGACGGAAATCAGCCATAGAGTGTAAAAGCATAAGCGAGCTTGACTGCGAGACTGACATGTCAAGCAGAGACGAAAGTCGGTTTTAGTGATCCGACGGTGCTGAGTGGAAAGGCCGTCGCTCAACGGATAAAAGTTACTCTAGGGATAACAGGCTGA
>M03053_135_000000000-ALP1V_1_1108_19998_11520/	
GGACAGAAAGACCCTATGAAGCTTTACTGTAACCTGGAATTGCTCTCAAGCTTATCTTGCGCAGCTTAGGTGGGAGGCTATGAACCTTTTCTTCCGGGAAGAGGGGAGCCATCAGTGAGATACCACTCTTGGTAAGCTAGAGCGCTCAGCCTTCACCGTTATCCGGTAAGACGACAGTTTCAGGCGGGCAGTTTGACTGGGGCAGTCACCTCCCAAAAGGTAATGGAGGTGTGCAAAGGTTCCCTCAGGCTGTTTAGAAATCAGCTGTGGCGTGCAAAGGCATAAGGATGCTTGACTGCAAGACCTACAAGTCGAGCAGGGACGAAAGTCGGTCTTAGTGATCCGACGGTTCCGTGTGGAAGGGCCGTCGCTCAACGGATAAAAGTTACTCTAGGGATAACAGGCTGA
>M03053_135_000000000-ALP1V_1_1117_11949_4545/	
GGACAGAAAGACCCTATGCAGCTTTACTGTAGCTTGATATTGGCTCCGGGCTTTGTTTGCGCAGGATAGGTGGGAGGCGTTGAAAATTTTCTTGCGGGAAGATTGGAGCCGTTGGTGAGATACCACTCTAACAATGCTAGGATTCTAACCCTACACCGTTATCCGGTTAGGGGACAGTTTCAGGTGGTCAGTTTGACTGGGGCGGTCGCCTCCCAAAAGGTAACGGAGGCGTGCAAAGGTTTCCTCAGGCTGGTCGGAAATCAGTCGTAGAGTGTAAAGGCATAAGGAAGCTTGACTGTGAGACCTACAAGTCGAACAGGGACGAAAGTCGGTCTTAGTGATCTGACGGTACTGAGTGGAAAGGCCGTCACTCAACGGATAAAAGTTACTCTAGGGATAACAGGCTGA
>M03053_135_000000000-ALP1V_1_2110_16415_11564/	
GGACAGAAAGACCCTATGCAGCTTTACTGTAACCTGGAATTGCTCTCAAGCTTATCTTGCGCAGCTTAGGTGGGAGGCTATGAACCTTTTCTTCTGGGAAGAGGGGAGCCATCAGTGAGATACCACTCTTGGTAAGCTAGAGCGCTCAGTCTTCACCGTCATCCGGTAAGACGACAGTTTCAGGCGGGCAGTTTGACTGGGGCAGTCACCTCCCAAAAGGTAATGGAGGTGTGCAAAGGTTCCCTCAGGCTGGACGGAAATCAGCCATAGAGTGTAAAAGCATAAGGGAGCTTGACTACGAGACTGACATGTCAAGCAGAGACGAAAGTCGGCTTTAGTGATCCGACGGTGCTGTGTGGAAAGGCCGTCGCTCAACGGATAAAAGTTACTCTAGGGATAACAGGCTGA
>M03053_135_000000000-ALP1V_1_1103_20458_18583/	
GGACAAAAAGACCCTATGAAGCCTTACTGTAACCCGGAATTGCTCTCAAGCTTATCTTGCGCAGCTTAGGTGGGAGGCTATGAACCTTTTCTTCTGGGAAGAGGGGAGCCATCAGTGAGATACCACTCTTGGTAAGCTAGAGCGCTCAGTCTTCACCGTCATCCGGTAAGACGACAGTTTCAGGCGGGCAGTTTGACTGGGGCAGTCACCTCCCAAAAGGTAATGGAGGTGTGCAAAGGTTCCCTCAGGCTGGACGGAAATCAGCCATAGAGTGTAAAAGCATAAGGGAGCTTGACTGCGAGACTGACATGTCAAGCAGAGACGAAAGTCGGCTTTAGTGATCCGACGGTGCTGTGTGGAAAGGCCGTCGCTCAACGGATAAAAGTTACTCTAGGGATAACAGGCTGA
>M03053_135_000000000-ALP1V_1_1109_7272_16099/	
GGACAGAAAGACCCTATGCAGCTTTACTGTAACCTGGAATTGCTCTCAAGCTTATCTTGCGCAGCTTAGGTGGGAGGCTATGAACCTTTTCTTCTGGGAAGAGGGGAGCCATCAGTGAGATACCACTCTTGGTAAGCTAGAGCGCTCAGTCTTCACCGTCATCCGGTAAGACGACAGTTTCAGGCGGGCAGTTTGACTGGGGCAGTCACCTCCCAAAAGGTAATGGAGGTGTGCAAAGGTTCCCTCAGGCTGGACGGAAATCAGCCATAGAGTGTAAAAGCATAAGGGAGCTTGACTGCGAGACTGACATGTCAAGCAGAGACGAAAGTCGGCTTTAGTGATCCGACGGTGCTGTGTGGAAAGGCCGTCGCTCAACGGATGAAAGCTACTCTAGGGATAACAGGCTGA
>M03053_135_000000000-ALP1V_1_1115_22398_22615/	
GGACAAAAAGACCCTATGCAGCTTTACTGTAACCTGAAATTGAAATTGGACTTTAGTCGCGCAGCATAGGTGGGAAGCTTTGACGATACTCTTGCGGGAGTATTTGAGCTATCAGTGAGATACCACTCTTCTAATGTTAGATTTCTAACTTTGAACCATCATCTGGTCAGAGAACAGTTTCAGGCGGGCAGTTTGACTGGGGCGGTCGCCTCCCAAACGGTAACGGAGGCGCACAAAGGTTTCCTCTGAACGGTTAGAAATCGTATCTAGAGTGTAAAGGCATAAGGAAGCTTGACTGTGAGACCTACAAGTCGAGCAGGGACGAAAGTCGGTCTTAGTGATCTGACGGTGCTGAGTGGAAAGGCCGTCACTCAACGGATAAAAGTTACTCTAGGGATAACAGGCTGA
>M03053_135_000000000-ALP1V_1_1109_20351_3212/	
GGACAGAAAGACCCTATGAAGCTTTACTGTAACCTGGAATTGCTCTCAAGCTTATCTTGCGCAGCTTAGGTGGGAGGCTATGAACCTTTTCTTCTGGGAAGAGGGGAGCCATCAGTGAGATACCACTCTTGGTAAGCTAGAGCGCTCAGTCTTCACCGTCATCCGGTAAGACGACAGTTTCAGGCGGGCAGTTTGACTGGGGCAGTCACCTCCCAAAAGGTAATGGAGGTGTGCAAAGGTTCCCTCAGGCTGGACGGAAATCAGCCATAGAGTGTAAAAGCAAAAGGGAGCTTGACTGCGAGACTGACATGTCAAGCAGAGACGAAAGTCGGCTTTAGTGATCCGACGGTGCTGTGTGGAAAGGCCGTCGCTCAACGGATAAAAGTTACTCTAGGGATAACAGGCTGA
>M03053_135_000000000-ALP1V_1_1115_2702_13159/	
GGACAGAAAGACCCTATGAAGCTTTACTGTAACCTGGAATTGCTCTCAAGCTTATCTTGCGCAGCTTAGGTGGGAGGCTATGAACCTTTTCTTCTGGGAAGAGGGGAGCCATCAGTGAGATACCACTCTTGGTAAGCTAGAGCGCTCAGTCTTCACCGTCATCCGGTAAGACGACAGTTTCAGGCGGGCAGTTTGACTGGGGCAGTCACCTCCCAAAAGGTAATGGAGGTGTGCAAAGGTTCCCTCAGGCTGGACGGAAATCAGCCATAGAGTGTAAAAGCATAAGGGAGCTTGACTGCGAGACTGACACGTCAAGCAGAGACGAAAGTCGGCTTTAGTGATCCGACGGTGCTGTGTGGAAAGGCCGTCGCTCAACGGATAAAAGTTACTCTAGGGATAACAGGCTGA
>M03053_135_000000000-ALP1V_1_2111_3611_14082/	
GGACAAAAAGACCCTATGCAGCTTTACTGTAACCTGGAATTGCTCTCAAGCTTATCTTGCGCAGCTTAGGTGGGAGACGTTGAACTTCTTCTTCCGGGAAGGAGGGAGTCATCAGTGAGATACCACTCTTGGTAAGCTAGAGCGCTCATTTCTAACCGTCAACCGGTAGAAAGACAGTTTCAGGCGGGCAGTTTGACTGGGGCAGTCACCTCCCAAAAGGTAATGGAGGTGTACAAAGGTTCGCTCAGGCTGGACGGAAATCAGCCATAGAGTGTAAAAGCATAAGCGAGCTTGACTGCGAGACTGACATGTCAAGCAGAGACGAAAGTCGGTTTTAGTGATCCGACGGTGCTGAGTGGAAAGGCCGTCGCTCAACGGATAAAAGTTACTCTAGGGATAACAGGCTGA
>M03053_135_000000000-ALP1V_1_2107_8780_9795/	
GGACAGAAAGACCCTATGCAGCTTTACTGTAGCTTGATATTGGCTCCGGGCTTTGTTTGCGCAGGATAGGTGGGAGGCGTTGAAGATTTTCTTGCGGGAAAGTCAGAGCCGTTGGTGAGATACCACTCTAACAATGCTAGGATTCTAACCCTATACCGTTATCCGGTTAGGGGACAGTTTCAGGTGGTCAGTTTGACTGGGGCGGTCGCCTCCCAAAAGGTAACGGAGGCGTGCAAAGGTTTCCTCAGGCTGGTTGGAAATCAGTCGTAGAGTGTAAAGGCATAAGGAAGCTTGATTGTGAGACCTACAAGTCGAACAAAGACGAAAGTCGGCCTTAGTGATCCGACGGTTCCGAGTGGAAGGGCCGTCGCTCAACGGATAAAAGTTACTCTAGGGATAACAGGCTGA
>M03053_135_000000000-ALP1V_1_1119_27429_17689/	
GGACAGAAAGACCCTATGCAGCTTTACTGTATCTTGGAATTGGGTTTCGTCTTTACTTGCGCAGGATAGGTGGGAGGCTTTGAAGATGGTCTTGCGGGATTGTTGGAGCCATTGGTGAGATACCACTCTAGTAATGATAAAATTCTAACTTTGAACCGTTATCCGGTCAGAGGACAGTTTCAGGTGGGCAGTTTGACTGGGGCGGTCGCCTCCTAAAAGGTAACGGAGGCGTGCAAAGGTTTCCTCAGACTGGTTGGAAATCAGTCGAAGAGTGTAAAGGCATAAGGAAGCTTGATTGTGAGACCTACAAGTCGAACAAAGACGAAAGTCGGCCTTAGTGATCCGACGGTTCCGAGTGGAAGGGCCGTCGCTCAACGGATAAAAGTTACTCTAGGGATAACAGGCTGA
>M03053_135_000000000-ALP1V_1_2101_10205_10246/	
GGACAGAAAGACCCTATGCAGCTTTACTGTAACTTGAAATTGAAATTGGACTTTAGTCGCGCAGTATAGGTGGGAGGCGTTGAAAATAATCTTGCGGGAATATTGGAGCCATCAGTGAGATACCACTCTTCTAATGTTAGATTTCTAACTTTGAACCATTATCTGGTCAAAGGACAGTTTCAGGCGGGCAGTTTGACTGGGGCGGTCGCCTCCCAAATGGTAACGGAGGCGTACAAAGGTTTCCTCTGAACGGGTAGAAATCGTATCTAGAGTGTAAAGGCATAAGGAAGCTTGACTGTGAGACCTACAAGTCGAACAGGGACGAAAGTCGGTCTTAGTGATCTGACGGTACTGAGTGGAAAGGCCGTCACTCAACGGATAAAAGTTACTCTAGGGATAACAGGCTGA
>M03053_135_000000000-ALP1V_1_2114_18481_7834/	
GGACAGAAAGACCCTATGCAGCTTTACTGTAACCTGGAATTGCTCTCAAGCTTATCTTGCGCAGCTTAGGTGGGAGGCTATGAACCTTTTCTTCTGGGAAGAGGGGAGCCATCAGTGAGATACCACTCTTGGTAAGCTAGAGCGCTCAGTCTTCACCGTCATCCGGTAAGACGACAGTTTCAGGCGGGCAGTTTGACTGGGGCAGTCACCTCCCAAAAGGTAATGGAGGTGTGCAAAGGTCCCCTCAGGCTGGACGGAAATCAGCCATAGAGTGTAAAAGCATAAGGGAGCTTGACTGCGAGACTGACATGTCAAGCAGAGACGAAAGTCGGCTTTAGTGATCCGACGGTGCTGTGTGGTAAGGCCGTCGCTCAACGGATAAAAGTTACTCTAGGGATAACAGGCTGA
>M03053_135_000000000-ALP1V_1_1101_20278_16426/	
GGACAGAAAGACCCTATGCAGCTTTACTGTAACCTGAAATTGAAATTGGACTCTAGTCGCGCAGTATAGGTGGGAGGCGTTGAAAGTATTCTTGCGGGAATACCTGAGCTATCAGTGAGATACCACTCTTCTAATGTTAGATTTCTAACTTTGAACCATTATCTGGTCAAAGAACAGTTTCAGGCGGGCAGTTTGACTGGGGCGGTCGCCTCCCAAATGGTAACGGAGGCGTACAAAGGTTTCCTCTGAACGGGTAGAAATCGTATCTAGAGTGTAAAGGCATAAGGAAGCTTGACTGTGAGACCTACAAGTCGAACAGGGACGAAAGTCGGTCTTAGTGATCTGACGGTACTGAGTGGAAAGGCCGTCACTCAACGGATAAAAGTTACTCTAGGGATAACAGGCTGA
>M03053_135_000000000-ALP1V_1_2103_21981_11808/	
GGACAGAAAGACCCTATGCAGCTTTACTGTAACCTGGAATTGCTCTCAAGCTTATCTTGCGCAGCTTAGGTGGGAGGCTATGAACCTTTTCTTCCGGGAAGAGGGGAGCCATCAGTGAGATACCACTCTTGGTAAGCTAGAGCGCTCAGTCTTCACCGTTATCCGGTAAGACGACAGTTTCAGGCGGGCAGTTTGACTGGGGCAGTCACCTCCCAAAAGGTAATGGAGGTGTGCAAAGGTTCCCTCAGGCTGGACGGAAATCAGCCATAGAGTGTAAAAGCAAAAGGGAGCTTGACTGCGAGACTGACATGTCAAGCAGAGACGAAAGTCGGCTTTAGTGATCCGACGGTGCTGTGTGGAAAGGCCGTCGCTCAACGGATAAAAGTTACTCTAGGGATAACAGGCTGA
>M03053_135_000000000-ALP1V_1_1115_12484_8175/	
GGACAGAAAGACCCTATGCAGCTTTACTGTAACCTGAAATTGAAATTGGACTTTAGTCGCGCAGTATAGGTGGGAGGCGTTGAAAGTATTCTTGCGGGAATACCGGAGCTATCAGTGAGATACCACTCTTCTAATGTTAGATTTCTAACTTTGAACCATTATCTGGTCAAAGAACAGTTTCAGGCGGGCAGTTTGACTGGGGCGGTCGCCTCCCAAATGGTAACGGAGGCGTACAAAGGTTTCCTCTGAACGGGTAGAAATCGTATCTAGAGTGTAAAGGCATAAGGAAGCTTGACTGTGGGACCTACAAGTCGAACAGGGACGAAAGTCGGTCTTAGTGATCTGACGGTACTGAGTGGAAAGGCCGTCACTCAACGGATAAAAGTTACTCTAGGGATAACAGGCTGA
>M03053_135_000000000-ALP1V_1_1112_18461_23116/	
GGACAGAAAGACCCTATGAAGCTTTACTGTAACTTGAAATTGAAATTGGACTTTAGTCGCGCAGTATAGGTGGGAGGCTTTGAAGCTACTCTTGCGGGAGTAGCTGAGCTATCAGTGAGATACCACTCTTCTAATGTTAGATTTCTAACTTTGAACCATTATCTGGTCAGAGAACAGTTTCAGGCGGGCAGTTTGACTGGGGCGGTCGCCTCCCAAAAGGTAACGGAGGCGTGCAAAGGTTTCCTCAGGCTGGTCGGAAATCAGTCGTAGAGTATAAAGGCATAAGGAAGCTTGATTGTGAGACCTACAAGTCGAACAAAGACGAAAGTCGGCCTTAGTGATCCGACGGTTCCGAGTGGAAGGGCCGTCGCTCAACGGATAAAAGTTACTCTAGGGATAACAGGCTGA
>M03053_135_000000000-ALP1V_1_1106_10408_15334/	
GGACAGAAAGACCCTATGCAGCTTTACTGTAACTTGAAATTGAAATTGGACTTTAGTCGCGCAGTATAGGTGGGAGGCGTTGATAATACTCTTGCGGGAGTATTGGAGCTATCAGTGAGATACCACTCTTCTAATGTTAGATTTCTAACTTTGAACCATTATCTGGTCAGAGAACAGTTTCAGGCGGGCAGTTTGACTGGGGCGGTCGCCTCCCAAATGGTAACGGAGGCGTACAAAGGTTTCCTCTGAACGGGTAGAAATCGTATCTAGAGTGTAAAGGCATAAGGAAGCTTGACTGTGAGACCTACAAGTCGAACAGGGACGAAAGTCGGTCTTAGTGATCTGACGGTACTGAGTGGAAAGGCCGTCACTCAACGGATAAAAGTTACTCTAGGGATAACAGGCTGA
>M03053_135_000000000-ALP1V_1_1101_17155_12412/	
GGACAAAAAGACCCTATGCAGCTTTACTGTAACCTGGAATTGCTCTCAAGCTTATCTTGCGCAGCTTAGGTGGGAGACGTTGAACTTCTTCTTCCGGGAAGGAGGGAGTCATCAGTGAGATACCACTCTTGGTAAGCTAGAGCGCTCATTTCTAACCGTCAACCGGTAGAAAGACAGTTTCAGGCGGGCAGTTTGACTGGGGCAGTCACCTCCCAAAAGGTAATGGAGGTGTACAAAGGTTCGCTCAGGCTGGACGGAAATCAGCCATAGAGTGTAAAAGCATAAGCGAGCTTGACTGCGAGACTGACATGTCAAGCAGAGACGAAAGTCGGTTTTAGTGATCCGACGGTGCTGAGTGGAAAGGCCGTCGCTCAACGGATAAAAGTTACTCTAGGGATAACAGGCTGA
>M03053_135_000000000-ALP1V_1_1106_24547_3114/	
GGACAGAAAGACCCTATGAAGCTTTACTGTAGCTTGGTATTGTGCCCGGGCTCTGAATGCGCAGGATAGGTGGGAGACGTTGATCTCATGGTTGCGGCTATGAGTTAGCCACTGGTGAGATACCACTCTTTCAGAGCTAGGGTTCTAACGTTCACCCGTTATCCGGGGAGCGGACAGTATCAGGTGGGCAGTTTGACTGGGGCGGTCGCCTCCTAAAAGGTAACGGAGGCGCACAAAGGTTTCCTCAGACTGGTTGGAAATCAGCTGACGAGTGCAAAAGCAGAAGGAAGCTTGACTGTAAGACCTACAAGTCGAACAGGGACGAAAGTCGGTTTTAGTGATCCGACGGTTCTGAGTGGAAGGGCCGTCGCTCAACGGATAAAAGTTACTCTAGGGATAACAGGCTGA
>M03053_135_000000000-ALP1V_1_1102_22995_6881/	
GGACAGAAAGACCCTATGAAGCTTTACTGTAGCTTGGTATTGTGCCCGGGCTCTGAATGCGCAGGATAGGTGGGAGACGTTGATCTCATGGTTGCGGCTATGAGTTAGTCACTGGTGAGATACCACTCTTTCAGAGCTAGGGTTCTAACGTTCACCCGTTATCCGGGGAGCGGACAGTATCAGGTGGGCAGTTTGACTGGGGCGGTCGCCTCCCAAATGGCAACGGAGGCGTACAAAGGTTTCCTCTGAACGGGTAGAAATCGTATCTAGAGTGTAAAGGCATAAGGAAGCTTGACTGTGAGACCTACAAGTCGAACAGGGACGAAAGTCGGTCTTAGTGATCTGACGGTACTGAGTGGAAAGGCCGTCACTCAACGGATAAAAGTTACTCTAGGGATAACAGGCTGA
>M03053_135_000000000-ALP1V_1_1102_3691_9933/	
GGACAAAAAGACCCTATGCAGCTTTACTGTAACCTGGAATTGCTCTCAAGCTTATCTTGCGCAGCTTAGGTGGGAGGCTATGAACCTTTTCTTCTGGGAAGAGGGGAGCCATCAGTGAGATACCACTCTTGGTAAGCTAGAGCGCTCAGTCTTCACCGTCATCCGGTAAGACGACAGTTTCAGGCGGGCAGTTTGACTGGGGCAGTCACCTCCCAAAAGGTAATGGAGGTGTGCAAAGGTTCCCTCAGGCTGGACGGAAATCAGCCATAGAGTGTAAAAGCATAAGGGAGCTTGACTGCGAGACTGACATGTCAAGCAGAGACGAAAGTCGGCTTTAGTGATCCGACGGTGCTGTGCGGAAAGGCCGTCGCTCAACGGATAAAAGTTACTCTAGGGATAACAGGCTGA
>M03053_135_000000000-ALP1V_1_1116_20613_17237/	
GGACAGAAAGACCCTATGAAGCTTTACTGTAACTTGAGATTGAAATTGGACTTTACTTGCGCAGTATAGGTGGGAGGTGTTGAAAATATTCTTGCGGGAATATCGGAGCCATCAGTGAGATACCACTCCTGTAATGTTAGATTTCTAACTTTGTATCATTATCTGGTCAAAGAACAGTTTCAGGCGGGCAGTTTGACTGGGGCGGTCGCCTCCCAAATGGTAACGGAGGCGCACAAAGGTTTCCTCTGAACGGGTAGAAATCGTATCTAGAGTGTAAAGGCATAAGGAAGCTTGACTGTGAGACTTACAAGTCGAGCAGGGACGAAAGTCGGTCTTAGTGATCTGACGGTGCTGAGTGGAAAGGCCGTCACTCAACGGATAAAAGTTACTCTAGGGATAACAGGCTGA
>M03053_135_000000000-ALP1V_1_2106_16327_2300/	
GGACAGAAAGACCCTATGAAGCTTTACTGTAACTTGAAATTGAAATTGGACTTTAGTCGCGCAGCATAGGTGGGAGGCGTTGATGATATTCTTGCGGGAGTATTGGAGCTATCAGTGAGATACCACTCTTCTAATGTTAGATTTCTAACTTTGAACCATTAACTGGTCAGAGAACAGTTTCAGGCGGGCAGTTTGACTGGGGCGGTCGCCTCCCAAATGGTAACGGAGGCGTACAAAGGTTTCCTCTGAACGGGTAGAAATCGTATCTAGAGTGTAAAGGCATAAGGAAGCTTGATTGTGAGACCTACAAGTCGAACAAAGACGAAAGTCGGCCTTAGTGATCCGACGGTTCCGAGTGGAAGGGCCGTCGCTCAACGGATAAAAGTTACTCTAGGGATAACAGGCTGA
>M03053_135_000000000-ALP1V_1_1108_17462_22796/	
GGACAAAAAGACCCTATGAAGCTTTACTGTAGCTTGATATTGGCTCCGGGCTTTGTTTGCGCAGGATAGGTGGGAGGCGTTGAAAATTTTCTTGCGGGAAAATTGGAGCCATTGGTGAGATACCACTCTAACAATGCTAGGATTCTAACCCTACACCGTTATCCGGTTAGGGGACAGTTTCAGGTGGTCAGTTTGACTGGGGCGGTCGCCTCCTAAAAGGTAACGGAGGCGTGCAAAGGTTTCCTCAGGCTGGTCGGAAATCAGTCGTAGAGTGTAAAGGCATAAGGAAGCTTGATTGTGAGACCTACAAGTCGAACAAAGACGAAAGTCGGCCTTAGTGATCCGACGGTTCCAAGTGGAAGGGCCGTCGCTCAACGGATAAAAGTTACTCTAGGGATAACAGGCTGA
>M03053_135_000000000-ALP1V_1_1113_24636_20108/	
GGACAAAAAGACCCTATGAAGCTTTACTGTAGCTTGATATTGGCTCCGGGCTTTGTTTGCGCAGGATAGGTGGGAGGCGTTGAAGATTTTCTTGCGGGAAGATTGGAGCCATTGGTGAGATACCACTCTAACAATGCTAGGATTCTGACCCTACACCGTTATCCGGTTAGGGAACAGTTTCAGGTGGTCAGTTTGACTGGGGCGGTCGCCTCCCAAAAGGTAACGGAGGCGTGCAAAGGTTTCCTCAGACTGGTCGGAAATCGGTCGTCGAGTGTAAAGGCATAAGGAAGCTTGATTGTGAGACCTACAAGTCGAGCAAAGACGAAAGTCGGCCTTAGTGATCCGACGGTTCCGAGTGGAAGGGCCGTCGCTCAACGGATAAAAGTTACTCTAGGGATAACAGGCTGA
>M03053_135_000000000-ALP1V_1_2117_6590_7657/	
GGACAAAAAGACCCTATGAAGCTTTACTGTAGCTTGGTATTGTGCCCGGGCTCTGAATGCGCAGGATAGGTGGGAGACGTTGATCTCATGCTCGTGGGTATGAGTTAGTCACTGGTGAGATACCACTCTTTCAGAGCTAGGGTTCTAACGTTCACCCGTTATCCGGGGAGCGGACAGTATCAGGTGGGCAGTTTGACTGGGGCGGTCGCCTCCTAAAAGGTAACGGAGGCGCGCAAAGGTTTCCTCAGGCTGGTTGGAAATCAGCTGACGAGTGCAAAAGCAGAAGGAAGCTTGACTGTGAGACCTACAAGTCGAACAGGGACGAAAGTCGGCTTTAGTGATCCGACGGTTCTGAGTGGAAGGGCCGTCGCTCAACGGATAAAAGTTACTCTAGGGATAACAGGCTGA
>M03053_135_000000000-ALP1V_1_1118_4380_15761/	
GGACAAAAAGACCCTATGAAGCTTTACTGTAACCTGGAATTGCTCTCAAGCTTATCTTGCGCAGCTTAGGTGGGAGACGTTGAACTTCTTCTTCCGGGAAGGAGGGAGTCATCAGTGAGATACCACTCTTGGTAAGCTAGAGCGCTCATTTCTAACCGTCAACCGGTAGAAAGACAGTTTCAGGCGGGCAGTTTGACTGGGGCAGTCACCTCCCAAAAGGTAATGGAGGTGTACAAAGGTTCGCTCAGGCTGGACGGAAATCAGCCATAGAGTGTAAAAGCATAAGCGAGCTTGACTGCGAGACTGACATGTCAAGCAGAGACGAAAGTCGGTTTTAGTGATCCGACGGTGCTGAGTGGAAAGGCCGTCGCTCAACGGATAAAAGTTACTCTAGGGATAACAGGCTGA
>M03053_135_000000000-ALP1V_1_2109_17358_15326/	
GGACAGAAAGACCCTATGCAGCTTTACTGTAACCTGGAATTGCTCTCAAGCTTATCTTGCGCAGCTTAGGTGGGAGGCTATGAACCTTTTCTTCTGGGAAGAGGGGAGCCATCAGTGAGATACCACTCTTGGTAAGCTAGAGCGCTCAGTCTTCACCGTCATCCGGTAAGACGACAGTTTCAGGCGGGCAGTTTGACTGGGGCAGTCACCTCCCAAAAGGTAATGGAGGTGTGCAAAGGTTCCCTCAGGCTGGACGGAAATCAGCCATAGAGTGTAAAAGCATAAGGGAGCTTGACTGCGAGACTGACATGTCAAGCAGAGACGAAAGTCGGTCTTAGTGATCTGACGGTACTGAGTGGAAAGGCCGTCACTCAACGGATAAAAGTTACTCTAGGGATAACAGGCTGA
>M03053_135_000000000-ALP1V_1_2102_16140_10940/	
GGACAAAAAGACCCTATGAAGCTTTACTGTAACCTGGAATTGCTCTCAAGCTTATCTTGCGCAGCTTAGGTGTGAGGCTATGAACCTTTTCTTCCGGGAAGAGGGGAGCCATCAGTGAGATACCACTCTTGGTAAGCTAGAGCGCTCAGTCTTCACCGTTATCCGGTAAGACGACAGTTTCAGGCGGGCAGTTTGACTGGGGCAGTCACCTCCCAAAAGGTAATGGAGGTGTGCAAAGGTTCCCTCAGGCTGGACGGAAATCAGCCATAGAGTGTAAAAGCATAAGCGAGCTTGACTGCGAGACTGACATGTCAAGCAGAGACGAAAGTCGGTTTTAGTGATCCGACGGTGCTGAGTGGAAAGGCCGTCGCTCAACGGATAAAAGTTACTCTAGGGATAACAGGCTGA
>M03053_135_000000000-ALP1V_1_2104_28400_13804/	
GGACAAAAAGACCCTATGCAGCTTTACTGTAACCTGAAATTGAAATTGGACTTTAGTCGCGCAGTATAGGTGGGAGGCGTTGAAAGTATTCTTGCGGGAATACCGGAGCTATCAGTGAGATACCACTCTTCTAATGTTAGATTTCTAACTTTGAACCATTATCTGGCCAAAGAACAGTTTGGCGGGCAGTTTGACTGGGGCGGTCGCCTCCCAAATGGTAACGGAGGCGTACAAAGGTTTCCTCTGAACGGGTAGAAATCGTATCTAGAGTGTAAAGGCATAAGGAAGCTTGACTGTGAGACCTACAAGTCGAACAGGGACGAAAGTCGGTCTTAGTGATCTGACGGTACTGAGTGGAAAGGCCGTCACTCAACGGATAAAAGTTACTCTAGGGATAACAGGCTGA
>M03053_135_000000000-ALP1V_1_1105_8441_5993/	
GGACAGAAAGACCCTATGAAGCTTTACTGTAGCTTGGTATTGTGCCCGGGCTCTGAATGCGCAGGATAGGTGGGAGACGTTGATCTCATGCTTGCGGGTATGAGTTAGTCACTGGTGAGATACCACTCTTTCAGAGCTAGGGTTCTAACGTTCACCCGTTATCCGGGGAGCGGACAGTATCAGGTGGGCAGTTTGACTGGGGCGGTCGCCTCCTAAAAGGTAACGGAGGCGCACAAAGGTTTCCTCAGGCTGGTTGGAAATCAGCTGACGAGTGCAAAAGCAGAAGGAAGCTTGACGGTGAGACCTACAAGTCGAACAGGGACGAAAGTCGGTTTTAGTGATCCGACGGTTCTGAGTGGAAGGGCCGTCGCTCAACGGATAAAAGTTACTCTAGGGATAACAGGCTGA
>M03053_135_000000000-ALP1V_1_1101_23592_13425/	
GGACAGAAAGACCCTATGCAGCTTTACTGTAACCTGAAATTGAAATTGGACTTTAGTCGCGCAGTATAGGTGGGAGGCGTTGAAAGTATTCTTGCGGGAATACCGGAGCTATCAGTGAGATACCACTCTTCTAATGTTAGATTTCTAACTTTGAACCATTATCTGGTCAAAGAACAGTTTCAGGCGGGCAGTTTGACTGGGGCGGTCGCCTCCCAAATGGTAACGGAGGCGTACAAAGGTTTCCTCTGAACGTGTAGAAATCGTATCTGGAGTGTAAAGGCATAAGGAAGCTTGACTGTGAGACCTACAAGTCGAGCAGGGACGAAAGTCGGTCTTAGTGATCTGACGGTGCTGAGTGGAAAGGCCGTCACTCAACGGATAAAAGTTACTCTAGGGATAACAGGCTGA
>M03053_135_000000000-ALP1V_1_1116_16399_18497/	
GGACAAAAAGACCCTATGCAGCTTTACTGTAACTTGAAATTGAAATTGGACTTTAGTCGCGCAGCATAGGTGGGAGGCGTTGATGATATTCTTGCGGGAGTATTGGAGCTATCAGTGAGATACCACTCTTCTAATGTTAGATTTCTAACTTTGAACCATTATCTGGTCAGAGAACAGTTTCAGGCGGGCAGTTTGACTGGGGCGGTCGCCTCCCAAATGGTAACGGAGGCGTACAAAGGTTTCCTCTGAACGGATAGAAATCGTATCTAGAGTATAAAGGCATAAGGAAGCTTGATTGTGAGACCTACAAGTCGAACAAAGACGAAAGTCGGCCTTAGTGATCCGACGGTACCGAGTGGAAGGGCCGTCGCTCAACGGATAAAAGTTACTCTAGGGATAACAGGCTGA
>M03053_135_000000000-ALP1V_1_1119_13156_22979/	
GGACAAAAAGACCCTATGAAGCTTTACTGTAACCTGGAATTGCTCTCAAGCTTATTTCGCGCAGCTTAGGTGGGAGACGTTGAACCTTTTCTTCCGGGAAAGGGGGAGTCATCAGTGAGATACCACTCTTGGTAAGCTAGAGCGCTCAGTCTTCACCGTCATCCGGTAAGACGACAGTTTCAGGCGGGCAGTTTGACTGGGGCGGTCGCCTCCCAAACGGTAACGGAGGCGTACAAAGGTTTCCTCTGAACGTGTAGAAATCGTATCTAGAGTGTAAAGGCATAAGGAAGCTTGATTGTGAGACCTACAAGTCGAACAAAGACGAAAGTCGGCCTTAGTGATCCGACGGTTCCGAGTGGAAGGGCCGTCGCTCAACGGATAAAAGTTACTCTAGGGATAACAGGCTGA
>M03053_135_000000000-ALP1V_1_1108_20614_7437/	
GGACAGAAAGACCCTATGCAGCTTTACTGTAACTTGAAATTGAAATTGGACTTTAGTCGCGCAGTATAGGTGGGAGGCGTTGATAATATTCTTGCGGGAGTATTGGAGCTATCAGTGAGATACCACTCTTCTAATGTTAGATTTCTAACTTTGAACCATTATCTGGTCAGAGAACAGTTTCAGGCGGGCAGTTTGACTGGGGCGGTCGCCTCCCAAATGGTAACGGAGGCGTACAAAGGTTTCCTCTGAACGGGTAGAAATCGTATCTAGAGTGTAAAGGCATAAGGAAGCTTGACTGTGAGACCTACAAGTCGAACAGGGACGAAAGTCGGTCTTAGTGATCTGACGGTACTGAGTGGAAAGGCCGTCACTCAACGGATAAAAGTTACTCTAGGGATAACAGGCTGA
>M03053_135_000000000-ALP1V_1_1113_6335_19170/	
GGACAAAAAGACCCTATGAAGCTTTACTGTAACCTGGAATTGCTCTCAAGCTTATCTTGCGCAGCTTAGGTGGGAGGCTATGAACCTTTTCTTCTGGGAAGAGGGGAGCCATCAGTGAGATACCACTCTTGGTAAGCTAGAGCGCTCAGTCTTCACCGTCATCCGGTAAGACGACAGTTTCAGGCGGGCAGTTTGACTGGGGCAGTCACCTCCCAAAGGGTAATGGAGGTGTGCAAAGGTTCCCTCAGGCTGGACGGAAATCAGCCATAGAGTGTAAAAGCATAAGGGAGCTTGACTGCGAGACTGACATGTCAAGCAGAGACGAAAGTCGGCTTTAGTGATCCGACGGTGCTGTGTGGAAAGGCCGTCGCTCAACGGATAAAAGTTACTCTAGGGATAACAGGCTGA
>M03053_135_000000000-ALP1V_1_2101_27415_14589/	
GGACAGAAAGACCCTATGCAGCTTTACTGTAACTTGAAATTGAAATTGGACTTTAGTCGCGCAGCATAGGTGGGAGGCTTTGGAGCTACTCTTGCGGGAGAAGCTGAGCTATCAGTGAGATACCACTCTTCTAATGTTAGATTTCTAACTTTGAACCATCATCTGGTCAGAGAACAGTTTCAGGCGGGCAGTTTGACTGGGGCGGTCGCCTCCCAAACGGTAACGGAGGCGCACAAAGGTTTCCTCTGAACGGGTAGAAATCGTATCTAGAGTGTAAAGGCATAAGGAAGCTTGACTGTGGGACCTACAAGTCGAACAGGGACGAAAGTCGGTCTTAGTGATCTGACGGTACTGAGTGGAAAGGCCGTCACTCAACGGATAAAAGTTACTCTAGGGATAACAGGCTGA
>M03053_135_000000000-ALP1V_1_1106_23609_17211/	
GGACAAAAAGACCCTATGAAGCTTTACTGTAACCTGGAATTGCTCTCAAGCTTATCTTGCGCAGCTTAGGTGGGAGACGTTGAACTTCTTCTTCCGGGAAGGAGGGAGTCATCAGTGAGATACCACTCTTGGTAAGCTAGAGCGCTCATTTCTAACCGTCAACCGGTAGAAAGACAGTTTCGGGCGGGCAGTTTGACTGGGGCAGTCACCTCCCAAAAGGTAATGGAGGTGTACAAAGGTTCGCTCAGGCTGGACGGAAATCAGCCATAGAGTGTAAGAGCATAAGGGAGCTTGACTGCGAGACTGACATGTCAAGCAGAGACGAAAGTCGGCTTTAGTGATCCGACGGTGCTGTGTGGAAAGGCCGTCGCTCAACGGATAAAAGTTACTCTAGGGATAACAGGCTGA
>M03053_135_000000000-ALP1V_1_1106_7184_19484/	
GGACAGAAAGACCCTATGAAGCTTTACTGTAACCTGGAATTGCTCTCAAGCTTATCTTGCGCAGCTTAGGTGGGAGACGTTGAACTTCTTCTTCCGGGAAGGAGGGAGTCATCAGTGAGATACCACTCTTGGTAAGCTAGAGCGCTCATTTCTAACCGTCAACCGGTAGAAAGACAGTTTCAGGCGGGCAGTTTGACTGGGGCAGTCACCTCCCAAAAGGTAATGGAGGTGTACAAAGGTTCGCTCAGGCTGGACGGAAATCAGCCATAGAGTGTAAAAGCATAAGCGAGCTTGACTGCGAGACTGACATGTCAAGCAGAGACGAAAGTCGGTTTTAGTGATCCGACGGTGCTGAGTGGAAAGGCCGTCGCTCAACGGATAAAAGTTACTCTAGGGATAACAGGCTGA
>M03053_135_000000000-ALP1V_1_2119_28923_8980/	
GGACAGAAAGACCCTATGCAGTTTTACTGTAGCTTGGTATTGTGTTCGGTCTCTGAATGCGCAGGATAGGTGGGAGGCATTGATGATTAGCTCGTGGGTTAATCGGAGCCACTGGTGAGATACCACTCTTGCAGAGATAGAATTCTAACTTTCACCCGTTATCCGGGGAGAGGACAGTATCAGGTGGGCAGTTTGACTGGGGCGGTCGCCTCCTAAAAGGTAACGGAGGCGTGCAAAGGTTCCCTCAGGCTGGTTGGAAATCAGCCGACGAGTGCAAAGGCAGAAGGGAGCTTGACTGTGAGACCTACAAGTCGAACAGGGACGAAAGTCGGCCTTAGTGATCCGACGGTTCTGTGTGGAAGGGCCGTCGCTCAACGGATAAAAGTTACTCTAGGGATAACAGGCTGA
>M03053_135_000000000-ALP1V_1_2115_14690_17034/	
GGACAGAAAGACCCTATGCAGCTTTACTGTAACCTGGAATTGCTCTCAAGCTTATCTTGCGCAGCTTAGGTGGGAGACGTTGAACTTCTTCTTCCGGGAAGGAGGGAGTCATCAGTGAGATACCACTCTTGGTAAGCTAGAGCGCTCATTTCTAACCGTCAACCGGTAGAAAGACAGTTTCAGGCGGGCAGTTTGACTGGGGCAGTCACCTCCCAAAAGGTAATGGAGGTGTACAAAGGTTCGCTCAGGCTGGACGGAAATCAGCCATAGAGTGTAAAAGCATAAGCGAGCTTGACTGCGAGACTGACATGTCAAGCAGAGACGAAAGTCGGTTTTAGTGATCCGACGGTGCTGAGTGGAAAGGCCGTCGCTCAACGGATAAAAGTTACTCTAGGGATAACAGGCTGA
>M03053_135_000000000-ALP1V_1_2113_8590_20159/	
GGACAAAAAGACCCTATGCAGCTTTACTGTAACCTGAAATTGAAATTGGACTTTAGTCGCGCAGTATAGGTGGGAGGCGTTGAAAGTATTCTTGCGGGAATACCGGAGCTATCAGTGAGATACCACTCTTCTAATGTTAGATTTCTAACTTTGAACCATTATCTGGTCAAAGAACAGTTTCAGGCGGGCAGTTTGACTGGGGCGGTCGCCTCCCAAATGGTAACGGAGGCGTACAAAGGTTTCCTCTGAACGGGTAGAAATCGTATCTAGAGTGTAAAGGCATAAGGAAGCTTGACTGTGAGACCTACAAGTCGAACAGGGACGAAAGTCGGTCTTAGTGATCTGACGGTACTGAGTGGAAAGGCCGTCACCCAACGGATAAAAGTTACTCTAGGGATAACAGGCTGA
>M03053_135_000000000-ALP1V_1_2104_19818_13006/	
GGACAGAAAGACCCTATGCAGCTTTACTGTAACCTGGAATTGCTCTCAAGCTTATTTCGCGCAGCTTAGGTGGGAGACGTTGAACCTTTTCTTCCGGGAAGAGGGGAGCCATCAGTGAGATACCACTCTTGGTAAGCTAGAGCGCTCAGTCTTCACCGTTATCCGGTAAGACGACAGTTTCAGGCGGGCAGTTTGACTGGGGCAGTCACCTCCCAAAAGGTAATGGAGGTGTGCAAAGGTTCCCTCAGGCTGGACGGAAATCAGCCATAGAGTGTAAAAGCAAAAGGGAGCTTGACTGCGAGACTGACATGTCAAGCAGAGACGAAAGTCGGCTTTAGTGATCCGACGGTGCTGTGTGGAAAGGCCGTCGCTCAACGGATAAAAGTTACTCTAGGGATAACAGGCTGA
>M03053_135_000000000-ALP1V_1_1109_17208_23775/	
GGACAAAAAGACCCTATGAAGCTTTACTGTAACTTGAAATTGAAATTGGACTTTAGTCGCGCAGTATAGGTGGGAGGCGTTGATAATACTCTTGCGGGAGTATTAGAGCTATCAGTGAGATACCACTCTTCTAATGTTAGATTTCTAACTTTGAACCATTATCTGGTCAGAGAACAGTTTCAGGCGGGCAGTTTGACTGGGGCGGTCGCCTCCCAAATGGTAACGGAGGCGTACAAAGGTTTCCTCTGAACGGGTAGAAATCGTATCTAGAGTGTAAAGGCATAAGGAAGCTTGACTGTGAGACCTACAAGTCGAACAGGGACGAAAGTCGGTCTTAGTGATCTGACGGTACTGAGTGGAAAGGCCGTCACTCAACGGATAAAAGTTACTCTAGGGATAACAGGCTGA
>M03053_135_000000000-ALP1V_1_2105_5595_7378/	
GGACAGAAAGACCCTATGAAGCTTTACTGTAGCTTGATATTGGCTCCGGGCTTTGTTTGCGCAGGATAGGTGGGAGGCGTTGAAAATTTTCTTGCGGGAAGATTGGAGCCGTTGGTGAGATACCACTCTAACAATGCTAGGATTCTAACCCTATACCGTTATCCGGTTAGGGGACAGTTTCAGGTGGTCAGTTTGACTGGGGCGGTCGCCTCCCAAAAGGTAACGGAGGCGTGCAAAGGTTTCCTCAGGCTGGTCGGAAATCAGTCGTAGAGTGTAAAGGCATAAGGAAGCTTGATTGTTAGACCTACAAGTCGAACAAAGACGAAAGTCGGCCTTAGTGATCCGACGGTTCCGAGTGGAAGGGCCGTCGCTCAACGGATAAAAGTTACTCTAGGGATAACAGGCTGA
>M03053_135_000000000-ALP1V_1_1107_4229_14938/	
GGACAAAAAGACCCTATGAAGCTTTACTGTAACCTGGAATTGCTCTCAAGCTTATCTTGCGCAGCTTAGGTGGGAGACGTTGAACTTCTTCTTCCGGGAAGGAGGGAGTCATCAGTGAGATACCACTCTTGGTAAGCTAGAGCGCTCATTTCTAACCGTCAACCGGTAGAAAGACAGTTTCAGGCGGGCAGTTTGACTGGGGCAGTCACCTCCCAAAAGGTAATGGAGGTGTACAAAGGTTCGCTCAGGCTGGACGGAAATCAGCCATAGAGTGTAAAAGCATAAGCGAGCTTGACTGCGAGACTGACATGTCAAGCAGAGACGAAAGTCGGTTTTAGTGATCCGACGGTGCTGAGTGGAAAGGCCGTCGCTCAACGGATAAAAGTTACTCTAGGGATAACAGGCTGA
>M03053_135_000000000-ALP1V_1_1113_2388_10824/	
GGACAAAAAGACCCTATGCAGCTTTACTGTATCTTGGAATTGGGTTTGGCCTTTGCTTGCGCAGGATAGGTGGGAGGCTTTGAAGGCAATCTTGCGGGGTTGCTGGAGCCACTGGTGAGATACCACTCTTGTAATGATAAAATCCTAACTTTGAACCGTTATCCGGTCAGAGAACAGTTTCAGGTGGGCAGTTTGACTGGGGCGGTCGCCTCCTAAAAGGTAACGGAGGCGTGCAAAGGTTCCCCCAGGCTGGTTGGACATCAGTCGTAGAGTGTAAAGGCATAAGGGAGGTTGACTGCAAGACTTACAAGTCGAGCAGAGACGAAAGTCGGCCTTAGTGATCCGACGGTTCCGAGTGGAAGGGCCGTCGCTCAACGGATAAAAGTTACTCTAGGGATAACAGGCTGA
>M03053_135_000000000-ALP1V_1_2109_18172_4059/	
GGACAGAAAGACCCTATGCAGCTTTACTGTAGCTTGATATTGGCTCCGGGCTTTGTTTGCGCAGGATAGGTGGGAGGCGTTGAAGGTTTTCTTGCGGGAAAATTGGAGCCATTGGTGAGATACCACTCTAACAATGCTAGGATTCTAACCCTATACCGTTATCCGGTTAGGGGACAGTTTCAGGTGGTCAGTTTGACTGGGGCGGTCGCCTCCCAAAAGGTAACGGAGGCGTGCAAAGGTTTCCTCAGACTGGTCGGAAATCAGTCGTAGAGTGTAAAGGCATAAGGAAGCTTGATTGTGAGACCTACAAGTCGAACAAAGACGAAAGTCGGCCTTAGTGATCCGACGGTTCCGAGTGGAAGGGCCGTCGCTCAACGGATAAAAGTTACTCTAGGGATAACAGGCTGA
>M03053_135_000000000-ALP1V_1_2116_14414_20100/	
GGACAGAAAGACCCTATGCAGCTTTACTGTAACCTGGAATTGCTCTCAAGCTTATCTTGCGCAGCTTAGGTGGGAGACGTTGGACTTCTTCTTCCGGGAAGGAGGGAGTCATCAGTGAGATACCACTCTTGGTAAGCTAGAGCGCTCATTTCTAACCGTCAACCGGTAGAAAGACAGTTTCAGGCGGGCAGTTTGACTGGGGCAGTCACCTCCCAAAAGGTAATGGAGGTGTACAAAGGTTCGCTCAGGCTGGACGGAAATCAGCCATAGAGTGTAAAAGCATAAGCGAGCTTGACTGCGAGACTGACATGTCAAGCAGAGACGAAAGTCGGTTTTAGTGATCCGACGGTGCTGAGTGGAAAGGCCGTCGCTCAACGGATAAAAGTTACTCTAGGGATAACAGGCTGA
>M03053_135_000000000-ALP1V_1_1112_21321_8974/	
GGACAAAAAGACCCTATGCAGCTTTACTGTAACCTGGAATTGCTCTCAAGCTTATCTTGCGCAGCTTAGGTGGGAGGCTATGAACCTTTTCTTCCGGGAAGAGGGGAGCCATCAGTGAGATACCACTCTTGGTAAGCTAGAGCGCTCATTTCTAACCGTCAACCGGTAGAAAGACAGTTTCAGGCGGGCAGTTTGACTGGGGCAGTCACCTCCCAAAAGGTAATGGAGGTGTACAAAGGTTCGCTCAGGCTGGACGGAAATCAGCCATAGAGTGTAAAAGCATAAGCGAGCTTGACTGCGAGACTGACATGTCAAGCAGAGACGAAAGTCGGTTTTAGTGATCCGACGGTGCTGAGTGGAAAGGCCGTCGCTCAACGGATAAAAGTTACTCTAGGGATAACAGGCTGA
>M03053_135_000000000-ALP1V_1_2104_22831_2812/	
GGACAAAAAGACCCTATGAAGCTTTACTGTAACCTGGAATTGCTCTCAAGCTTATCTTGCGCAGCTTAGGTGGGAGACGTTGAACTTCTTCTTCCGGGAAGGAGGGAGTCATCAGTGAGATACCACTCTTGGTAAGCTAGAGCGCTCATTTCTAACCGTCAACCGGTAGAAAGACAGTTTCAGGCGGGCAGTTTGACTGGGGCAGTCACCTCCCAAAAGGTAATGGAGGTGTACAAAGGTTCGCTCAGGCTGGACGGAAATCAGCCATAGAGTGTAAAAGCATAAGCGAGCTTGACTGCGAGACTGACATGTCAAGCAGAGACGAAAGTCGGTTTTAGTGATCCGACGGTGCTGAGTGGAAAGGCCGTCGCTCAACGGATAAAAGTTACTCTAGGGATAACAGGCTGA
>M03053_135_000000000-ALP1V_1_2115_4435_5678/	
GGACAGAAAGACCCTATGCAGCTTTACTGTAGCTTGATATTGGCTCCGGGCTTTGTTTGCGCAGGATAGGTGGGAGGCGTTGAAAATTTTCTTGCGGGAAAATTGGAGCCGTTGGTGAGATACCACTCTAACAATGCTAGGATTCTAACCCTACACCGTTATCCGGTTAGGGGACAGTTTCAGGTGGTCAGTTTGACTGGGGCGGTCGCCTCCCAAAAGGTAACGGAGGCGTGCAAAGGTTTCCTCAGGCTGGTCGGAAATCAGTCGTAGAGTGTAAAGGCATAAGGAAGCTTGATTGTGAGACCTACAAGTCGAACAAAGACGAAAGTCGGCCTTAGTGATCCGACGGTTCCGAGTGGAAGGGCCGTCGCTCAACGGATAAAAGTTACTCTAGGGATAACAGGCTGA
>M03053_135_000000000-ALP1V_1_1104_21832_4827/	
GGACAGAAAGACCCTATGCAGCTTTACTGTAACCTGAAATTGAAATTGGACTTTAGTCACGCAGTATAGGTGGGAGGCGTTGAAAGTATTCTTGCGGGAATACCGGAGCTATCAGTGAGATACCACTCTTCTAAGGTTAGATTTCTAACTTTGAACCATTATCTGGTCAAAGAACAGTTTCAGGCGGGCAGTTTGACTGGGGCGGTCGCCTCCCAAATGGTAACGGAGGCGTACAAAGGTTTCCTCAGATCGGTCAGAAATCGATCGTAGAGTGTAAAGGCAGAAGGAAGCTTGACTGTGAGACCTACAAGTCGAGCAGGGACGAAAGTCGGTCTTAGTGATCTGACGGTACTGAGTGGAAAGGCCGTCACTCAACGGATAAAAGTTACTCTAGGGATAACAGGCTGA
>M03053_135_000000000-ALP1V_1_1117_25642_19311/	
GGACAAAAAGACCCTATGCAGCTTTACTGTAACCTGGAATTGCTCTCAAGCTTATTTCGCGCAGCTTAGGTGGGAGACGTTGAACCTTTTCTTCCGGGAAAGGGGGAGTCATCAGTGAGATACCACTCTTGGTAAGCTAGAGCGCTCATTTTTAACCGTTATCCGGTAAAAAGACTGTTTCAGGCGGGCAGTTTGACTGGGGCAGTCACCTCCCAAAAGGTAATGGAGGTGTACAAAGGTTCCCTCAGGCTGGACGGAAATCAGCCATAGAGTGTAAAAGCAAAAGGGAGCTTGACTGCGAGACTGACATGTCAAGCAGAGACGAAAGTCGGTTTTAGTGATCCGACGGTGCTGTGTGGAAAGGCCGTCGCTCAACGGATAAAAGTTACTCTAGGGATAACAGGCTGA
>M03053_135_000000000-ALP1V_1_1114_19829_4440/	
GGACAGAAAGACCCTATGGAGCTTTACTGTAACCTGGAATTGCTCTCAAGCTTATCTTGCGCAGCTTAGGTGGGAGACGTTGAACTTCTTCTTCCGGGAAGGAGGGAGTCATCAGTGAGATACCACTCTTGGTAAGCTAGAGCGCTCATTTCTAACCGTCAACCGGTAGAAAGACAGTTTCAGGCGGGCAGTTTGACTGGGGCAGTCACCTCCCAAAAGGTAATGGAGGTGTACAAAGGTTCGCTCAGGCTGGACGGAAGTCAGCCATAGAGTGTAAAAGCATAAGCGAGCTTGACTGCGAGACTGACATGTCAAGCAGAGACGAAAGTCGGTCTTAGTGATCTGACGGTACTGAGTGGAAAGGCCGTCACTCAACGGATAAAAGTTACTCTAGGGATAACAGGCTGA
>M03053_135_000000000-ALP1V_1_1116_10439_9888/	
GGACAGAAAGACCCTATGAAGCTTTATTGTAACCTGGAATTGCTCTCAAGCTTATCTTGCGCAGCTTAGGTGGGAGACGTTGAACTTCTTCTTCCGGGAAGGAGGGAGTCATCAGTGAGATACCACTCTTGGTAAGCTAGAGCGCTCATTTCTAACCGTCAACCGGTAGAAAGACAGTTTCAGGCGGGCAGTTTGACTGGGGCAGTCACCTCCCAAAAGGTAATGGAGGTGTACAAAGGTTCGCTCAGGCTGGACGGAAATCAGCCATAGAGTGTAAAAGCATAAGCGAGCTTGACTGCGAGACTGACATGTCAAGCAGAGACGAAAGTCGGTTTTAGTGATCCGACGGTGCTGAGTGGAAAGGCCGTCGCTCAACGGATAAAAGTTACTCTAGGGATAACAGGCTGA
>M03053_135_000000000-ALP1V_1_1113_20161_9443/	
GGACAGAAAGACCCTATGAAGCTTTACTGTAACCTGGAATTGCTCTCAAGCTTATCTTGCGCAGCTTAGGTGGGAGACGTTGAACTTCTTCTTCCGGGAAGGAGGGAGTCATCAGTGAGATACCACTCTTGGTAAGCTAGAGCGCTCATTTCTAACCGTCAACCGGTAGAAAGACAGTTTCAGGCGGGCAGTTTGACTGGGGCGGTCGCCTCCCAAACGGTAACGGAGGCGCACAAAGGTTTCCTCTGAACGGGTAGAAATCGTATCTAGAGTGTAAAGGCATAAGGAAGCTTGACTGTGAGACCTACAAGTCGAACAGGGACGAAAGTCGGTCTTAGTGATCTGACGGTACTGAGTGGAAAGGCCGTCACTCAACGGATAAAAGTTACTCTAGGGATAACAGGCTGA
>M03053_135_000000000-ALP1V_1_2110_24908_10278/	
GGACAGAAAGACCCTATGAAGCTTTACTGTATCTTGGAATTGGGTTTGGTCTTTGCTTGCGCAGGATAGGTGGGAGGCTTTGAAGGCAATCTTGCGGGATTGCTGGAGCCACTGGTGAGATACCACTCTTGTAATGATAAAATCCTAACTTTGAACCGTTATCCGGTCAGAGAACAGTTTCAGGTGGGCAGTTTGACTGGGGCGGTCGCCTCCTAAAAGGTAACGGAGGCGTGCAAAGGTTCCCTCAGGCTGGTTGGACATCAGTCGTAGAGTGTAAAGGCATAAGGGAGCTTGACTGCAAGACTTACAAGTCGAGCAGAGACGAAAGTCGGCCTTAGTGATCCGACGGTTCCGAGTGGAAGGGCCGTCGCTCAACGGATAAAAGTTACTCTAGGGATAACAGGCTGA
>M03053_135_000000000-ALP1V_1_2105_8286_20543/	
GGACAGAAAGACCCTATGCAGCTTTACTGTAACCTGGAATTGCTCTCAAGCTTATCTTGCGCAGCTTAGGTGGGAGACGTTGAACTTCTTCTTCCGGGAAGGAGGGAGTCATCAGTGAGATACCACTCTTGGTAAGCTAGAGCGCTCATTTCTAACCGTCAACCGGTAGAAAGACAGTTTCAGGCGGGCAGTTTGACTGGGGCAGTCACCTCCCAAAAGGTAATGGAGGTGTACAAAGGTTCGCTCAGGCTGGACGGAAATCAGCCATAGAGTGTAAAAGCATAAGCGAGCTTGACTGCGAGACTGACATGTCAAGCAGAGACGAAAGTCGGTTTTAGTGATCCGACGGTGCTGAGTGGAAAGGCCGTCGCTCAACGGATAAAAGTTACTCTAGGGATAACAGGCTGA
>M03053_135_000000000-ALP1V_1_1114_7179_8170/	
GGACAGAAAGACCCTATGCAGCTTTACTGTAACCTGGAATTGCTCTCAAGCTTATTTTGCGCAGCTTAGGTGGGAGACGTTGAACTTCTTTTTCCGGAAAGTAGGGAGTCATCAGTGAGATACCACTCTTGGTAAGCTAGAGCGCTCATTTCTAACCGTTATCCGGTAGAAAGACAGTTTCAGGCGGGCAGTTTGACTGGGGCAGTCACCTCCCAAAAGGTAATGGAGGTGTACAAAGGTTCGCTCAGGCTGGACGGAAATCAGCCATAGAGTGTAAAAGCATAAGCGAGCTTGACTGCGAGACTGACATGTCAAGCAGAGACGAAAGTCGGTTTTAGTGATCCGACGGTGCTGAGTGGAAAGGCCGTCGCTCAACGGATAAAAGTTACTCTAGGGATAACAGGCTGA
>M03053_135_000000000-ALP1V_1_1112_29205_13593/	
GGACAAAAAGACCCTATGCAGCTTTACTGTAACTTGAAATTGAAATTGGACTTTATTCGCGCAGTATAGGTGGGAGGTGTTGATTATAATCTTGCGGGATTATTGGAGCCATCAGTGAGATACCACTCTTGTAATGTTAGATTTCTAACTTTGAATCATTATCTGGTCAAAGAACAGTTTCAGGCGGGCAGTTTGACTGGGGCGGTCGCCTCCCAAATGGTAACGGAGGCGTACAAAGGTTTCCTCTGAACGGGTAGAAATCGTATCTAGAGTGTAAAGGCATAAGGAAGCTTGACTGTGAGACCTACAAGTCGAGCAGGGACGAAAGTCGGTCTTAGTGATCTGACGGTACTGAGTGGAAAGGCCGTCACTCAACGGATAAAAGTTACTCTAGGGATAACAGGCTGA
>M03053_135_000000000-ALP1V_1_1101_26868_19116/	
GGACAGAAAGACCCTATGAAGCTTTACTGTAACCTGGAATTGCTCTCAAGCTTATCTTGCGCAGCTTAGGTGGGAGACGTTGAACTTCTTCTTCCGGGAAGGAGGGAGTCATCAGTGAGATACCACTCTTGGTAAGCTAGAGCGCTCATTTCTAACCGTCAACCGGTAGAAAGACAGTTTCAGGCGGGCAGTTTGACTGGGGCAGTCACCTCCCAAAAGGTAATGGAGGTGTACAAAGGTTCGCTCAGGCTGTACGGAAATCAGCCATAGAGTGTAAAAGCATAAGCGAGCTTGACTGCGAGACTGACATGTCAAGCAGAGACGAAAGTCGGTTTTAGTGATCCGACGGTGCTGAGTGGAAAGGCCGTCGCTCAACGGATAAAAGTTACTCTAGGGATAACAGGCTGA
>M03053_135_000000000-ALP1V_1_2111_13141_15480/	
GGACAGAAAGACCCTATGCAGCTTTACTGTAACTTGAAATTGAAATTGGACTTTACTCGCGCAGCATAGGTGGGAAGCGTTGAACATACTCTTGCGGGAGTATGCGAGCTATCAGTGAGATACCACTCTTGTAATGTTAGATTTCTAACTTTGAACCATTATCTGGTCAAAGAACAGTTTCAGGCGGGCAGTTTGACTGGGGCGGTCGCCTCCCAAATGGTAACGGAGGCGTACAAAGGTTTCCTCTGAACGGTTGGAAATCGTATCTAGAGTGTAAAGGCATAAGGAAGCTTGACTGTGAGACCTACAAGTCGAGCAGGGACGAAAGTCGGCCTTAGTGATCTGACGGTACTGAGTGGAAAGGCCGTCACTCAACGGATAAAAGTTACTCTAGGGATAACAGGCTGA
>M03053_135_000000000-ALP1V_1_2105_16729_2066/	
GGACAGAAAGACCCTATGCAGCTTTACTGTAACTTGAAATTGAAATCGGACTTTATTTGCGCAGCATAGGTGGGAGGCGTTGAGTTTATTCTTGCGGGAATTTAGGAGCCATCAGTGAGATACCACTCTGGTAATGTTAGATTTCTAACTTTGTATCATGATCTGGTCAAAGGACAGTTTCAGGCGGGCAGTTTGACTGGGGCGGTCGCCTCCCAAATGGTAACGGAGGCGTACAAAGGTTTCCTCTGAACGTGTAGAAATCGTATCTAGAGTGTAAAGGCATAAGGAAGCTTGACTGTGAGACCTACAAGTCGAGCAGGGACGAAAGTCGGTCTTAGTGATCTGACGGTGCTGAGTGGAAAGGCCGTCACTCAACGGATAAAAGTTACTCTAGGGATAACAGGCTGA
>M03053_135_000000000-ALP1V_1_1103_16179_7505/	
GGACAAAAAGACCCTATGCAGCTTTACTGTAGCTTGGAATTGGGTTCGGGCTTTGATTGCGCAGGATAGGTGGGAGACTTTGATTACATCCTTGTGGGGATGTATGAGTCATTGGTGAGATACCACTCTATCAAGGCTAGAATTCTAACCAACAGCCGTTATCCGGCGTTGGAACAGTTTCAGGTGGGCAGTTTGACTGGGGCGGTCGCCTCCCAAATGGTAACGGAGGCGTACAAAGGTTTCCTCTGAACGGGTAGAAATCGTATCTAGAGTGTAAAGGCATAAGGAAGCTTGACTGTGAGACCTACAAGTCGAACAGGGACGAAAGTCGGTCTTAGTGATCTGACGGTACTGAGTGGAAAGGCCGTCACTCAACGGATAAAAGTTACTCTAGGGATAACAGGCTGA
>M03053_135_000000000-ALP1V_1_1111_5971_13708/	
GGACAGAAAGACCCTATGCAGCTTTACTGTAACCTGAAATTGAAATTGGACTTTAGTCGCGCAGTATAGGTGGGAGGCGTTGAAAGTATTCTTGCGGGAATACCGGAGCTATCAGTGAGATACCACTCTTCTAATGTTAGATTTCTAACTTTGAACCATTATTTGGTCAAAGAACAGTTTCAGGCGGGCAGTTTGACTGGGGCGGTCGCCTCCCAAATGGTAACGGAGGCGTACAAAGGTTTCCTCTGAACGGGTAGAAATCGTATCTAGAGTGTAAAGGCATAAGGAAGCTTGACTGTGAGACCTACAAGTCGAACAGGGACGAAAGTCGGTCTTAGTGATCTGACGGTACTGAGTGGAAAGGCCGTCACTCAACGGATAAAAGTTACTCTAGGGATAACAGGCTGA
>M03053_135_000000000-ALP1V_1_2115_4955_16527/	
GGACAGAAAGACCCTATGCAGCTTTACTGTAACTTGAAATTGAAATTGGACTTTAGTCGCGCAGCATAGGTGGGAGGCTTTGAAGCTACTCTTGCGGGAGTAGCTGAGCTATCAGTGAGATACCACTCTTCTAATGTTAGATTTCTAACTTTGAACCATTATCTGGTCAGAGAACAGTTTCAGGCGGGCAGTTTGACTGGGGCGGTCGCCTCCCAAACGGTAACGGAGGCGCACAAAGGTTTCCTCTGAACGGGTAGAAATCGTATCTAGAGTGTAAAGGCATAAGGAAGCTCGACTGTGAGACCTACAAGTCGAACAGGGACGAAAGTCGGTCTTAGTGATCTGACGGTACTGAGTGGAAAGGCCGTCACTCAACGGATAAAAGTTACTCTAGGGATAACAGGCTGA
>M03053_135_000000000-ALP1V_1_2111_11713_19129/	
GGACAGAAAGACCCTATGCAGCTTTACTGTAACCTGAAATTGAAATTGGACTTTAGTCGCGCAGTATAGGTGGGAGGCGTTGAAAGTATTCTTGCGGGAATACCGGAGCTATCAGTGAGATACCACTCTTCTAATGTTAGATTTCTAACTTTGAACCATTATCTGGTCAAAGAACAGTTTCAGGCGGGCAGTTTGACTGGGGCGGTCGCCTCCCAAATGGTAACGGAGGCGTACAAAGGTTTCCTCTGAACGGGTAGAAATCGTATCTAGAGTGTAAAGGCATAAGGAAGCTTGACCGTGAGACCTACAAGTCGAACAGGGACGAAAGTCGGTCTTAGTGATCTGACGGTACTGAGTGGAAAGGCCGTCACTCAACGGATAAAAGTTACTCTAGGGATAACAGGCTGA
>M03053_135_000000000-ALP1V_1_2106_12622_21298/	
GGACAGAAAGACCCTATGAAGCTTTACTGTAACCTGGAATTGCTCTCAAGCTTATCTTGCGCAGATTAGGTGGGAGACGTTGAACTTCTTCTTCCGGGAAGGAGGGAGTCATCAGTGAGATACCACTCTTGGTAAGCTAGAGCGCTCATTTCTAACCGTCAACCGGTAGAAAGACAGTTTCAGGCGGGCAGTTTGACTGGGGCAGTCACCTCCCAAAAGGTAATGGAGGTGTACAAAGGTTCGCTCAGGCTGGACGGAAATCAGCCATAGAGTGTAAAAGCATAAGCGAGCTTGACTGCGAGACTGACATGTCAAGCAGAGACGAAAGTCGGTTTTAGTGATCCGACGGTGCTGAGTGGAAAGGCCGTCGCTCAACGGATAAAAGTTACTCTAGGGATAACAGGCTGA
>M03053_135_000000000-ALP1V_1_1113_12680_14127/
[truncated: 16,724,998 more chars]
