# Supplementary material for: Genomic analysis of red-tide water bloomed with Heterosigma akashiwo in Geoje
Source: PeerJ. 2018 May 29;6:e4854. doi: 10.7717/peerj.4854 (PMC5983014; doi:10.7717/peerj.4854)
Supplement: Supplemental Information 1 — 16S_bloom 16S_control 16S_edge 23S_bloom 23S_control 23S_edge [file peerj-06-4854-s001.zip › 23S_edge.fasta.fasta]

>M03053_135_000000000-ALP1V_1_2117_6736_14601	
GGACAAAAAGACCCTATGCAGCTTTACTGTAACCTGGAATTGCTCTCAAGCTTATTTTGCGCAGCTTAGGTGGGAGGCTACGAACCTTTTCTTCCGGGAAGAGGGGAGCCATCAGTGAGATACCACTCTTGGTAAGCTAGAAAGCTCAGTCTTAACCGTTATCCGGTAAGATGACAGTTTCAGGCGGGCAGTTTGACTGGGGCAGTCACCTCCCAAAAGGTAATGGAGGTGCACAAAGGTTCCCTCAGGTTGGACGGAAATCAACCATAGAGTGTAAAAGCATAAGGGAGCTTGACTGCGAGACTGACATGTCAAGCAGAGACGAAAGTCGGTTTTAGTGATCCGACGGTGCTGCGTGGAAAGGCCGTCGCTCAACGGATAAAAGTTACTCTAGGGATAACAGGCTGA
>M03053_135_000000000-ALP1V_1_1109_4065_11223	
GGACAGAAAGACCCTATGCAGCTTTACTGTAGTTTGATATTGTGCTCGGGCTCTGAATGCGCAGAATAGGTGGGAGACGTTGAAATAGTGCTTGTGGGTACTATTGAGTCATCGGTGAGATACCACTCTTTTAGAGCTAGGGTTCTAACGCTTACCCGTTATCCGGGAAGCGGACAGTATCTGATGGGCAGTTTGACTGGGGCGGTCGCCTCCTAAAAGGTAACGGAGGCGCACAAAGGTTCCCTCAGGCTGGTTGGAAATCAGTCGTTGAGTGCAAAAGCAGAAGGGAGCTTGACTGTGAGACCTACAAGTCGAACAGGGACGAAAGTCGGTTTTAGTGATCCGACGGTTCTGCGTGGAAGGGCCGTCGCTCAACGGATAAAAGTTACTCTAGGGATAACAGGCTGA
>M03053_135_000000000-ALP1V_1_2118_6824_7953	
GGACAAAAAGACCCTATGCAGCTTTACTGTAGCTTGATATTGGCTCCGGGCTTTGTTTGCGCAGGATAGGTGGGAGGCGTTGAAAATTTTCTTGCGGGAAGATTGGAGCCGTTGGTGAGATACCACTCTAACAATGCTAGGATTCTAACCCTACACCGTTATCCGGTTAGGGGACAGTTTCAGGTGGTCAGTTTGACTGGGGCGGTCGCCTCCCAAAAGGTAACGGAGGCGTGCAAAGGTTTCCTCAGGCCGGTCGGAAATCGGTCGTAGAGTGTAAAGGCATAAGGAAGCTTGATTGTGAGACCTACAAGTCGAACAAAGACGAAAGTCGGCCTTAGTGATCCGACGGTTCCGAGTGGAAGGGCCGTCGCTCAACGGATAAAAGTTACTCTAGGGATAACAGGCTGA
>M03053_135_000000000-ALP1V_1_2114_13778_10432	
GGACAGAAAGACCCTATGCAGCTTTACTGTAACTTGAGATTGGTTTCGGGTTTATTTGCGCAGAATAGGTGGGAGGCTATGAAAAAATACTTGTGGGTGTTTTGGAGCCATCAGTGAGATACCACCCTTGTAAAGCTAGAAATCTAACTTTACACCATTATCTGGTTAAAAGACAGTCTCAGGCGGGCAGTTTGACTGGGGCGGTCGCCTCCTAAAAGGTAACGGAGGCGTACAAAGGTTTCCTCAAATCGGTCAGACATCGATTGTAGAGCGTAAAGGCATATGGAAGCTTAACTGCGAGACCTACAAGTCGAGCAGAGACGAAAGTCGGTCTTAGTGATCTGGCGGTATTACGTGGAAAAGCCGCCACTCAACGGATAAAAGTTACTCTAGGGATAACAGGCTGA
>M03053_135_000000000-ALP1V_1_1108_9219_12978	
GGACAGAAAGACCCTATGCAGCTTTACTGTAGCTTGATATTGGCTCCGGGCTTTGTTTGCGCAGGATAGGTGGGAGGCGTTGAAAATTTTCTTGCGGGAAGATTGGAGCCGTTGGTGAGATACCACTCTAACAATGCTAGGATTCTAACCCTATACCGTTATCCGGTTAGGGGACAGTTTCAGGTGGTCAGTTTGACTGGGGCGGTCGCCTCCCAAAAGGTAACGGAGGCGTGCAAAGGTTTCCTCAGACTGGTCGGAAATCAGTCGTAGAGTGTAAAGGCATAAGGAAGCTTGATTGTGAGACCTACAAGTCGAACAAAGACGAAAGTCGGCCTTAGTGATCCGGCGGTACCGAGTGGAAGGGCCGTCGCTCAACGGATAAAAGTTACTCTAGGGATAACAGGCTGA
>M03053_135_000000000-ALP1V_1_1108_15848_8940	
GGACAGAAAGACCCTATGCAGCCTTACTGTAACTTGAAATTGAAATTGGACTTTATTTGCGCAGTATAGGTGGGAGGCGTTGAGTTTATTCTTGCGGGAAGATTGGAGCCGTTGGTGAGATACCACTCTAACAATGCTAGGATTCTAACCCTACACCGTTATCCGGTTAGGGGACAGTTTCAGGTGGTCAGTTTGACTGGGGCGGTCGCCTCCTAAAAGGTAACGGAGGCGTACAAAGGTTTCCTCAAATCGGTCAGACATCGATTGTAGAGCGTAAAGGCATATGGAAGCTTAACTGCGAGACCTACAAGTCGAGCAGAGACGAAAGTCGGTCTTAGTGATCTGGCGGTATTACGTGGAAAAGCCGCCACTCAACGGATAAAAGTTACTCTAGGGATAACAGGCTGA
>M03053_135_000000000-ALP1V_1_1104_9301_21278	
GGACAGAAAGACCCTATGCAGCTTTACTGTATCTTGGAATTGGGTTTGGTCTTTGCTTGCGCAGGATAGGTGGGAGGCTTTGAAGATGGTCTTGCGGGATCATTGGAGCCACTGGTGAGATACCACTCTAGTAATGATAAAATCCTAACTTTGAACCGTTATCCGGTCAAAGAACAGTTTCAGGTGGGCAGTTTGACTGGGGCGGTCACCTCCTAAAAGGTAACGGAGGCGTGCAAAGGTTCCCTCAGGCTGGTTGGACATCAGTCGTAGAGTGTAAAGGCATAAGGGAGCTTGACTGCGAGACCTACAAGTCGAGCAGAGACGAAAGTCGGCCTTAGTGATCCGACGGTTCCGAGTGGAAGGGCCGTCGCTCAACGGATAAAAGTTACTCTAGGGATAACAGGCTGA
>M03053_135_000000000-ALP1V_1_1118_18065_2816	
GGACAAAAAGACCCTATGAAGCTTTACTGTAACTTGAGATTGGTTTCGGGTTTTATTTGCGCAGAATAGGTGGGAGGCTATGAAAAAATACTTGTGGGTGTTTTGGAGCCATCAGTGAGATACCACTCTTGTAAAACTAGAAATCTAACTTTACACCATTATCTGGTTAAAAGACAGTCTCAGGCGGGCAGTTTGACTGGGGCGGTCGCCTCCTAAAAGGTAACGGAGGCGTACAAAGGTTTCCTCAAATCGGTCAGACATCGATTGTAGAGCGTAAAGGCATATGGAAGCTTAACTGCGAGACCTACAAGTCGAGCAGAGACGAAAGTCGGTCTTAGTGATCTGGCGGTATTACGTGGAAAAGCCGCCACTCAACGGATAAAAGTTACTCTAGGGATAACAGGCTGA
>M03053_135_000000000-ALP1V_1_2113_24089_12972	
GGACAGAAAGACCCTATGCAGCTTTACTGTATCTTGGAATTGGGTTTGGTCTTTGCTTGCGCAGGATAGGTGGGAGGCTTTGAAGGCAATCTTGCGGGATTGCTGGAGCCACTGGTGAGATACCACTCTTGTAATGATAAAATCCTAACTTTGAACCGTTATCCGGTCAGAGAACAGTTTCAGGTGGGCAGTTTGACTGGGGCGGTCGCCTCCTAAAAGGTAACGGAGGCGTGCAAAGGTTCCCTCAGGCTGGTTGGACATCAGTCGTAGAGTGTAAAGGCATAAGGGAGCTTGACTGCAAGACTTACAAGTCGAGCAGAGACGAAAGTCGGCCTTAGTGATCCGGCGCTTCCGAGTGGAAGGGGCGTCGCTCAACGGATAAAAGTTACTCTAGGGATAACAGGCTGA
>M03053_135_000000000-ALP1V_1_2104_22294_19727	
GGACAAAAAGACCCTATGCAGCCTTACTGTAGCTTGATATTGGCTTCGAGCTTTGTTTGTGCAGTATAAGTGGGAGGCATTAACAATTTTCTTGTGGGAAAAATAGGGCCATTAGTGAGATACCACTCTAACAAGGCTAGAATTCTAACCTTAGGTCGTTATCCGATTAAGGGACAGTTTTAGGTGGGCAGTTTGACTGGGGCGGTCGCCTCCTAAAAGGTAACGGAGGTGTGCAAAGGTTTCCTTAGGCTGGTTGGAAACCAACCGTAGAATGCAAAGGTATAAGGAGACTTGATTGTGAGACATACCGGTCAAGCAAAGATGAAAGTCGGTCTTAGTGATCCGACGGTTCCGAGTGGAAGGACCGTCGCTCAACGGATAAAAGTTACTCTAGGGATAACAGGCTGA
>M03053_135_000000000-ALP1V_1_2119_6907_21516	
GGACAAAAAGACCCTATGCAGCTTTACTGTAGCTTGGTATTGTGCCCGGGCTCTGAATGCGCAGGATAGGTGGGAGACGTTGATCTCATGGTTGCGGCTATGAGTTAGTCACTGGTGAGATACCACTCTTTCAGAGCTAGGGTTCTAACGTTCACCCGTTATCCGGGGAGCGGACAGTATCAGGTGGGCAGTTTGACTGGGGCGGTCGCCTCCTAAAAGGTAACGGAGGCGCACAAAGGTTTCCTCAGGCTGGTTGGAAATCAGCTGACGAGTGCAAAAGCAGAAGGAAGCTTGACTGTGAGACCTACAAGTCGAACAGGGACGAAAGTCGGTTTTAGTGATCCGACGGTTCTGAGTGGAAGGGCCGTCGCTCAACGGATAAAAGTTACTCTAGGGATAACAGACTGA
>M03053_135_000000000-ALP1V_1_1103_23418_7518	
GGACAAAAAGACCCTATGCAGCTTTACTGTAGCTTGATATTGGCTCCGGGCTTTGTTTGCGCAGGATAGGTGGGAGGCGTTGAAAATTTTCTTGCGGGAAGATTGGAGCCGTTGGTGAGATACCACTCTAACAATGCTAGGATTCTAACCCTACACCGTTATCCGGTTAGGGGACAGTTTCAGGTGGTCAGTTTGACTGGGGCGGTCGCCTCCCAAAAGGTAACGGAGGCGTGCAAAGGTTTCCTCAGGCTGGTCGGAAATCAGTCGTAGAGTGTAAAGGCATAAGGGAGCTTGACTGTGAGACCTACAAGTCGAACAGGGACGAAAGTCGGTCTTAGTGATCTGACGGTACTGAGTGGAAAGGCCGTCACTCAACGGATAAAAGTTACTCTAGGGATAACAGGCTGA
>M03053_135_000000000-ALP1V_1_1103_20959_2352	
GGACAAAAAGACCCTATGCAGCTTTACTGTAACTTGAGATTGGTTTCGGGTTTTATTTGCGCAGAATAGGTGGGAGGCTATGAAAAAATACTTGTGGGTGTTTTGGAGCCATCAGTGAGATACCACTCTTGTAAAACTAGAAATCTAACTTTACACCATTATCTGGTTAAAAGACAGTCTCAGGCGGGCAGTTTGACTGGGGCGGTCGCCTCCTAAAAGGTAACGGAGGCGTACAAAGGTTTCCTCAAATCGGTCAGACATCGATTGTAGAGCGTAAAGGCATATGGAAGCTTAACTGCGAGACCTACAAGTCGAGCAGAGACGAAAGTCGGTCTTAGTGATCTGGCGGTATTACGTGGAAAAGCCGCCACTCAACGGATAAAAGTTACTCTAGGGATAACAGGCTGA
>M03053_135_000000000-ALP1V_1_2119_18771_9021	
GGACAGAAAGACCCTATGAAGCTTTACTGTAACCTGAAATTGAAATTGGACTTTAGTCGCGCAGTATAGGTGGGAGGCTTTGATGATACACTTGCGGGAGTATCGGAGCTATCAGTGAGATACCACTCTTCTAATGTTAGATTTCTAACTTTGAATCATTATCTGGTCAAAGAACAGTTTCAGGCGGGCAGTTTGACTGGGGCGGTCGCCTCCCAAATGGTAACGGAGGCGTACAAAGGTTTCCTCAGGCTGGTTGGAAATCAGCCATAGAGTGTAAAAGCATAAGGGAGCTTGACTGCGAGACTGACATGTCAAGCAGAGACGAAAGTCGGCTTTAGTGATCCGACGGTGCTGTGTGGAAAGGCCGTCGCTCAACGGATAAAAGTTACTCTAGGGATAACAGGCTGA
>M03053_135_000000000-ALP1V_1_1111_18752_10388	
GGACAAAAAGACCCTATGCAGCTTTACTGTAACTTGAGATTGGTTTCGGGTTTTATTTGCGCAGAATAGGTGGGAGGCTATGAAAAAATACTTGTGGGTGTTTTGGAGCCATCAGTGAGATACCACTCTTGTAAAACTAGAAATCTAACTTTACACCATTATCTGGTTAAAAGACAGTCTCAGGCGGGCAGTTTGACTGGGGCGGTCGCCTCCTAAAAGGTAACGGAGGCGTACAAAGGTTTCCTCAAATCGGTCAGACATCGATTGTAGAGCGTAAAGGCATATGGAAGCTTAACTGCGAGACCTACAAGTCGAGCAGAGACGAAAGTCGGTCTTAGTGATCTGGCGGTATCACGTGGAAAAGCCGCCACTCAACGGATAAAAGTTACTCTAGGGATAACAGGCTGA
>M03053_135_000000000-ALP1V_1_2116_17115_16540	
GGACAGAAAGACCCTATGAAGCTTTACTGTAGCTTGATATTGGCTCCGGGCTTTGTTTGCGCAGGATAGGTGGGAGGCGTTGAAAATTTTCTTGTGGGAAGATTGGAGCCGTTGGTGAGATACCACTCTAACAATGCTAGGATTCTAACCCTACACCGTTATCCGGTTAGGGGACAGTTTCAGGTGGTCAGTTTGACTGGGGCGGTCGCCTCCCAAAAGGTAACGGAGGCGTGCAAAGGTTTCCTCAGGCTGGTCGGAAATCAGTCGTAGAGTGTAAAGGCATAAGGAAGCTTGACTGTAAGACTTACAAGTCGAACAGAGACGAAAGTCGGTCTTAGTGATCTGACGGTTCTGAGTGGAAGGGCCGTCACTCAACGGATAAAAGTTACTCTAGGGATAACAGGCTGA
>M03053_135_000000000-ALP1V_1_2111_4329_15515	
GGACAGAAAGACCCTATGAAGCTTTACTGTAACTTGAGATTGGTTTCGGGTTTTATTTGCGCAGAATAGGTGGGAGGCTATGAAAAAATACTTGTGGGTGTTTTGGAGCCATCAGTGAGATACCACTCTTGTAAAACTAGAAATCTAACTTTACACCATTATCTGGTTAAAAGACAGTCTCAGGCGGGCAGTTTGACTGGGGCGGTCGCCTCCTAAAAGGTAACGGAGGCGTACAAAGGTTTCCTCAAATCGGTCAGACATCGATTGTAGAGCGTAAAGGCATATGGAAGCTTAACTGCGAGACCTACAAGTCGAGCAGAGACGAAAGTCGGTCTTAGTGATCTGGCGGTATTACGTGGAAAAGCCGCCACTCAACGGATAAAAGTTACTCTAGGGATAACAGGCTGA
>M03053_135_000000000-ALP1V_1_2111_23774_11954	
GGACAAAAAGACCCTATGCAGCTTTACTTTAACCTAGAGTTGTAACCTTTTTTTATCTGTGCAAAATAGGTGGGAGGGAGAAATGTAATCCCCCAAGTGAGATACCACTCTTTTGAAATTAGGATTGCTTACAATAACATAGTTCTTAAACTCTATTGGACCGCTCGTGGGGGTCAGTTTGACTGGGGCGGTCGCCTCCTAAAGTGTAACGGAGGCGTGCAAAGGTCTCCTCAAATTGGTCGGAAATCAATTGTGGAGTGGAAAGACATATGGAGGCTTGATTGCAAAGTTGACTGGCTGCGCAAAGATGAGAATCGGCCTTAATGATCCGATATGGCTGAGTGGAAGGTATATCGCTAAACGGATAAAAGTTACTCTAGGGATAACAGGCTGA
>M03053_135_000000000-ALP1V_1_2110_18084_15601	
GGACAGAAAGACCCTATGAAGCTTTACTGTAACTTGAGATTGGTTTCGGGTTTTATTTGCGCAGAATAGGTGGGAGGCTATGAAAAAATACTTGTGGGTGTTTTGGAGCCATCAGTGAGATACCACTCTTGTAAAACTAGAAATCTAACTTTACACCATTATCTGGTTAAAAGACAGTCTCAGGCGGGCAGTTTGACTGGGGCGGTCGCCTCCTAAAAGGTAACGGAGGCGTACAAAGGTTTCCTCAAATCGGTCAGACATCGATTGTAGAGCGTAAAGGCATATGGAAGCTTAACTGCGAGACCTACAAGTCGAGCAGAGACGAAAGTCGGTCTTAGTGATCTGGCGGTATTACGTGGAAAAGCCGCCACTCAACGGATAAAGGTTACTCTAGGGATAACAGGCTGA
>M03053_135_000000000-ALP1V_1_1117_19801_22183	
GGACAGAAAGACCCTATGCAGCTTTACTGTAGCTTGATATTGGCTCCGGGCTTTGTTTGCGCAGGATAGGTGGGAGGCGTTGAAAGTTTTCTTGCGGGAAGATTTGAGCCATTGGTGAGATACCACTCTAACAATGCTAGGATTCTAACCCTATGTCGTTATCCGGCTAGGGGACAGTTTCAGGTGGTCAGTTTGACTGGGGCGGTCGCCTCCTAAAAGGTAACGGAGGCGTGCAAAGGTTCCCTCAGGCTGGTTGGAAATCAGTCGTAGAGTGTAAAGGCATAAGGGAGCTTGATTGTGAGACCTACAAGTCGAACAAAGACGAAAGTCGGCCTTAGTGATCCGGCGGTACCGAGTGGAAGGGCCGTCGCTCAACGGATAAAAGTTACTCTAGGGATAACAGGCTGA
>M03053_135_000000000-ALP1V_1_1110_24871_5496	
GGACAGAAAGACCCTATGCAGCTTTACTGTAACTTGAGATTGGTTTCGGGTTTTATTTGCGCAGAATTGGTGGGAGGCTATGAAAAAATACTTGTGGGTGTTTTGGAGCCATCAGTGAGATACCACTCTTGTAAAACTAGAAATCTAACTTTACACCATTATCTGGTTAAAAGACAGTCTCAGGCGGGCAGTTTGACTGGGGCGGTCGCCTCCTAAAAGGTAACGGAGGTGTACAAAGGTTTCCTCAAATCGGTCAGACATCGATTGTAGAGCGTAAAGGCATATGGAAGCTTAACTGCGAGACCTACAAGTCGAGCAGAGACGAAAGTCGGTCTTAGTGATCTGGCGGTATTACGTGGAAAAGCCGCCACTCAACGGATAAAAGTTACTCTAGGGATAACAGGCTGA
>M03053_135_000000000-ALP1V_1_1113_10433_6813	
GGACAAAAAGACCCTATGCAGCTTTACTGTAGCTTGATATTGGCTTCGAGCTTTGTTTGTGCAGTATAAGTGGGAGGCATTAACAATTTTCTTGTGGGAAAAATAGGGCCATTAGTGAGATACCACTCTAACAAGGCTAGAATTCTAACCTTAGGTCGTTATCCGATTAAGGGACAGTTTTAGGTGGGCAGTTTGACTGGGGCGGTCGCCTCCTAAAAGGTAACGGAGGTGTGCAAAGGTTTCCTCAGGCTGGTTGGAAACCAACCGTAGAATGCAAAGGTATAAGGAGACTTGATTGTGAGACATACCGGTCAAGCAAAGATGAAAGTCGGTCTTAGTGATCCGACGGTTCCGAGTGGAAGGACCGTCGCTCAACGGATAAAAGTTACTCTAGGGATAACAGGCTGA
>M03053_135_000000000-ALP1V_1_1118_29421_12953	
GGACAAAAAGACCCTATGCAGCTTTACTGTAACTTGAGATTGGTTTCGGGTTTTATTTGCGCAGAATAGGTGGGAGGCTATGAAAAAATACTTGTGGGTGTTTTGGAGCCATCAGTGAGATACCACTCTTGTAAAACTAGAAATCTAACTTTACACCATTATCTGGTTAAAAGACAGTCTCAGGCGGGCAGTTTGACTGGGGCGGTCGCCTCCTAAAAGGTAACGGAGGCGTACAAAGGTTTCCTCAAATCGGTCAGACATCGATTGTAGAGCGTAAAGGCATATGGAAGCTTAACTGCGAGACCTACAAGTCGAGCAGAGACGAAAGTCGGTCTTAGTGATCTGGCGGTATTACGTGGAAAAGCCGCCACTCAACGGACAAAAGTTACTCTAGGGATAACAGGCTGA
>M03053_135_000000000-ALP1V_1_1114_25869_15504	
GGACAGAAAGACCCTATGCAGCTTTACTGTAACTTGAGATTGGTTTCGGGTTTTATTTGCGCAGAATAGGTGGAGGCTATGAAAAAATACTTGTGGGTGTTTTGGAGCCGTCAGTGAGATACCACTCTTGTAAAACTAGAAATCTAACTTTACACCATTATCTGGTTAAAAGACAGTCTCAGGCGGGCAGTTTGACTGGGGCGGTCGCCTCCTAAAAGGTAACGGAGGCGTACAAAGGTTTCCTCAAATCGGTCAGACATCGATTGTAGAGCGTAAAGGCATATGGAAGCTTAACTGCGAGACCTACAAGTCGAGCAGAGACGAAAGTCGGTCTTAGTGATCTGGCGGTATTACGTGGAAAAGCCGCCACTCAACGGATAAAAGTTACTCTAGGGATAACAGGCTGA
>M03053_135_000000000-ALP1V_1_2105_22847_22741	
GGACAGAAAGACCCTATGCAGCTTTACTGTAACCTGGAATTGCTTTCAAGCTTATTTTGCGCAGCTTAGGTGGGAGGCTACGAACCTTTTCTTCCGGGAAGAGGGGAGCCATCAGTGAGATACCACTCTTGGTAAGCTAGAAAGCTCAGTCTTAACCGTTATCCGGTAAGATGACAGTTTCAGGCGGGCAGTTTGACTGGGGCAGTCACCTCCCAAAAGGTAATGGAGGTGCACAAAGGTTCCCTCAGGTTGGACGGAAATCAACCATAGAGTGTAAAAGCATAAGGGAGCTTGACTGCGAGACTGACATGTCAAGCAGAGACGAAAGTCGGTTTTAGTGATCCGACGGTGCTGCGTGGAAAGGCCGTCGCTCAACGGATAAAAGTTACTCTAGGGATAACAGGCTGA
>M03053_135_000000000-ALP1V_1_1103_7898_17993	
GGACAAAAAGACCCTATGCAGCTTTACTGTAACTTGAGATTGGTTTCGGGTTTTATTTGCGCAGAATAGGTGGGAGGCTATGAAAAAATACTTGTGGGTGTTTTGGAGCCATCAGTGAGATACCACTCTTGTAAAACTAGAAATCTAACTTTACACCATTATCTGGTTAAAAGACAGTCTCAGGCGGGCAGTTTGACTGGGGCGGTCGCCTCCTAAAAGGTAACGGAGGCGTACAAAGGTTTCCTCAAATCGGTCAGACATCGATTGTAGAGCGTAAAGGCATATGGAAGCTTAACTGCGAGACCTACAAGTCGAGCAGAGACGAAAGTCGGTCTTAGTGATCTGGCGGTATTACGTGGAAAAGCCGCCACTCAACGGATAAAAGTTACTCTAGGGATAACAGGCTGA
>M03053_135_000000000-ALP1V_1_1113_26574_19123	
GGACAAAAAGACCCTATGCAGCTTTACTGTAACTTGAGATTGGTTTCGGGTTTTATTTGCGCAGAATAGGTGGGAGGCTATGAAAAAATACTTGTGGGTGTTTTGGAGCCATCAGTGAGATACCACTCTTGTAAAACTAGAAATCTAACTTTACACCATTATCTGGTTAAAAGACAGTCTCAGGCGGGCAGTTTGACTGGGGCGGTCGCCTCCTAAAAGGTAACGGAGGCGTACAAAGGTTTCCTCAAATCGGTCAGACATCGATTGTAGAGCGTAAAGACATATGGAAGCTTAACTGCGAGACCTACAAGTCGAGCAGAGACGAAAGTCGGTCTTAGTGATCTGGCGGTATTACGTGGAAAAGCCGCCACTCAACGGATAAAAGTTACTCTAGGGATAACAGGCTGA
>M03053_135_000000000-ALP1V_1_2109_17919_4829	
GGACAGAAAGACCCTATGCAGCTTTACTGTAAGTTGAAATTGAAATTGGACTTTATTTGTGCAGTATAGGTGGGAGACGTTGATTATAGTCTTGCGAGATTATTGGAGTCATTAGTGAGATACCACCCTTGTAATGTTAGATTTCTAACTTTGTATCATTATCTGGTCAAAGAACAGTTTCAGGTGGGCAGTTTGACTGGGGCGGTCGCCTCCTAAATGGTAACGGAGGCGTACAAAGGTTTCCTCTGAACGGTTAGAAATCGTATCTAGAGTATAAAGGCATAAGGAAGCTTGACTGTGAGACCTACAAGTCGAACAGGGACGAAAGTCGGTCTTAGTGATCTGACGGTACTGAGTGGAAAGGCCGTCACTCAACGGATAAAAGTTACTCTAGGGATAACAGGCTGA
>M03053_135_000000000-ALP1V_1_1108_25205_4507	
GGACAGAAAGACCCTATGCAGCTTTACTGTAGCTTGGTATTGTGCCCGGGCTCTGAATGCGCAGGATAGGTGGGAGACGTTGAACCAGTGCTTGCGTGTGCTGGTGAGTCAATGGTGAGATACCACTCTTTCAGAGCTAGGGTTCTAACGTTCACCCGTTATCCGGGGAGCGGACAGTATCAGGTGGGCAGTTTGACTGGGGCGGTCGCCTCCTAAAAGGTAACGGAGGCTCGCAAAGGTTTCCTCAGGCTGGTTGGAAATCAGCCGACGAGTGCAAAAGCAGAAGGAAGCTTGACTGTGAGACCTACAAGTCGAACAGGGACGAAAGTCGGCTTTAGTGATCCGACGGTTCTGAGTGGAAGGGCCGTCGCTCAACGGATAAAAGTTACTCTAGGGATAACAGGCTGA
>M03053_135_000000000-ALP1V_1_1114_3964_10167	
GGACAGAAAGACCCTATGAAGCTTTACTGTAACTTGAGATCGGTTTCGGGTTTTATTTGCGCAGAATAGGTGGGAGGCTATGAAAAAATACTTGTGGGTGTTTTGGAGCCATCAGTGAGATACCACTCTTGTAAAACTAGAAATCTAACTTTACACCATTATCTGGTTAAAAGACAGTCTCAGGCGGGCAGTTTGACTGGGGCGGTCGCCTCCTAAAAGGTAACGGAGGCGTACAAAGGTTTCCTCAAATCGGTCAGACATCGATTGTAGAGCGTAAAGGCATATGGAAGCTTAACTGCGAGACCTACAAGTCGAGCAGAGACGAAAGTCGGTCTTAGTGATCTGGCGGTATTACGTGGAAAAGCCGCCACTCAACGGATAAAAGTTACTCTAGGGATAACAGGCTGA
>M03053_135_000000000-ALP1V_1_1104_14439_7370	
GGACAGAAAGACCCTATGCAGCTTTACTGTAGCTTGATATTGGCTCCGGGCTTTGTTTGCGCAGGATAGGTGGGAGGCGTTGAATAATTTCTTGCGGGAAATTAGGAGCCATTGGTGAGATACCACTCTAACAATGCTAGGATTCTAACCCTAAACCGTTATCCGGTTAGGGAACAGTTTCAGGTGGTCAGTTTGACTGGGGCGGTCGCCTCCTAAAAGGTAACGGAGGCGTGCAAAGGTTCCCTCAGGCTGGACGGAAATCAGCTGTAGAGTGCAAAGGCAGAAGGGAGCTTGACTGCAAGACCTACAAGTCGAGCAGGGACGAAAGTCGGCCTTAGTGATCCGACGATGCCGTGTGGAAGGGTCGTCGCTCAACGGATAAAAGTTACTCTAGGGATAACAGGCTGA
>M03053_135_000000000-ALP1V_1_1101_9847_8804	
GGACAAAAAGACCCTATGCAGCTTTACTGTATCTTGGAATTGGGTTTGGTCTTTACTTGCGCAGGATAGGTGGGAGGCTTTGAAGATGATCTTGCGGGATCGTTGGAGCCACTGGTGAGATACCACTCTTGTAATGATAAAATCCTAACTTTGAACCGTTATCCGGTCAGAGAACAGTTTCAGGTGGGCAGTTTGACTGGGGCGGTCGCCTCCTAAAAGGTAACGGAGGCGTACAAAGGTTTCCTCAAATCGGTCAGACATCGATTGTAGAGCGTAAAGGCATATGGAAGCTTAACTGCGAGACCTACAAGTCGAGCAGAGACGAAAGTCGGTCTTAGTGATCTGGCGGTATTACGTGGAAAAGCCGCCACTCAACGGATAAAAGTTACTCTAGGGATAACAGGCTGA
>M03053_135_000000000-ALP1V_1_1106_17154_9718	
GGACAGAAAGACCCTATGCAGCTTTACTGTAGCTTGGTATTGTGCCCGGGCTCTGAATGCGCAGGATAGGTGGGAGACGTTGATCTCATGGTTGCGGCTATGAGTTAGTCACTGGTGAGATACCACTCTTTCAGAGCTAGGGTTCTAACGTTCACCCGTTATCCGGGGAGCGGACAGTATCAGGTGGGCAGTTTGACTGGGGCGGTCGCCTCCTAAAAGGTAACGGAGGCGCACAAAGGTTTCCTCAGGCTGGTTGGAAATCAGCTGACGAGTGCAAAAGCAGAAGGAAGCTTGACTGTGAGACCTACAAGTCGAACAGGGACGAAAGTCGGTTTTAGTGATCCGACGGTTCTGAGTGGAAGGGCCGTCGCTCAACGGATAAAAGTTACTCTAGGGATAACAGGCTGA
>M03053_135_000000000-ALP1V_1_1115_18194_13824	
GGACAAAAAGACCCTATGAAGCTTTACTGTAACTTGAGATTGGTTTCGGGTTTTATTTGCGCAGAATAGGTGGGAGGCTATGAAAAAATACTTGTGGGTGTTTTGGAGCCATCAGTGAGATACCACTCTTGTAAAACTAGAAATCTAACTTTACACCATTATCTGGTTAAAAGACAGTCTCAGGCGGGCAGTTTGACTGGGGCGGTCGCCTCCTAAAAGGTAACGGAGGCGTACAAAGGTTTCCTCAAATCGGTCAGACATCGATTGTAGAGCGTAAAGGCATATGGAAGCTTAACTGCGAGACCTACAAGTCGAGCAGAGACGAAAGTCGGTCTTAGTGATCTGGCGGTATTACGTGGAAAAGCCGCCACTCAACGGATAAAAGTTACTCTAGGGATAACAGGCTGA
>M03053_135_000000000-ALP1V_1_2115_5607_9407	
GGACAGAAAGACCCTATGAAGCTTTACTGTAGCTTGAGATTGGTTTCGGGTTTTATTTGCGCAGTATAGGTGGGAGGCTATGAAAAAATTCTTGCGGGAATTTTGGAGCCATCAGTGAGATACCACTCTTGTAAAACTAGAAATCTAACTTTACACCATTATCTGGTTAAAAGACAGTCTCAGGCGGGCAGTTTGACTGGGGCGGTCGCCTCCCAAAAGGTAACGGAGGCGTACAAAGGTTTCCTCAAATCGGTCAGACATCGATTGTAGAGCGTAAAGGCATATGGAAGCTTAACTGCGAGACCTACAAGTCGAGCAGAGACGAAAGTCGGTCTTAGTGATCTGACGGTATTGTGTGGAAAAGCCGTCACTCAACGGATAAAAGTTACTCTAGGGATAACAGGCTGA
>M03053_135_000000000-ALP1V_1_2112_7856_5483	
GGACAAAAAGACCCTATGCAGCTTTACTGTAGCTTGATATTGGCTTCGGGCTTTGTTTGCGCAGGATAGGTGGGAGGCGTTGAAGATTTTCTTGCGGGAAAATTGGAGCCGTTGGTGAGATACCACTCTAACAATGCTAGGATTCTAACCCTATACCGTTATCCGGTTAGGGGACAGTTTCAGGTGGTCAGTTTGACTGGGGCGGTCGCCTCCCAAAAGGTAACGGAGGCGTGCAAAGGTTTCCTCAGGCTGGTCGGAAATCAGTCGTAGAGTGTAAAGGCATAAGGAAGCTTGATTGTGAGACCTACAAGTCGAACAAAGACGAAAGTCGGCCTTAGTGATCCGGCGGCTCCGAGTGGAAGGGCCGTCGCTCAACGGATAAAAGTTACTCTAGGGATAACAGGCTGA
>M03053_135_000000000-ALP1V_1_2105_12410_10045	
GGACAGAAAGACCCTATGCAGCTTTACTGTAGCTTGATATTGGCTCCGGGCTTTGTTTGCGCAGGATAGGTGGGAGGCGTTGAAAATTTTCTTGCGGGAAGATTGGAGCCGTTGGTGAGATACCACTCTAACAATGCTAGGATTCTAACCCTACACCGTTATCCGGTTAGGGGACAGTTTCAGGTGGTCAGTTTGACTGGGGCGGTCGCCTCCCAAAAGGTAACGGAGGCGTGCAAAGGTTTCCTCAGGCTGGTCGGAAATCAGTCGTAGAGTGTAAAGGCATAAGGAAGCTTGATTGTGAGACCTACAAGTCGAACAAAGACGAAAGTCGGCCTTAGTGATCCGATGGTTCCGAGTGGAAGGGCCATCGCTCAACGGATAAAAGTTACTCTAGGGATAACAGGCTGA
>M03053_135_000000000-ALP1V_1_1105_22546_13552	
GGACAGAAAGACCCTATGCAGCTTTACTGTAGCTTGGTATTGTGCCCGGGCTCTGAATGCGCAGGATAGGTGGGAGACGTTGATCTCATGGTTGCGGCTATGAGTTAGTCACTGGTGAGATACCACTCTTTCAGAGCTAGGGTTCTAACGTTCACCCGTTATCCGGGGAGCGGACAGTATCAGGTGGGCAGTTTGACTGGGGCGGTCGCCTCCCAAAAGGTAACGGAGGCGTGCAAAGGTTTCCTCAGACTGGTCGGAAATCAGTCGTAGAGTGTAAAGGCATAAGGAAGCTTGATTGTGAGACTTACAAGTCGAACAAAGACGAAAGTCGGCCTTAGTGATCCGACGGTTCCGAGTGGAAGGGCCGTCGCTCAACGGATAAAAGTTACTCTAGGGATAACAGGCTGA
>M03053_135_000000000-ALP1V_1_1117_10059_5804	
GGACAAAAAGACCCTATGCAGCTTTACTGTAGCTTGATATTGGCTCCGGGCTTTGTTTGCGCAGGATAGGTGGGAGGCGTTGAAGATTTTCTTGTGGGAAGATTGGAGCCGTTGGTGAGATACCACTCTAACAATGCTAGGATTCTAACCCTACACTGTTATCCAGTTAGGGGACAGTTTCAGGTGGTCAGTTTGACTGGGGCGGTCGCCTCCCAAAAGGTAACGGAGGCGTGCAAAGGTTTCCTCAAATCGGTCAGACATCGATTGTAGAGCGTAAAGGCATATGGAAGCTTAACTGCGAGACCTACAAGTCGAGCAGAGACGAAAGTCGGTCTTAGTGATCTGGCGGTATTACGTGGAAAAGCCGCCACTCAACGGATAAAAGTTACTCTAGGGATAACAGGCTGA
>M03053_135_000000000-ALP1V_1_1117_20363_10584	
GGACAGAAAGACCCTATGAAGCTTTACTGTAACTTGAGATTGGTTTCGGGTTTTATTTGCGCAGAATAGGTGGGAGGCTATGAAAAAATACTTGTGGGTGTTTTGGAGCCATCAGTGAGATACCACTCTTGTAAAACTAGAGATCTAACTTTACACCATTATCTGGTTAAAAGACAGTCTCAGGCGGGCAGTTTGACTGGGGCGGTCGCCTCCTAAAAGGTAACGGAGGCGTACAAAGGTTTCCTCAAATCGGTCAGACATCGATTGTAGAGCGTAAAGGCATATGGAAGCTTAACTGCGAGACCTACAAGTCGAGCAGAGACGAAAGTCGGTCTTAGTGATCTGGCGGTATTACGTGGAAAAGCCGCCACTCAACGGATAAAAGTTACTCTAGGGATAACAGGCTGA
>M03053_135_000000000-ALP1V_1_2119_21817_24608	
GGACAAAAAGACCCTATGCAGCTTTACTGTAGCTTGATATTGGCTCCGGGCTTTGTTTGCGCAGGATAGGTGGGAGGCGTTGAGTAATTTCTTGCGGGAAATTAGGAGCCGTTGGTGAGATACCACTCTAACAATGCTAGGATTCTAACCCTAAACCGTTATCCGGTTAGGGAACAGTTTCAGGTGGTCAGTTTGACTGGGGCGGTCGCCTCCTAAAAGGTAACGGAGGCGTGCAAAGGTTTCCTCAGGCTGGTCGGAAATCAGTCGAAGAGTGTAAAGGCATAAGGAAGCTTGATTGTGAGACTTACAAGTCGAACAAAGACGAAAGTCGGCCTTAGTGATCCGACGGTTCCGAGTGGAAGAGCCGTCGCTCAACGGATAAAAGTTACTCTAGGGATAACAGGCTGA
>M03053_135_000000000-ALP1V_1_2118_10778_21968	
GGACAGAAAGACCCTATGAAGCTTTACTGTAACTTGAGATTGGTTTCGGGTTTTATTTGCGCAGAATAGGTGGGAGGCTATGAAAAAATACTTGTGGGTGTTTTGGAGCCATCAGTGAGATACCACTCTTGTAAAACTAGAAATCTAACTTTACACCATTATCTGGTTAAAAGACAGTCTCAGGCGGGCAGTTTGACTGGGGCGGTCGCCTCCTAAAAGGTAACGGAGGCGTACAAAGGTTTCCTCAAATCGGTCAGACATCGATTGTAGAGCGTAAAGGCATATGGAAGCTTAACTGCGAGACCTACAAGTCGAGCAGAGACGAAAGTCGGTCTTAGTGATCTGGCGGTATTACGTGGAAAAGCCGCCACTCAACGGATAAAAGTTACTCTAGGGATAACAGGCTGA
>M03053_135_000000000-ALP1V_1_1116_22204_3453	
GGACAAAAAGACCCTATGCAGCTTTACTGTAACTTGAGATTGGTTTCGGGTTTTATTTGCGCAGAATAGGTGGGAGGCTATGAAAAAATACTTGTGGGTGTTTTGGAGCCATCAGTGAGATACCACTCTTGTAAAACTAGAAATCTAACTTTACACCATTATCTGGTTAAAAGACAGTCTCAGGCGGGCAGTTTGACTGGGGCGGTCGCCTCCTAAAAGGTAACGGAGGCGTACAAAGGTTTCCTCAAATCGGTCAGACATCGATTGTAGAGCGTAAAGGCATATGGAAGCTTAACTGCGAGACCTACAAGTCGAGCAGAGACGAAAGTCGGTCTTAGTGATCCGGCGGTATTACGTGGAAAAGCCGCCACTCAACGGATAAAAGTTACTCTAGGGATAACAGGCTGA
>M03053_135_000000000-ALP1V_1_1119_21701_19533	
GGACAGAAAGACCCTATGCAGCTTTACTGTAACTTGAGATTGGTTTCGGGTTTTATTTGCGCAGTATGGGTGGGAGGCTATGAAAAAATTCTTGCGGGAATTTTGGAGCCATCAGTGAGATACCACTCTTGTAAAACTAGAAATCTAACTTTACACCATTATCTGGTTAAAAGACAGTCTCAGGCGGGCAGTTTGACTGGGGCGGTCGCCTCCCAAAAGGTAACGGAGGCGTACAAAGGTTTCCTCAAATCGGTCAGACATCGATTGTAGAGCGTAAAGGCATATGGAAGCTTAACTGCGAGACCTACAAGTCGAGCAGAGACGAAAGTCGGTCTTAGTGATCTGACGGTATTGTGTGGAAAAGCCGTCACTCAACGGATAAAAGTTACTCTAGGGATAACAGGCTGA
>M03053_135_000000000-ALP1V_1_1113_16686_16345	
GGACAGAAAGACCCTATGCAGCTTTACTGTAGCTTGAAATTGGCTCCGGGCTTTATTTGCGCAGGATAAGTGGGAGGCATTGATAATTTTCTTGTGGGAAAATTTGAGCCGTTGGTGAGATACCACTCTAATAATGCTAGGATTCTAACCTTATACCGTTATCCGGTTAAGGAACAGTTTCAGGTGGTCAGTTTGACTGGGGCGGTCGCCTCCTAAAAGGTAACGGAGGCGTGCAAAGGTTTCCTCAGACTGGTCGGAAATCAGTCGTAGAGTGTAAAGGCATAAGGAAGCTTGATTGTGAGACCTACAAGTCGAACAAAGACGAAAGTCGGCCTTAGTGATCCGGCGGTACCGAGTGGAAGGGCCGTCGCTCAACGGATAAAAGTTACTCTAGGGATAACAGGCTGA
>M03053_135_000000000-ALP1V_1_1103_15283_14179	
GGACAAAAAGACCCTATGAAGCTTTACTGTAGCTTGATATTGGCTCCGGGCTTTGTTTGCGCAGGATAGGTGGGAGGCGTTGAAAATTTTCTTGCGGGAAGATTGGAGCCGTTGGTGAGATACCACTCTAACAATGCTAGGATTCTAACCCTACACCGTTATCCGGTTAGGGGACAGTTTCAGGTGGTCAGTTTGACTGGGGCGGTCGCCTCCCAAAAGGTAACGGAGGCGTGCAAAGGTTTCCTCAGGCTGGTCGGAAATCAGTCGTAGAGTGTAAAGGCATAAGGGAGCTTGACTGCGAGACCAACAAGTCGAGCAGAGACGAAAGTCGGCCTTAGTGATCCGGCGCTTCCGAGTGGAAGGGGCGTCGCTCAACGGATAAAAGTTACTCTAGGGATAACAGGCTGA
>M03053_135_000000000-ALP1V_1_1108_18946_14592	
GGACAAAAAGACCCTATGAAGCTTTACTGTAGCCTGGAATTGGCTTCGGGCTCTTCTTGCGCAGCTTAGGTGGAAGACTGAGATTGTATCCTTCCGGGGATACATGAGTCATCAGTGAGATACCACTCTAACAATGCTAGGATTCTAACCCTACACCGTTATCAGGTTAGGGGACAGTTTCAGGTGGTCAGTTTGACTGGGGCGGTCGCCTCCTAAAAGGTAACGGAGGCGTGCAAAGGTTTCCTCAGGCTGGTCGGAAATCAGTCGTAGAGTGTAAAGGCATAAGGAAGCTTGATTGTGAGACCTACAAGTCGAGCAGGGACGAAAGTCGGTCTTAGTGATCTGACGGTGCTGAGTGGAAAGGCCGTCACTCAACGGATAAAAGTTACTCTAGGGATAACAGGCTGA
>M03053_135_000000000-ALP1V_1_2101_19218_7177	
GGACAAAAAGACCCTATGCAGCTTTACTGTAGCTTGGAATTGACTTCAAACTTTATTTGCGTAGGATAGGTGGGAGGCTGTGAAGATAATCTTCTGGGATTGTTGGAGCCATCCTTGAAATACCACCCTAATAATGTGAGAATTCTAACTTTTCTCTGTGAATCCAGCTGAAGGACATTTTCAGGTGGTCAGTTTGACTGGGGCGGTCGCCTCCCAAAAGGTAACGGAGGCGTACAAAGGTTTCCTCAAATCGGTCAGACATCGATTGTAGAGCGTAAAGGCATATGGAAGCTTAACTGCGAGACCTACAAGTCGAGCAGAGACGAAAGTCGGTCTTAGTGATCTGACGGTATTGTGTGGAAAAGCCGTCACTCAACGGATAAAAGTTACTCTAGGGATAACAGGCTGA
>M03053_135_000000000-ALP1V_1_1106_17451_5096	
GGACAGAAAGACCCTATGCAGCTTTACTGTAACTTGAAATTGAAATTGGACTTTATTTGCGCAGCATAGGTGGGAAGCTTTGAAGATATTTTTGCGGAAATATTGGAGCTATCAGTGAGATACCACTCTTGTAATGTTAGATTTTTAACTTTGTACCATTAGCTGGTCAAAGAACAGTTTCAGGCGGGCAGTTTGACTGGGGCGGTCGCCTCCTAAACGGTAACGGAGGCGTACAAAGGTTTCCTCAGATCGGTCAGAAATCGATCGTAGAGTGTAAAGGCAGAAGGAAGCTTGACTGTGAGACCTACAAGTCGAGCAGGGACGAAAGTCGGTCTTAGTGATCTGACGGTACTGAGTGGAAAGGCCGTCACTCAACGGATAAAAGTTACTCTAGGGATAACAGGCTGA
>M03053_135_000000000-ALP1V_1_1109_24586_11111	
GGACAGAAAGACCCTATGCAGCTTTACTGTAACCTGGAATTGCTCTCAAGCTTATTTCGCGCAGCTTAGGTGGGAGACGTTGAACCTTTTCTTCCGGGAAAGGGGGAGTCATCAGTGAGATACCACTCTTGGTAAGCTAGAGCGCTCATTTTTAACCGTTATCCGGTAAAAAGACAGTTTCAGGCGGGCAGTTTGACTGGGGCAGTCACCTCCCAAAAGGTAATGGAGGTGTACAAAGGTTCTCTCAGGCTGGACGGAAATCAGCCATAGAGTGTAAAAGCATAAGAGAGCTTGACTGCGAGACGGACATGTCAAGCAGAGACGAAAGTCGGTTTTAGTGATCCGACGGTGCTGAGTGGAAAGGCCGTCGCTCAACGGATAAAAGTTACTCTAGGGATAACAGGCTGA
>M03053_135_000000000-ALP1V_1_1104_8005_15669	
GGACAGAAAGACCCTATGAAGCTTTACTGTAACTTGAGATTGGTTTCGGGTTTTATTTGCGCAGAATAGGTGGGAGGCTATGAAAAAATACTTGTGGGTGTTTTGGAGCCATCAGTGAGATACCACTCTTGTAAAACTAGAAATCTAACTTTACACCATTATCTGGTTAAAAGACAGTCTCAGGCGGGCAGTTTGACTGGGGCGGTCGCCTCCTAAAAGGTAACGGAGGCGTACAAAGGTTTCCTCAAATCGGTCAGACATCGATTGTAGAGCGTAAAGGCATATGGAAGCTTAACTGCGAGACCTACAAGTCGAGCAGAGACGAAAGTCGGTCTTAGTGATCTGGCGGTATTACGTGGAAAAGCCGCCACTCAACGGATAAAAGTTACTCTAGGGATAACAGGCTGA
>M03053_135_000000000-ALP1V_1_1115_19628_11208	
GGACAGAAAGACCCTATGAAGCTTTACTGTAACTTGAAATTGAAATTGGACTTTATTTGCGCAGCATAGGTGGGAAGCTTTGATGATATTCTTGCGGGAGTATTTGAGCTATCAGTGAGATACCACTCTTGTAATGTTAAGTTTCTAACTTTGTACCATTAGCTGGTCAGAGGACACTTTCAGGCGGGCAGTTTGACTGGGGCGGTCGCCTCCTAAATGGTAACGGAGGCGTACAAAGGTTTCCTCAGATCGGTCAGAAATCGATTGTAGAGTGTAAAGGCATAAGGAAGCTTGACTGTGGGACCTACAAGTCGAGCAGGGACGAAAGTCGGTCTTAGTGATCTGACGGTACTGAGTGGAAAGGCCGTCACTCAACGGATAAAAGTTACTCTAGGGATAACAGGCTGA
>M03053_135_000000000-ALP1V_1_2106_13930_1575	
GGACAAAAAGACCCTATGAAGCTTTACTGTAACTTGAGATTGGTTTCGGGTTTTATTTGCGCAGAATAGGTGGGAGGCTATGAAAAAATACTTGTGGGTGTTTTGGAGCCATCAGTGAGATACCACTCTTGTAAAACTAGAAATCTAACTTTACACCATTATCTGGTTAAAAGACAGTTTCAGGTGGTCAGTTTGACTGGGGCGGTCGCCTCCCAAAAGGTAACGGAGGCGTGCAAAGGTTTCCTCAGGCTGGTCGGAAATCAGTCGTAGAGTGTAAAGGCATAAGGAAGCTTGATTGTGAGACCTACAAGTCGAACAAAGACGAAAGTCGGCCTTAGTGATCCGACGGTTCCGAGTGGAAGGGCCGTCGCTCAACGGATAAAAGTTACTCTAGGGATAACAGGCTGA
>M03053_135_000000000-ALP1V_1_2104_25082_21350	
GGACAAAAAGACCCTATGCAGCTTTACTGTAACCTGAAATTGAGATTGGACTTTATTCGCGCAGTATAGGTGGGAAGCGTTGAAAATATTCTTGCGGGAATATTGGAGCTATCAGTGAGATACCACTCTTGTAATGTTAGATTTCTAACTTTGAACCATTATCTGGTCAGAGAACAGTTTCAGGCGGGCAGTTTGACTGGGGCGGTCGCCTCCCAAACGGTAACGGAGGCGTACAAAGGTTTCCTCTGAACGTGTAGAAATCGTATCTAGAGTGTAAAGGCATAAGGAAGCTTGACTGTGAGACCTACAAGTCGAGCAGGGACGAAAGTCGGTCTTAGTGATCTGACGGTACTGAGTGGAAAGGCCGTCACTCAACGGATAAAAGTTACTCTAGGGATAACAGGCTGA
>M03053_135_000000000-ALP1V_1_1109_12444_8246	
GGACAGAAAGACCCTATGAAGCTTTACTGTAACTTGAGATTGGTTTCGGGTTTTATTTGCGCAGAATAGGTGGGAGGCTATGAAAAAATACTTGTGGGTGTTTTGGAGCCATCAGTGAGATACCACTCTTGTAAAACTAGAAATCTAACTTTACACCATTATCTGGTTAAAAGACAGTCTCAGGCGGGCAGTTTGACTGGGGCGGTCGCCTCCTAAAAGGTAACGGAGGCGTACAAAGGTTTCCTCAAATCGGTCAGACATCGATTGTAGAGCGTAAAGGCATATGGAAGCTTAACTGCGAGACCTACAAGTCGAGCAGAGACGAAAGTCGGTCTTAGTGATCTGGCGGTATTACGTGGAAAAGCCGCCACTCAACGGATAAAAGTTACTCTAGGGATAACAGGCTGA
>M03053_135_000000000-ALP1V_1_1109_19499_12167	
GGACAGAAAGACCCTATGCAGCTTTACTGTAACTTGAGATTGGTTTCGGGTTTTATTTGCGCAGAATAGGTGGGAGGCTATGAAAAAATACTTGTGGGTGTTTTGGAGCCATCAGTGAGATACCACTCTTGTAAAACTAGAAATCTAACTTTACACCATTATCTGGTTAAAAGACAGTCTCAGGCGGGCAGTTTGACTGGGGCGGTCGCCTCCTAAAAGGTAACGGAGGCGTACAAAGGTTTCCTCAAATCGGTCAGACATCGATTGTAGAGCGTAAAGGCATATGGAAGCTTAACTGCGAGACCTACAAGTCGAGCAGAGACGAAAGTCGGTCTTAGTGATCTGGCGGTATTACGTGGAAAAGCCGCCACTCAACGGATAAAAGTTACTCTAGGGATAACAGGCTGA
>M03053_135_000000000-ALP1V_1_1111_25911_4259	
GGACAAAAAGACCCTATGCAGCTTTACTGTAGCTTGATATTGGCTCCGGGCTTTGTTTGCGCAGGATAGGTGGGAGGCGTTGAAAATTTTCTCGTGGGAAAATTGGAGCCGTTGGTGAGATACCACTCTAACAATGCTAGGATTCTAACCCTACACCGTTATCCGGTTAGGGGACAGTTTCAGGTGGTCAGTTTGACTGGGGCGGTCGCCTCCTAAAAGGTAACGGAGGCGTGCAAAGGTTTCCTCAGGCTGGTCGGAAATCAGTCGTAGAGTGTAAAGGCATAAGGAAGCTTGATTGTGAGACCTACAAGTCGAACAAAGACGAAAGTCGGCCTTAGTGATCCGACGGTTCCGAGTGGAAGGGCCGTCGCTCAACGGATAAAAGTTACTCTAGGGATAACAGGCTGA
>M03053_135_000000000-ALP1V_1_2112_10873_21937	
GGACAGAAAGACCCTATGCAGCTTTATTGTAGCTTGATATTGGCTCCGGGCTTTGTTTGCGCAGGATAGGTGGGAGGCGTTGAAAATTTTCTTGTGGGAAGATTGGAGCCGTTGGTAAGATACCACTCTAACAATGCTAGGATTCTAACCCTACACCGTTATCCGGTTAGGGGACAGTTTCAGGTGGTCAGTTTGACTGGGGCGGTCGCCTCCCAAAAGGTAACGGAGGCGTGCAAAGGTTTCCTCAGGCTGGTCGGAAATCAGTCGTAGAGTGTAAAGGCATAAGGAAGCTTGATTGTGAGACCTACAAGTCGAACAAAGACGAAAGTCGGCCTTAGTGATCCGACGGTTCCGAGTGGAAGGGCCGTCGCTCAACGGATAAAAGTTACTCTAGGGATAACAGGCTGA
>M03053_135_000000000-ALP1V_1_1115_24823_14878	
GGACAGAAAGACCCTATGCAGCTTTACTGTAGCTTGATATTGGCTCCGGGCTTTGTTTGCGCAGGATAGGTGGGAGGCGTTGAAAGTTTTCTTGCGGGAAGATTTGAGCCGTTGGTGAGATACCACTCTAACAATGCTAGGATTCTAACCCTATGTCGTTATCCGGCTAGGGGACAGTTTCAGGTGGTCAGTTTGACTGGGGCGGTCGCCTCCTAAAAGGTAACGGAGGCGTGCAAAGGTTCCCTCAGGCTGGTTGGAAATCAGTCGTAGAGTGTAAAGGCATAAGGGAGCTTGACTGCGAGACCAACAAGTCGAGCAGAGACGAAAGTCGGCCTTAGTGATCCGGCGCTTCCGAGTGGAAGGGGCGTCGCTCAACGGATAAAAGTTACTCTAGGGATAACAGGCTGA
>M03053_135_000000000-ALP1V_1_1104_14600_20387	
GGACAGAAAGACCCTATGCAGCTTTACTGTAGCTTGGTATTGTGCCCGGGCTCTGAATGCGCAGGATAGGTGGGAGACGTTGATCTCATGGTTGCGGCTATGAGTTAGTCACTGGTGAGATACCACTCTTTCAGAGCTAGGGTTCTAACGTTCACCCGTTATCCGGGGAGCGGACAGTATCAGGTGGGCAGTTTGACTGGGGCGGTCGCCTCCTAAAAGGTAACGGAGGCGCACAAAGGTTTCCTCAGGCTGGTTGGAAATCAGCTGACGAGTGCAAAGGCAGAAGGAAGCTTGACTGTGAGACCTACAAGTCGAACAGGGACGAAAGTCGGTTTTAGTGATCTGACGGTTCTGAGTGGAAGGGCCGTCGCTCAACGGATAAAAGTTACTCTAGGGATAACAGGCTGA
>M03053_135_000000000-ALP1V_1_2109_13320_17768	
GGACAGAAAGACCCTATGAAGCTTTACTGTAGCTTGGTATTGTGCCCGGGCTCTGAATGCGCAGGATAGGTGGGAGACGTTGATCTCATGGTTGCGGCTATGAGTTAGTCACTGGTGAGATACCACTCTTTCAGAGCTAGGGTTCTAACGTTCACCCGTTATCCGGGGAGCGGACAGTATCAGGTGGGCAGTTTGACTGGGGCGGTCGCCTCCTAAAAGGTAACGGAGGCGCACAAAGGTTTCCTCAGGCTGGTTGGAAATCAGCTGACGAGTGCAAAAGCAGAGGGAAGCTTGACTGTGAGACCTACAAGTCGTACAGGGACGAAAGTCGGCCTTAGTGATCCGGCGCTTCCGAGTGGAAGGGGCGTCGCTCAACGGATAAAAGTCACTCTAGGGATAACAGGCTGA
>M03053_135_000000000-ALP1V_1_2111_14282_22451	
GGACAGAAAGACCCTATGAAGCTTTACTGTAACCTAAATTGAAATTGGACTTTATTCGCGCAGTATAGGTGGGAAGCGTTGAAAATATTCTTGCGGGAATATTGGAGCTATCAGTGAGATACCACTCTTGTAATGTTAGATTTCTAACTTTGAACCATTATCTGGTCAAAGAACAGTTTCAGGCGGGCAGTTTGACTGGGGCGGTCGCCTCCCAAACGGTAACGGAGGCGTACAAAGGTTTCCTCTGAACGTGTAGAAATCGTATCTAGAGTGTAAAGGCATAAGGAAGCTTGACTGTGAGACCTACAAGTCGAGCAGGGACGAAAGTCGGTCTTAGTGATCTGACGGTACTGAGTGGAAAGGCCGTCACTCAACGGATAAAAGTTACTCTAGGGATAACAGGCTGA
>M03053_135_000000000-ALP1V_1_2107_14635_21733	
GGACAAAAAGACCCTATGCAGCTTTACTGTAACTTGAGATTGGTTTCGGGTTTTATTTGCGCAGAATAGGTGGGAGGCTATGAAAAAATACTTGTGGGTGTTTTGGAGCCATCAGTGAGATACCACTCTTGTAAAACTAGAAATCTAACTTTACACCATTATCTGGTTAAAAGACAGTCTCAGGCGGGCAGTTTGACTGGGGCGGTCGCCTCCTAAAAGGTAACGGAGGCGTACAAAGGTTTCCTCAAATCGGTCAGACATCGATTGTAGAGCGTAAAGGCATATGGAAGCTTAACTGCGAGACCTACAAGTCGAGCAGAGACGAAAGTCGGTCTTAGTGATCTGGCGGTATTACGTGGAAAAGCCGCCACTCAACGGATAAAAGTTACTCTAGGGATAACAGGCTGA
>M03053_135_000000000-ALP1V_1_2117_15235_16358	
GGACAAAAAGACCCTATGAAGCTTTACTGTAGTTTGATATTGTGCTCGGGCTCTGAATGCGCAGAATAGGTGGGAGACGTTGAAATAGTGCTTGTGGGTATTATTGAGTCATCGGTGAGATACCACTCTTTTAGAGCTAGGGTTCTAACGCTTACCCGTTATCCGGGAAGCGGACAGTATCTGATGGGCAGTTTGACTGGGGCGGTCGCCTCCTAAAAGGTAACGGAGGCGCACAAAGGTTCCCTCAGGCTGGTTGGAAATCAGTCGTAGAGTGTAAAGGCATAAGGAAGCTTGACTGTGAGACCTACAAGTCGAACAGGGACGAAAGTCGGTCTTAGTGATCTGACGGTACTGAGTGGAAAGGCCGTCACTCAACGGATAAAAGTTACTCTAGGGATAACAGGCTGA
>M03053_135_000000000-ALP1V_1_1105_29349_15633	
GGACAGAAAGACCCTATGAAGCTTTACTGTAGCTTGGTATTGTGTTCGGTCTCTGAATGCGCAGGATAGGTGGGAGGCATTGATGATTGGCTCGTGGGTTAATCGGAGCCACTGGTGAGATACCACTCTTTCAGAGATAGAATTCTAACTTTCACCCGTTATCCGGGGAGAGGACAGTATCAGGTGGGCAGTTTGACTGGGGCGGTCGCCTCCTAAAAGGTAACGGAGGCGTGCAAAGGTTCCCTCAGGCTGGTTGGAAATCAGCCGACGAGTGCAAAGGCAGAAGGGAGCTTGACTGTGAGACCTACAAGTCGAACAGGGACGAAAGTCGGCCTTAGTGATCCGACGGTTCTGTGTGGAAGGGCCGTCGCTCAACGGATAAAAGTTACTCTAGGGATAACAGGCTGA
>M03053_135_000000000-ALP1V_1_2107_16278_15306	
GGACAAAAAGACCCTATGAAGCTTTACTGTAGCTTGATATTGGCTCCGGGCTTTGTTTGCGCAGGATAGGTGGGAGGCGTTGAAAATTTTCTTGCGGGAAGATTGGAGCCGTTGGTGAGATACCACTCTAACAATGCTAGGATTCTAACCCTACACCGTTATCCGGTTAGGGGACAGTTTCAGGTGGTCAGTTTGACTGGGGCGGTCGCCTCCCAAAAGGTAACGGAGGCGTGCAAAGGTTTCCTCAGGCTGGTCGGAAATCAGTCGTAGAGTGTAAAGGCGTAAGGAAGCTTGATTGTGAGACCTACAAGTCGAACAAAGACGAAAGTCGGCCTTAGTGATCCGACGGTTCCGAGTGGAAGGGCCGTCGCTCAACGGATAAAAGTTACTCTAGGGATAACAGGCTGA
>M03053_135_000000000-ALP1V_1_1105_4089_14231	
GGACAAAAAGACCCTATGCAGCTTTACTGTAGCTTGGTATTGTGCCCGGGCTCTGAATGCGCAGGATAGGTGGGAGACGTTGATCTCATGGTTGCGGCTATGAGTTAGTCACTGGTGAGATACCACTCTTTCAGAGCTAGGGTTCTAACGTTCACCCGTTATCCGGGGAGCGGACAGTATCAGGTGGGCAGTTTGACTGGGGCGGTCGCCTCCTAAAAGGTAACGGAGGCGCACAAAGGTTTCCTCAGGCTGGTTGGAAATCAGCTGACGAGTGCAAAAGCAGAAGGAAGCTTGACTGTGAGACCTACAAGTCGAACAGGGACGAAAGTCGGTTTTAGTGATCCGACGGTTCTGAGTGGAAGGGCCGTCGCTCAACGGATAAAAGTTACTCTAGGGATAACAGGCTGA
>M03053_135_000000000-ALP1V_1_1112_24682_7764	
GGACAAAAAGACCCTATGCAGCTTTACTGTAGCTTGATATTGGCTCCGGGCTTTGTTTGCGCAGGATAGGTGGGAGGCGTTGAAAATTTTCTTGCGGGAAGATTGGAGCCGTTGGTGAGATACCACTCTAACAATGCTAGGATTCTAACCCTACACCGTTATCCGGTTAGGGGACAGTTTCAGGTGGTCAGTTTGACTGGGGCGGTCGCCTCCTAAAAGGTAACGGAGGCGTACAAAGGTTTCCTCAAATCGGTCAGACATCGATTGTAGAGCGTAAAGGCATATGGAAGCTTAACTGCGAGACCTACAAGTCGAGCAGAGACGAAAGTCGGTCTTAGTGATCTGGCGGTATTACGTGGAAAAGCCGCCACTCAACGGATAAAAGTTACTCTAGGGATAACAGGCTGA
>M03053_135_000000000-ALP1V_1_2112_23587_12881	
GGACAAAAAGACCCTATGCAGCTTTACTGTAACTTGAAATTGGTTTCGGGTTTTATTTGCGCAGAATAGGTGGGAGGCTATGAAAAAATACTTGTGGGTGTTTTGGAGCCATCAGTGAGATACCACTCTTGTAAAACTAGAAATCTAACTTTACACCATTATCTGGTTAAAAGACAGTCTCAGGCGGGCAGTTTGACTGGGGCGGTCGCCTCCTAAAAGGTAACGGAGGCGTACAAAGGTTTCCTCAAATCGGTCAGACATCGATTGTAGAGCGTAAAGGCATATGGAAGCTTAATTGCGAGACCTACAAGTCGAGCAGAGACGAAAGTCGGTCTTAGTGATCTGGCGGTATTACGTGGAAAAGCCGCCACTCAACGGATAAAAGTTACTCTAGGGATAACAGGCTGA
>M03053_135_000000000-ALP1V_1_2113_16550_18906	
GGACAGAAAGACCCTATGCAGCTTTACTGTAGCTTGATATTGGCTCCGGGCTTTGTTTGCGCAGGATAGGTGGGAGGCGTTGAAGATCTTCTTGCGGGGAGATTGGAGCCGTTGGTGAGATACCACTCTAACAATGCTAGGATTCTAACCCTATACCGTTATCCGGTTAGGGGACAGTTTCAGGTGGTCAGTTTGACTGGGGCGGTCGCCTCCCAAAAGGTAACGGAGGCGTGCAAAGGTTTCCTCAAGCCGGTCGGAAATCGGTTGTAGAGTGTAAAGGCATAAGGAAGCTTGATTGTGAGACCTACAAGTCGAACAAAGACGAAAGTCGGCCTTAGTGATCCGACGGTTCCGAGTGGAAGGGCCGTCGCTCAACGGATAAAAGTTACTCTAGGGATAACAGGCTGA
>M03053_135_000000000-ALP1V_1_1106_18064_13501	
GGACAAAAAGACCCTATGCATCTTTACTGTAGCTTGATATTGGCTCCGGGCTTTGTTTGCGCAGGATAGGTGGGAGGCGTTGAAAATTTTCTTGCGGGGAAATTGGAGCCGTTGGTGAGATACCACTCTAACAATGCTAGGATTCTAACCCTACACCGTTATCCGGTTAGGGGACAGTTTCAGGTGGTCAGTTTGACTGGGGCGGTCGCCTCCCAAAAGGTAACGGAGGCGTGCAAAGGTTTCCTCAGGCTGGTCGGAAATCAGTCGTAGAGTGTAAAGGCATAAGGAAGCTTGATTGTGAGACCTACAAGTCGAACAAAGACGAAAGTCGGCCTTAGTGATCCGACGGTTCCGAGTGGAAGGGCCGTCGCTCAACGGATAAAAGTTACTCTAGGGATAACAGGCTGA
>M03053_135_000000000-ALP1V_1_1119_21963_2202	
GGACAGAAAGACCCTATGCAGCTTTACTGTAACTTGAAATTGAAATTGGACTTTAGTCGCGCAGTATAGGTGGGAGGCGTTGAAAATAATCTTGCGGGAATATTGGAGCCATCAGTGAGATACCACTCTTCTAATGTTAGATTTCTAACTTTGAACCATTATCTGGTCAAAGGACAGTTTCAGGCGGGCAGTTTGACTGGGGCGGTCGCCTCCCAAATGGTAACGGAGGCGTACAAAGGTTTCCTCTGAACGGGTAGAAATCGTATCTAGAGTGTAAAGGCATAAGGAAGCTTGACTGTGAGACCTACAAGTCGAACAGGGACGAAAGTCGGTCTTAGTGATCTGACGGTACTGAGTGGAAAGGCCGTCACTCAACGGATAAAAGTTACTCTAGGGATAACAGGCTGA
>M03053_135_000000000-ALP1V_1_1115_22404_4987	
GGACAAAAAGACCCTATGCAGCTTTACTGTAACTTGAGATTGGTTTCGGGTTTTATTTGCGCAGAATAGGTGGGAGGCTATGAAAAAATACTTGTGGGTGTTTTGGAGCCATCAGTGAGATACCACTCTTGTAAAACTAGAAATCTAACTTTACACTATTATCTGGTTAAAAGACAGTCTCAGGCGGGCAGTTTGACTGGGGCGGTCGCCTCCTAAAAGGTAACGGAGGCGTACAAAGGTTTCCTCAAATCGGTCAGACATCGATTGTAGAGCGTAAAGGCATATGGAAGCTTAACTGCGAGACCTACAAGTCGAGCAGAGACGAAAGTCGGTCTTAGTGATCTGGCGGTATTACGTGGAAAAGCCGCCACTCAACGGATAAAAGTTACTCTAGGGATAACAGGCTGA
>M03053_135_000000000-ALP1V_1_1110_20491_8090	
GGACAGAAAGACCCTATGCAGCTTTACTGTAACTTGAGATTGGTTTCGGGTTTTATTTGCGCAGAATAGGTGGGAGGCTATGAAAAAATACTTGTGGGTGTTTTGGAGCCATCAGTGAGATACCACTCTTGTAAAACTAGAAATCTAACTTTACACCATTATCTGGTTAAAAGACAGTCTCAGGCGGGCAGTTTGACTGGGGCGGTCGCCTCCTAAAAGGTAACGGAGGCGTACAAAGGTTTCCTCAAATCGGTCAGACATCGATTGTAGAGCGTAAAGGCATATGGAAGCTTAACTGCGAGACCTACAAGTCGAGCAGAGACGAAAGTCGGTCTTAGTGATCTGGCGGTATTACGTGGAAAAGCCGCCACTCAACGGATAAAAGTTACTCTAGGGATAACAGGCTGA
>M03053_135_000000000-ALP1V_1_1106_5762_7873	
GGACAGAAAGACCCTATGCAGCTTTACTGTAGCCTGGAATTGGCTTCGGGCTCTTCTTGCGCAGCTTAGGTGGAAGGCTGAGAAAGGCAATTCCGGTTGTCTGGAGCCATCAGTGAGATACCACTCTGGGAGAGCTAGGAGTCTAATGGCGTTCCTTGAATCAGGACGCTTGACAGTTTCAGGTGGGCAGTTTTACTGGGGCGGTAGCCTCCTAAAAGGTAACGGAGGCGTGCAAAGGTTCCCTCAGGCTGGACGGAAATCAGCCATAGAGTGTAAAGGCAGAAGGGAGCTTGACTGCAAGACCTACAAGTCGAGCAGGGACGAAAGTCGGCCTTAGTGATCCGACGGTGCCGTGTGGAAGGGCCGTCGCTCAACGGATAAAAGTTACTCTAGGGATAACAGGCTGA
>M03053_135_000000000-ALP1V_1_2118_9563_10682	
GGACAGAAAGACCCTATGCAGCTTTACTGTAACTTGAGATTGGTTTCGGGTTTTATTTGCGCAGTATAGGTGGGAGGCTATGAAAAAATTCTTGCGGGAATTTTGGAGCCATCAGTGAGATACCACTCTTGTAAAACTAGAAATCTAACTTTACACCATTATCTGGTTAAAAGACAGTCTCAGGCGGGCAGTTTGACTGGGGCGGTCGCCTCCCAAAAGGTAACGGAGGCGTACAAAGGTTTCCTCAAATCGGTCAGACATCGATTGTAGATCGTAAAGGCATATGGAAGCTTAACTGCGAGACCTACAAGTCGAGCAGAGACGAAAGTCGGTCTTAGTGATCTGACGGTATTGTGTGGAAAAGCCGTCACTCAACGGATAAAAGTTACTCTAGGGATAACAGGCTGA
>M03053_135_000000000-ALP1V_1_2103_8917_7824	
GGATAAAAAGACCCTATGCAGCTTTACTGTAACCTGGAATTGCTCTCAAGCTTATCTTGCGCAGCTTAGGTGGGAGGCTATGAACCTTTTCTTCTGGGAAGAGGGGAGCCATCAGTGAGATACCACTCTTGGTAAGCTAGAGCGCTCAGTCTTCACCGTCATTCGGTAAGACGACAGTTTCAGGCGGGCAGTTTGACTGGGGCAGTCACCTCCCAAAAGGTAATGGAGGTGTGCAAAGGTTCCCTCAGGCTGGACGGAAATCAGCCATAGAGTGTAAAAGCATAAGGGAGCTTGACTGCGAGACTGACATGTCAAGCAGAGACGAAAGTCGGCTTTAGTGATCCGACGGTGCTGTGTGGAAAGGCCGTCGCTCAACGGATAAAAGTTACTCTAGGGATAACAGGCTGA
>M03053_135_000000000-ALP1V_1_2102_16750_16940	
GGACAGAAAGACCCTATGCAGCTTTACTGTAACTTGAAATTGAAATTGGACTTTAGTCGCGCAGTATAGGTGGGAGGCGTTGAGCATATTCTTGCGGGAATATAGGAGCCATCAGTGAGATACCACTCTTCTAATGTTAGATTTCTAACCTTGTACCATTATCTGGTCAAGGAACAGTTTCAGGCGGGCAGTTTGACTGGGGCGGTCGCCTCCCAAACGGTAACGGAGGCGTACAAAGGTTTCCTCTGAACGGATAGAAATCGTATCTAGAGTATAAAGGCATAAGGAAGCTTAACTGCGAGACCTACAAGTCGAGCAGAGACGAAAGTCGGTCTTAGTGATCTGGCGGTATTACGTGGAAAAGCCGCCACTCAACGGATAAAAGTTACTCTAGGGATAACAGGCTGA
>M03053_135_000000000-ALP1V_1_1113_11396_4439	
GGACAGAAAGACCCTATGAAGCTTTACTGTAGCTTGATATTGGCTCCGGGCTTTGTTTGCGCAGGATAGGTGGGAGGCGTTGAAGATTTTCTTGTGGGAAGATTGGAGCCGTTGGTGAGATACCACTCTAACAATGCTAGGATTCTAACCCTACACTGTTATCCAGTTAGGGGACAGTTTCAGGTGGTCAGTTTGACTGGGGCGGTCGCCTCCCAAAAGGTAACGGAGGCGTGCAAAGGTTTCCTCAGGCTGGTCGGAAATCAGTCGTAGAGTGTAAAGGCATAAGGAAGCTTGATTGTGAGACCTACAAGTCGAACAAAGACGAAAGTCGGCCTTAGTGATCCGACGGTTCCGAGTGGAAGGGCCGTCGCTCAACGGATAAAAGTTACTCTAGGGATAACAGGCTGA
>M03053_135_000000000-ALP1V_1_2114_16991_14306	
GGACAGAAAGACCCTATGAAGCTTTACTGTAACTTGAGATTGGTTTCGGGTTTTATTTGCGCAGAATAGGTGGGAGGCTATGAAAAAATACTTGTGGGTGTTTTGGAGCCATCAGTGAGATACCACTCTTGTAAAACTAGAAATCTAACTTTACACCATTATCTGGTTAAAAGACAGTCTCAGGCGGGCAGTTTGACTGGGGCGGTCGCCTCCTAAAAGGTAACGGAGGCGTACAAAGGTTTCCTCAAATCGGTCAGACATCGATTGTAGAGCGTAAAGGCATATGGAAGCTTAACTGCGAGACCTACAAGTCGAGCAGAGACGAAAGTCGGTCTTAGTGATCTGGCGGTATTACGTGGAAAAGCCGCCACTCAACGGATAAAAGTTACTCTAGGGATAACAGGCTGA
>M03053_135_000000000-ALP1V_1_2118_10741_12935	
GGACAGAAAGACCCTATGCAGCTTTACTGTAACTTGAGATTGGTTTCGGGTTTTATTTGCGCAGAATAGGTGGGAGGCTATGAAAAAATACTTGTGGGTGTTTTGGAGCCATCAGTGGGATACCACTCTTGTAAAACTAGAAATCTAACTTTACACCATTATCTGGTTAAAAGACAGTCTCAGGCGGGCAGTTTGACTGGGGCGGTCGCCTCCTAAAAGGTAACGGAGGCGTACAAAGGTTTCCTCAAATCGGTCAGACATCGATTGTAGAGCGTAAAGGCATATGGAAGCTTAACTGCGAGACCTACAAGTCGAGCAGAGACGAAAGTCGGTCTTAGTGATCTGGCGGTATTACGCGGAAAAGCCGCCACTCAACGGATAAAAGTTACTCTAGGGATAACAGGCTGA
>M03053_135_000000000-ALP1V_1_2101_11445_12340	
GGACAGAAAGACCCTATGCAGCTTTACTGTAACCTGGAATTGCTCTCAAGCTTATCTTGCGCAGCTTAGGTGGGAGGCTATGAACCTTTTCTTCTGGGAAGAGGGGAGCCATCAGTGAGATACCACTCTTGGTAAGCTAGAGCGCTCAGTCTTCACCGTCATCCGGTAAGACGACAGTTTCAGGCGGGCAGTTTGACTGGGGCAGTCACCTCCCAAAAGGTAATGGAGGTGTGCAAAGGTTCCCTCAGGCTGGACGGAAATCAGCCATAGAGTGTAAAAGCATAAGGGAGCTTGACTGCGAGACTGACATGTCAAGCAGAGACGAAAGTCGGCTTTAGTGATCCGACGGTGCTGTGTGGAAAGGCCGTCGCTCAACGGATAAAAGTTACTCTAGGGATAACAGGCTGA
>M03053_135_000000000-ALP1V_1_2114_24160_4525	
GGACAGAAAGACCCTATGCAGCTTTACTGTAGCTTGGTATTGTGCCCGGGCTCTGAATGCGCAGGATAGGTGGGAGACGTTGATCTCATGGTTGCGGCTATGAGTTAGTCACTGGTGAGATACCACTCTTTCAGAGCTAGGGTTCTAACGTTCACCCGTTATCCGGGGAGCGGACAGTATCAGGTGGGCAGTTTGACTGGGGCGGTCGCCTCCTAAAAGGTAACGGAGGCGCACAAAGGTTTCCTCAGGCTGGTTGGAAATCAGCTGACGAGTGCAAAAGCAGAAGGAAGCTTGACTGTGAGACCTACAAGTCGAACAGGGACGAAAGTCGGTTTTAGTGATCCGACGGTTCTGAGTGGAAGGGCCGTCGCTCAACGGATAAAAGTTACTCTAGGGATAACAGGCTGA
>M03053_135_000000000-ALP1V_1_2118_16021_20113	
GGACAGAAAGACCCTATGCAGCTTTACTGTAACTTGAGATTGGTTTCGGGTTTTATTTGCGCAGAATAGGTGGGAGGCTATGAAAAAATACTTGTGGGTGTTTTGGAGCCATCAGTGAGATACCACTCTTGTAAAACTAGAAATCTAACTTTACACCATTATCTGGTTAAAAGACAGTCTCAGGCGGGCAGTTTGACTGGGGCGGTCGCCTCCTAAAAGGTAACGGAGGCGTACAAAGGTTTCCTCAAATCGGTCAGACATCGATTGTAGAGCGTAAAGGCATATGGAAGCTTAACTGCGAGACCTACAAGTCGAGCAGAGACGAAAGTCGGTCTTAGTGATCTGGCGGTATTACGTGGAAAAGCCGCCACTCAACGGATAAAAGTTACTCTAGGGATAACAGGCTGA
>M03053_135_000000000-ALP1V_1_1109_11617_6530	
GGACAGAAAGACCCTATGCAGCTTTACTGTAACCTGAAATTGAAATTGGACTTTATTCGCGCAGTATAGGTGGGAAGCGTTGAAAATATTCTTGCGGGAATATTGGAGCTATCAGTGAGATACCACTCTTGTAATGTTAGATTTCTAACTTTGAACCATTATCTGGTCAGAGAACAGTTTCAGGCGGGCAGTTTGACTGGGGCGGTCGCCTCCCAAACGGTAACGGAGGCGTACAAAGGTTTCTTCTGAACGTGTAGAAATCGTATCTAGAGTGTAAAGGCATAAGGAAGCTTGACTGTGAGACCTACAAGTCGAGCAGGGACGAAAGTCGGTCTTAGTGATCTGACGGTACTGAGTGGAAAGGCCGTCACTCAACGGATAAAAGTTACTCTAGGGATAACAGGCTGA
>M03053_135_000000000-ALP1V_1_1111_19130_8438	
GGACAAAAAGACCCTATGCAGCTTTACTGTAACTTGAGATTGGTTTCGGGTTTTATTTGCGCAGAATAGGTGGGAGGCTATGAAAAAATACTTGTGGGTGTTTTGGAGCCATCAGTGAGATACCACTCTTGTAAAACTAGAAATCTAACTTTACACCATTATCTGGTTAAAAGACAGTCTCAGGCGGGCAGTTTGACTGGGGCGGTCGCCTCCTAAAAGGTAACGGAGGCGTACAAAGGTTTCCTCAAATCGGTCAGACATCGATTGTAGAGCGTAAAGGCATATGGAAGCTTAACTGCGAGACCTACAAGTCGAGCAGAGACGAAAGTCGGTCTTAGTGATCTGGCGGTATTACGTGGAAAAGCCGCCACTCAACGGATAAAAGTTACTCTAGGGATAACAGGCTGA
>M03053_135_000000000-ALP1V_1_2111_24173_5139	
GGACAAAAAGACCCTATGCAGCTTTACTGTAACCTGGAATTGCTCTCAAGCTTATCTTGCGCAGCTTAGGTGGGAGGCTATGAACCTTTTCTTCTGGGAAGAGGGGAGCCATCAGTGAGATACCACTCTTGGTAAGCTAGAGCGCTCAGTCTTCACCGTCATCCGGTAAGACGACAGTTTCAGGCGGGCAGTTTGACTGGGGCAGTCACCTCCCAAAAGGTAATGGAGGTGTGCAAAGGTTCCCTCAGGCTGGACGGAAATCAGCCATAGAGTGTAAAAGCATAAGGGAGCTTGACTGCAAGACTTACAAGTCGAGCAGAGACGAAAGTCGGCCTTAGTGATCCGACGGTTCCGAGTGGAAGGGCCGTCGCTCAACGGATAAAAGTTACTCTAGGGATAACAGGCTGA
>M03053_135_000000000-ALP1V_1_2117_23504_21038	
GGACAGAAAGACCCTATGCAGCTTTACTGTAACTTGAGATTGGTTTCGGGTTTTATTTGCGCAGAATAGGTGGGAGGCTATGAAAAAATACTTGTGGGTGTTTTGGAGCCATCAGTGAGATACCACTCTTGTAAAACTAGAAATCTAACTTTACACCATTATCTGGTTAAAAGACAGTCTCAGGCGGGCAGTTTGACTGGGGCGGTCGCCTCCTAAAAGGTAACGGAGGCGTACAAAGGTTTCCTCAAATCGGTCAGACATCGATTGTAGAGCGTAAAGGCATATGGAAGCTTAACTGCGAGGCCTACAAGTCGAGCAGAGACGAAAGTCGGTCTTAGTGATCTGGTGGTATTACGTGGAAAAGCCGCCACTCAACGGATAAAAGTTACTCTAGGGATAACAGGCTGA
>M03053_135_000000000-ALP1V_1_1117_3594_19858	
GGACAGAAAGACACTATGCAGCTTTACTGTATCTTGGAATTGGGTTTGGTCTTTGCTTGCGCAGGATAGGTGGGAGGCTTTGAAGATGGTCTTGCGGGATCATTGGAGCCACTGGTGAGATACCACTCTAGTAATGATAAAATCCTAACTTTGAACCGTTATCCGGTCAAAGAACAGTTTCAGGTGGGCAGTTTGACTGGGGCGGTCGCCTCCTAAAAGGTAACGGAGGCGTGCAAAGGTTCCCTCAGGCTGGTTGGACATCAGTCGTAGAGTGTAAAGGCATAAGGGAGCTTGACTGCGAGACCTACAAGTCGAGCAGAGACGAAAGTCGGCCTTAGTGATCCGACGGTTCCGAGTGGAAGGGCCGTCGCTCAACGGATAAAAGTTACTCTAGGGATAACAGGCTGA
>M03053_135_000000000-ALP1V_1_1103_5919_12696	
GGACAAAAAGACCCTATGAAGCTTTACTGTAACTTGAGATTGGTTTCGGGTTTTATTTGCGCAGAATAGGTGGGAGGCTATGAAAAAATACTTGTGGGTGTTTTGGAGCCATCAGTGAGATACCACTCTTGTAAAACTAGAAATCTAACTTTACACCATTATCTGGTTAAAAGACAGTCTCAGGCGGGCAGTTTGACTGGGGCGGTCGCCTCCTAAAAGGTAACGGAGGCGTACAAAGGTTTCCTCAAATCGGTCAGACATCGATTGTAGAGCGTAAAGGCATATGGAAGCTTAACTGCGAGACCTACAAGTCGAGCAGAGACGAAAGTCGGTCTTAGTGATCTGGCGGTATTACGTGGAAAAGCCGCCACTCAACGGATAAAAGTTACTCTAGGGATAACAGGCTGA
>M03053_135_000000000-ALP1V_1_1114_24195_11228	
GGACAGAAAGACCCTATGCAGCTTTACTGTAACCTGGAATTGCTTTCAAGCTTATTTTGCGCAGCTTAGGTGGGAGGCTACGAACCTTTTCTTCCGGGAAGAGGGGAGCCATCAGTGAGATACCACTCTTGGTAAGCTAGAAAGCTCAGTCTTAACCGTTATCCGGTAAGATGACAGTTTCAGGCGGGCAGTTTGACTGGGGCAGTCACCTCCCAAAAGGTAATGGAGGTGCACAAAGGTTCCCTCAGGTTGGACGGAAATCAACCATAGAGTGTAAAAGCATAAGGGAGCTTGACTGCGAGACTGACATGTCAAGCAGAGACGAAAGTCGGTTTTAGTGATCCGACGGTGCTGCGTGGAAAGGCCGTCGCTCAACGGATAAAAGTTACTCTAGGGATAACAGGCTGA
>M03053_135_000000000-ALP1V_1_2117_13001_1401	
GGACAGAAAGACCCTATGAAGCTTTACTGTAACTTGAGATTGGTTTCGGGTTTTATTTGCGCAGAATAGGTGGGAGGCTATGAAAAAATACTTGTGGGTGTTTTGGAGCCATCAGTGGGATACCACTCTTGTAAAACTAGAAATCTAACTTTACACCATTATCTGGTTAAAAGACAGTCTCAGGCGGGCAGTTTGACTGGGGCGGTCGCCTCCTAAAAGGTAACGGAGGCGTACAAAGGTTTCCTCAAATCGGTCAGACATCGATTGTAGAGCGTAAAGGCATATGGAAGCTTAACTGCGAGACCTACAAGTCGAGCAGAGACGAAAGTCGGTCTTAGTGATCTGGCGGTATTACGTGGAAAAGCCGCCACTCAACGGATAAAAGTTACTCTAGGGATAACAGGCTGA
>M03053_135_000000000-ALP1V_1_1104_11645_20093	
GGACAAAAAGACCCTATGCAGCTTTACTGTAACCTGAAATTGAAATTGGACTTTAGTCGCGCAGTATAGGTGGGAGGCGTTGAAAGTATTCTTGCGGGAATACCTGAGCTATCAGTGAGATACCACTCTTGTAAAACTAGAAATCTAACTTTACACCATTATCTGGTTAAAAGACAGTCTCAGGCGGGCAGTTTGACTGGGGCGGTCGCCTCCTAAAAGGTAACGGAGGCGTACAAAGGTTTCCTCAAATCGGTCAGACATCGATTGTAGAGCGTAAAGGCATATGGAAGCTTAACTGCGAGACCTACAAGTCGAGCAGAGACGAAAGTCGGTCTTAGTGATCTGGCGGTATTACGTGGAAAAGCCGCCACTCAACGGATAAAAGTTACTCTAGGGATAACAGGCTGA
>M03053_135_000000000-ALP1V_1_1109_6474_22428	
GGACAGAAAGACCCTATGCAGCTTTACTGTAACTTGAGATTGGTTTCGGGTTTTATTTGCGCAGTATAGGTGGGAGGCTATGAAAAAATTCTTGCGGGAATTTTGGAGCCATCAGTGAGATACCACTCTTGTAAAACTAGAAATCTAACTTTACACCATTATCTGGTTAAAAGACAGTCTCAGGCGGGCAGTTTGACTGGGGCGGTCGCCTCCTAAAAGGTAACGGAGGCGTACAAAGGTTTCCTCAAATCGGTCAGACATCGATTGTAGAGCGTAAAGGCATATGGAAGCTTAACTGCGAGACCTACAAGTCGAGCAGAGACGAAAGTCGGTCTTAGTGATCTGGCGGTATTACGTGGAAAAGCCGCCACTCAACGGATAAAAGTTACTCTAGGGATAACAGGCTGA
>M03053_135_000000000-ALP1V_1_1118_20500_9346	
GGACAAAAAGACCCTATGAAGCTTTACTGTAACTTGAGATTGGTTTCGGGTTTTATTTGCGCAGAATAGGTGGGAGGCTATGAAAAAATACTTGTGGGTGTTTTGGAGCCATCAGTGAGATACCACTCTTGTAAAACTAGAAATCTAACTTTACACCATTATCTGGTTAAAAGACAGTCTCAGGCGGGCAGTTTGACTGGGGCGGTCGCCTCCTAAAAGGTAACGGAGGCGTACAAAGGTTTCCTCAAATCGGTCAGACATCGATTGTAGAGCGTAAAGGCATATGGAAGCTTAACTGCGAGACCTACAAGTCGAGCAGAGACAAAAGTCGGTCTTAGTGATCTGGCGGTATTACGTGGAAAAGCCGCCACTCAACGGATAAAAGTTACTCTAGGGATAACAGGCTGA
>M03053_135_000000000-ALP1V_1_1116_11666_12835	
GGACAGAAAGACCCTATGCAGCTTTACTGTAGCTTGGTATTGTGCCCGGGCTCTGAATGCGCAGGATAGGTGGGAGACGTTGATCTCATGGTTGCGGCTATGAGTTAGTCACTGGTGAGATACCACTCTTTCAGAGCTAGGGTTCTAACGTTCACCCGTTATCCGGGGAGCGGACAGTATCAGGTGGGCAGTTTGACTGGGGCGGTCGCCTCCTAAAAGGTAACGGAGGCGCACAAAGGTTTCCTCAGGCTGGTTGGAAATCAGCTGACGAGTGCAAAAGCAGAAGGAAGCTTGACTGTGAGACCTACAAGTCGAACAGGGACGAAAGTCGGTTTTAGTGATCCGACGGTTCTGAGTGGAAGGGCCGTCGCTCAACGGATAAAAGTTACTCTAGGGATAACAGGCTGA
>M03053_135_000000000-ALP1V_1_1117_15577_9669	
GGACAGAAAGACCCTATGCAGCTTTACTGTAACTTGAAATTGAAATTGGACTTTAGTCGCGCAGTATAGGTGGGAGGCGTTGATGATATTCTTGCGGGAGTATTGGAGCTATCAGTGAGATACCACTCTTCTAATGTTAGATTTCTAACTTTGAACCATTATCTGGTCAAAGGACAGTTTCAGGCGGGCAGTTTGACTGGGGCGGTCGCCTCCCAAATGGTAACGGAGGCGTACAAAGGTTTCCTCTGAACGGGTAGAAATCGTATCTAGAGTGTAAAGGCATAAGGAAGCTTGACTGCGAGACTTACAAGTCGAGCAGAGACGAAAGTCGGTCTTAGTGATCTGACGGTTCCGAGTGGAAGGGCCGTCACTCAACGGATAAAAGTTACTCTAGGGATAACAGGCTGA
>M03053_135_000000000-ALP1V_1_2103_1990_15392	
GGACAAAAAGACCCTATGAAGCTTTACTGTAACTTGAGATTGGTTTCGGGTTTTATTTGCGCAGAATAGGTGGGAGGCTATGAAAAAATACTTGTGGGTGTTTTGGAGCCATCAGTGAGATACCACTCTTGTAAAACTAGAAATCTAACTTTACACCATTATCTGGTTAAAAGACAGTCTCAGGCGGGCAGTTTGACTGGGGCGGTCGCCTCCTAAAAGGTAACGGAGGCGTACAAAGGTTTCCTCAAATCGGTCAGACATCGATTGTAGAGCGTAAAGGCATATGGAAGCTTAACTGCGAGACCTACAAGTCGAGCAGAGACGAAAGTCGGTCTTAGTGATCTGGCGGTATTACGTGGAAAAGCCGCCACTCAACGGATAAAAGTTACTCTAGGGATAACAGGCTGA
>M03053_135_000000000-ALP1V_1_2114_10913_5203	
GGACAAAAAGACCCTATGAAGCTTTACTGTAACCTGGAATTGCTTTCAAGCTTATTTTGCGCAGCTTAGGTGGGAGGCTACGAACCTTTTCTTCCGGGAAGAGGGGAGCCATCAGTGAGATACCACTCTTGGTAAGCTAGAAAGCTCAGTCTTAACCGTTATCCGGTAAGATGACAGTTTCAGGCGGGCAGTTTGACTGGGGCAGTCACCTCCCAAAAGGTAATGGAGGTGCACAAAGGTTCCCTCAGGTTGGACGGAAATCAACCATAGAGTGTAAAAGCATAAGGGAGCTTGACTGCGAGACTGACATGTCAAGCAGAGACGAAAGTCGGTTTTAGTGATCCGACGGTGCTGCGTGGAAAGGCCGTCGCTCAACGGATAAAAGTTACTCTAGGGATAACAGGCTGA
>M03053_135_000000000-ALP1V_1_2106_6780_7625	
GGACAAAAAGACCCTATGAAGCTTTACTGTAACCTGGAATTGCTCTCAAGCTTATCTTGCGCAGCTTAGGTGGGAGGCTATGAACCTTTTCTTCTGGGAAGAGGGGAGCCATCAGTGAGATACCACTCTTGGTAAGCTAGAGCGCTCAGTCTTCACCGTCATCCGGTAAGACGACAGTTTCAGGCGGGCAGTTTGACTGGGGCAGTCACCTCCCAAAAGGTAATGGAGGTGTGCAAAGGTTCCCTCAGGCTGGACGGAAATCAGCCATAGAGTGTAAAAGCATAAGGGAGCTTGACTGCGAGACTGACATGTCAAGCAGAGACGAAAGTCGGCTTTAGTGATCCGACGGTGCTGTGTGGAAAGGCCGTCGCTCAACGGATAAAAGTTACTCTAGGGATAACAGGCTGA
>M03053_135_000000000-ALP1V_1_1104_23047_6381	
GGACAGAAAGACCCTATGCAGCTTTACTGTAGCTTGATATTGGCTCCGGGCTTTGTTTGCGCAGGATAGGTGGGAGGCGTTGAAAATTTTCTTGCGGGGAAATTCGAGCCGTTGGTGAGATACCACTCTAACAATGCTAGGATTCTAACCCTACACCGTTATCCGGTTAGGGGACAGTTTCAGGTGGTCAGTTTGACTGGGGCGGTCGCCTCCCAAAAGGTAACGGAGGCGTGCAAAGGTTTCCTCAGGCTGGTCGGAAATCAGTCGTAGAGTGTAAAGGCATAAGGAAGCTTGATTGTGAGACCTACAAGTCGAACAAAGACGAAAGTCGGCCTTAGTGATCCGACGGTTCCGAGTGGAAGGGCCGTCGCTCAACGGATAAAAGTTACTCTAGGGATAACAGGCTGA
>M03053_135_000000000-ALP1V_1_1108_23784_10018	
GGACAGAAAGACCCTATGAAGCTTTACTGTAACCTGGAATTGCTCTCAAGCTTATTTCGCGCAGCTTAGGTGGGAGACGTTGAACCTTTTCTTCCGGGAAAGGGGGAGTCATCAGTGAGATACCACTCTTGGTAAGCTAGAGCGCTCATTTTTAACCGTTATCCGGTAAAAAGACAGTTTCAGGCGGGCAGTTTGACTGGGGCAGTCACCTCCCAAAAGGTAATGGAGGTGTACAAAGGTTCCCTCAGGCTGGACGGAAATCAGCCATAGAGTGTAAAAGCATAAGGGAGCTTGACTGCGAGACGGACATGTCAAGCAGAGACGAAAGTCGGTTTTAGTGATCCGACGGTGCTGAGTGGAAAGGCCGTCGCTCAACGGATAAAAGTTACTCTAGGGATAACAGGCTGA
>M03053_135_000000000-ALP1V_1_1118_11845_22093	
GGACAGAAAGACCCTATGCAGCTTTACTGTAACTTGAAATTGAAATTGGACTTTAGTCGCGCAGTATAGGTGGGAGGCTTTGAAGACACTCTTGTGGGAGTGTTGGAGCCGTAAGTGAGATACCACTCTTCTAATGTTAGATTTCTAACTTTGAACCATTATCTGGTCAAAAAACAGTTTCAGGCGGGCAGTTTGACTGGGGCGGTCGCCTCCCAAATGGTAACGGAGGCGTACAAAGGTTTCCTCTGAACGGGTAGAAATCGTATCTAGAGTGTAAAGGCATAAGGAAGCTTGACTGTGAGACCTACAAGTCGAACAGGGACGAAAGTCGGTCTTAGTGATCTGACGGTACTGAGTGGAAAGGCCGTCACTCAACGGATAAAAGTTACTCTAGGGATAACAGGCTGA
>M03053_135_000000000-ALP1V_1_1112_21777_23013	
GGACAGAAAGACCCTATGAAGCTTTACTGTAACTTGAAATTGAAATTGGACTTTATTTGCGCAGTATAGGTGGGAGGCGTTGAGTTTATTCTTGCGGGAATTTAGGAGCCATCAGTGAGATACCACTCTGGTAATGTTAGATTTCTAACTTTGTATCATAATCTGGTCAAAGAACAGTTTCAGGCGGGCAGTTTGACTGGGGCGGTCGCCTCCCAAACGGTAACGGAGGCGTACAAAGGTTTCCTCAAATCGGTCAGACATCGATTGTAGAGCGTAAAGGCATATGGAAGCTTAACTGCGAGACCTACAAGTCGAGCAGAGACGAAAGTCGGTCTTAGTGATCTGGCGGTATTACGTGGAAAAGCCGCCACTCAACGGATAAAAGTTACTCTAGGGATAACAGGCTGA
>M03053_135_000000000-ALP1V_1_1112_14700_6537	
GGACAGAAAGACCCTATGCAGCTTTACTGTAACTTGAGATTGGTTTCGGGTTTTATTTGCGCAGAATAGGTGGGAGGCTATGAAAAAATACTTGTGGGTGTTTTGGAGCCATCAGTGAGATACCACTCTTGTAAAACTAGAAATCTAACTTTACACCATTATCTGGTTAAAAGACAGTCTCAGGCGGGCAGTTTGACTGGGGCGGTCGCCTCCTAAAAGGTAACGGAGGCGTACAAAGGTTTCCTCAAATCGGTCAGACATCGATTGTAGAGCGTAAAGGCATATGGAAGCTTAACTGCGAGACCTACAAGTCGAGCAGAGACGAAAGTCGGTCTTAGTGATCTGGCGGTATTACGTGGAAAAGCCGCCACTCAACGGATAAAAGTTACTCTAGGGATAACAGGCTGA
>M03053_135_000000000-ALP1V_1_2107_27437_15209	
GGACAGAAAGACCCTATGCAGCTTTACTTTAACCTAGAGTTGTAACCTTTTTTTATCTGTGCAAAATAGGTGGGAGGGAGAAATGTAATCCCCCAAGTGAGATACCACTCTTTTGAAATTAGGATTGCTTACAATAACATAGTTCTTAAACTCTATTGGACCGCTCGTGGGGGTCAGTTTGACTGGGGCGGTCGCCTCCTAAAGTGTAACGGAGGCGTGCAAAGGTCTCCTCAAATTGGTCGGAAATCAATTGTGGAGTGGAAAGACATATGGAGGCTTGATTGCAAAGTTGACTGGCTGCGCAAAGATGAGAATCGGCCTTAATGATCCGATATGGCTGAGTGGAAGGTATATCGCTAAACGGATAAAAGTTACTCTAGGGATAACAGGCTGA
>M03053_135_000000000-ALP1V_1_2114_19343_6361	
GGACAGAAAGACCCTATGCAGCTTTACTGTAACTTGAGATTGGTTTCGGGTTTTATTTGCGCAGAATAGGTGGGAGGCTATGAAAAAATACTTGTGGGTGTTTTGGAGCCATCAGTGAGATACCACTCTTGTAAAACTAGAAATCTAACTTTACACCATTATCTGGTTAAAAGACAGTCTCAGGCGGGCAGTTTGACTGGGGCGGTCGCCTCCTAAAAGGTAACGGAGGCGTACAAAGGTTTCCTCAAATCGGTCAGACATCGATTGTAGAGCGTAAAGGCATATGGAAGCTTAACTGCGAGACCTACAAGTCGAGCAGAGACGAAAGTCGGTCTTAGTGATCTGGCGGTATTACGTGGAAAAGCCGCCACTCAACGGATAAAAGTTACTCTAGGGATAACAGGCTGA
>M03053_135_000000000-ALP1V_1_1104_22812_4254	
GGACAGAAAGACCCTATGCAGCTTTACTGTATCTTGGAATTGGGTTTGGTCTTTGCTTGCGCAGGATAGGTGGGAGGCTTTGAAGATGGTCTTGCGGGATCATTGGAGCCACTGGTGAGATACCACTCTAGTAATGATAAAATCCTAACTTTGAACCGTTATCCGGTCAAAGAACAGTTTCAGGTGGGCAGTTTGACTGGGGCGGTCGCCTCCTAAAAGGTAACGGAGGCGTACAAAGGTTTCCTCAAATCGGTCAGACATCGATTGTAGAGCGTAAAGGCATATGGAAGCTTAACTGCGAGACCTACAAGTCGAGCAGAGACGAAAGTCGGTCTTAGTGATCTGGCGGTATTACGTGGAAAAGCCGCCACTCAACGGATAAAAGTTACTCTAGGGATAACAGGCTGA
>M03053_135_000000000-ALP1V_1_2112_14291_7490	
GGACAGAAAGACCCTATGCAGCTTTACTGTAACTTGAGATTGGTTTCGGGTTTTATTTGCGCAGAATAGGTGGGAGGCTATGAAAAAATACTTGTGGGTGTTTTGGAGCCATCAGTGAGATACCACTCTTGTAAAACTAGAAATCTAACTTTACACCATTATCTGGTTAAAAGACAGTCTCAGGCGGGCAGTTTGACTGGGGCGGTCGCCTCCTAAAAGGTAACGGAGGCGTACAAAGGTTTCCTCAAATCGGTCAGACATCGATTGTAGAGCGTAAAGGCATATGGAAGCTTAACTGCGAGACCTACAAGTCGAGCAGAGACGAAAGTCGGTCTTAGTGATCTGGCGGTATTACGTGGAAAAGCCGCCACTCAACGGATAAAAGTTACTCTAGGGATAACAGGCTGA
>M03053_135_000000000-ALP1V_1_1109_16100_1132	
NGACAAAAAGACCCTATGCAGCTTTACTGTAACCTGGAATTGCTCTCAAGCTTATCTTGCGCAGCTTAGGTGGGAGGCTATGAACCTTTTCTTCTGGGAAGAGGGGAGCCATCAGTGAGATACCACTCTTGGTAAGCTAGAGCGCTCAGTCTTCACCGTCATCCGGTAAGACGACAGTTTCAGGCGGGCAGTTTGACTGGGGCAGTCACCTCCCAAAAGGTAATGGAGGTGTGCAAAGGTTCCCTCAGGCTGGACGGAAATCAGCCATAGAGTGTAAAAGCATAAGGGAGCTTGACTGCGAGACTGACATGTCAAGCAGAGACGAAAGTCGGCTTTAGTGATCCGACGGTGCTGTGTGGAAAGGCCGTCGCTCAACGGATAAAAGTTACTCTAGGGATAACAGGCTGA
>M03053_135_000000000-ALP1V_1_1113_10497_1669	
GGACAAAAAGACCCTATGCAGCTTTACTGTAACTCGAGATTGGTTTCGGGTTTTATTTGCGCAGAATAGGTGGGAGGCTATGAAAAAATACTTGTGGGTGTTTTGGAGCCATCAGTGAGATACCACTCTTGTAAAACTAGAAATCTAACTTTACACCATTATCTGGTTAAAAGACAGTCTCAGGCGGGCAGTTTGACTGGGGCGGTCGCCTCCTAAAAGGTAACGGAGGCGTACAAAGGTTTCCTCAAATCGGTCAGACATCGATTGTAGAGCGTAAAGGCATATGGAAGCTTAACTGCGAGACCTACAAGTCGAGCAGAGACGAAAGTCGGTCTTAGTGATCTGGCGGTATTACGTGGAAAAGCCGCCACTCAACGGATAAAAGTTACTCTAGGGATAACAGGCTGA
>M03053_135_000000000-ALP1V_1_2119_23870_7732	
GGACAGAAAGACCCTATGCAGCTTTACTGTAACCTGGAATTGCTTTCAAGCTTATTTTGCGCAGCTTAGGTGGGAGGCTACGAACCTTTTCTTCCGGGAAGAGGGGAGCCATCAGTGAGATACCACTCTTGGTAAGCTAGAAAGCTCAGTCTTAACCGTTATCCGGTAAGACGACAGTTTCAGGCGGGCAGTTTGACTGGGGCAGTCACCTCCCAAAAGGTAATGGAGGTGCACAAAGGTTCCCTCAGGTTGGACGGAAATCAACCATAGAGTGTAAAAGCATAAGGGAGCTTGACTGCGAGACTGACATGTCAAGCAGAGACGAAAGTCGGTTTTAGTGATCCGACGGTGCTGCGTGGAAAGGCCGTCGCTCAACGGATAAAAGTTACTCTAGGGATAACAGGCTGA
>M03053_135_000000000-ALP1V_1_2111_22797_6486	
GGACAGAAAGACCCTATGAAGCTTTACTGTAACTTGAAATTGAAATTGGACTTTATTCGCGCAGTATAGGTGGGAGGCTTTGAAGATATCCTTGCGGGGATATTGGAGCTATCAGTGAGATACCACTCTTGTAATGTTAGATTTCTAACTTTGAACCATTATCTGGTCAGAGGACAGTTTCAGGCGGGCAGTTTGACTGGGGCGGTCGCCTCCCAAACGGTAACGGAGGCGTACAAAGGTTTCCTCTGAACGTGTAGAAATCGTATCTAGAGTGTAAAGGCATAAGGAAGCTTGACTGTGAGACCTACAAGTCGAGCAGGGACGAAAGTCGGTCTTAGTGATCTGACGGTACTGAGTGGAAAGGCCGTCACTCAACGGATAAAAGTTACTCTAGGGATAACAGGCTGA
>M03053_135_000000000-ALP1V_1_2103_2768_9293	
GGACAGAAAGACCCTATGCAGCTTTACTGTAACTTGAGATTGGTTTCGGGTTTTATTTGCGCAGAATAGGTGGGAGGCTATGAAAAAATACTTGTGGGTGTTTTGGAGCCATCAGTGAGATACCACTCTTGTAAAACTAGAAATCTAACTTTACACCATTATCTGGTTAAAAGACAGTCTCAGGCGGGCAGTTTGACTGGGGCGGTCGCCTCCTAAAAGGTAACGGAGGCGTACAAAGGTTTCCTCAAATCGGTCAGACATCGATTGTAGAGCGTAAAGGCATATGGAAGCTTAACTGCGAGACCTACAAGTCGAGCAGAGACGAAGGTCGGTCTTAGTGATCTGGCGGTATTACGTGGAAAAGCCGCCACTCAACGGATAAAAGTTACTCTAGGGATAACAGGCTGA
>M03053_135_000000000-ALP1V_1_1117_7426_15966	
GGACAAAAAGACCCTATGAAGCTTTACTGTAACTTGAGATTGGTTTCGGGTTTTATTTGCGCAGAATAGGTGGGAGGCTATGAAAAAATACTTGTGGGTGTTTTGGAGCCATCAGTGGGATACCACTCTTGTAAAACTAGAAATCTAACTTTACACCATTATCTGGTTAAAAGACAGTCTCAGGCGGGCAGTTTGACTGGGGCGGTCGCCTCCTAAAAGGTAACGGAGGCGTACAAAGGTTTCCTCAAATCGGTCAGACATCGATTGTAGAGCGTAAAGGCATATGGAAGCTTGACTGTGAGACCTACAAGTCGAACAGGGACGAAAGTCGGTCTTAGTGATCTGACGGTACTGAGTGGAAAGGCCGTCACTCAACGGATAAAAGTTACTCTAGGGATAACAGGCTGA
>M03053_135_000000000-ALP1V_1_1115_4343_17946	
GGACAAAAAGACCCTATGCAGCTTTACTGTAACCTGGAATTGCTTTCAAGCTTATTTTGCGCAGCTTAGGTGGGAGGCTACGAACCTTTTCTTCCGGGAAGAGGGGAGCCATCAGTGAGATACCACTCTTGGTAAGCTAGAAAGCTCAGTCTTAACCGTTATCCGGTAAGACGACAGTTTCAGGCGGGCAGTTTGACTGGGGCAGTCACCTCCCAAAAGGTAATGGAGGTGCACAAAGGCTCCCTCAGGTTGGACGGAAATCAACCATAGAGTGTAAAAGCATAAGGGAGCTTGACTGCGAGACTGACATGTCAAGCAGAGACGAAAGTCGGTTTTAGTGATCCGACGGTGCTGCGTGGAAAGGCCGTCGCTCAACGGATAAAAGTTACTCTAGGGATAACAGGCTGA
>M03053_135_000000000-ALP1V_1_1119_24976_20592	
GGACAGAAAGACCCTATGCAGCTTTACTGTAACTTGAGATTGGTTTCGGGTTTTATTTGCGCAGAATAGGTGGGAGGCTATGAAAAAATACTTGTGGGTGTTTTGGAGCCATCAGTGAGATACCACTCTTGTAAAACTAGAAATCTAACATTACACCATTATCTGGTTAAAAGACAGTCTCAGGCGGGCAGTTTGACTGGGGCGGTCGCCTCCTAAAAGGTAACGGAGGCGTACAAAGGTTTCCTCAAATCGGTCAGACATCGATTGTAGAGCGTAAAGGCATATGGAAGCTTAACTGCGAGACCTACAAGTCGAGCAGAGACGAAAGTCGGTCTTAGTGATCTGGCGGTATTACGTGGAAAAGCCGCCACTCAACGGATAAAAGTTACTCTAGGGATAACAGGCTGA
>M03053_135_000000000-ALP1V_1_1106_24882_21260	
GGACAGAAAGACCCTATGCAGCTTTACTGTAACCTGGAATTGCTCTCAAGCTTATCTTGCGCAGCTTAGGTGGGAGGCTATGAACCTTTTCTTCCGGGAAGAGGGGAGCCATCAGTGAGATACCACTCTTGGTAAGCTAGAGCGCTCAGTCTTCACCGTTATCCGGTAAGACGACAGTTTCAGGCGGGCAGTTTGACTGGGGCAGTCACCTCCCAAAAGGTAATGGAGGTGTGCAAAGGTTCCCTCAGGCTGGACGGAAATCAGCCATAGAGTGTAAAAGCAAAAGGGAGCTTGACTGCGAGACTGACATGTCAAGCAGAGACGAAAGTCGGCTTTAGTGATCCGACGGTGCTGTGTGGAAAGGCCGTCGCTCAACGGATAAAAGTTACTCTAGGGATAACAGGCTGA
>M03053_135_000000000-ALP1V_1_1113_17950_18632	
GGACAGAAAGACCCTATGCAGCTTTACTGTAGCTTGAAATTGGCTCCGGGCTTTATTTGCGCAGGATAGGTGGGAGGCGTTGAAGATCTTCTTGCGGGGAGATTGGAGCCATTGGTGAGATACCACTCTAATAAAGCTAGGATTCTAACCCTATACCGTTATCCGGTTAGGGAACAGTTTCAGGTGGTCAGTTTGACTGGGGCGGTCGCCTCCCAAAAGGTAACGGAGGCGTGCAAAGGTTTCCTCAGACTGGTCGGAAATCAGTCGTAGAGTGTAAAGGCATAAGGAAGCTTGATTGTGAGACCTACAAGTCGAACAAAGACGAAAGTCGGCCTTAGTGATCCGGCGGTACCAAGTGGAAGGGCCGTCGCTCAACGGATAAAAGTTACTCTAGGGATAACAGGCTGA
>M03053_135_000000000-ALP1V_1_2117_20652_21928	
GGACAGAAAGACCCTATGAAGCTTTACTGTAACCTGGAATTGCTCTCAAGCTTATCTTGCGCAGCTTAGGTGGGAGGCTATGAACCTTTTCTTCTGGGAAGAGGGGAGCCATCAGTGAGATACCACTCTTGGTAAGCTAGAGCGCTCAGTCTTCACCGTCATCCGGTAAGACGACAGTTTCAGGCGGGCAGTTTGACTGGGGCAGTCACCTCCCAAAAGGTAATGGAGGTGTGCAAAGGTTCCCTCAGGCTGGACGGAAATCAGCCATAGAGTGTAAAAGCATAAGGGAGCTTGACTGCGAGACTGACATGTCAAGCAGAGACGAAAGTCGGCTTTAGTGATCCGACGGTGCTGTGTGGAAAGGCCGTCGCTCAACGGATAAAAGTTACTCTAGGGATAACAGGCTGA
>M03053_135_000000000-ALP1V_1_1117_22497_13406	
GGACAGAAAGACCCTATGCAGCTTTACTGTAACCTGGAATTGCTTTCAAGCTTATTTTGCGCAGCTTAGGTGGGAGGCTACGAACCTTTTCTTCTGGGAAGAGGGGAGCCATCAGTGAGATACCACTCTTGGTAAGCTAGAGCGCTCAGTCTTCACCGTCATCCGGTAAGACGACAGTTTCAGGCGGGCAGTTTGACTGGGGCAGTCACCTCCCAAAAGGTAATGGAGGTGTGCAAAGGTTCCCTCAGGCTGGACGGAAATCAGCCATAGAGTGTAAAAGCATAAGGGAGCTTGACTGCGAGACTGACATGTCAAGCAGAGACGAAAGTCGGCTTTAGTGATCCGACGGTGCTGTGTGGAAAGGCCGCCGCTCAACGGATAAAAGTTACTCTAGGGATAACAGGCTGA
>M03053_135_000000000-ALP1V_1_2108_19953_11020	
GGACAAAAAGACCCTATGCAGCTTTACTGTAGCTTGGTATTGTGCCCGGGCTCTGAATGCGCAGGATAGGTGGGAGACGTTGATCTCGTGCTTGCGGGTACGAGGGAGTCAATGGTGAGATACCACTCTTTCAGAGCTAGGGTTCTAACGTTCACCCGTTATCCGGGGAGCGGACAGTATCAGGTGGGCAGTTTGACTGGGGCGGTCGCCTCCTAAAAGGTAACGGAGGCGCGCAAAGGTTTCCTCAGGCTGGTTGGAAATCAGCTGACGAGTGCAAAAGCAGAAGGAAGCTTGACTGTGAGACCTACAAGTCGAACAGGGACGAAAGTCGGCTTTAGTGATCCGACGGTTCTGAGTGGAAGGGCCGTCGCTCAACGGATAAAAGTTACTCTAGGGATAACAGGCTGA
>M03053_135_000000000-ALP1V_1_2109_19680_12882	
GGACAAAAAGACCCTATGCAGCTTTACTGTAACCTGGAATTGCTCTCAAGCTTATCTTGCGCAGCTTAGGTGGGAGGCTATGAACCTTTTCTTCTGGGAAGAGGGGAGCCATCAGTGAGATACCACTCTTGGTAAGCTAGAGCGCTCAGTCTTCACCGTCATCCGGTAAGACGACAGTTTCAGGCGGGCAGTTTGACTGGGGCAGTCACCTCCCAAAAGGTAATGGAGGTGTGCAAAGGTTCCCTCAGGCTGGACGGAAATCAGCCATAGAGTGTAAAAGCATAAGGGAGCTTGACTGCGAGACTGACATGTCAAGCAGAGACGAAAGTCGGCTTTAGTGATCCGACGGTGCTGTGTGGAAAGGCCGTCGCTCAACGGATAAAAGTTACTCTAGGGATAACAGGCTGA
>M03053_135_000000000-ALP1V_1_1103_20290_14251	
GGACAGAAAGACCCTATGCAGCTTTACTGTAGCTTGATATTGGCTCCGGGCTTTGTTTGCGCAGGATAGGTGGGAGGCGTTGAAAATTTTCTTGCGGGAAGATTGGAGCCGTTGGTGAGATACCACTCTAACAATGCTAGGATTCTAACCCTATACCGTTATCCGGTCAGAGAACAGTTTCAGGCGGGCAGTTTGACTGGGGCGGTCGCCTCCCAAATGGTAACGGAGGCGTACAAAGGTTTCCTCTGAACGGGTAGAAGTCGTATCTAGAGTGTAAAGGCATAAGGAAGCTTGACTGTGAGACCTACAAGTCGAACAGGGACGAAAGTCGGTCTTAGTGATCTGACGGTACTGAGTGGAAAGGCCGTCACTCAACGGATAAAAGTTACTCTAGGGATAACAGGCTGA
>M03053_135_000000000-ALP1V_1_1101_23599_14962	
GGACAGAAAGACCCTATGCAGCTTTACTGTAACTTGAGATTGGTTTCGGGTTTTATTTGCGCAGTATAGGTGGGAGGCTATGAAAAAATTCTTGCGGGAATTTTGGAGCCATCAGTGAGATACCACTCTTGTAAAACTAGAAATCTAACTTTACACCATTATCTGGTTAAAAGACAGTCTCAGGCGGGCAGTTTGACTGGGGCGGTCGCCTCCCAAAAGGTAACGGAGGCGTACAAAGGTTTCCTCAAATCGGTCAGACATCGATTGTAGAGCGTAAAGGCATATGGAAGCTTAACTGCGAGACCTACAAGTCGAGCAGAGACGAAAGTCGGTCTTAGTGATCTGACGGTATTGTGTGGAAAAGCCGTCACTCAACGGATAAAAGTTACTCTAGGGATAACAGGCTGA
>M03053_135_000000000-ALP1V_1_1104_14305_22614	
GGACAGAAAGACCCTATGCAGCTTTACTGTATCTTGGAATTGGGTTTGGTCTTTACTCGCGCAGGATAGGTGGGAGGCTTTGAAGATGGTCTTGCGGGATCGTTGGAGCCACTGGTGAGATACCACTCTTGTAATGATAAAATCCTAACTTTGAACCGTTATCCGGTCAGAGAACAGTTTCAGGTGGGCAGTTTGACTGGGGCGGTCGCCTCCTAAAAGGTAACGGAGGCGTGCAAAGGTTCCCTCAGGCTGGTTGGAAATCAGTCGTAGAGTGTAAAGGCATAAGGGAGCTTGACTGCGAGACCAACAAGTCGAGCAGAGACGAAAGTCGGCCTTAGTGATCCGGCGGTTCCGAGTGGAAGGGGCGTCGCTCAACGGATAAAAGTTACTCTAGGGATAACAGGCTGA
>M03053_135_000000000-ALP1V_1_1110_7527_19675	
GGACAGAAAGACCCTATGCAGCTTTACTGTAACCTGGAATTGCTCTCAAGCTTATCTTGCGCAGCTTAGGTGGGAGGCTATGAACCTTTTCTTCTGGGAAGAGGGGAGCCATCAGTGAGATACCACTCTTGGTAAGCTAGAGCGCTCAGTCTTCACCGTCATCCGGTAAGACGACAGTTTCAGGCGGGCAGTTTGACTGGGGCAGTCACCTCCCAAAAGGTAATGGAGGTGTGCAAAGGTTCCCTCAGGCTGGACGGAAATCAGCCATAGAGTGTAAAAGCATAAGGGAGCTTGACTGCGAGACTGACATGTCAAGCAGAGACGAAAGTCGGCTTTAGTGATCCGACGGTGCTGTGTGGAAAGGCCGTCGCTCAACGGATAAAAGTTACTCTAGGGATAACAGGCTGA
>M03053_135_000000000-ALP1V_1_2101_8880_1943	
GGACAAAAAGACCCTATGAAGCTTTACTGTAACTTGAAATTGAAATTGGACTTTATTCGCGCAGTATAGGTGGGAGGCGTTGAGTGAATTCTTGCGGGAATATAGGAGCCATCAGTGAGATACCACTCTGGTAATGTTAGATTTCTAACTTTGTATCATAATCTGGTCAAGGAACAGTTTCAGGCGGGCAGTTTGACTGGGGCGGTCGCCTCCCAAATGGTAACGGAGGCGTACAAAGGTTTCCTCTGAACGTGTAGAAATCGTATCTAGAGTGTAAAGGCATAAGGAAGCTTGACTGTGAGACCTACAAGTCGAACAGGGACGAAAGTCGGTCTTAGTGATCTGACGGTACTGAGTGGAAAGGCCGTCACTCAACGGATAAAAGTTACTCTAGGGATAACAGGCTGA
>M03053_135_000000000-ALP1V_1_1114_4175_9565	
GGACAAAAAGACCCTATGAAGCTTTACTGTAGCTTGAAATTGAAATTGGACTTTGCATGCGCAGCATAGGTGGGAAGCTTTGATGATAATCTTGCGGGATTATTTGAGCTATCAGTGAGATACCACTCTTGTAATGTTAGATTTCTAACTTTATATCATTATCTGGTTAAAGAACAGTTTCAGGCGGGCAGTTTGACTGGGGCGGTCGCCTCCCAAATGGTAACGGAGGCGTACAAAGGTTTCCTCAGGTCGGTCAGAAATCGATCGTAGAGTGTAAAGGCATAAGGAAGCTTGACTGTGAGACCTACAAGTCGAACAGGGACGAAAGTCGGTCTTAGTGATCTGACGGTACTGAGTGGAAAGGCCGTCACTCAACGGATAAAAGTTACTCTAGGGATAACAGGCTGA
>M03053_135_000000000-ALP1V_1_1101_8515_24292	
GGACAGAAAGACCCTATGCAGCTTTACTGTATCTTGGAATTGGGTTTGGTCTTTACTTGCGCAGGATAGGTGGGAGGCTTTGAAGATGATCTTGCGGGATCGTTGGAGCCACTGGTGAGATACCACTCTTGTAATGATAAAATCCTAACTTTGAACCGTTATCCGGTCAGAGAACAGTTTCAGGTGGGCAGTTTGACTGGGGCGGTCGCCTCCTAAAAGGTAACGGAGGCGTGCAAAGGTTCCCTCAGGCTGGTTGGACATCAGTCGTAGAGTGTAAAGGCATAAGGGAGCTTGACTGCGAGACTGACATGTCAAGCAGAGACGAAAGTCGGTTTTAGTGATCCGACGGTGCTGAGTGGAAAGGCCGTCGCTCAACGGATAAAAGTTACTCTAGGGATAACAGGCTGA
>M03053_135_000000000-ALP1V_1_1114_10135_7453	
GGACAGAAAGACCCTATGCAGCTTTACTGTAACTTGAAATTGAAATTGGACTTTAGTCGCGCAGTATAGGTGGGAGGCGTTGAAAATAATCTTGCGGGAATATTGGAGCCATCAGTGAGATACCACTCTTCTAATGTTAGATTTCTAACTTTGAACCATTATCTGGTCAAAGGACAGTTTCAGGCGGGCAGTTTGACTGGGGCGGTCGCCTCCCAAATGGTAACGGAGGCGTACAAAGGTTTCCTCTGAACGGGTAGAAATCGTATCTAGAGTGTAAAGGCATAAGGAAGCTTGACTGTGAGACCTACAAGTCGAACAGGGACGAAAGTCGGTCTTAGTGATCTGACGGTACTGAGTGGAAAGGCCGTCACTCAACGGATAAAAGTTACTCTAGGGATAACAGGCTGA
>M03053_135_000000000-ALP1V_1_2113_23773_6901	
GGACAGAAAGACCCTATGCAGCTTTACTGTAACTTGAAATTGAAATTGGACTTTAGTCGCGCAGTATAGGTGGGAGGCGTTGAAAATAATCTTGCGGGAATATTGGAGCCATCAGTGAGATACCACTCTTCTAATGTTAGATTTCTAACTTTGAACCATTATCTGGTCAAAGGACAGTTTCAGGCGGGCAGTTCGACTGGGGCGGTCGCCTCCCAAATGGTAACGGAGGCGTACAAAGGTTTCCTCTGAACGGGTAGAAATCGTATCTAGAGTGTAAAGGCATAAGGAAGCTTGACTGTGAGACCTACAAGTCGAACAGGGACGAAAGTCGGTCTTAGTGATCTGACGGTACTGAGTGGAAAGGCCGTCACTCAACGGATAAAAGTTACTCTAGGGATAACAGGCTGA
>M03053_135_000000000-ALP1V_1_1119_17505_22691	
GGACAAAAAGACCCTATGCAGCTTTACTGTAACTTGAGATTGGTTTCGGGTTTTATTTGCGCAGAATAGGTGGGAGGCTATGAAAAAATACTTGTGGGTGTTTTGGAGCCATCAGTGAGATACCACTCTTGTAAAACTAGAAATCTAACTTTACACCATTATCTGGTTAAAAGACAGTCTCAGGCGGGCAGTTTGACTGGGGCGGTCGCCTCCTAAAAGGTAACGGAGGCGTACAAAGGTTTCCTCAGATCGGTCAGAAATCGATCTTAGAGTGTAAAGGCAAAAGGAAGCTTAACTGTGAGACAAACAAGTCGAGCAGATACGAAAGTAGGTCTTAGTGATCTGACGCTGCTGTGTGGAAAGGGCGTCACTCAACGGATAAAAGTTACTCTAGGGATAACAGGCTGA
>M03053_135_000000000-ALP1V_1_1110_12771_12642	
GGACAGAAAGACCCTATGCAGCTTTACTGTAACTTGAGATTGGTTTCGGGTTTTATTTGCGCAGAATAGGTGGGAGGCTATGAAAAAATACTTGTGGGTGTTTTGGAGCCATCAGTGAGATACCACTCTTGTAAAACTAGAAATCTAACTTTACACCATTATCTGGTTAAAAGACAGTCTCAGGCGGGCAGCTTGACTGGGGCGGTCGCCTCCTAAAAGGTAACGGAGGCGTACAAAGGTTTCCTCAAATCGGTCAGACATCGATTGTAGAGCGTAAAGGCATATGGAAGCTTAACTGCGAGACCTACAAGTCGAGCAGAGACGAAAGTCGGTCTTAGTGATCTGGCGGTATTACGTGGAAAAGCCGCCACTCAACGGATAAAAGTTACTCTAGGGATAACAGGCTGA
>M03053_135_000000000-ALP1V_1_2103_6893_19978	
GGACAGAAAGACCCTATGCAGCTTTACTGTAACTTGAGATTGGTTTCGGGTTTTATTTGCGCAGAATAGGTGGGAGGCTATGAAAAAATACTTGTGGGTGTTTTGGAGCCATCAGTGAGATACCACTCTTGTAAAACTAGAAATCTAACTTTACACCATTATCTGGTTAAAAGACAGTCTCAGGCGGGCAGTTTGACTGGGGCGGTCGCCTCCTAAAAGGTAACGGAGGCGTACAAAGGTTTCCTCAAATCGGTCAGACATCGATTGTAGAGCGTAAAGGCATATGGAAGCTTAACTGCGAGACCTACAAGTCGAGCAGAGACGAAAGTCGGTCTTAGTGATCTGGCGGTATTACGTGGAAAAGCCGCCACTCAACGGATAAAAGTTACTCTAGGGATAACAGGCTGA
>M03053_135_000000000-ALP1V_1_1111_18181_11141	
GGACAGAAAGACCCTATGCAGCTTTACTGCATCTTGAAATTGAATCTCGATTCTATATGCGCAGCATAGGTGGGAGACTTTGAGTCTATCCTTGCGGGGATAGAGGAGTCATTAGTGAGATACCACTCTTATATCATTGATATTCTAACTTCATACCGTTAGCCGGTTGAAAGACAGTTTCAGGTGGGCAGTTTGACTGGGGCGGTCGCCTCCCAAAAGGTAACGGAGGCGTACAAAGGTTTCCTCAGATCGTTCAGAAATCGATCTTCGAGTGCAAAGGCAAAAGGAAGCTTAACTGTGAGACCTACAAGTCGAGCAGAGACGAAAGTCGGTCTTAGTGATCTGACGCTGCTGTGTGGAAAGGGCGTCACTCAACGGATAAAAGTTACTCTAGGGATAACAGGCTGA
>M03053_135_000000000-ALP1V_1_1116_28341_7908	
GGACAGAAAGACCCTATGCAGCTTTACTGTAGCTTGATATTGGCTCCGGGCTTTGTTTGCGCAGGATAGGTGGGAGGCGTTGAAAATTTTCTTGCGGGAAGATTGGAGCCGTTGGTGAGATACCACTCTAACAATGCTAGGATTCTAACCCTACACCGTTATCCGGTTAGGGGACAGTTTCAGGTGGTCAGTTTGACTGGGGCGGTCGCCTCCCAAAAGGTAACGGAGGCGTGCAAAGGTTTCCTCAGGCCGGTCGGAAATCGGTCGTAGAGTGTAAAGGCATAAGGAAGCTTGATTGTGAGACCTACAAGTCGAACAAAGACGAAAGTCGGCCTTAGTGATCCGACGGTTCCGAGTGGAAGGGCCGTCGCTCAACGGATAAAAGTTACTCTAGGGATAACAGGCTGA
>M03053_135_000000000-ALP1V_1_2107_4369_7708	
GGACAGAAAGACCCTATGAAGCTTTACTGTATCTTGGAATTGGGTTTGGTCTTTACTTGCGCAGGATAGGTGGGAGGCTTTGAAGATGATCTTGCGGGATCGTTGGAGCCACTGGTGAGATACCACTCTTGTAATGATAAAATCCTAACTTTGAACCGTTATCCGGTCAGAGAACAGTTTCAGGTGGGCAGTTTGACTGGGGCGGTCGCCTCCTAAAAGGTAACGGAGGCGTGCAAAGGTTCCCTCAGGCTGGTTGGGCATCAGTCGTAGAGTGTAAAGGCATATGGAAGCTTAACTGCGAGACCTACAAGTCGAGCAGAGACGAAAGTCGGTCTTAGTGATCTGGCGGTATTACGTGGAAAAGCCGCCACTCAACGGATAAAAGTTACTCTAGGGATAACAGGCTGA
>M03053_135_000000000-ALP1V_1_2116_11463_20263	
GGACAGAAAGACCCTATGCAGCTTTACTGTAACCTGGAATTGCTTTCAAGCTTATTTTGCGCAGCTTAGGTGGGAGGCTACGAACCTTTTCTTCCGGGAAGAGGGGAGCCATCAGTGAGATACCACTCTTGGTAAGCTAGAAAGCTCAGTCTTAACCGTTATCCGGTAAGACGACAGTTTCAGGCGGGCAGTTTGACTGGGGCAGTCACCTCCCAAAAGGTAATGGAGGTGCACAAAGGTTCCCTCAGGTTGGACGGAAATCAACCATAGAGTGTAAAAGCATAAGGGAGCTTGACTGCGAGACTGACATGTCAAGCAGAGACGAAAGTCGGTTTTAGTGATCCGACGGTGCTGCGTGGAAAGGCCGTCGCTCAACGGATAAAAGTTACTCTAGGGATAACAGGCTGA
>M03053_135_000000000-ALP1V_1_2101_12485_17171	
GGACAGAAAGACCCTATGAAGCTTTACTGTAACTTGAGATTGAAATCGGACTTTATTTGCGCAGTATAGGTGGGAGACGTTGAAAGTAATCTTGCGGGAATACTGGAGTCATCAGTGAGATACCACTCTTGCAATGTTAGATTTCTAACTTTATATCATTAACTGGTTAAAGAACAGTCTCAGGCGGGCAGTTTGACTGGGGCGGTCGCCTCCCAAATGGTAACGGAGGCGCACAAAGGTTTCCTCTGAACGTGTAGAAATCGTATCTAGAGTGTAAAGGCATAAGGAAGCTTGACTGTGAGACCTACAAGTCAAGCAGGGACGAAAGTCGGTCTTAGTGATCTGACGGTGCTGAGTGGAAAGGCCGTCACTCAACGGATAAAAGTTACTCTAGGGATAACAGGCTGA
>M03053_135_000000000-ALP1V_1_1103_16984_18048	
GGACAAAAAGACCCTATGCAGCTTTACTGTAACTTGAGATTGGTTTCGGGTTTTATTTGCGCAGAATAGGTGGGAGGCTATGAAAAAATACTTGTGGGTGTTTTGGAGCCATCAGTGAGATACCACTCTTGGTAAGCTAGAGCGCTCAGTCTTCACCGTCATCCGGTAAGACGACAGTTTCAGGCGGGCAGTTTGACTGGGGCAGTCACCTCCCAAAAGGTAATGGAGGTGTGCAAAGGTTCCCTCAGGCTGGACGGAAATCAGCCATAGAGTGTAAAAGCATAAGGGAGCTTGACTGCGAGACTGACGTGTCAAGCAGAGACGAAAGTCGGCTTTAGTGATCCGACGGTGCTGTGTGGAAAGGCCGTCGCTCAACGGATAAAAGTTACTCTAGGGATAACAGGCTGA
>M03053_135_000000000-ALP1V_1_1119_8199_7335	
GGACAGAAAGACCCTATGCAGCTTTACTGTAACTTGAGATTGGTTTCGGGTTTTATTTGCGCAGAATAGGTGGGAGGCTATGAAAAAATACTTGTGGGTGTTTTGGAGCCATCAGTGAGATACCACTCTTGTAAAACTAGAAATCTAACTTTACACCATTATCTGGTTAAAAGACGGTCTCAGGCGGGCAGTTTGACTGGGGCGGTCGCCTCCTAAAAGGTAACGGAGGCGTACAAAGGTTTCCTCAAATCGGTCAGACATCGATTGTAGAGCGTAAAGGCATATGGAAGCTTAACTGCGAGACCTACAAGTCGAGCAGAGACGAAAGTCGGTCTTAGTGATCTGGCGGTATTACGTGGAAAAGCCGCCACTCAACGGATAAAAGTTACTCTAGGGATAACAGGCTGA
>M03053_135_000000000-ALP1V_1_2106_20162_5474	
GGACAAAAAGACCCTATGCAGCTTTACTTTAACCTAGAGTTGTAACCTTTTTTTATCTGTGCAAAATAGGTGGGAGGGAGAAATGTAATCCCCCAAGTGAGATACCACTCTTTTGAAATTAGGATTGCTTACAATAACATAGTTCTTAAACTCTATTGGACCGCTCGTGGGGGTCAGTTTGACTGGGGCGGTCGCCTCCTAAAGTGTAACGGAGGCGTGCAAAGGTCTCCTCAAATTGGTCGGAAATCAATTGTGGAGTGGAAAGACATATGGAGGCTTGATTGCAAAGTTGACTGGCTGCGCAAAGATGAGAATCGGCCTTAATGATCCGATATGGCTGAGTGGAAGGTATATCGCTAAACGGATAAAAGTTACTCTAGGGATAACAGGCTGA
>M03053_135_000000000-ALP1V_1_2108_15097_6521	
GGACAGAAAGACCCTATGCAGCTTTACTGTAGCTTGATATTGGCTCCGGGCTTTGTTTGCGCAGGATAGGTGGGAGGCGTTGAAAATCTTCTCGTGGGAAGGTTGGAGCCGTTGGTGAGATACCACTCTAACAATGCTAGGATTCTAACCCTACACCGTTATCCGGTTAGGGGACAGTTTCAGGTGGTCAGTTTGACTGGGGCGGTCGCCTCCTAAAAGGTAACGGAGGCGTGCAAAGGTTTCCTCAGGCTGGTCGGAAATCAGTCGTAGAGTGTAAAGGCATAAGGAAGCTTGATTGTGAGACCTACAAGTCGAACAAAGACGAAAGTCGGCCTTAGTGATCCGACGGTTCCGAGTGGAAGGGCCGTCGCTCAACGGATAAAAGTTACTCTAGGGATAACAGGCTGA
>M03053_135_000000000-ALP1V_1_1106_27162_6906	
GGACAGAAAGACCCTATGCAGCTTTACTGTAGCTTGATATTGGCTCCGGGCTTTGTTTGCGCAGGATAGGTGGGAGGCGTTGAAGATTCTCTTGCGGGGGAGTTGGAGCCGTTGGTGAGATACCACTCTAACAATGCTAGGATTCTAACCCTATACCGTTATCCGGTTAGGGGACAGTTTCAGGTGGTCAGTTTGACTGGGGCGATCGCCTCCCAAAAGGTAACGGAGGCGTACAAAGGTTTCCTCAAATCGGTCAGACATCGATTGTAGAGCGTAAAGGCATATGGAAGCTTAACTGCGAGACCTACAAGTCGAGCAGAGACGAAAGTCGGTCTTAGTGATCTGGCGGTATTACGTGGAAAAGCCGCCACTCAACGGATAAAAGTTACTCTAGGGATAACAGGCTGA
>M03053_135_000000000-ALP1V_1_2105_22934_5868	
GGACAGAAAGACCCTATGCAGCTTTACTGTAACTTGAGATTGGTTTCGGGTTTTATTTGCGCAGAATAGGTGGGAGGCTATGAAAAAATACTTGTGGGTGTTTTGGAGCCATCAGTGAGATACCACTCTTGTAAAACTAGAAATCTAACTTTACACCATTATCTGGTTAAAAGACAGTCTCAGGCGGGCAGTTTGACTGGGGCGGTCGCCTCCTAAAAGGTAACGGAGGCGTACAAAGGTTTCCTCAAATCGGTCAGACATCGATTGTAGAGCGTAAAGGCATATGGAAGCTTAACTGCGAGACCTACAAGTCGAGCAGAGACGAAAGTCGGTCTTAGTGATCTGGCGGTATTACGTGGAAAAGCCGCCACTCAACGGATAAAAGTTACTCTAGGGATAACAGGCTGA
>M03053_135_000000000-ALP1V_1_2118_6410_11917	
GGACAGAAAGACCCTATGCAGCTTTACTGTAGCTTGGTATTGTGCCCGGGCTCTGAATGCGCAGGATAGGTGGGAGACGTTGATCTCATGCTTGCGGGTATGAGTTAGTCACTGGTGAGATACCACTCTTTCAGAGCTAGGGTTCTAACGTTCACCCGTTATCCGGGGAGCGGACAGTATCAGGTGGGCAGTTTGACTGGGGCGGTCGCCTCCTAAAAGGTAACGGAGGCGTACAAAGGTTTCCTCAGATCGTTCAGAAATCGATCTTCGAGTGCAAAGGCAAAAGGAAGCTTAACTGTGAGACCTACAAGTCGAGCAGAGACGAAAGTCGGTCTTAGTGATCTGACGCTGCTGTGTGGAAAGGGCGTCACTCAACGGATAAAAGTTACTCTAGGGATAACAGGCTGA
>M03053_135_000000000-ALP1V_1_2103_11474_22870	
GGACAGAAAGACCCTATGAAGCTTTACTGTAACTTGAGATTGGTTTCGGGTTTTATTTGCGCAGTATAGGTGGGAGGCTATGAAAAAATTCTTGCGGGAATTTTGGAGCCATCAGTGAGATACCACTCTTGTAAAACTAGAAATCTAACTTTACACCATTATCTGGTTAAAAGACAGTCTCAGGCGGGCAGTTTGACTGGGGCGGTCGCCTCCCAAAAGGTAACGGAGGCGTACAAAGGTTTCCTCAAATCGGTCAGACATCGATTGTAGAGCGTAAAGGCATATGGAAGCTTAACTGCGAGACCTACAAGTCGAGCAGAGACGAAAGTCGGTCTTAGTGATCTGACGGTATTGTGTGGAAAAGCCGTCACTCAACGGATAAAAGTTACTCTAGGGATAACAGGCTGA
>M03053_135_000000000-ALP1V_1_2104_5532_15412	
GGACAGAAAGACCCTATGAAGCTTTACTGTAACTTGAGATTGGTTTCGGGTTTTATTTGCGCAGAATAGGTGGGAGGCTATGAAAAAATACTTGTGGGTGTTTTGGAGCCATCAGTGAGATACCACTCTTGTAAAACTAGAAATCTAACTTTACACCATTATCTGGTTAAAAGACAGTCTCAGGCGGGCAGTTTGACTGGGGCGGTCGCCTCCTAAAAGGTAACGGAGGCGTACAAAGGTTTCCTCAAATCGGTCAGACATCGATTGTAGAGCGTAAAGGCATATGGAAGCTTAACTGCGAGACCTACAAGTCGAGCAGAGACGAAAGTCGGTCTTAGTGATCTGGCGGTATTACGTGGAAAAGCCGCCACTCAACGGATAAAAGTTACTCTAGGGATAACAGGCTGA
>M03053_135_000000000-ALP1V_1_2111_7294_15148	
GGACAGAAAGACCCTATGCAGCTTTACTGTAGCTTGAAATTGAAATTGGACTTTGCATGCGCAGCATAGGTGGGAAGCTTTGATGATAATCTTGCGGGATTATTTGAGCTATCAGTGAGATACCACTCTTGTAATGTTAGATTTCTAACTTTATATCATTATCTGGTTAAAGAACAGTTTCAGGCGGGCAGTTTGACTGGGGCGGTCGCCTCCCAAATGGTAACGGAGGCGTACAAAGGTTTCCTCAGGTCGGTCAGAAATCGATCGTAGAGTGTAAAGGCATAAGGAAGCTTGACTGTGAGACCTACAAGTCGAACAGGGACGAAAGTCGGTCTTAGTGATCTGACGGTACTGAGTGGAAAGGCCGTCACTCAACGGATAAAAGTTACTCTAGGGATAACAGGCTGA
>M03053_135_000000000-ALP1V_1_1116_22227_12164	
GGACAGAAAGACCCTATGCAGCTTTACTGTAGCTTGGTATTGTGCCCGGGCTCTGAATGCGCAGGATAGGTGGGAGACGTTGATCTAGTGCTCGTGGGTACTAGGGAGTCAATGGTGAGATACCACTCTTTCAGAGCTAGGGTTCTAACGTTCACCCGTTATCCGGGGAGCGGACAGTATCAGGTGGGCAGTTTGACTGGGGCGGTCGCCTCCTAAAAGGTAACGGAGGCGCGCAAAGGTTTCCTCAGGCTGGTTGGAAATCAGCCGACGAGTGCAAAAGCAGAAGGAAGCTTGACTGTGAGACCTACAAGTCGAACAGGGACGAAAGTCGGTCTTAGTGATCTGACGGTACTGAGTGGAAAGGCCGTCACTCAACGGATAAAAGTTACTCTAGGGATAACAGGCTGA
>M03053_135_000000000-ALP1V_1_2104_4202_5972	
GGACAGAAAGACCCTATGAAGCTTTACTGTAACCTGGAATTGCTCTCAAGCTTATTTCGCGCAGCTTAGGTGGGAGACGTTGAACCTTTTCTTCCGGGAAAGGGGGAGTCATCAGTGAGATACCACTCTTGGTAAGCTAGAGCGCTCATTTTTAACCGTTATCCGGTAAAAAGACAGTTTCAGGCGGGCAGTTTGACTGGGGCAGTCACCTCCCAAAAGGTAATGGAGGTGTACAAAGGTTCCCTCAGGCTGGACGGAAATCAGCCATAGAGTGTAAAAGCATAAGGGAGCTTGACTGCGAGACGGACATGTCAAGCAGAGACGAAAGTCGGTTTTAGTGATCCGACGGTGCTGAGTGGAAAGGCCGTCGCTCAACGGATAAAAGTTACTCTAGGGATAACAGGCTGA
>M03053_135_000000000-ALP1V_1_1103_23316_2568	
GGACAGAAAGACCCTATGCAGCTTTACTGTAGCTTGATATTGGCTCCGGGCTTTGTTTGCGCAGGATAGGTGGGAGGCGTTGAAAGTTTTCTTGCGGGAAGATTTGAGCCATTGGTGAGATACCACTCTAACAATGCTAGGATTCTAACCCTATGTCGTTATCCGGCTAGGGGACAGTTTCAGGTGGTCAGTTTGACTGGGGCGGTCGCCTCCCAAAAGGTAATGGAGGTGCACAAAGGTTCCCTCAGGTTGGACGGAAATCAACCATAGAGTGTAAAAGCATATGGGAGCTTGACTGCGAGACTGACATGTCAAGCAGAGACGAAAGTCGGTTTTAGTGATCCGACGGTGCTGCGTGGAAAGGCCGTCGCTCAACGGATAAAAGTTACTCTAGGGATAACAGGCTGA
>M03053_135_000000000-ALP1V_1_2114_15296_9260	
GGACAGAAAGACCCTATGCAGCTTTACTGTAGCTTGATATTGGCTCCGGGCTTTGTTTGCGCAGGATAGGTGGGAGGCGTTGAAAACTTTCTCGTGGGAAGGTTGGAGCCGTTGGTGAGATACCACTCTAACAATGCTAGGATTCTAACCCTACACCGTTATCCGGTTACGGGACAGTTTCAGGTGGTCAGTTTGACTGGGGCGGTCGCCTCCTAAAAGGTAACGGAGGCGTGCAAAGGTTTCCTCAGGCTGGTCGGAAATCAGTCGTAGAGTGTAAAGGCATAAGGAAGCTTGATTGTGAGACCTACAAGTCGAACAAAGACGAAAGTCGGCCTTAGTGATCCGACGGTACCGAGTGGAAGGGCCGTCGCTCAACGGATAAAAGTTACTCTAGGGATAACAGGCTGA
>M03053_135_000000000-ALP1V_1_1115_9922_13154	
GGACAAAAAGACCCTATGCAGCTTTACTGTAACTTGAGATTGGTTTCGGGTTTTATTTGCGCAGAATAGGTGGGAGGCTATGAAAAAATACTTGTGGGTGTTTTGGAGCCATCAGTGAGATACCACTCTTGTAAAACTAGAAATCTAACTTTACACCATTATCTGGTTAAAAGACAGTCTCAGGCGGGCAGTTTGACTGGGGCGGTCGCCTCCTAAAAGGTAACGGAGGCGTACAAAGGTTTCCTCAAATCGGTCAGACATCGATTGTAGAGCGTAAAGGCATATGGAAGCTTAACTGCGAGACCTACAAGTCGAGCAGAGACGAAAGTCGGTCTTAGTGATCTGGCGGTATTACGTGGAAAAGCCGCCACTCAACGGATAAAAGTTACTCTAGGGATAACAGGCTGA
>M03053_135_000000000-ALP1V_1_2113_14512_16065	
GGACAAAAAGACCCTATGAAGCTTTACTGTAACTTGAGATTGGTTTCGGGTTTTATTTGCGCAGAATAGGTGGGAGGCTATGAAAAAATACTTGTGGGTGTTTTGGAGCCATCAGTGAGATACCACTCTTGTAAAACTAGAAATCTAACTCTACACCATTATCTGGTTAAAAGACAGTCTCAGGCGGGCAGTTTGACTGGGGCGGTCGCCTCCTAAAAGGTAACGGAGGCGTACAAAGGTTTCCTCAAATCGGTCAGACATCGATTGTAGAGCGTAAAGGCATATGGAAGCTTAACTGCGAGACCTACAAGTCGAGCAGAGACGAAAGTCGGTCTTAGTGATCTGGCGGTATTACGTGGAAAAGCCGCCACTCAACGGATAAAAGTTACTCTAGGGATAACAGGCTGA
>M03053_135_000000000-ALP1V_1_2111_20248_17062	
GGACAGAAAGACCCTATGCAGCTTTACTGTAACTTGAGATTGGTTTCGGGTTTTATTTGCGCAGAATAGGTGGGAGGCTATGAAAAAATACTTGTGGGTGTTTTGGAGCCATCAGTGAGATACCACTCTTGTAAAACTAGAAATCTAACTTTACACCATTATCTGGTTAAAAGACAGTCTCAGGCGGGCAGTTTGACTGGGGCGGTCGCCTCCTAAAAGGTAACGGAGGCGTACAAAGGTTTCCTCAAATCAGTCAGACATCGATTGTAGAGCGTAAAGGCATATGGAAGCTTAACTGCGAGACCTACAAGTCGAGCAGAGACGAAAGTCGGTCTTAGTGATCTGGCGGTATTACGTGGAAAAGCCGCCACTCAACGGATAAAAGTTACTCTAGGGATAACAGGCTGA
>M03053_135_000000000-ALP1V_1_2111_23876_15319	
GGACAGAAAGACCCTATGCAGCTTTACTGTAACCTGGAATTGCTTTCAAGCTTATTTTGCGCAGCTTAGGTGGGAGGCTACGAACCTTTTCTTCCGGGAAGAGGGGAGCCATCAGTGAGATACCACTCTTGGTAAGCTAGAAAGCTCAGTCTTAACCGTTATCCGGTAAGATGACAGTTTCAGGCGGGCAGTTTGACTGGGGCAGTCACCTCCCAAAAGGTAATGGAGGTGCACAAAGGTTCCCTCAGGTTGGACGGAAATCAACCATAGAGTGTAAAAGCATAAGGGAGCTTGACTGCGAGACTGACATGTCAAGCAGAGACGAAAGTCGGTTTTAGCGATCCGACGGTGCTGCGTGGAAAGGCCGTCGCTCAACGGGTAAAAGTTACTCTAGGGATAACAGGCTGA
>M03053_135_000000000-ALP1V_1_1104_13780_17854	
GGACAAAAAGACCCTATGCAGCTTTACTGTAACCTGGAATTGCTCTCAAGCTTATCTTGCGCAGCTTAGGTGGGAGGCTATGAACCTTTTCTTCTGGGAAGAGGGGAGCCATCAGTGAGATACCACTCTTGGTAAGCTAGAGCGCTCAGTCTTCACCGTCATCCGGTAAGACGACAGTTTCAGGCGGGCAGTTTGACTGGGGCAGTCACCTCCCAAAAGGTAATGGAGGTGTGCAAAGGTTCCCTCAGGCTGGACGGAAATCAGCCATAGAGTGTAAAAGCATAAGGGAGCTTGACTGCGAGACTGACATGTCAAGCAGAGACGAAAGTCGGCTTTAGTGATCCGACGGTGCTGTGTGGAAAGGCCGTCGCTCAACGGATAAAAGTTACTCTAGGGATAACAGGCTGA
>M03053_135_000000000-ALP1V_1_2102_18349_17127	
GGACAGAAAGACCCTATGAAGCTTTACTGTATCTTGGAATTGGGTTTGGTCTTTACTTGCGCAGGATAGGTGGGAGGCTTTGAAGATGATCTTGCGGGATCGTTGGAGCCACTGGTGAGATACCACTCTTGTAATGATAAAATCCTAACTTTGAACCGTTATCCGGTCAGAGAACAGTTTCAGGTGGGCAGTTTGACTGGGGCGGTCGCCTCCTAAAAGGTAACGGAGGCGTGCAAAGGTTCCCTCAGGCTGGTTGGACATCAGTCGTAGAGTGTAAAGGCATAAGGGAGCTCGACTGCGAGACCTACAAGTCGAGCAGAGACGAAAGTCGGCCTTAGTGATCCGACGGTTCCGAGTGGAAGGGCCGTCGCTCAACGGATAAAAGTTACTCTAGGGATAACAGGCTGA
>M03053_135_000000000-ALP1V_1_1109_22973_3271	
GGACAAAAAGACCCTATGCAGCTTTACTGTAACTTGAGATTGGTTTCGGGTTTTATTTGCGCAGAATAGGTGGGAGGCTATGAAAAAATACTTGTGGGTGTTTTGGAGCCATCAGTGAGATACCACTCTTGTAAAACTAGAAATCTAACTTTACACCATTATCTGGTTAAAAGACAGTCTCAGGCGGGCAGTTTGACTGGGGCGGTCGCCTCCTAAAAGGTAACGGAGGCGTACAAAGGTTTCCTCAAATCGGTCAGACATCGATTGTAGAGCGTAAAGGCATATGGAAGCTTAACTGCGAGACCTACAAGTCGAGCAGAGACGAAAGTCGGTCTTAGTGATCTGGCGGTATTACGTGGAAAAGCCGCCACTCAACGGATAAAAGTTACTCTAGGGATAACAGGCTGA
>M03053_135_000000000-ALP1V_1_2114_5196_16928	
GGACAAAAAGACCCTATGCAGCTTTACTGTAACTTGAGATTGGTTTCGGGTTTTATTTGCGCAGAATAGGTGGGAGGCTATGAAAAAATACTTGTGGGTGTTTTGGAGCCATCAGTGAGATACCACTCTTGTAAAACTAGAAATCTAACTTTACACCATTATCTGGTTAAAAGACAGTCTCAGGCGGGCAGTTTGACTGGGGCGGTCGCCTCCTAAAAGGTAACGGAGGCGTACAAAGGTTTCCTCAAATCGGTCAAACATCGATTGTAGAGCGTAAAGGCATATGGAAGCTTAACTGCGAGACCTACAAGTCGAGCAGAGACGAAAGTCGGTCTTAGTGATCTGGCGGTATTACGTGGAAAAGCCGCCACTCAACGGATAAAAGTTACTCTAGGGATAACAGGCTGA
>M03053_135_000000000-ALP1V_1_2114_9018_14885	
GGACAGAAAGACCCTATGCAGCTTTACTGTAGCTTGATATTGGCTCCGGGCTTTGTTTGCGCAGGATAGGTGGGAGGCGTTGAAAATTTTCTTGCGGGAAGATTGGAGCCGTTGGTGAGATACCACTCTAACAATGCTAGGATTCTAACCCTACACCGTTATCCGGTTAGGGGACAGTTTCAGGTGGTCAGTTTGACTGGGGCGGTCGCCTCCCAAAAGGTAACGGAGGCGTGCAAAGGTTTCCTCAGGCTGGTCGGAAATCAGTCGTAGAGTGTAAAGGCATAAGGAAGCTTGGTTGTGAGACCTACAAGTCGAACAAAGACGAAAGTCGGCCTTAGTGATCCGACGGTTCCGAGTGGAAGGGCCGTCGCTCAACGGATAAAAGTTACTCTAGGGATAACAGGCTGA
>M03053_135_000000000-ALP1V_1_1111_21182_6951	
GGACAAAAAGACCCTATGCAGCTTTACTGTAGCTTGGTATTGTGCCCGGGCTCTGAATGCGCAGGATAGGTGGGAGACGTTGATCTCATGCTTGTGGGTATGAGTTAGTCACTGGTGAGATACCACTCTTTCAGAGCTAGGGTTCTAACGTTCACCCGTTATCCGGGGAGCGGACAGTATCAGGTGGGCAGTTTGACTGGGGCGGTCGCCTCCTAAAAGGTAACGGAGGCGCGCAAAGGTTCCCTCAGGCTGGTTGGAAATCAGCTGACGAGTGCAAAAGCAGAAGGGAGCTTGACTGTGAGACCAACAAGTCGAACAGGGACGAAAGTCGGCTTTAGTGATCCGACGGTTCTGAGTGGAAGGGCCGTCGCTCAACGGATAAAAGTTACTCTAGGGATAACAGGCTGA
>M03053_135_000000000-ALP1V_1_1114_3589_7594	
GGACAGAAAGACCCTATGCAGCTTTACTGTAACTTGAAATTGAAACTGGACTTTAGTCGCGCAGTATAGGTGGGAGGCGTTGATAATAATCTTGCGGGAATATTGGAGCCATCAGTGAGATACCACTCTTCTAATGTTAGGTTTCTAACTTTGTATCATTATCTGGTCAAAGAACAGTTTCAGGCAGGCAGTTTGACTGGGGCGGTCGCCTCCCAAATGGTAACGGAGGCGTACAAAGGTTTCCTCTGAACGTGTAGAAATCGTATCTAGAGTGTAAAGGCATAAGGAAGCTTGACTGTGAGACCTGCAAGTCGAGCAGGGACGAAAGTCGGTCTTAGTGATCTGACGGTACTGAGTGGAAAGGCCGTCACTCAACGGATAAAAGTTACTCTAGGGATAACAGGCTGA
>M03053_135_000000000-ALP1V_1_1118_3419_15061	
GGACAAAAAGACCCTATGCAGCTTTACTGTAGCTTGGTATTGTGCCCGGGCTCTGAATGCGCAGGATAGGTGGGAGACGTTGATCTCATGCTTGCGGGTATGAGTTAGTCACTGGTGAGATACCACTCTTTCAGAGCTAGGGTTCTAACGTTCACCCGTTATCCGGGGAGCGGACAGTATCAGGTGGGCAGTTTGACTGGGGCGGTCGCCTCCTAAAAGGTAACGGAGGCGCGCAAAGGTTTCCTCAGGCTGGTTGGAAAGCAGCTGACGAGTGCAAAAGCAGAAGGGAGCTTGACTGTGAGACCTACAAGTCGAACAGGTACGAAAGTAGGCTTTAGTGATCCGACGGTTCTGAGTGGAAGGGCCGTCGCTCAACGGATAAAAGTTACTCTAGGGATAACAGGCTGA
>M03053_135_000000000-ALP1V_1_1105_22496_8063	
GGACAAAAAGACCCTATGAAGCTTTACTGTAGCTTGATATTGGCTCCGGGCTTTGTTTGCGCAGGATAGGTGGGAGGCGTTGAAAATTCTCTTGTGGGAGGATTGGAGCCGTTGGTGAGATACCACTCTAACAATGCTAGGATTCTAACCCTACACCGTTATCCGGTTAGGGGACAGTTTCAGGTGGTCAGTTTGACTGGGGCGGTCGCCTCCCAAAAGGTAACGGAGGCGTGCAAAGGTTTCCTCAGGCTGGTCGGAAATCAGTCGTAGAGTGTAAAGGCATAAGGAAGCTTAACTGTGAGACAAACAAGTCGAGCAGATACGAAAGTAGGTCTTAGTGATCTGACGCTGCTGTGTGGAAAGGGCGTCACTCAACGGATAAAAGTTACTCTAGGGATAACAGGCTGA
>M03053_135_000000000-ALP1V_1_1101_10453_12200	
GGACAAAAAGACCCTATGCAGCTTTACTGTATCTTGGAATTGGGTTTGGTCTTTGCTTGCGCAGGATAGGTGGGAGGCTTTGAAGATGGTCTTGCGGGATCATTGGAGCCACTGGTGAGATACCACTCTAGTAATGATAAAATCCTAACTTTGAACCGTTATCCGGTCAAAGAACAGTTTCAGGAGGGCAGTTTGACTGGGGCGGTCGCCTCCTAAAAGGTAACGGAGGCGTGCAAAGGTTCCCTCAGGCTGGTTGGACATCAGTCGTAGAGTGTAAAGGCATAAGGGAGCTTGACTGCGAGACCTACAAGTCGAGCAGAGACGAAAGTCGGCCTTAGTGATCCGACGGTTCCGAGTGGAAGGGCCGTCGCTCAACGGATAAAAGTTACTCTAGGGATAACAGGCTGA
>M03053_135_000000000-ALP1V_1_2118_19723_5500	
GGACAGAAAGACCCTATGCAGCTTTACTGTATCTTGGAATTGGGTTTGGTCTTTACTTGCGCAGGATAGGTGGGAGGCTTTGAAGATGATCTTGCGGGATCGTTGGAGCCACTGGTGAGATACCACTCTTGTAATGATAAAATCCTAACTTTGAACCGTTATCCGGTCAGAGAACAGTTTCAGGTGGGCAGTTTGACTGGGGCGGTCGCCTCCTAAAAGGTAACGGAGGCGTGCAAAGGTTCCCTCAGGCTGGTTGGACATCAGTCGTAGAGTGTAAAGGCATAAGGAAGCTTGACTGTCAGACCTACAAGTCGAGCAGGGACGAAAGTCGGTCTTAGTGATCTGACGGTACTGAGTGGAAAGGCCGTCACTCAACGGATAAAAGTTACTCTAGGGATAACAGGCTGA
>M03053_135_000000000-ALP1V_1_2112_5248_10871	
GGACAAAAAGACCCTATGCAGCTTTACTGTATCTTGGAATTGGGTTTGGTCTTTGCTTGCGCAGGATAGGTGGGAGGCTTTGAAGGCAATCTTGCGGGATTGCTGGAGCCACTGGTGAGATACCACTCTTGTAATGATAAAATCCTAACTTTGAACCGTTATCCGGTCAGAGAACAGTTTCAGGTGGGCAGTTTGACTGGGGCGGTCGCCTCCTAAAAGGTAACGGAGGCGTGCAAAGGTTCCCTCAGGCTGGTTGGACATCAGTCGTAGAGTGTAAAGGCATAAGGGAGCTTGACTGCAAGACTTACAAGTCGAGCAGAGACGAAAGTCGGCCTTAGTGATCCGACGGTTCCGAGTGGAAGGGCCGTCGCTCAACGGATAAAAGTTACTCTAGGGATAACAGGCTGA
>M03053_135_000000000-ALP1V_1_1113_25610_5934	
GGACAGAAAGACCCTATGAAGCTTTACTGTAACTTGAGATTGGTTTCGGGTTTTATTTGCGCAGAATAGGTGGGAGGCTATGAAAAAATACTTGTGGGTGTTTTGGAGCCATCAGTGAGATACCACTCTTGTAAAACTAGAAATCTAACTTTACACCATTATCTGGTTAAAAGACAGTCTCAGGCGGGCAGTTTGACTGGGGCGGTCGCCTCCTAAAAGGTAACGGAGGCGTACAAAGGTTTCCTCTGAACGTGTAGAAATCGTATCTAGAGTGTAAAGGCATAAGGAAGCTTGACTGTGAGACCTACAAGTCGAGCAGGGACGAAAGTCGGTCTTAGTGATCTGACGGTACTGAGTGGAAAGGCCGTCACTCAACGGATAAAAGTTACTCTAGGGATAACAGGCTGA
>M03053_135_000000000-ALP1V_1_1101_15826_13342	
GGACAAAAAGACCCTATGAAGCTTTACTGTATCTTGGAATTGGGTTTGGTCTTTACTTGCGCAGGATAGGTGGGAGGCTTTGAAGATGATCTTGCGGGATCGTTGGAGCCACTGGTGAGATACCACTCTTGTAATGATAAAATCCTAACTTTGAACCGTTATCCGGTCAGAGAACAGTTTCAGGTGGGCAGTTTGACTGGGGCGGTCGCCTCCTAAAAGGTAACGGAGGCGTGCAAAGGTTCCCTCAGGCTGGTTGGACATCAGTCGTAGAGTGTAAAGGCATAAGGGAGCTTGACTGCGAGACCAACAAGTCGAGCAGAGACGAAAGTCGGCCTTAGTGATCCGGCGCTTCCGAGTGGAAGGGGCGTCGCTCAACGGATAAAAGTTACTCTAGGGATAACAGGCTGA
>M03053_135_000000000-ALP1V_1_1115_28792_17053	
GGACAGAAAGACCCTATGCAGCTTTACTGTAACTTGAGATTGGTTTCGGGTTTTATTTGCGCAGAATAGGTGGGAGGCTATGAAAAAATACTTGTGGGTGTTTTGGAGCCATCAGTGAGATACCACTCTTGTAAAACTAGAAATCTAACTTTACACCATTATCTGGTTAAAAGACAGTCTCAGGCGGGCAGTTTGACTGGGGCGGTCGCCTCCTAAAAGGTAACGGAGGCGTACAAAGGTTTCCTCAAATCGGTCAGACATCGATTGTAGAGCGTAAAGGCATATGGAAGCTTAACTGCGAGACCTACAAGTCGAGCAGAGACGAAAGTCGGTCTTAGTGATCTGGCGGTATTACGTGGAAAAGCCGCCACTCAACGGATAAAAGTTACTCTAGGGATAACAGGCTGA
>M03053_135_000000000-ALP1V_1_1111_7785_11105	
GGACAGAAAGACCCTATGCAGCTTTACTGTAACTTGAGATTGGTTTCGGGTTTTATTTGCGCAGAATAGGTGGGAGGCTATGAAAAAATACTTGTGGGTGTTTTGGAGCCATCAGTGAGATACCACTCTTGTAAAACTAGAAATCTAACTTTACACCATTATCTGGTTAAAAGACAGTCTCAGGCGGGCAGTTTGACTGGGGCGGTCGCCTCCTAAAAGGTAACGGAGGCGTACAAAGGTTTCCTCAAATCGGTCAGACATCGATTGTAGAGCGTAAAGGCATATGGAAGCTTAACTGCGAGACCTACAAGTCGAGCAGAGACGAAAGTCGGTCTTAGTGATCTGACGGTTCCGAGTGGAAGGGCCGTCACTCAACGGATAAAAGTTACTCTAGGGATAACAGGCTGA
>M03053_135_000000000-ALP1V_1_1106_20098_21263	
GGACAGAAAGACCCTATGCAGCTTTACTGTAGCTTGATATTGGCTCCGGGCTTTGTTTGCGCAGGATAGGTGGGAGGCGTTGAAAATTTTCTTGCGGGGAAATTGGAGCCGTTGGTGAGATACCACTCTAACAATGCTAGGATTCTAACCCTATACCGTTATCCGGTTAGGGGACAGTTTCAGGTGGTCAGTTTGACTGGGGCGGTCGCCTCCCAAAAGGTAACGGAGGCGTGCAAAGGTTTCCTCAGGCTGGTCGGAAATCAGTCGTAGAGTGTAAAGGCATAAGGAAGCTTGATTGTGAGACCTACAAGTCGAACAAAGACGAAAGTCGGCCTTAGTGATCCGGCGGTTCCGAGTGGAAGGGCCGTCGCTCAACGGATAAAAGTTACTCTAGGGATAACAGGCTGA
>M03053_135_000000000-ALP1V_1_2104_16624_7175	
GGACAAAAAGACCCTATGCAGCTTTACTGTAGCTTGGTATTGTGCCCGGGCTCTGAATGCGCAGGATAGGTGGGAGACGTTGATCTCATGCTTGCGGGTATGAGTTAGTCACTGGTGAGATACCACTCTTTCAGAGCTAGGGTTCTAACGTTCACCCGTTATCCGGGGAGCGGACAGTATCAGGTGGGCAGTTTGACTGGGGCGGTCGCCTCCTAAAAGGTAACGGAGGCGCGCAAAGGTTTCCTCAGGCTGGTTGGAAATCAGCTGACGAGTGCAAAAGCAGAAGGAAGCTTGACTGTGAGACCTACAAGTCGAATAGGGACGAAAGTCGGCTTTAGTGATCCGACGGTTCTGAGTGGAAGGGCCGTCGCTCAACGGATAAAAGTTACTCTAGGGATAACAGGCTGA
>M03053_135_000000000-ALP1V_1_2114_6049_5834	
GGACAGAAAGACCCTATGCAGCTTTACTGTAACCTGGAATTGCTCTCAAGCTTATCTTGCGCAGCTTAGGTGGGAGGCTATGAACCTTTTCTTCTGGGAAGAGGGGAGCCATCAGTGAGATACCACTCTTGGTAAGCTAGAGCGCTCAGTCTTCACCGTCATCCGGTAAGACGACGGTTTCAGGCGGGCAGTTTGACTGGGGCAGTCACCTCCCAAAAGGTAATGGAGGTGTGCAAAGGTTCCCTCAGGCTGGACGGAAATCAGCCATAGAGTGTAAAAGCATAATGGAGCTTGACTGCGAGACTGACATGTCAAGCAGAGACGAAAGTCGGCTTTAGTGATCCGACGGTGCTGTGTGGAAAGGCCGTCGCTCAACGGATAAAAGTTACTCTAGGGATAACAGGCTGA
>M03053_135_000000000-ALP1V_1_1115_21340_6780	
GGACAGAAAGACCCTATGCAGCTTTACTGTAGCTTGATATTGGCTCCGGGCTTTGTTTGCGCAGGATAGGTGGGAGGCGTTGAAAATCTTCTCGTGGGAAGATGGGAGCCGTTGGTGAGATACCACTCTAACAATGCTAGGATTCTAACCCTACACCGTTATCCGGTTAGGGGACAGTTTCAGGTGGTCAGTTTGACTGGGGCGGTCGCCTCCCAAAAAGTAACGGAGGCGTGCAAAGGTTTCCTCAGGCTGGTCGGAAATCAGTCGTAGAGTGTAAAGGCATAAGGAAGCTTGATTGTGAGACCTACAAGTCGAACAAAGACGAAAGTCGGCCTTAGTGATCCGACGGTTCCGAGTGGAAGGGCCGTCGCTCAACGGATAAAAGTTACTCTAGGGATAACAGGCTGA
>M03053_135_000000000-ALP1V_1_1115_19072_11868	
GGACAGAAAGACCCTATGCAGCTTTACTGTAACTTGAAATTGAAATTGGACTTTAGTCGCGCAGTATAGGTGGGAGGCGTTGAGCATATTCTTGCGGGAATATAGGAGCCATCAGTGAGATACCACTCTTCTAATGTTAGATTTCTAACCTTGTACCATTATCTGGTCAAGGAACAGTTTCAGGCGGGCAGTTTGACTGGGGCGGTCGCCTCCCAAAAGGTAACGGAGGCGTACAAAGGTTTCCTCAGATCGTTCAGAAATCGATCTTCGAGTGCAAAGGCAAAAGGAAGCTTAACTGTGAGACCTACAAGTCGAGCAGAGACGAAAGTCGGTCTTAGTGATCTGACGCTGCTGTGTGGAAAGGGCGTCACTCAACGGATAAAAGTTACTCTAGGGATAACAGGCTGA
>M03053_135_000000000-ALP1V_1_1119_21380_10277	
GGACAGAAAGACCCTATGCAGCTTTACTGTAACTTGAGATTGGTTTCGGGTTTTATTTGCGCAGAATAGGTGGGAGGCTATGAAAAAATACTTGTGGGTGTTTTGGAGCCATCAGTGAGATACCACTCTTGTAAAACTAGAAATCTAACTTTACACCATTATCTGGTTAAAAGACAGTCTCAGGCGGGCAGTTTGACTGGGGCGGTCGCCTCCTAAAAGGTAACGGAGGCGTACAAAGGTTTCCTCAAATCGGTCAGACATCGATTGTAGAGCGTAAAGGCATATGGAAGCTTAACTGCGAGACCTACAAGTCGAGCAGAGACGAAAGTCGGTCTTAGTGATCTGGCGGTATTACGTGGAAAAGCCGCCACTCAACGGATAAAAGTTACTCTAGGGATAACAGGCTGA
>M03053_135_000000000-ALP1V_1_1111_16810_9991	
GGACAGAAAGACCCTATGAAGCTTTACTGTAGCTTGATATTGGCTCCGGGCTTTGTTTGCGCAGGATAGGTGGGAGGCGTTGAAAATTTTCTTGCGGGAAGATTGGAGCCGTTGGTGAGATACCACTCTAACAATGCTAGGATTCTAACCCTATACCGTTATCCGGTTAGGGGACAGTTTCAGGTGGTCAGTTTGACTGGGGCGGTCGCCTCCCAAAAGGTAACGGAGGCGTGCAAAGGTTTCCTCAGGCTGGTCGGAAATCAGTCGTAGAGTGTAAAGGCATAAGGAAGCTTGATTGTTAGACCTACAAGTCGAACAAAGACGAAAGTCGGCCTTAGTGATCCGACGGTTCCGAGTGGAAGGGCCGTCGCTCAACGGATAAAAGTTACTCTAGGGATAACAGGCTGA
>M03053_135_000000000-ALP1V_1_1115_18433_12535	
GGACAAAAAGACCCTATGAAGCTTTACTGTAACTTGAGATTGGTTTCGGGTTTTATTTGCGCAGAATAGGTGGGAGGCTATGAAAAAATACTTGTGGGTGTTTTGGAGCCATCAGTGAGATACCACTCTTGTAAAACTAGAAATCTAACTTTACACCATCATCTGGTTAAAAGACAGTCTCAGGCGGGCAGTTTGACTGGGGCGGTCGCCTCCTAAAAGGTAACGGAGGCGTACAAAGGTTTCCTCAAATCGGTCAGACATCGATTGTAGAGCGTAAAGGCATATGGAAGCTTAACTGCGAGACCTACAAGTCGAGCAGAGACGAAAGTCGGTCTTAGTGATCTGGCGGTATTACGTGGAAAAGCCGCCACTCAACGGATAAAAGTTACTCTAGGGATAACAGGCTGA
>M03053_135_000000000-ALP1V_1_2109_6214_8160	
GGACAAAAAGACCCTATGAAGCTTTACTGTAGCTTGATATTGGCTCCGGGCTTTGTTTGCGCAGGATAGGTGGGAGGCGTTGAAAACTTTCTCGTGGGAAGGTTGGAGCCGTTGGTGAGATACCACTCTAACAATGCTAGGATTCTAACCCTACACCGTTATCCGGTTAGGGGACAGTTTCAGGTGGTCAGTTTGACTGGGGCGGTCGCCTCCTAAAAGGTAACGGAGGCGTGCAAAGGTTTCCTCAGGCTGGTCGGAAATCAGTCGTAGAGTGTAAAGGCATAAGGAAGCTTGATTGTGAGACCTACAAGTCGAACAAAGACGAAAGTCGGCCTTAGTGATCCGACGGTTCCGAGTGGAAGGGCCGTCGCTCAACGGATAAAAGTTACTCTAGGGATAACAGGCTGA
>M03053_135_000000000-ALP1V_1_2118_15300_6518	
GGACAAAAAGACCCTATGCAGCTTTACTGTAACCTGGAATTGCTCTCAAGCTTATCTTGCGCAGCTTAGGTGGGAGGCTATGAACCTTTTCTTCTGGGAAGAGGGGAGCCATCAGTGAGATACCACTCTTGGTAAGCTAGAGCGCTCAGTCTTCACCGTCATCCGGTAAGACGACAGTTTCAGGCGGGCAGTTTGACTGGGGCAGTCACCTCCCAAAAGGTAATGGAGGTGTGCAAAGGTTCCCTCAGGCTGGACGGAAATCAGCCATAGAGTGTAAAAGCATAAGGGAGCTTGACTGCGAGACTGACATGTCAAGCAGAGACGAAAGTCGGCTTTAGTGATCCGACGGTGCTGTGTGGAAAGGCCGTCGCTCAACGGATAAAAGTTACTCTAGGGATAACAGGCTGA
>M03053_135_000000000-ALP1V_1_2109_19221_13977	
GGACAGAAAGACCCTATGCAGCTTTACTGTAACCTGGAATTGCTCTCAAGCTTATCTTGCGCAGCTTAGGTGGGAGGCTATGAACCTTTTCTTCTGGGAAGAGGGGAGCCATCAGTGAGATACCACTCTTGGTAAGCTAGAGCGCTCAGTCTTCACCGTCATCCGGTAAGACGACAGTTTCAGGCGGGCAGTTTGACTGGGGCAGTCACCTCCCAAAAGGTAACGGAGGCGTACAAAGGTTTCCTCAAATCGGTCAGACATCGATTGTAGAGCGTAAAGGCATATGGAAGCTTAACTGCGAGACCTACAAGTCGAGCAGAGACGAAAGTCGGTCTTAGTGATCTGGCGGTATTACGTGGAAAAGCCGCCACTCAACGGATAAAAGTTACTCTAGGGATAACAGGCTGA
>M03053_135_000000000-ALP1V_1_1107_10040_14276	
GGACAAAAAGACCCTATGAAGCTTTACTGTAACCTGGAATTGCTCTCAAGCTTATTTTGCGCAGCTTAGGTGGGAGGCTATGAACCTTTTCTTCTGGGAAGAGGGGAGCCATCAGTGAGATACCACTCTTGGTAAGCTAGAGCGCTCAGTCTTCACCGTCATCCGGTAAGACGACAGTTTCAGGCGGGCAGTTTGACTGGGGCAGTCACCTCCCAAAAGGTAATGGAGGTGTGCAAAGGTTCCCTCAGGCTGGACGGAAATCAGCCATAGAGTGTAAAAGCAAAAGGGAGCTTGACTGCGAGACTGACATGTCAAGCAGAGACGAAAGTCGGCTTTAGTGATCCGACGGTGCTGTGTGGAAAGGCCGTCGCTCAACGGATAAAAGTTACTCTAGGGATAACAGGCTGA
>M03053_135_000000000-ALP1V_1_1112_6427_21474	
GGACAGAAAGACCCTATGCAGCTTTACTGTATCTTGGAATTGGGTTTGGTCTTTACTTGCGCAGGATAGGTGGGAGGCTTTGAAGATGATCTTGCGGGATCGTTGAAGCCACTGGTGAGATACCACTCTTGTAATGATAAAATCCTAACTTTGAACCGTTATCCGGTCAGAGAACAGTTTCAGGTGGGCAGTTTGACTGGGGCGGTCGCCTCCTAAAAGGTAACGGAGGCGTGCAAAGGTTCCCTCAAATCGGTCAGACATCGATTGTAGAGCGTAAAGGCATATGGAAGCTTAACTGCGAGACCTACAAGTCGAGCAGAGACGAAAGTCGGTCTTAGTGATCTGGCGGTATTACGTGGAAAAGCCGCCACTCAACGGATAAAAGTTACTCTAGGGATAACAGGCTGA
>M03053_135_000000000-ALP1V_1_1113_12314_9460	
GGACAAAAAGACCCTATGAAGCTTTACTGTAACTTGAGATTGGTTTCGGGTTTTATTTGCGCAGAATAGGTGGGAGGCTATGAAAAAATACTTGTGGGTGTTTTGGAGCCATCAGTGAGATACCACTCTTGTAAAACTAGAAATCTAACTTTACACCATTATCTGGTTAAAAGACAGTCTCAGGCGGGCAGTTTGACTGGGGCGGTCGCCTCCTAAAAGGTAACGGAGGCGTACAAAGGTTTCCTCAAATCGGTCAGACATCGATTGTAGAGCGTAAAGGCATATGGAAGCTTAACTGCGAGACCTACAAGTCGAGCAGAGACGAAAGTCGGTCTTAGTGATCTGGCGGTATTACGTGGAAAAGCCGCCACTCAACGGATAAAAGTTACTCTAGGGATAACAGGCTGA
>M03053_135_000000000-ALP1V_1_1101_26271_12718	
GGACAGAAAGACCCTATGAAGCTTTACTGTAACTTGAAATTGAAATTGGACTTTAGTCGCGCAGTATAGGTGGGAGGCGTTGATAATATTCTTGCGGGAGTATTGGAGCTATCAGTGAGATACCACTCTTCTAATGTTAGATTTCTAACTTTGAACCATTAACTGGTCAGAGAACAGTTTCAGGCGGGCAGTTTGACTGGGGCGGTCGCCTCCCAAATGGTAACGGAGGCGTACAAAGGTTTCCTCTGAACGGGTAGAAATCGTATCTAGAGTGTAAAGGCATAAGGAAGCTTGACTGTGAGACCTACAAGTCGAACAGGGACGAAAGTCGGTCTTAGTGATCTGACGGTACTGAGTGGAAAGGCCGTCACTCAACGGATAAAAGTTACTCTAGGGATAACAGGCTGA
>M03053_135_000000000-ALP1V_1_1112_20609_23610	
GGACAGAAAGACCCTATGCAGCTTTACTGTAACCTGGAATTGCTCTCAAGCTTATCTTGCGCAGCTTAGGTGGGAGGCTATGAACCTTTTCTTCTGGGAAGAGGGGAGCCATCAGTGAGACACCACTCTTGGTAAGCTAGAGCGCTCAGTCTTCACCGTCATCCGGTAAGACGACAGTTTCAGGCGGGCAGTTTGACTGGGGCAGTCACCTCCCAAAAGGTAATGGAGGTGTGCAAAGGTTCCCTCAGGCTGGACGGAAATCAGCCATAGAGTGTAAAAGCATAAGGGAGCTTGACTGCGAGACTGACATGTCAAGCAGAGACGAAAGTCGGCTTTAGTGATCCGACGGTGCTGTGTGGAAAGGCCGTCGCTCAACGGATAAAAGTTACTCTAGGGATAACAGGCTGA
>M03053_135_000000000-ALP1V_1_1102_16225_18655	
GGACAGAAAGACCCTATGCAGCTTTACTGTATCTTGGAATTGGGTTTGGTCTTTACTTGCGCAGGATAGGTGGGAGGCTTTGAAGATGATCTTGCGGGATCGTTGGAGCCACTGGTGAGATACCACTCTTGTAATGATAAAATCCTAACTTTGAACCGTTATCCGGTCAGAGAACAGTTTCAGGTGGGCAGTTTGACTGGGGCGGTCGCCTCCTAAAAGGTAACGGAGGCGTGCAAAGGTTCCCTCAGGCTGGTTGGACATCAGTCGTAGAGTGTAAAGGCATAAGGGAGCTTGACTGCGAGACCAACAAGTCGAGCAGAGACGAAAGTCGGCCTTAGTGATCCGGCGCTTCCGAGTGGAAGGGGCGTCGCTCAACGGATAAAAGTTACTCTAGGGATAACAGGCTGA
>M03053_135_000000000-ALP1V_1_1117_24635_17669	
GGACAAAAAGACCCTATGCAGCTTTACTGTAACTTGAAATTGAAATTGGACTATAGTCGCGCAGTATAGGTGGGAGGCGTTGAAAATAATCTTGCGGGAATATTGGAGCCATCAGTGAGATACCACTCTTCTAATGTTAGATTTCTAACTTTGAACCATTATCTGGTCAAAGGACAGTTTCAGGCGGGCAGTTTGACTGGGGCGGTCGCCTCCCAAATGGTAACGGAGGCGTACAAAGGTTTCCTCTGAACGGGTAGAAATCGTATCTAGAGTGTAAAGGCATAAGGAAGCTTGACTGTGAGACCTACAAGTCGAACAGGGACGAAAGTCGGTCTTAGTGATCTGACGGTACTGAGTGGAAAGGCCGTCACTCAACGGATAAAAGTTACTCTAGGGATAACAGGCTGA
>M03053_135_000000000-ALP1V_1_2105_8828_4940	
GGACAAAAAGACCCTATGCAGCTTTACTGTAACCTGAAATTGAAATTGGACTTTATTCGCGCAGTATAGGTGGGAAGCGTTGAAAATATTCTTGCGGGAATATTGGAGCTATCAGTGAGATACCACTCTTGTAATGTTAGATTTCTAACTTTGAACCATTATCTGGTCAGAGAACAGTTTCAGGCGGGCAGTTTGACTGGGGCGGTCGCCTCCCAAACGGTAACGGAGGCGTACAAAGGTTTCCTCTGAACGTGTAGAAATCGTATCTAGAGTGTAAAGGCATAAGGAAGCTTGACTGTGAGACCTACAAGTCGAGCAGGGACGAAAGTCGGTCTTAGTGATCTGACGGTACTGAGTGGAAAGGCCGTCACTCAACGGATAAAAGTTACTCAGGGATAACAGGCTGA
>M03053_135_000000000-ALP1V_1_2109_14744_9054	
GGACAGAAAGACCCTATGCAGCTTTACTGTAGCTTGATATTGGCTCCGGGCTTTGTTTGCGCAGGATAGGTGGGAGGCGTTGAATAATTTCTTGCGGGAAATTAGGAGCCATTGGTGAGATACCACTCTAACAATGCTAGGATTCTAGCCCTAAACCGTTATCCGGTTAGGGAACAGTTTCAGGTGGTCAGTTTGACTGGGGCGGTCGCCTCCTAAAAGGTAACGGAGGCGTGCAAAGGTTTCCTCAGGCTGGTCGGAAATCAGTCGAAGAGTGTAAAGGCATAAGGAAGCTTGATTGTGAGACTTACAAGTCGAACAAAGACGAAAGTCGGCCTTAGTGATCCGACGGTTCCGAGTGGAAGGGCCGTCGCTCAACGGATAAAAGTTACTCTAGGGATAACAGGCTGA
>M03053_135_000000000-ALP1V_1_2109_27756_6623	
GGACAGAAAGACCCTATGCAGCTTTACTGTAACTTGAGATTGGTTTCGGGTTTTATTTGCGCAGAATAGGTGGGAGGCTATGAAAAAATACTTGTGGGTGTTTTGGAGCCATCAGTGAGATACCACTCTTGTAAAACTAGAAATCTAACTTTACACCATTATCTGGTTAAAAGACAGTCTCAGGCGGGCAGTTTGACTGGGGCGGTCGCCTCCTAAAAGGTAACGGAGGCGTACAAAGGTTTCCTCAAATCGGTCAGACATCGATTGTAGAGCGTAAAGGCATATGGAAGCTTAACTGCGAGACCTACAAGTCGAGCAGAGACGAAAGTCGGTCTTAGTGATCTGGCGGTATTACGTGGAAAAGCCGCCACTCAACGGATAAAAGTTACTCTAGGGATAACAGGCTGA
>M03053_135_000000000-ALP1V_1_1117_17521_17724	
GGACAGAAAGACCCTATGCAGCTTTACTGTATCTTGGAATTGGGTTTGGTCTTTACTTGCGCAGGATAGGTGGGAGGCTTTGAAGATGATCTTGCGGGATCGTTGGAGCCACTGGTGAGATACCACTCTTGTAATGATGAAATCCTAACTTTGAACCGTTATCCGGTCAGAGAACAGTTTCAGGTGGGCAGTTTGACTGGGGCGGTCGCCTCCTAAAAGGTAACGGAGGCGTGCAAAGGTTCCCTCAGGCTGGTTGGACATCAGTCGTAGAGTGTAATAGCATAGGCGAGCTTGACTGCGAGACTGACATGTCAAGCAGAGACGAAAGTCGGTTTTAGTGATCCGACGGTGCTGAGTGGAAAGGCCGTCGCTCAACGGATAAAAGTTACTCTAGGGATAACAGGCTGA
>M03053_135_000000000-ALP1V_1_1102_6150_5114	
GGACAAAAAGACCCTATGCAGCTTTACTGTAGCTTGGTATTGTGCCCGGGCTCTGAATGCGCAGGATAGGTGGGAGACGTTGATCTCATGGTTGCGGCTATGAGTTAGTCACTGGTGAGATACCACTCTTTCAGAGCTAGGGTTCTAACGTTCACCCGTTATCCGGGGAGCGGACAGTATCAGGTGGGCAGTTTGACTGGGGCGGTCGCCTCCTAAAAGGTAACGGAGGCGCACAAAGGTTTCCTCAGGCTGGTTGGAAATCAGCTGACGAGTGCAAAAGCAGAAGGAAGCTTGACTGTGAGACCTACAAGTCGAACAGGGACGAAAGTCGGTTTTAGTGATCCGACGGTTCTGAGTGGAAGGGCCGTCGCTCAACGGATAAAAGTTACTCTAGGGATAACAGGCTGA
>M03053_135_000000000-ALP1V_1_1103_6897_10644	
GGACAGAAAGACCCTATGAAGCTTTACTGTAACCTGGAATTGCTCTCAAGCTTATCTTGCGCAGCTTAGGTGGGAGGCTATGAACCTTTTCTTCTGGGAAGAGGGGAGCCATCAGTGAGATACCACTCTTGGTAAGCTAGAGCGCTCAGTCTTCACCGTCATCCGGTAAGACGACAGTTTCAGGCGGGCAGTTTGACTGGGGCAGTCACCTCCCAAAAGGTAATGGAGGTGTGCAAAGGTTCCCTCAGGCTGGACGGAAATCAGCCATAGAGTGTAAAAGCATAAGGGAGCTTGACTGCGAGACTGACATGTCAAGCAGAGACGAAAGTCGGCTTTAGTGATCCGACGGTGCTGTGTGGAAAGGCCGTCGCTCAACGGATAAAAGTTACTCTAGGGATAACAGGCTGA
>M03053_135_000000000-ALP1V_1_2102_10563_21322	
GGACAGAAAGACCCTATGCAGCTTTACTGTAGCTTGATATTGGCTCCGGGCCTTGTTTGCGCAGGATAGGTGGGAGGCGTTGAAAGTTTTCTTGCGGGAAGATTTGAGCCGTTGGTGAGATACCACTCTAACAATGCTAGGATTCTAACCCTATGTCGTTATCCGGCTAGGGGACAGTTTCAGGTGGTCAGTTTGACTGGGGCGGTCGCCTCCTAAAAGGTAACGGAGGCGTGCAAAGGTTCCCTCAGGCTGGACGGAAATCAGCCATAGAGTGTAAAAGCATAAGGGAGCTTGACTGCGAGACTGACATGTCAAGCAGAGACGAAAGTCGGCTTTAGTGATCCGACGGTGCTGTGTGGAAAGGCCGTCGCTCAACGGATAAAAGTTACTCTAGGGATAACAGGCTGA
>M03053_135_000000000-ALP1V_1_1103_9155_4709	
GGACAGAAAGACCCTATGAACCTTTACTGCAGCTTCGCCTTGGCGTTAGCAACAACATGTGTAGGATAGGTGGGAGGCTATGAAACCGGGGCGCCAGTTCCGGTGGAGCCATCCTTGAAATACCACCCTTATTGTTGCTGACGTCTAACCGCGGCCCGTTATCCGGGTCCGGGACATGGCGTGGCGGGCAGTTTGACTGGGGCGGTCGCCTCCCAAAGTGTAACGGAGGCGCGCGATGGTAGGCTCAGAGCGGTCGGAAATCGCTCGATGAGTGCAATGGCATAAGCCTGCCTGACTGCGAGACTGACAAGTCGAGCAGAGTCGAAAGACGGCCATAGTGATCCGGTGGTTCTGCGTGGAAGGGCCATCGCTCAACGAATAAAAGGTACTCTAGGGATAACAGGCTGA
>M03053_135_000000000-ALP1V_1_2107_18560_3762	
GGACAGAAAGACCCTATGCAGCTTTACTGTAACTTGAGATTGGTTTCGGGTTTTATTTGCGCAGAATAGGTGGGAGGCTATGAAAAAATACTTGTGGGTGTTTTGGAGCCATCAGTGAGATACCACTCTTGTAAAACTAGAAATCTAACTTTACACCATTATCTGGTTAAAAGACAGTCTCAGGCGGGCAGTTTGACTGGGGCGGTCGCCTCCTAAAAGGTAACGGAGGCGTACAAAGGTTTCCTCAAATCGGTCAGACATCGATTGTAGAGCGTAAAGGCATATGGAAGCTTAACTGCGAGACCTACAAGTCGAGCAGAGACGAAAGTCGGTCTTAGTGATCTGGCGGTATTACGTGGAAAAGCCGCCACTCAACGGATAAAAGTTACTCTAGGGATAACAGGCTGA
>M03053_135_000000000-ALP1V_1_2111_26868_10949	
GGACAGAAAGACCCTATGCAGCTTTACTGTAACTTGAGATTGGTTTCGGGTTTTATTTGCGCAGAATAGGTGGGAGGCTATGAAAAAATACTTGTGGGTGTTTTGGAGCCATCAGTGAGATACCACTCTTGTAAAACTAGAAATCTAACTTTACACCATTATCTGGTTAAAAGACAGTCCCAGGCGGGCAGTTTGACTGGGGCGGTCGCCTCCCAAAAGGTAACGGAGGCGTACAAAGGTTTCCTCAAATCGGTCGGACATCGATTGTAGAGCGTAAAGGCATATGGAAGCTTAACTGCGAGACCTACAAGTCGAGCAGAGACGAAAGTCGGTCTTAGTGATCTGACGGTATTGTGTGGAAAAGCCGTCACTCAACGGATAAAAGTTACTCTAGGGATAACAGGCTGA
>M03053_135_000000000-ALP1V_1_1115_6577_12930	
GGACAGAAAGACCCTATGCAGCTTTACTGTAACTTGAAATTGAAATTGGACTTTATTTGCGCAGTATAGGTGGGAGGCGTTGAGTTAATTCTTGCGGGAATTTAGGAGCCATCAGTGAGATACCACTCTGGTAATGTTAGATTTCTAACTTTGTATCATAATCTGGTCAAGGAACAGTTTCAGGCGGGCAGTTTGACTGGGGCGGTCGCCTCCCAAATGGTAACGGAGGCGTACAAAGGTTTCCTCAAATCGGTCAGACATCGATTGTAGAGCGTAAAGGCATATGGAAGCTTAACTGCGAGACCTACAAGTCGAGCAGAGACGAAAGTCGGTCTTAGTGATCTGGCGGTATTACGTGGAAAAGCCGCCACTCAACGGATAAAAGTTACTCTAGGGATAACAGGCTGA
>M03053_135_000000000-ALP1V_1_2107_17174_14257	
GGACAGAAAGACCCTATGCAGCTTTACTGTGACTTGATATTGGTTTCGCGCTTTGTTTGTGCAGTATAGGTGGGAGGCTTAAAGATGTAAGCTGTTAGTGAGATACCACTCTAACAATGCTCGGATTCTAACCTTATGTCGTTATCCGGCTAAGAGACAGTTTCAGGTGGTCAGTTTGACTGGGGCGGTCGCCTCCTAAAAGGTAACGGAGGCGCGCAAAGGTTTCTTCACGCTGGTTGGAAATCAGTCGTAGAGTGTAAAGGCATATGGAAGCTTAACTGCGAGACCTACAAGTCGAGCAGAGACGAAAGTCGGTCTTAGTGATCTGGCGGTATTACGTGGAAAAGCCGCCACTCAACGGATAAAAGTTACTCTAGGGATAACAGGCTGA
>M03053_135_000000000-ALP1V_1_2109_12511_18667	
GGACAGAAAGACCCTATGAAGCTTTACTGTAGCTTGATATTGGCTCCGGGCTTTGTTTGCGCAGGATAGGTGGGAGGCGTTGAAGATTTTCTTGCGGGAAGATTAGAGCCGTTGGTGAGATACCACTCTAACAATGCTAGGATTCTAACCCTATACCGTCATCCGGTTAGGGGACAGTTTCAGGTGGTCAGTTTGACTGGGGCGGTCGCCTCCCAAAAGGTAACGGAGGCGTGCAAAGGTTTCCTCAGGCTGGTCGGAAATCAGTCGTAGAGTGTAAAGGCATAAGGAAGCTTGATTGTGAGACCTACAAGTCGAACAGGGACGAAAGTCGGCTTTAGTGATCCGACGGTTCTGAGTGGAAGGGGCGTCGCTCAACGGATAAAAGTTACTCTAGGGATAACAGGCTGA
>M03053_135_000000000-ALP1V_1_1106_13120_21930	
GGACAGAAAGACCCTATGCAGCTTTACTGTAGCTTGATATTGGCTCCGGGCTTTGTTTGCGCAGGATAGGTGGGAGGCGTTGAAGATTTTCTTGCGGGAATTTCGGAGCCGTTGGTGAGATACCACTCTAACAATGCTAGGATTCTAACCCTACACCGTTATCCGGTTAGGGGACAGTTTCAGGTGGTCAGTTTGACTGGGGCGGTCGCCTCCCAAAAGGTAACGGAGGCGTGCAAAGGTTTCCTCAGGCTGGTCGGAAATCAGTCGTAGAGTGTAAAGGCATAAGGAAGCTTGATTGTGAGACCTACAAGTCGAACAAAGACGAAAGTCGGCCTTAGTGATCCGACGGTTCCGAGTGGAAGGGCCGTCGCTCAACGGATAAAAGTTACTCTAGGGATAACAGGCTGA
>M03053_135_000000000-ALP1V_1_1102_26073_12272	
GGACAGAAAGACCCTATGCAGCTTTACTGTAACCTGGAATTGCTTTCAAGCTTATTTTGCGCAGCTTAGGTGGGAGACGTTGAACTTCTTTTTCCGGAAAGGAGGGAGTCATCAGTGAGATACCACTCTTGGTAAGCTAGAGCGCTCATTTCTAACCGTTATCCGGTAGAAAGACAGTTTCAGGCGGGCAGTTTGACTGGGGCAGTCACCTCCCAAAAGGTAATGGAGGTGTACAAAGGTTCGCTCAGGCTGGACGGAAATCAGCCATAGAGTGTAAAAGCATAAGCGAGCTTGACTGCGAGACTGACATGTCAAGCAGAGACGAAAGTCGGTTTTAGTGATCCGACGGTGCTGAGTGGAAAGGCCGTCGCTCAACGGATAAAAGTTACTCTAGGGATAACAGGCTGA
>M03053_135_000000000-ALP1V_1_1118_21300_22120	
GGACAGAAAGACCCTATGAAGCTTTACTGTAACCTGGAATTGCTCTCAAGCTTATCTTGCGCAGCTTAGGTGGGAGGCTATGAACCTTTTCTTCTGGGAAGAGGGGAGCCATCAGTGAGATACCACTCTTGGTAAGCTAGAGCGCTCAGTCTTCACCGTCATCCGGTAAGACGACAGTTTCAGGCGGGCAGTTTGACTGGGGCAGTCACCTCCCAAAAGGTAATGGAGGTGTGCAAAGGTTCCCTCAGGCTGGACGGAAATCAGCCATAGAGTGTAAAAGCATAAGGGAGCTTGACTGCGAGACTGACATGTCAAGCAGAGACGAAAGTCGGCTTTAGTGATCCGACGGTGCTGTGTGGAAAGGCCGTCGCTCAACGGATAAAAGTTACTCTAGGGATAACAGGCTGA
>M03053_135_000000000-ALP1V_1_2106_9447_16418	
GGACAGAAAGACCCTATGCAGCTTTACTGTAACTTGAGATTGGTTTCGGGTTTTATTTGCGCAGAATAGGTGGGAGGCTATGAAAAAATACTTGTGGGTGTTTTGGAGCCATCAGTGAGATACCACTCTTGTAAAACTAGAAATCTAACTTTACACCATTATCTGGTTAAAAGACAGTCTCAGGCGGGCAGTTTGACTGGGGCGGTCGCCTCCTAAAAGGTAACGGAGGCGTACAAAGGTTTCCTCAAATCGGTCAGACATCGATTGTAGAGCGTAAAGGCATATGGAAGCTTAACTGTGAGACCTACAAGTCGAGCAGAGACGAAAGTCGGTCTTAGTGATCTGACGGTATTGTGTGGAAAAGCCGTCACTCAACGGATAAAAGTTACTCTAGGGATAACAGGCTGA
>M03053_135_000000000-ALP1V_1_1104_10994_7264	
GGACAAAAAGACCCTATGAAGCTTTACTGTAACTTGAAATTGAAATTGGACTTTATTTGCGCAGCATAGGTGGGAAGCTTTGAAGATATTTTTGCGGAAATATTGGAGCTATCAGTGAGATACCACTCTTGTAATGTTAGATTTCTAACTTTGTACCATTAGCTGGTCAAAGAACAGTTTCAGGCGGGCAGTTTGACTGGGGCGGTCGCCTCCTAAAAGGTAACGGAGGCGTGCAAAGGTTTCCTCAGGCTGGTCGGAAATCAGTCGTAGAGTGTAAAGGCATAAGGGAGCTTGATTGTGAGACTTACAAGTCAAACAAAGACGAAAGTCGGCCTTAGTGATCCGACGGTTCCGAGTGGAAGGGCCGTCGCTCAACGGATAAAAGTTACTCTAGGGATAACAGGCTGA
>M03053_135_000000000-ALP1V_1_1119_21324_20855	
GGACAAAAAGACCCTATGCAGCTTTACTGTAACTTGAAATTGAAATTGGACTTTAGTCGCGCAGTATAGGTGGGAGGCGTTGATGATATTCTTGCGGGAATATTGGAGCTATCAGTGAGATACCACTCTTCTAATGTTAGATTTCTAACTTTGAACCATCATCTGGTCAAAGAACAGTTTCAGGCGGGCAGTTTGACTGGGGCGGTCGCCTCCCAAATGGTAACGGAGGCGTACAAAGGTTTCCTCTGAACGGGTAGAAATCGTATCTAGAGTGTAAAGGCATAAGGAAGCTTGACTGTGAGACCTACAAGTCGAACAGGGACGAAAGTCGGTCTTAGTGATCTGACGGTACTGAGTGGAAAGGCCGTCACTCAACGGATAAAAGTTACTCTAGGGATAACAGGCTGA
>M03053_135_000000000-ALP1V_1_2102_26174_18419	
GGACAAAAAGACCCTATGCAGCTTTACTGTAACTTGAAATTGACTTCGGGTTTTATTCGCGCAGGATAGGTGGGAGACTTTGATCATATCTTTGCGGAGATAATGTAGTCGTTGGTGAGATACCACTCTTGTAAAACTAGAATTCTAACTTTGTTCCTTATATCAGGTCAAAGGACACTTTCAGGTGGGCAGTTTGACTGGGGCGGTCGCCTCCTAAAAGGTAACGGAGGTGTGCAAAGGTTTCCTCAGGCTGGTTGGAAACCAACCGTAGAATGCAAAGGTATAAGGAGACTTGATTGTGAGACATACCGGTCAAGCAAAGATGAAAGTCGGTCTTAGTGATCCGACGGTTCCGAGTGGAAGGACCGTCGCTCAACGGATAAAAGTTACTCTAGGGATAACAGGCTGA
>M03053_135_000000000-ALP1V_1_1113_7238_16253	
GGACAAAAAGACCCTATGCAGCTTTACTGTAGCTTGATATTGGCTCCGGGCTTTGTTTGCGCAGGATAGGTGGGAGGCGTTGAAAATCTTCTCGTGGGAAGGTTGGAGCCGTTGGTGAGATACCACTCTAACAATGCTAGGATTCTAACCCTATACCGTTATCCGGTTAGGGGACAGTTTCAGGTGGTCAGTTTGACTGGGGCGGTCGCCTCCTAAAAGGTAACGGAGGCGTGCAAAGGTTTCCTCAGGCTGGTCGGAAATCAGTCGTAGAGTGTAAAGGCATAAGGGAGCTTGATTGTGAGACTTACAAGTCAAACAAAGACGAAAGTCGGCCTTAGTGATCCGGCGGTACCGAGTGGAAGGGCCGTCGCTCAACGGATAAAAGTTACTCTAGGGATAACAGGCTGA
>M03053_135_000000000-ALP1V_1_2108_7297_19241	
GGACAGAAAGACCCTATGCAGCTTTACTGTAGCTTGATATTGGCTCCGGGCTTTGTTTGCGCAGGATAGGTGGGAGGCGTTGAAAGTTTTCTTGCGGGAAGATTTGAGCCGTTGGTGAGATACCACTCTAACAATGCTAGGATTCTAACCCTATGTCGTTATCCGGCTAGGGGACAGTTTCAGGTGGTCAGTTTGACTGGGGCGGTCGCCTCCTAAAAGGTAACGGAGGCGTGCAAAGGTTCCCTCAGGCTGGTTGGAAATCAGTCGTAGAGTGTAAAGGCATAAGGGAGCTTGATTGTGAGACATACAAGTCGAACAAAGACGAAAGTCGGCCTTAGTGATCCGGCGGTACCGAGTGGAAGGGCCGTCGCTCAACGGATAAAAGTTACTCTAGGGATAACAGGCTGA
>M03053_135_000000000-ALP1V_1_1117_10874_3149	
GGACAGAAAGACCCTATGCAGCTTTACTGTAGCTTGATATTGGCTCCAAGCTTTGTTTGCGCAGGATAGGTGGGAGGCATTGAAAATTTCCTTGCGGGGAGATTTGAGCCGTTGGTGAGATACCACTCTAACAATGCTAGGATTCTAACCCTATACTGCTATACAGTTAGGGAACAGTTTCAGGTGGTCAGTTTGACTGGGGCGGTCGCCTCTTAAAAGGTAACGGAGGCGTGCAAAGGTTTCCTCAGGCTGGTCGGAAATCAGTCGTAGAGTGTAAAGGCATAAGGAAGCCTGATTGTAAGACTTACAAGTCAAACAAAGACGAAAGTCGGCCTTAGTGATCCGACGGTTCCGAGTGGAAGGGCCGTCGCTCAACGGATAAAAGTTACTCTAGGGATAACAGGCTGA
>M03053_135_000000000-ALP1V_1_1108_22356_19715	
GGACAGAAAGACCCTATGCAGCTTTACTGTAGCTTGATATTGGCTCCGGGCTTTGTTTGCGCAGGATAGGTGGGAGGCGATGAAGATGTTCTTGCGGGGATATTGGAGCCGTTGGTGAGATACCACTCTAACAATGCTAGGATTCTAACCCTATACCGTTATCCGGTTAGGGAACACTCTCAGGTGGGCAGTTTGACTGGGGCGGTCGCCTCCTAAAAGGTAACGGAGGCGCACAAAGGTTTCCTCAGATCGTATAGAAATCGATCGTAGAGTGTAAAGGCATAAGGAAGCTTGACTGCGAGACCTACAAGTCGAGCAGAGACGAAAGTCGGTCTTAGTGATCCGACGATACTGAGTGGAAAGGTCGTCGCTCAACGGATAAAAGTTACTCTAGGGATAACAGGCTGA
>M03053_135_000000000-ALP1V_1_2119_28731_11079	
GGACAAAAAGACCCTATGAAGCTTTACTGTAACTTGAGATTGGTTTCGGGTTTTATTTGCGCAGAATAGGTGGGAGGCTATGAAAAAATACTTGTGGGTGTTTTGGAGCCATCAGTGAGATACCACTCTTGTAAAACTAGAAATCTAACTTTACACCATTATCTGGTTAAAAGACAGTCTCAGGCGGGCAGTTTGACTGGGGCGGTCGCCTCCTAAAAGGTAACGGAGGCGTACAAAGGTTTCCTCAAATCGGTCAGACATCGATTGTAGAGCGTAAAGGCATATGGAAGCTTAACTGCGAGACCTACAAGTCGAGCAGAGACGAAAGTCGGTCTTAGTGATCTGGCGGTATTACGTGGAAAAGCCGCCACTCAACGGATAAAAGTTACTCTAGGGATAACAGGCTGA
>M03053_135_000000000-ALP1V_1_2119_22352_24108	
GGACAAAAAGACCCTATGAAGCTTTACTGTAACTTGAGATTGGTTTCGGGTTTTATTTGCGCAGAATAGGTGGGAGGCTATGAAAAAATACTTGTGGGTGTTTTGGAGCCATCAGTGAGATACCACTCTTGTAAAACTAGAAATCTAACTTTACACCATTATCTGGTTAAAAGACAGTCTCAGGCGGGCAGTTTGACTGGGGCGGTCGCCTCCTAAAAGGTAACGGAGGCGTACAAAGGTTTCCTCAAATCGGTCAGACATCGATTGTAGAGCGTAAAGGCATATGGAAGCTTAACTGCGAGACCTACAAGTCGAGCAGAGACGAAAGTCGGTCTTAGTGATCTGGCGGTATTACGTGGAAAAGCCGCCACTCAACGGATAAAAGTTACTCTAGGGATAACAGGCTGA
>M03053_135_000000000-ALP1V_1_1107_6263_17750	
GGACAGAAAGACCCTATGCAGCTTTACTGTAGCTTGATATTGGCTCCGGGCTTTATTTGCGCAGGATAGGTGGGAGGCGTTGAAGATTCTTTTGCGGAAGAGTTGGAGCCATTGGTGAGATACCACTCTAATAAAGCTAGGATTCTAACCCTATACCGTCATCCGGTTAGGGGACAGTTTCAGGTGGTCAGTTTGACTGGGGCGGTCGCCTCCTAAAAGGTAACGGAGGCGTGCAAAGGTTTCCTCAGACTGGTCGGAAATCAGTCGTAGAGTGTAAAGGCATAAGGAAGCTTGATTGTGAGACCTACAAGTCGAACAAAGACGAAAGTCGGCCTTAGTGATCCGGCGGTACCAAGTGGAAGGGCCGTCGCTCAACGGATAAAAGTTACTCTAGGGATAACAGGCTGA
>M03053_135_000000000-ALP1V_1_1112_3292_14297	
GGACAGAAAGACCCTATGCAGCTTTACTGTAGCTTGATATTGGCTCCGGGCTTTGTTTGCGCAGGATAGGTGGGAGGCGTTGAAAATTCTCTTGCGGGAGGATTCGAGCCGTTGGTGAGATACCACTCTAACAATGCTAGGATTCTAACCCTACACCGTTATCCGGTTAGGGGACAGTTTCAGGTGGTCAGTTTGACTGGGGCGGTCGCCTCCCAAAAGGTAACGGAGGCGTGCAAAGGTTTCCTCAGGCTGGTCGGAAATCAGTCGTAGAGTGTAAAGGCATAAGGAAGCTTGATTGTGAGACCTACAAGTCGAACAAAGACGAAAGTCGGCCTTAGTGATCCGACGGTTCCGAGTGGAAGGGCCGTCGCTCAACGGATAAAAGTTACTCTAGGGATAACAGGCTGA
>M03053_135_000000000-ALP1V_1_1119_25517_3751	
GGACAGAAAGACCCTATGAAGCTTTACTGTATCTTGGAATTGGGTTTGGTCTTTACTTGCGCAGGATAGGTGGGAGGCTTTGAAGATGATCTTGCGGGATCGTTGGAGCCACTGGTGAGATACCACTCTTGTAATGATAAAATCCTAACTTTGAACCGTTATCCGGTCAGAGAACAGTTTCAGGTGGGCAGTTTGACTGGGGCGGTCGCCTCCTAAAAGGTAACGGAGGCGTGCAAAGGTTCCCTCAGGCTGGTTGGACATCAGTCGTAGAGTGTAAAGGCATAAGGGAGCTTGACTGCGAGACCAACAAGTCGAGCAGAGACGAAGGTCGGCCTTAGTGATCCGGCGCTTCCGAGTGGAAGGGGCGTCGCCCAACGGATAAAAGTTACTCTAGGGATAACAGGCTGA
>M03053_135_000000000-ALP1V_1_2118_19622_24500	
GGACAAAAAGACCCTATGAAGCTTTACTGTAGCTTGATATTGGCTTCGAGCTTTGTTTGTGCAGTATAAGTGGGAGGCATTAACAATTTTCTTGTGGGAACAATAGGGCCATTAGTGAGATACCACTCTAACAAGGCTAGAATTCTAACCTTAGGTCGTTATCCGATTAAGGGACAGTTTTAGGTGGGCAGTTTGACTGGGGCGGTCGCCTCCTAAAAGGTAACGGAGGTGTGCAAAGGTTTCCTCAGGCTGGTTGGAAACCAACCGTAGAATGCAAAGGTATAAGGAGACTTGATTGTGAGACATACCGGTCAAGCAAAGATGAAAGTCGGTCTTAGTGATCCGACGGTTCCGAGTGGAAGGACCGTCGCTCAACGGATAAAAGTTACTCTAGGGATAACAGGCTGA
>M03053_135_000000000-ALP1V_1_2112_17258_14279	
GGACAGAAAGACCCTATGAAGCTTTACTGTATCTTGGAATTGGGTTTGGTCTTTACTTGCGCAGGATAGGTGGGAGGCTTTGAAGATGATCTTGCGGGATCGTTGGAGCCACTGGTGAGATACCACTCTTGTAATGATAAAATCCTAACTTTGAACCGTTATCCGGTCAGAGAACAGTTTCAGGTGGGCAGTTTGACTGGGGCGGTCGCCTCCCAAAAGGTAACGGAGGCGTGCAAAGGTTCCCTCAGGCTGGTTGGACATCAGTCGTAGAGTGTAAAGGCATAAGGGAGCTTGACTGCGAGACCAACAAGTCGAGCAGAGACGAAAGTCGGCCTTAGTGATCCGGCGCTTCCGAGTGGAAGGGGCGTCGCTCAACGGATAAAAGTTACTCTAGGGATAACAGGCTGA
>M03053_135_000000000-ALP1V_1_2112_22454_8751	
GGACAGAAAGACCCTATGCAGCTTTACTGTATCTTGGAATTGGGTTTGGTCTTTACTTGCGCAGGATAGGTGGGAGGCTTTGAAGATGATCTTGCGGGATCGTTGGAGCCACTGGTGAGATACCACTCTTGTAATGATAAAATCCTAACTTTGAACCGTTATCCGGTCAGAGAACAGTTTCAGGTGGGCAGTTTGACTGGGGCGGTCGCCTCCTAAAAGGTAACGGAGGCGTGCAAAGGTTCCCTCAGGCTGGTTGGACATCAGTCGTAGAGTGTAAAGGCATAAGGGAGCTTGACTGCGAGACCAACAAGTCGAGCAGAGACGAAAGTCGGCCTTAGTGATCCGGCGCTTCCGAGTGGAAGGGGCGTCGCTCAACGGATAAAAGTTACTCTAGGGATAACAGGCTGA
>M03053_135_000000000-ALP1V_1_2103_15634_12864	
GGACAAAAAGACCCTATGCAGCTTTACTGTAACTTGAGATTGGTTTCGGGTTTTATTTGCGCAGAATAGGTGGGAGGCTATGAAAAAATACTTGTGGGTGTTTTGGAGCCATCAGTGAGATACCACTCTTGTAAAACTAGAAATCTAACTTTACACCATTATCTGGTTAAAAGACAGTCTCAGGCGGGCAGTTTGACTGGGGCGGTCGCCTCCTAAAAGGTAACGGAGGCGTACAAAGGTTTCCTCAAATCGGTCAGACATCGATTGTAGAGCGTAAAGGCATATGGAAGCTTAACTGCGAGACCTACAAGTCGAGCAGAGACGAAAGTCGGTCTTAGTGATCTGGCGGTATTACGTGGAAAAGCCGCCACTCAACGGATAAAAGTTACTCTAGGGATAACAGGCTGA
>M03053_135_000000000-ALP1V_1_2116_7622_12711	
GGACAGAAAGACCCTATGCAGCTTTACTGTAGCTTGGTATTGTGCCCGGGCTCTGAATGCGCAGGATAGGTGGGAGACGTTGATCTCATGGTTGCGGCTATGAGTTAGTCACTGGTGAGATACCACTCTTTCAGAGCTAGGGTTCTAACGTTCACCCGTTATCCGGGGAGCGGACAGTCTCAGGCGGGCAGTTTGACTGGGGCGGTCGCCTCCTAAAAGGTAACGGAGGCGTACAAAGGTTTCCTCAAATCGGTCAGACATCGATTGTAGAGCGTAAAGGCATATGGAAGCTTAACTGCGAGACCTACAAGTCGAGCAGAGACGAAAGTCGGTCTTAGTGATCTGGCGGTATTACGTGGAAAAGCCGCCACTCAACGGATAAAAGTTACTCTAGGGATAACAGGCTGA
>M03053_135_000000000-ALP1V_1_1104_13710_7172	
GGACAGAAAGACCCTATGCAGCTTTACTGTAACCTGAAATTGAAATTGGACTTTAGTCGCGCAGTATAGGTGGGAGGCGTTGAAAGTATTCTTGCGGGAATACCTGAGCTATCAGTGAGATACCACTCTTCTAATGTTAGATTTCTAACTTTGAACCATTATCTGGTCAAAGAACAGTTTCAGGCGGGCAGTTTGACTGGGGCGGTCGCCTCCCAAATGGTAACGGAGGCGTACAAAGGTTTCCTCTGAACGGGTAGAAATCGTATCTAGAGTGTAAAGGCATATGGAAGCTTAACTGCGAGACCTACAAGTCGAGCAGAGACGAAAGTCGGTCTTAGTGATCTGGCGGTATTACGTGGAAAAGCCGCCACTCAACGGATAAAAGTTACTCTAGGGATAACAGGCTGA
>M03053_135_000000000-ALP1V_1_2103_23834_14793	
GGACAGAAAGACCCTATGCAGCTTTACTGTAACCTGGAATTGCCTTCAAGCTTATTTTGCGCAGCTTAGGTGGGAGGCTACGAACCTTTTCTTCCGGGAAGAGGGGAGCCATCAGTGAGATACCACTCTTGGTAAGCTAGAAAGCTCAGTCTTAACCGTTATCCGGTAAGATGACAGTTTCAGGCGGGCAGTTTGACTGGGGCAGTCACCTCCCAAAAGGTAATGGAGGTGCACAAAGGTTCCCTCAGGTTGGACGGAAATCAACCATAGAGTATAAAAGCATAAGGGAGCTTGACTGCGAGACTGACATGTCAAGCAGAGACGAAAGTCGGTTTTAGTGATCCGACGGTGCTGCGTGGAAAGGCCGTCGCTCAACGGATAAAAGTTACTCTAGGGATAACAGGCTGA
>M03053_135_000000000-ALP1V_1_2113_17677_4799	
GGACAAAAAGACCCTATGCAGCTTTACTGTATCTTGGAATTGGGTTTGGTCTTTACTTGCGCAGGATAGGTGGGAGGCTTTGAAGATGATCTTGCGGGATCGTTGGAGCCACTGGTGAGATACCACTCTTGTAATGATAAAATCCTAACTTTGAACCGTTATCCGGTCAGAGAACAGTTTCAGGTGGGCAGTTTGACTGGGGCGGTCGCCTCCTAAAAGGTAACGGAGGCGTGCAAAGGTTTCCTCAGGCTGGTCGGAAATCAGTCGTAGAGTGTAAAGGCATAAGGAAGCTTGATTGTGAGACCTACAAGTCGAACAAAGACGAAAGTCGGCCTTAGTGGTCCGACGGTTCCGAGTGGAAGGGCCGTCGCTCAACGGATAAAAGTTACTCTAGGGATAACAGGCTGA
>M03053_135_000000000-ALP1V_1_1108_21008_19372	
GGACAGAAAGACCCTATGAAGCTTTACTGTAACTTGAAATTGAAATTGGACTTTAGTCGCGCAGTATAGGTGGGAGGCGTTGAGCATATTCTTGCGGGAATATAGGAGCCATCAGTGAGATACCACTCTTCTAATGTTAGATTTCTAACCTTGTACCATTATCTGGTCAAGGAACAGTTTCAGGCGGGCAGTTTGACTGGGGCGGTCGCCTCCCAAACGGTAACGGAGGCGTACAAAGGTTTCCTCTGAACGGATAGAAATCGTATCTAGAGTATAAAGGCATAAGGAAGCTTGACTGTGAGACCTACAAGTCGAGCAGGGACGAAAGTCGGTCTTAGTGATCTGACGGTACTGAGTGGAAAGGCCGTCACTCAACGGATAAAAGTTACTCTAGGGATAACAGGCTGA
>M03053_135_000000000-ALP1V_1_2119_10496_14534	
GGACAAAAAGACCCTATGCAGCTTTACTGTAACCTGGAATTGCTTTCAAGCTTATTTTGCGCAGCTTAGGTGGGAGGCTACGAACCTTTTCTTCCGGGAAGAGGGGAGCCATCAGTGAGATACCACTCTTGGTAAGCTAGAAAGCTCAGTCTTAACCGTTATCCGGTAAGATGACAGTTTCAGGCGGGCAGTTTGACTGGGGCAGTCACCTCCCAAAAGGTAATGGAGGTGCACAAAGGTCCCCTCAGGTTGGACGGAAATCAACCATAGAGTGTAAAAGCATAAGGGAGCTTGACTGCGAGACTGACATGTCAAGCAGAGACGAAAGTCGGCCTTAGTGATCCGGCGCTTCCGAGTGGAAGGGGCGTCGCTCAACGGATAAAAGTTACTCTAGGGATAACAGGCTGA
>M03053_135_000000000-ALP1V_1_2109_23901_3130	
GGACAGAAAGACCCTATGCAGCTTTACTGTAACTTGAGATTGGTTTCGGGTTTTATTTGCGCAGAATAGGTGGGAGGCTATGAAAAAATACTTGTGGGTGTTTTGGAGCCATCAGTGAGATACCACTCTTGTAAAACTAGAAATCTAACTTTACACCATTATCTGGTTAAAAGACAGTCTCAGGCGGGCAGTTTGACTGGGGCGGTCGCCTCCTAAAAGGTAACGGAGGCGTACAAAGGTTTCCTCAAATCGGTCAGACATCGATTGTAGAGCGTAAAGGCATATGGAAGCTTAACTGCGAGACCTACAAGTCGAGCAGAGACGAAAGTCGGTCTTAGTGATCTGGCGGTATTACGTGGAAAAGCCGCCACTCAACGGATAAAAGTTACTCTAGGGATAACAGGCTGA
>M03053_135_000000000-ALP1V_1_2110_28204_17555	
GGACAGAAAGACCCTATGCAGCTTTACTGTAACTTGAGATTGGTTTCAGGTTTTATTTGCGCAGAATAGGTGGGAGGCTATGAAAAAATACTTGTGGGTGTTTTGGAGCCATCAGTGAGATACCACTCTTGTAAAACTAGAAATCTAACTTTACACCATTATCTGGTTAAAAGACAGTCTCAGGCGGGCAGTTTGACTGGGGCGGTCGCCTCCTAAAAGGTAACGGAGGCGTACAAAGGTTTCCTCAAATCGGTCAGACATCGATTGTAGAGCGTAAAGGCATATGGAAGCTTAACTGCGAGACCTACAAGTCGAGCAGAGACGAAAGTCGGTCTTAGTGATCTGGCGGTATTACGTGGAAAAGCCGCCACTCAACGGATAAAAGTTACTCTAGGGATAACAGGCTGA
>M03053_135_000000000-ALP1V_1_1111_25744_11913	
GGACAAAAAGACCCTATGAAGCTTTACTGTAGCTTGATATTGGCTCCGGGCTTTGTTTGCGCAGGATAGGTGGGAGGCGTTGAAAATCTTCTCGTGGGAAGATGGGAGCCGTTGGTGAGATACCACTCTAACAATGCTAGGATTCTAACCCTACACCGTTATCCGGTTAGGGGACAGTTTCAGGTGGTCAGTTTGACTGGGGCGGTCGCCTCCCAAAAAGTAACGGAGGCGTGCAAAGGTTTCCTCAGGCTGGTCGGAAATCAGTCGTAGAGTGTAAAGGCATAAGGAAGCTTGATTGTGAGACCTACAAGTCGAACAAAGACGAAAGTCGGCCTTAGTGATCCGACGGTTCCGAGTGGAAGGGCCGTCGCTCAACGGATAAAAGTTACTCTAGGGATAACAGGCTGA
>M03053_135_000000000-ALP1V_1_2104_8054_15363	
GGACAAAAAGACCCTATGCAGCTTTACTGTGACTTGATATTGGTTTCGCGCTTTGTTTGTGCAGTATAGGTGGGAGGCTTAAAGATGTAAGCTGTTAGTGAGATACCACTCTAACAATGCTCGGATTCTAACCTTATGTCGTTATCCGGCTAAGAGACAGTTTCAGGTGGTCAGTTTGACTGGGGCGGTCGCCTCCTAAAAGGTGACGGAGGCGCGCAAAGGTTTCTTCACGCTGGTTGGAAATCAGTCGTAGAGTGTAAAGGCATAAAGAAGCTTGATTGTAAGACTTACAAGTCGAACAAAGACTAAAGTCGGCCTTAGTGATCCGGCGGTATCGAGTGGAAAGGCCGCCGCTCAACGAATAAAAGTTACTCTAGGGATAACAGGCTGA
>M03053_135_000000000-ALP1V_1_1113_12372_4216	
GGACAGAAAGACCCTATGCAGCTTTACTGTAACCTGGAATTGCTTTCAAGCTTATTTTGCGCAGCTTAGGTGGGAGGCTACGAACCTTTTCTTCCGGGAAGAGGGGAGCCATCAGTGAGATACCACTCTTGGTAAGCTAGAAAGCTCAGTCTTAACCGTTATCCGGTAAGATGACAGTTTCAGGCGGGCAGTTTGACTGGGGCAGTCACCTCCCAAAAGGTAATGGAGGTGCACAAAGGTTCCCTCAGGTTGGACGGAAATCAACCATAGAGTGTAAAAGCATAAGGGAGCTTGACTGCGAGACTGACATGTCAAGCAGAGACGAAAGTCGGTTTTAGTGATCCGACGGTGCTGCGTGGAAAGGCCGTCGCTCAACGGATAAAAGTTACTCTAGGGATAACAGGCTGA
>M03053_135_000000000-ALP1V_1_2110_18770_7588	
GGACAGAAAGACCCTATGCAGCTTTACTGTAGCTTGGTATTGTGCCCGGGCTCTGAATGCGCAGGATAGGTGGGAGACGTTGATCTCATGGTTGCGGCTATGAGTTAGTCACTGGTGAGATACCACTCTTTCAGAGCTAGGGTTCTAACGTTCACCCGTTATCCGGGGAGCGGACAGTCTCAGGCGGGCAGTTTGACTGGGGCGGTCGCCTCCTAAAAGGTAACGGAGGCGTACAAAGGTTTCCTCAAATCGGTCAGACATCGATTGTAGAGCGTAAAGGCATATGGAAGCTTAACTGCGAGACCTACAAGTCGAGCAGAGACGAAAGTCGGTCTTAGTGATCTGGCGGTATTACGTGGAAAAGCCGCCACTCAACGGATAAAAGTTACTCTAGGGATAACAGGCTGA
>M03053_135_000000000-ALP1V_1_1115_11470_7169	
GGACAGAAAGACCCTATGAAGCTTTACTGTAGCTTGGTATTGTGCCCGGGCTCTGAATGCGCAGGATAGGTGGGAGACGTTGATCTCATGGTTGCGGCTATGAGTTAGTCACTGGTGAGATACCACTCTTTCAGAGCTAGGGTTCTAACGTTCACCCGTTATCCGGGGAGCGGACAGTATCAGGTGGGCAGTTTGACTGGGGCGGTCGCCTCCTAAAAGGTAACGGAGGCGCACAAAGGTTTCCTCAGGCTGGTTGGAAATCAGCTGACGAGTGCAAAAGCAGAAGGAAGCTTGACTGCAAGACCTACAAGTCGAGCAGGGGCGAAAGCCGGCCTTAGTGATCCGACGGTTCCGCGTGGAAGGGCCGTCGCTAAACGGATAAAAGTTACTCTAGGGATAACAGGCTGA
>M03053_135_000000000-ALP1V_1_2111_26168_17457	
GGACAAAAAGACCCTATGCAGCTTTACTGTAGCTTGATATTGGCTCCGGGCTTTGTTTGCGCAGGATAGGTGGGAGGCGTTGAAAATTTTCTTGCGGGGGAATTGGAGCCGTTGGTGAGATACCACTCTAACAATGCTAGGATTCTAACCCTATACCGTTATCCGGTTAGGGGACAGTTTCAGGTGGTCAGTTTGACTGGGGCGGTCGCCTCCCAAAAGGTAACGGAGGCGTGCAAAGGTTTCCTCAGGCTGGTCGGAAATCAGTCGTAGAGTGTAAAGGCATAAGGAAGCTTGATTGTTAGACCTACAAGTCGAACAAAGACGAAAGTCGGCCTTAGTGATCCGACGGTTCCGAGTGGAAGGGCCGTCGCTCAACGGATAAAAGTTACTCTAGGGATAACAGGCTGA
>M03053_135_000000000-ALP1V_1_1101_18556_12193	
GGACAGAAAGACCCTATGAAGCTTTACTGTATCTTGAAATTGAGTTTTGATTCTATTTGCGCAGAATAGGTGGGAGACGTTGAAATTACTTTTACGGAAGTAGTGGAGTCATTAGTGAGATACCACTCTGATATAATTGAGCCTCTCACTTTATACCGTAATCCGGTTAAAAGACAGTTTCAGGTGGGCAGTTTGACTGGGGCGGTCGCCTCCTAAAAGGTAACGGAGGCGTACAAAGGTTTCCTCAGATCGGTCAGAAATCGATCTTAGAGTGTAAAGGCAAAAGGAAGCTTAACTGTGAGACAAACAAGTCGAGCAGATACGAAAGTAGGTCTTAGTGATCTGACGCTGCTGTGTGGAAAGGGCGTCACTCAACGGATAAAAGTTACTCTAGGGATAACAGGCTGA
>M03053_135_000000000-ALP1V_1_2112_21496_10956	
GGACAGAAAGACCCTATGCAGCTTTACTGTAACTTGAAATTGAAATTGGACTTTAGTCGCGCAGCATAGGTGGGAGGCGTTGATAATATTCTTGCGGGAATATTGGAGCTATCAGTGAGATACCACCCTTCTAATGTTAGATTTCTAACTTTGAACCATCATCTGGTCAAAGAACAGTTTCAGGCGGGCAGTTTGACTGGGGCGGTCGCCTCCCAAATGGTAACGGAGGCGTACAAAGGTTTCCTCTGAACGGGTAGAAATCGTATCTAGAGTGTAAAGGCATAAGGAAGCTTGACTGTGAGACCTACAAGTCGAACAGGGACGAAAGTCGGTCTTAGTGATCTGACGGTACTGAGTGGAAAGGCCGTCACTCAACGGATAAAAGTTACTCTAGGGATAACAGGCTGA
>M03053_135_000000000-ALP1V_1_1105_4740_13758	
GGACAAAAAGACCCTATGAAGCTTTACTGTAACCTGGAATTGCTCTCAAGCTTATCTTGCGCAGCTTAGGTGGGAGGCTATGAACCTTTTCTTCCGGGAAGAGGGGAGCCATCAGTGAGATACCACTCTTGGTAAGCTAGAGCGCTCAGTCTTCACCGCTATCCGGTAAGACGACAGTTTCAGGCGGGCAGTTTGACTGGGGCAGTCACCTCCCAAAAGGTAATGGAGGTGTGCAAAGGTTCCCTCAGGCTGGACGGAAATCAGTCATAGAGTGTAAAGGCATAAGGAAGCTTGATTGTGAGACTTACAAGTCGAACAAAGACGAAAGTCGGCCTTAGTGATCCGACGGTTCCGAATGGAAGGGCCGTCGCTCAACGGATAAAAGTTACTCTAGGGATAACAGGCTGA
>M03053_135_000000000-ALP1V_1_2112_24210_21993	
GGACAAAAAGACCCTATGAAGCTTTACTGTATCCTGATATTGAATTTTGATTATATTTGCGCAGTATAGGTGGGAGACTATGATAGTGTTCTTGCGGGGACAACGGAGTCATCAGTGAGATACCACTCTTGTATAATTGAACTTCTAACTTCATACCGTTAGCCGGTTGAAAGACAGTTTCAGGTGGGCAGTTTGACTGGGGTGGTCGCCTCCCAAAAGGTAACGGAGGCGTACAAAGGTTCCCTCAGATCGGTCAGAAATCGATCTTAGAGTGTAAAGGCAAAAGGGAGCTTAACTGTGAGACAAACAAGTCGAGCAGAGACGAAAGTCGGTCTTAGTGATCTGACGATGCTGTGTGGAAAGGTCGTCACTCAACGGATAAAAGTTACTCTAGGGATAACAGGCTGA
>M03053_135_000000000-ALP1V_1_2115_8246_16770	
GGACAAAAAGACCCTATGCAGCTTTACTGTAACTTGAGATTGGTTTCGGGTTTTATTTGCGCAGAATAGGTGGGAGGCTATGAAAAAATACTTGTGGGTGTTTTGGAGCCATCAGTGAGATACCACTCTTGTAAAACTAGAAATCTAACTTTACACCATTATCTGGTTAAAAGACAGTCTCAGGCGGGCAGTTTGACTGGGGCGGTCGCCTCCTAAAAGGTAACGGAGGCGTACAAAGGTTTCCTCAAATCGGTCAGACATCGATTGTAGAGCGTAAAGGCATATGGAAGCTTAACTGCGAGACCTACAAGTCGAGCAGAGACGAAAGTCGGTCTTAGTGATCTGGCGGTATTACGTGGAAAAGCCGCCACTCAACGGATAAAAGTTACTCTAGGGATAACAGGCTGA
>M03053_135_000000000-ALP1V_1_2116_17506_4793	
GGACAGAAAGACCCTATGCAGCTTTACTGTAACCTGGAATTGCTCTCAAGCTTATTTTGCGCAGCTTAGGTGGGAGGCTATGAACCTTTTCTTCTGGGAAGAGGGGAGCCATCAGTGAGATACCACTCTTGGTAAGCTAGAGCGCTCAGTCTTCACCGTCATCCGGTAAGACGACAGTTTCAGGCGGGCAGTTTGACTGGGGCAGTCACCTCCCAAAAGGTAATGGAGGTGTGCAAAGGTTCCCTCAGGCTGGACGGAAATCAGCCATAGAGTGTAAAAGCATAAGGGAGCTTGACTGCGAGACTGACATGTCAAGCAGAGACGAAAGTCGGCTTTAGTGATCCGACGGTGCTGTGTGGAAAGGCCGTCGCTCAACGGATAAAAGTTACTCTAGGGATAACAGGCTGA
>M03053_135_000000000-ALP1V_1_2119_18372_15531	
GGACAGAAAGACCCTATGCAGCTTTACTGTAGCTTGATATTGGCTCCGGGCTTTGTTTGCGCAGGATAGGTGGGAGGCGTTGAAAATTTTCTTGCGGGAAGATTGGAGCCGTTGGTGAGATACCACTCTAACAATGCTAGGATTCTAACCCTACACCGTTATCCGGTTAGGGGACAGTTTCAGGTGGTCAGTTTGACTGGGGCGGTCGCCTCCCAAAAGGTAACGGAGGCGTGCAAAGGTTTCCTCAGGCCGGTCGGAAATCGGTCGTAGAGTGTAAAGGCATAAGGAAGCTTGATTGTGAGACCTACAAGTCGAACAAAGACGAAAGTCGGCCTTAGTGATCCGACGGTTCCGAGTGGAAGGGCCGTCGCTCAACGGATAAAAGTTACTCTAGGGATAACAGGCTGA
>M03053_135_000000000-ALP1V_1_1109_21523_15173	
GGACAAAAAGACCCTATGCAGCTTTACTGTAACCTGGAATTGCTCTCAAGCTTATCTTGCGCAGCTTAGGTGGGAGGCTATGAACCTTTTCTTCCGGGAAGAGGGGAGCCGTCAGTGAGATACCACTCTTGGTAAGCTAGAGCGCTCAGTCTTCACCGTTGTCCGGTTAGGGGACAGTTTCAGGTGGTCAGTTTGACTGGGGCGGTCGCCTCCTAAAAGGTAACGGAGGCGTGCAAAGGTTTCCTCAGACTGGTCGGAAATCAGTCATAGAGTGTAAAGGCATAAGGAAGCTTGATTGTGAGACCTACAAGTCGAACAAAGACGAAAGTCGGCCTTAGTGATCCGGCGGTACCGAGTGGAAGGGCCGTCGCTCAACGGATAAAAGTTACTCTAGGGATAACAGGCTGA
>M03053_135_000000000-ALP1V_1_2109_3290_7742	
GGACAGAAAGACCCTATGCAGCTTTACTGTAACTTGAGATTGGTTTCGGGTTTTATTTGCGCAGAATAGGTGGGAGGCTATGAAAAAATACTTGTGGGTGTTTTGGAGCCATCAGTGAGATACCACTCTTGTAAAACTAGAAATCTAACTTTACACCATTATCTGGTTAAAAGACAGTCTCAGGCGGGCAGTTTGACTGGGGCGGTCGCCTCCTAAAAGGTAACGGAGGCGTACAAAGGTTTCCTCAAATCGGTCAGACATCGATTGTAGAGCGTAAAGGCATATGGAAGCTTAACTGCGAGACCTACAAGTCGAGCAGAGACGAAAGTCGGTCTTAGTGATCTGGCGGTATTACGTGGAAAAGCCGCCACTCAACGGATAAAAGTTACTCTAGGGATAACAGGCTGA
>M03053_135_000000000-ALP1V_1_1105_21940_16763	
GGACAGAAAGACCCTATGAAGCTTTACTGTAGCTTGAAATTGAAATTGGACTTTGCATGCGCAGCATAGGTGGGAAGCTTTGATGATAATCTTGCGGGATTATTTGAGCTATCAGTGAGATACCACTCTTGTAATGTTAGATTTCTAACTTTATATCATTATCTGGTTAAAGAACAGTTTCAGGCGGGCAGTTTGACTGGGGCGGTCGCCTCCCAAATGGTAACGGAGGCGTACAAAGGTTTCCTCAGGTCGGTCAGAAATCGATCGTAGAGTGTAAAGGCATAAGGAAGCTTAACTGCGAGACCTACAAGTCGAGCAGAGACGAAAGTCGGTCTTAGTGATCTGGCGGTATTACGTGGAAAAGCCGCCACTCAACGGATAAAAGTTACTCTAGGGATAACAGGCTGA
>M03053_135_000000000-ALP1V_1_1108_25501_14227	
GGACAGAAAGACCCTATGCAGCTTTACTGTAACTTGAGATTGGTTTCGGGTTTTATTTGCGCAGAATAGGTGGGAGGCTATGAAAAAATACTTGTGGGTGTTTTGGAGCCATCAGTGAGATACCACTCTTGTAAAACTAGAAATCTAACTTTACACCATTATCTGGTTAAAAGACAGTCTCAGGCGGGCAGTTTGACTGGGGCGGTCGCCTCCTAAAAGGTAACGGAGGCGTACAAAGGTTTCCTCAAATCGGTCAGACATCGATTGTAGAGCGTAAAGGCATATGGAAGCTTAACTGCGAGACCTACAAGTCGAGCAGAGACGAAAGTCGGTCTTAGTGATCTGGCGGTATTACGTGGAAAAGCCGCCACTCAACGGATAAAAGTTACTCTAGGGATAACAGGCTGA
>M03053_135_000000000-ALP1V_1_1115_23899_9972	
GGACAGAAAGACCCTATGCAGCTTTACTGTAACTTGAGATTGGTTTCGGGTTTTATTTGCGCAGAATAGGTGGGAGGCTATGAAAAAATACTTGTGGGTGTTTTGGAGCCATCAGTGAGATACCACTCTTGTAAAACTAGAAATCTAACTTTACACCATTATCTGGTTAAAAGACAGTCTCAGGCGGGCAGTTTGACTGGGGCGGTCGCCTCCTAAAAGGTAACGGAGGCGTACAAAGGTTTCCTCAAATCGGTCAGACATCGATTGTAGAGCGTAAAGGCATATGGAAGCTTAACTGCGAGACCTACAAGTCGAGCAGAGACGAAAGTCGGTCTTAGTGATCTGGCGGTATTACGTGGAAAAGCCGCCACTCAACGGATAAAAGTTACTCTAGGGATAACAGGCTGA
>M03053_135_000000000-ALP1V_1_1101_14860_12798	
GGACAGAAAGACCCTATGCAGCTTTACTGTAACTTGAGATTGGTTTCGGGTTTTATTTGCGCAGAATAGGTGGGAGGCTATGAAAAAATACTTGTGGGTGTTTTGGAGCCATCAGTGAGATACCACTCTTGTAAAACTAGAAATCTAACTTTACACCATTATCTGGTTAAAAGACAGTCTCAGGCGGGCAGTTTGACTGGGGCGGTCGCCTCCTAAAAGGTAACGGAGGCGTACAAAGGTTTCCTCAAATCGGTCAGACATCGATTGTAGAGCGTAAAGGCATATGGAAGCTTAACTGCGAGACCTACAAGTCGAGCAGAGACGAAAGTCGGTCTTAGTGATCTGGCGGTATTACGTGGAAAAGCCGCCACTCAACGGATAAAAGTTACTCTAGGGATAACAGGCTGA
>M03053_135_000000000-ALP1V_1_1110_19710_21762	
GGACAGAAAGACCCTATGCAGCTTTACTGTAGCTTGATATTGGCTCCGGGCTTTGTTTGCGCAGGATAGGTGGGAGGCGTTGAAAATTTTCTTGCGGGAAGATTGGAGCCGTTGGTGAGATACCACTCTAACAATGCTAGGATTCTAACCCTATACCGTTATCCGGTTAGGGGACAGTTTCAGGTGGTCAGTTTGACTGGGGCGGTCGCCTCCCAAAAGGTAACGGAGGCGTGCAAAGGTTTCCTCAGGCTGGTCGGAAATCAGTCGTAGAGTGTAAAGGCATAAGGAAGCTTGATTGTTAGACCTACAAGTCGAACAAAGACGAAAGTCGGCCTTAGTGATCCGACGGTTCCGAGTGGAAGGGCCGTCGCTCAACGGATAAAAGTTACTCTAGGGATAACAGGCTGA
>M03053_135_000000000-ALP1V_1_1107_8808_5811	
GGACAGAAAGACCCTATGCAGCTTTACTGTAACTTGAAATTGAAATTGGACTTTAGTCGCGCAGCATAGGTGGGGGGCGTTGAGCATATTCTTGCGGGAATATAGGAGCCATCAGTGAGATACCACTCTTCTAATGTTAGATTTCTAACCTTGTACCATTATCTGGTCAAAGAACAGTTTCAGGCGGGCAGTTTGACTGGGGCGGTCGCCTCCCAAATGGTAACGGAGGCGTACAAAGGTTTCCTCTGAACGGGTAGAAATCGTATCTAGAGTGTAAAGGCATAAGGAAGCTTGACTGTGAGACCTACAAGTCGAACAGGGACGAAAGTCGGTCTTAGTGATCTGACGGTACTGAGTGGAAAGGCCGTCACTCAACGGATAAAAGTTACTCTAGGGATAACAGGCTGA
>M03053_135_000000000-ALP1V_1_1109_9973_12161	
GGACAGAAAGACCCTATGAAGCTTTACTGTAGCTTGATATTGGCTTCGAGCTTTATTTGTGCAGTATAAGTGGGAGGCATTAACAATTTTCTTGTGGGAAAAATAGGGCCATTAGTGAGATACCACTCTAACAAGGCTAGAATTCTAACCTTAGGTCGTTATCCGATTAAGGGACAGTTTTAGGTGGGCAGTTTGACTGGGGCGGTCGCCTCCTAAAAGGTAACGGAGGTGTGCAAAGGTTTCCTCAGGCTGGTTGGAAACCAACCGTAGAATGCAAAGGTATAAGGAGACTTGATTGTGAGACATACCGGTCAAGCAAAGATGAAAGTCGGTCTTAGTGATCCGACGGTTCCGAGTGGAAGGACCGTCGCTCAACGGATAAAAGTTACTCTAGGGATAACAGGCTGA
>M03053_135_000000000-ALP1V_1_1110_17086_14414	
GGACAAAAAGACCCTATGCAGCTTTACTGTAACTTGAGATTGGTTTCGGGTTTTATTTGCGCAGAATAGGTGGGAGGCTATGAAAAAATACTTGTGGGTGTTTTGGAGCCATCAGTGAGATACCACTCTTGTAAAACTAGAAGTCTAACTTTACACCATTATCTGGTTAAAAGACAGTCTCAGGCGGGCAGTTTGACTGGGGCGGTCGCCTCCTAAAAGGTAACGGAGGCGTACAAAGGTTTCCTCAAATCGGTCAGACATCGATTGTAGAGCGTAAAGGCATATGGAAGCTTAACTGCGAGACCTACAAGTCGAGCAGAGACGAAAGTCGGTCTTAGTGATCTGGCGGTATTACGTGGAAAAGCCGCCACTCAACGGATAAAAGTTACTCTAGGGATAACAGGCTGA
>M03053_135_000000000-ALP1V_1_1109_18011_19501	
GGACAGAAAGACCCTATGAAGCTTTACTGTATCTTGGAATTGGGTTTGGTCTTTACTTGCGCAGGATAGGTGGGAGGCTTTGAAGATGATCTTGCGGGATCGTTGGAGCCACTGGTGAGATACCACTCTTGTAATGATAAAATCCTAACTTTGAACCGTTATCCGGTCAGAGAACAGTTTCAGGTGGGCAGTTTGACTGGGGCGGTCGCCTCCTAAAAGGTAACGGAGGCGTGCAAAGGTTCCCTCAGGCTGGTTGGACATCAGTCGTAGAGTGTAAAGGCATAAGGGAGCTTGACTGCGAGACCAACAAGTCGAGCAGAGACGAAAGTCGGCCTTAGTGATCCGGCGCTTCCGAGTGGAAGGGGCGTCGCTCAACGGATAAAAGTTACTCTAGGGATAACAGGCTGA
>M03053_135_000000000-ALP1V_1_1103_24128_19434	
GGACAGAAAGACCCTATGCAGCTTTACTGTATCTTGGAATTGGGTTTGGTCTTTACTTGCGCAGGATAGGTGGGAGGCTTTGAAGATGATCTTGCGGGATCGTTGGAGCCACTGGTGAGATACCACTCTTGTAATGATAAAATCCTAACTTTGAACCGTTATCCGGTCAGAGTACAGTTTCAGGTGGGCAGTTTGACTGGGGCGGTCGCCTCCTAAAAGGTAACGGAGGCGTGCAAAGGTTCCCTCAGGCTGGTTGGACATCAGTCGTAGAGTGTAAAGGCATAAGGGAGCTTGACTGCGAGACCAACAAGTCGAGCAGAGACGAAAGTCGGCCTTAGTGATCCGGCGCTTCCGAGTGGAAGGGGCGTCGCTCAACGGATAAAAGTTACTCTAGGGATAACAGGCTGA
>M03053_135_000000000-ALP1V_1_2109_26181_10025	
GGACAGAAAGACCCTATGCAGCTTGACTATAATTTGGAGTAGTATTTAGACTTTATTTGCGCAGTATAAGTGGGAGGTATTGATTCCTTCATTTAGGTGAAGGCGGAACCAATCTTGAGATACCACTCTGATATAGTTCGAATACTAATTATATTCCGTTTTTATCCGGGTATAAGAATACTTCAGATGGGTAGTTTGACTGGGGCGGTCACCTCCTAAAAAGTAACGGAGGCGTACTAAGGTTCCTTCAGACTGGACGGAAATCAGTTGTAGAGCATAAAGGTAAAAAGGAGCTTGACTGTAAGGCCTACAAGCCAAACAGGAGCGAAAGCTGGTCTTAGTGATCCGGCGATTCCTTGTGGATGGGTCGTCGCTCAACGGATAAAAGTTACTCTAGGGATAACAGGCTGA
>M03053_135_000000000-ALP1V_1_1118_19046_19105	
GGACAGAAAGACCCTATGCAGCTTTACTGTATCTTGGAATTGGGTTTGGTCTTTGCTTGCGCAGGATAGGTGGGAGGCTTTGAAGGCAATCTTGCGGGATTGCTGGAGCCACTGGTGAGATACCACTCTTGTAATGATAAAATCCTAACTTTGAACCGTTATCCGGTCAGAGAACAGTTTCAGGTGGGCAGTTTGACTGGGGCGGTCGCCTCCTAAAAGGTAACGGAGGCGTGCAAAGGTTCCCTCAGGCTGGTTGGACATCAGTCGTAGAGTGTAAAGGCATAAGGGAGCTTGACTGCAAGACTTACAAGTCGAGCAGAGACGAAAGTCGGCCTTAGTGATCCGACGGTTCCGAGTGGAAGGGCCGTCGCTCAACGGATAAAAGTTACTCTAGGGATAACAGGCTGA
>M03053_135_000000000-ALP1V_1_1109_20393_23448	
GGACAGAAAGACCCTATGCAGCTTTACTGTAACTTGAGATTGAAATCGGACTTTATTTGCGCAGTATAGGTGGGAGACGTTGAAAGTAATCTTGCGGGAATACTGGAGTCATCAGTGAGATACCACTCTTGTAATGTTAGATTTCTAACTTTATATCATTAACTGGTTAAAGAACAGTCTCAGGCGGGCAGTTTGACTGGGGCGGTCGCCTCCTAAAAGGTAACGGAGGCGTACAAAGGTTTCCTCAAATCGGTCAGACATCGATTGTAGAGCGTAAAGGCATATGGAAGCTTAACTGCGAGACCTACAAGTCGAGCAGAGACGAAAGTCGGTCTTAGTGATCTGGCGGTATTACGTGGAAAAGCCGCCACTCAACGGATAAAAGTTACTCTAGGGATAACAGGCTGA
>M03053_135_000000000-ALP1V_1_2106_27626_6921	
GGACAAAAAGACCCTATGCAGCTTTACTGTAGCTTGGTATTGTGCCCGGGCTCTGAATGCGCAGGATAGGTGGGAGACGTTGATCTCATGCTTGCGGGTATGAGTTAGTCACTGGTGAGATACCACTCTTTCAGAGCTAGGGTTCTAACGTTCACCCGTTATCCGGGGAGCGGACAGTATCAGGTGGGCAGTTTGACTGGGGCGGTCGCCTCCTAAAAGGTAACGGAGGCGCACAAAGGTTTCCTCAGGCTGGTTGGAAATCAGCTGACGAGTGCAAAAGCAGAAGGAAGCTTGACTGTGAGACCTACAAGTCGAACAGGGACGAAAGTCGGTTTTAGTGATCCGACGGTTCTGAGTGGAAGGGCCGTCGCTCAACGGATAAAAGTTACTCTAGGGATAACAGGCTGA
>M03053_135_000000000-ALP1V_1_1106_15443_15095	
GGACAAAAAGACCCTATGAAGCTTTACTTTAACCTAGAGTTGTAACCTTTTTTTATCTGTGCAAAATAGGTGGGAGGGAGAAATGTAATCCCCCAAGTGAGATACCACTCTTTTGAAATTAGGATTGCTTACAATAACATAGTTCTTAAACTCTATTGGACCGCTCGTGGGGGTCAGTTTGACTGGGGCGGTCGCCTCCTAAAGTGTAACGGAGGCGTGCAAAGGTCTCCTCAAATTGGTCGGAAATCAATTGTGGAGTGGAAAGACATATGGAGGCTTGATTGCAAAGTTGACTGGCTGCGCAAAGATGAGAATCGGCCTTAATGATCCGATATGGCTGAGTGGAAGGTATATCGCTAAACGGATAAAAGTTACTCTAGGGATAACAGGCTGA
>M03053_135_000000000-ALP1V_1_2119_3096_12610	
GGACAGAAAGACCCTATGCAGCTTTACTGTATCTTGGAATTGGGTTTGGTCTTTACTTGCGCAGGATAGGTGGGAGGCTTTGAAGATGATCTTGCGGGATCGTTGGAGCCACTGGTGAGATACCACTCTTGTAATGATAAAATCCTAACTTTGAACCGTTATCCGGTCAGAGAACAGTTTCAGGTGGGCAGTTTGACTGGGGCGGTCGCCTCCTAAAAGGTAACGGAGGCGTGCAAAGGTTCCCTCAGGCTGGTTGGACATCAGTCGTAGAGTGTAAAGGCATAAGGGAGCTTGACTGCAAGACTTACAAGTCGAGCAGAGACGAAAGTCGGCCTTAGTGATCCGACGGTTCCGAGTGGAAGGGCCGTCGCTCAACGGATAAAAGTTACTCTAGGGATAACAGGCTGA
>M03053_135_000000000-ALP1V_1_1109_20255_10175	
GGACAAAAAGACCCTATGCAGCTTTACTGTAACCTGAAATTGAAATTGGACTTTATTCGCGCAGTATAGGTGGGAAGCGTTGAAAATATTCTTGCGGGAATATTGGAGCTATCAGTGAGATACCACTCTTGTAATGTTAGATTTCTAACTTTACACCATTATCTGGTTAAAAGACAGTCTCAGGCGGGCAGTTTGACTGGGGCGGTCGCCTCCTAAAAGGTAACGGAGGCGTACAAAGGTTTCCTCAAATCGGTCAGACATCGATTGTAGAGCGTAAAGGCATATGGAAGCTTAACTGCGAGACCTACAAGTCGAGCAGAGACGAAAGTCGGTCTTAGTGATCTGGCGGTATTACGTGGAAAAGCCGCCACTCAACGGATAAAAGTTACTCTAGGGATAACAGGCTGA
>M03053_135_000000000-ALP1V_1_1102_21182_9003	
GGACAGAAAGACCCTATGCAGCTTTACTTTAACTAGAGTTGTAACCTTTTTTTATCTGTGCAAAATAGGTGGGAGGGAGAAATGTAATCCCCCAAGTGAGATACCACTCTTTTGAAATTAGGATTGCTTACAATAACATAGTTCTTAAACTCTATTGGACCGCTCGTGGGGGTCAGTTTGACTGGGGCGGTCGCCTCCTAAAAGGTAACGGAGGCGCACAAAGGTTTCCTCAGGCTGGTTGGAAATCAGCTGACGAGTGCAAAAGCAGAAGGAAGCTTGACTGTGAGACCTACAAGTCGAACAGGGACGAAAGTCGGTTTTAGTGATCCGACGGTTCTGAGTGGAAGGGCCGTCGCTCAACGGATAAAAGTTACTCTAGGGATAACAGGCTGA
>M03053_135_000000000-ALP1V_1_1102_5986_9248	
GGACAAAAAGACCCTATGCAGCTTTACTGTAGCTTGATATTGGCTCCGGGCTTTGTTTGCGCAGGATAGGTGGGAGGCGTTGAAAATTTTCTTGCGGGAAAGTTGGAGCCGTTGGTGAGATACCACTCTAACAATGCTAGGATTCTAACCCTACACCGTTATCCGGTTAGGGGACAGTTTCAGGTGGTCAGTTTGACTGGGGCGGTCGCCTCCTAAAAGGTAACGGAGGCGTGCAAAGGTTTCCTCAGACTGGTCGGAAATCAGTCGTAGAGTGTAAAGGCATAAGCGAGCTTGACTGCGAGACTGACATGTCAAGCAGAGACGAAAGTCGGTTTTAGTGATCCGACGGTGCTGAGTGGAAAGGCCGTCGCTCAACGGATAAAAGTTACTCTAGGGATAACAGGCTGA
>M03053_135_000000000-ALP1V_1_1114_12373_15432	
GGACAGAAAGACCCTATGCAGCTTTACTGTAACTTGAGATTGATTTCGGGTTTTATATGCGCAGGATAGGTGGGAGGCTTTGATCATAATCTTCTGGGATTATGTGAGCCGTTGTTGAGATACCACTCTTATAAAACTAGGACTCTAACCTTGCACCGTAAGCAGGTCAAGGAACAGTCTCTGGTGGGCAGTTTGACTGGGGCGGTCGCCTCCTAAAAGGTAACGGAGGCGTACAAAGGTTTCCTCAGATCGGTCAGAAATCGATCGGAGAGTGTAAAGGCATAAGGAAGCTTGACTGCGAGACCTACAAGTCGAGCAGAGACGAAAGTCGGTCTTAGTGATCTGACGGTTCCGAGTGGAAGGGCCGTCACTCAACGGATAAAAGTTACTCTAGGGATAACAGGCTGA
>M03053_135_000000000-ALP1V_1_1118_12770_15954	
GGACAGAAAGACCCTATGAAGCTTTACTGTGACTTGATATTGGTTTCGCGCTTTGTTTGTGCAGTATAGGTGGGAGGCTTAAAGATGTAAGCTGTTAGTGAGATACCACTCTATCAATGCTCGGATTCTAACCTTATGTCGTTATCCGGCTAAGAGACAGTTTCAGGTGGTCAGTTTGACTGGGGCGGTCGCCTCCTAAAAGGTAACGGAGGCGCGCAAAGGTTTCTTCACGCTGGTTGGAAATCAGTCGTAGAGTGTAAAGGCATAAAGAAGCTTGATTGTAAGACTTACAAGTCGAACAAAGACTAAAGTCGGCCTTAGTGATCCGGCGGTATCGAGTGGAAGGGCCGCCGCTCAACGAATAAAAGTTACTCTAGGGATAACAGGCTGA
>M03053_135_000000000-ALP1V_1_2119_24827_9560	
GGACAGAAAGACCCTATGCAGCTTTACTGTAGCTTGGTATTGTGCCCGGGCTCTGAATGCGCAGGATAGGTGGGAGACGTTGATCTCGTGCTTGCGGGTACGAGGGAGTCAATGGTGAGATACCACTCTTTCAGAGCTAGGGTTCTAACGTTCACCCGTTATCCGGGGAGCGGACAGTATCAGGTGGGCAGTTTGACTGGGGCGGTCGCCTCCTAAAAGGTAACGGAGGCGCACAAAGGTTTCCTCAGGCTGGTTGGAAATCAGCTGACGAGTGCAAAAGCAGAAGGAAGCTTGACTGTGAGACCTACAAGTCGAACAGGGACGAAAGTCGGTTTTAGTGATCCGACGGTTCTGAGTGGAAGGGCCGTCGCTCAACGGATAAAAGTTACTCTAGGGATAACAGGCTGA
>M03053_135_000000000-ALP1V_1_2104_22165_7842	
GGACAGAAAGACCCTATGCAGCTTTACTGTAACCTGAAATTGAAATTGGACTTTATTCGCGCAGTATAGGTGGGAAGCGTTGAAAATATTCTTGCGGGAATATTGGAGCTATCAGTGAGATACCACTCTTGTAATGTTAGATTTCTAACTTTGAACCATTATCTGGTCAGAGAACAGTTTCAGGCAGGCAGTTTGACTGGGGCGGTCGCCTCCCAAACGGTAACGGAGGCGTACAAAGGTTTCCTCTGAACGGTTAGAAATCGTATCTAGAGTGTAAAGGCATAAGGAAGCTTGACTGTGAGACCTACAAGTCGAGCAGGGACGAAAGTCGGTCTTAGTGATCTGACGGTACTGAGTGGAAAGGCCGTCACTCAACGGATAAAAGTTACTCTAGGGATAACAGGCTGA
>M03053_135_000000000-ALP1V_1_1107_22749_20475	
GGACAGAAAGACCCTATGCAGCTTTACTGTAACTTGAAATTGAAATTGGACTTTATTTGCGCAGTATAGGTGGGAGGCGTTGAGTTTATTCTTGCGGGAATTTAGGAGCCATCAGTGAGATACCACTCTGGTAATGTTAGATTTCTAACTTTGAATCATAATCTGGTCAAAGAACAGTTTCAGGCGGGCAGTTTGACTGGGGCGGTCGCCTCCCAAAAGGTAATGGAGGTGTACAAAGGTTCTCTCAGGCTGGACGGAAATCAGCCATAGAGTGTAAAAGCATAAGAGAGCTTGACTGCGAGACGGACATGTCAAGCAGAGACGAAAGTCGGTTTTAGTGATCCGACGGTGCTGAGTGGAAAGGCCGTCGCTCAACGGATAAAAGTTACTCTAGGGATAACAGGCTGA
>M03053_135_000000000-ALP1V_1_2105_17975_18583	
GGACAGAAAGACCCTATGCAGCTTTACTGTAGCTTGGTATTGTGCCCGGGCTCTGAATGCGCAGGATAGGTGGGAGACGTTGATCTAATGCTCGTGGGTATTAGGGAGTCAATGGTGAGATACCACTCTTTCAGAGCTAGGGTTCTAACGTTCACCCGTTATCCGGGGAGCGGACAGTATCAGGTGGGCAGTTTGACTGGGGCGGTCGCCTCCTAAAAGGTAACGGAGGCGTGCAAAGGTTTCCTCAGGCTGGTCGGAAATCAGTCGTAGAGTGTAAAGGCATAAGGAAGCTTGATTGTGAGACCTACAAGTCGAACAAAGACGAAAGTCGGCCTCAGTGATCCGACGGTTCCGAGTGGAAGGGCCGTCGCTCAACGGATAAAAGTTACTCTAGGGATAACAGGCTGA
>M03053_135_000000000-ALP1V_1_1108_4843_10535	
GGACAGAAAGACCCTATGCAGCTTTACTGTAGCTTGAGATTGGCTCCGGGCTTTGTTTGCGCAGGATAGGTGGGAGGCGTTGATAACTTTCTCGTGGGAAGGTTGGAGCCACTGGTGAGATACCACTCTAACAATGCTAGGATTCTAACCCTATGTCGTTATCCGGCTAGGGGACAGTTTCAGGTGGTCAGTTTGACTGGGGCGGTCGCCTCCTAAAAGGTAACGGAGGCGTGCAAAGGTTTCCTCAGGCTGGTCGGAAATCAGTCGTGGAGTGTAAAGGCAAAAGGGAGCTTGATTGTGAGACCTACAAGTCGAACAAAGACGAAAGTCGGCCTTAGTGATCCGGCGGTACCGAGTGGAAGGGCCGTCGCTCAACGGATAAAAGTTACTCTAGGGATAACAGGCTGA
>M03053_135_000000000-ALP1V_1_1116_13443_5287	
GGACAAAAAGACCCTATGCAGCTTTACTGTAACTTGAGATTGGTTTCGGGTTTTATTTGCGCAGAATAGGTGGGAGGCTATGAAAAAATACTTGTGGGTGTTTTGGAGCCATCAGTGAGATACCACTCTTGTAAAACTAGAAATCTAACTTTACACCATTATCTGGTTAAAAGACAGTCTCAGGCGGGCAGTTTGACTGGGGCGGTCGCCTCCTAAAAGGTAACGGAGGCGTACAAAGGTTTCCTCAAATCGGTCAGACATCGATTGTAGAGCGTAAAGGCATATGGAAGCTTAACTGCGAGACCTACAAGTCGAGCAGAGACGAAAGTCGGTCTTAGTGATCTGGCGGTATTACGTGGAAAAGCCGCCACTCAACGGATAAAAGTTACTCTAGGGATAACAGGCTGA
>M03053_135_000000000-ALP1V_1_1113_8174_10770	
GGACAAAAAGACCCTATGCAGCTTTACTGTAACTTGAGATTGGTTTCGGGTTTTATTTGCGCAGAATAGGTGGGAGGCTATGAAAAAATACTTGTGGGTGTTTTGGAGCCATCAGTGAGATACCACTCTTGTAAAACTAGAAATCTAACTTTACACCATTATCTGGTTAAAAGACAGTCTCAGGCGGGCAGTTTGACTGGGGCGGTCGCCTCCTAAAAGGTAACGGAGGCGTACAAAGGTTTCCTCAAATCGGTCAGACATCGATTGTAGAGCGTAAAGGCATATGGAAGCTTAACTGCGAGACCTACAAGTCGAGCAGAGACGAAAGTCGGTCTTAGTGATCTGGCGGTATTACGTGGAAAAGCCGCCACTCAACGGATAAAAGTTACTCTAGGGATAACAGGCTGA
>M03053_135_000000000-ALP1V_1_1118_10109_15936	
GGACAGAAAGACCCTATGCAGCTTTACTGTAACCTGGAATTGCTCTCAAGCTTATTTTGCGCAGCTTAGGTGGGAGACGTTGAACTTCTTTTTCCGGAAAGGAGGGAGTCATCAGTGAGATACCACTCTTGGTAAGCTAGAGCGCTCATTTCTAACCGTTATCCGGTAGAAAGACAGTTTCAGGCGGGCAGTTTGACTGGGGCAGTCACCTCCCAAAAGGTAATGGAGGTGTACAAAGGTTCGCTCAGGCTGGACGGAAATCAGCCATAGAGTGTAAAAGCATAAGCGAGCTTGACTGCGAGACTGACATGTCAAGCAGAGACGAAAGTCGGTTTTAGTGATCCGACGGTGCTGAGTGGAAAGGCCGTCGCTCAACGGATAAAAGTTACTCTAGGGATAACAGGCTGA
>M03053_135_000000000-ALP1V_1_1106_13477_14328	
GGACAGAAAGACCCTATGCAGCTTTACTGTAGTTTGAGATTGGGCTCGGGCTTTTCTTGCGCAGCTTAGGTGGGAGGCTTAGATCCTATTCTTTTGGGAATAGAGGAGCCGTCAGTGAGATACCACTCTAGGAAGGCTAGAGTCCTAAGGGTGATCCCTTTGCGGGACACCTAACAGTCTCAGATGGGCAGTTTGACTGGGGCGGTCGCCTCCTAAAAGGTAACGGAGGCGTACAAAGGTTTCCTCAAATCGGTCAGACATCGATTGTAGAGCGTAAAGGCATATGGAAGCTTAACTGCGAGACCTACAAGTCGAGCAGAGACGAAAGTCGGTCTTAGTGATCTGGCGGTATTACGTGGAAAAGCCGCCACTCAACGGATAAAAGTTACTCTAGGGATAACAGGCTGA
>M03053_135_000000000-ALP1V_1_2102_25034_9122	
GGACAAAAAGACCCTATGCAGCTTTACTGTAACTTGAGATTGGTTTCGGGTTTTATTTGCGCAGTATAGGTGGGAGGCTATGAAAAAATTCTTGCGGGAATTTTGGAGCCATCAGTGAGATACCACTCTTGTAAAACTAGAAATCTAACTTTACACCATTATCTGGTTAAAAGACAGTCTCAGGCGGGCAGTTTGACTGGGGCGGTCGCCTCCCAAAAGGTAACGGAGGCGTACAAAGGTTTCCTCAAATCGGTCAGACATCGATTGTAGAGCGTAAAGGCATATGGAAGCTTAACTGCGAGACCTACAAGTCGAGCAGAGACGAAAGTCGGTCTTAGTGATCTGACGGTATTGTGTGGAGAAGCCGTCACTCAACGGATAAAAGTTACTCTAGGGATAACAGGCTGA
>M03053_135_000000000-ALP1V_1_1109_3257_16823	
GGACAGAAAGACCCTATGCAGCTTTACTGTAGCTTGGTATTGTGCCCGGGCTCTGAATGCGCAGGATAGGTGGGAGACGTTGATCTCATGGTTGCGGCTATGAGTTAGTCACTGGTGAGATACCACTCTTTCAGAGCTAGGGTTCTAACGTTCACCCGTTATCCGGGGAGCGGACAGTATCAGGTGGGCAGTTTGACTGGGACGGTCGCCTCCTAAAAGGTAACGGAGGCGTACAAAGGTTTCCTCAAATCGGTCAGAAATCGATTGTAGAGCGTAAAGGCATATGGAAGCTTAACTGCGAGACCTACAAGTCGAGCAGAGACGAAAGTCGGTCTTAGTGATCTGGCGGTATTACGTGGAAAAGCCGCCACTCAACGGATAAAAGTTACTCTAGGGATAACAGGCTGA
>M03053_135_000000000-ALP1V_1_1109_5783_16141	
GGACAGAAAGACCCTATGAAGCTTTACTGTAACTTGAGATTGGTTTCGGGTTTTATTTGCGCAGAATAGGTGGGAGGCTATGAAAAAATACTTGTGGGTGTTTTGGAGCCATCAGTGAGATACCACTCTTGTAAAACTAGAAATCTAACCTTACACCATTATCTGGTTAAAAGACAGTCTCAGGCGGGCAGTTTGACTGGGGCGGTCGCCTCCTAAAAGGTAACGGAGGCGTACAAAGGTTTCCTCAAATCGGTCAGACATCGATTGTAGAGCGTAAAGGCATATGGAAGCTTAACTGCGAGACCTACAAGTCGAGCAGAGACGAAAGTCGGTCTTAGTGATCTGGCGGTATTACGTGGAAAAGCCGCCACTCAACGGATAAAAGTTACTCTAGGGATAACAGGCTGA
>M03053_135_000000000-ALP1V_1_1113_12761_15536	
GGACAGAAAGACCCTATGAAGCTTTACTGTAGCTTGGTATTGTGCCCGGGCTCTGAATGCGCAGGATAGGTGGGAGACGTTGATCTCATGCTTGCGGGTATGAGTTAGTCACTGGTGAGATACCACTCTTTCAGAGCTAGGGTTCTAACGTTCACCCGTTATCCGGGGAGCGGACAGTATCAGGTGGGCAGTTTGACTGGGGCGGTCGCCTCCTAAAAGGTAACGGAGGCGTGCAAAGGTTTCCTCAGGCTGGTCGGAAATCAGTCGTAGAGTGTAAAGGCATAAGGAAGCTTGATTGTGAGACCTACAAGTCGAACAGGGACGAAAGTCGGTTTTAGTGATCCGACGGTTCTGCGTGGAAGGGCCGTCGCTCAACGGATAAAAGTTACTCTAGGGATAACAGGCTGA
>M03053_135_000000000-ALP1V_1_1111_22797_4636	
GGACAAAAAGACCCTATGCAGCTTTACTGTAACTTGAGATTGGTTTCGGGTTTTATTTGCGCAGAATAGGTGGGAGGCTATGAAAAAATACTTGTGGGTGTTTTGGAGCCATCAGTGAGATACCACTCTTGTAAAACTAGAAATCTAACTTTACACCATTATCTGGTTAAAAGACAGTCTCAGGCGGGCAGTTTGACTGGGGCGGTCGCCTCCTAAAAGGTAACGGAGGCGTACAAAGGTTTCCTCAAATCGGTCAGTCATCAATTGTAGAGCGTAAAGGCATATGGAAGCTTAACTGCGAGACCTACAAGTCGAGCAGAGACGAAAGTCGGTCTTAGTGATCTGGCGGTATTACGTGGAAAAGCCGCCACTCAACGGATAAAAGTTACTCTAGGGATAACAGGCTGA
>M03053_135_000000000-ALP1V_1_1101_11989_11953	
GGACAAAAAGACCCTATGCAGCTTTACTGTATCCTGATATTGAATTTTGATTATATTTGCGCAGTATAGGTGGGAGACTATGATAGTGTTCTTGCGGGGACAAAGGAGTCATCAGTGAGATACCACTCTTGTATAATTGAACTTCTAACTTCATACCGTTAGCCGGTTGAAAGACAGTTTCAGGTGGGCAGTTTGACTGGGGCGGTCGCCTCCCAAAAGGTAACGGAGGCGTACAAAGGTTCCCTCAGATCGGTCAGAAATCGATCTTAGAGTGTAAAGGCAAAAGGGAGCTTAACTGTGAGACAAACAAGTCGAGCAGAGACGAAAGTCGGTCTTAGTGATCTGACGATGCTGGGTGGAAAGGTCGTCACTCAACGGATAAAAGTTACTCTAGGGATAACAGGCTGA
>M03053_135_000000000-ALP1V_1_2114_14399_16439	
GGACAAAAAGACCCTATGAAGCTTTACTGTAGCTTGGTATTGTGTTCGGTCTCTGAATGCGCAGGATAGGTGGGAGGCATTGATGATTAGCTCGTGGGTTAATCGGAGCCACTGGTGAGATACCACTCTTTCAGAGATAGAATTCTAACTTTCACCCGTTATCCGGGGAGAGGACAGTATCAGGTGGGCAGTTTGACTGGGGCGGTCGCCTCCTAAAAGGTAACGGAGGCGTGCAAAGGTTCCCTCAGGCTGGTTGGAAATCAGCCGACGAGTGCAAAGGCAGAAGGGAGCTTGACTGTGAGACCTACAAGTCGAACAGGGACGAAAGTCGGCCTTAGTGATCCGACGGTTCTGTGTGGAAGGGCCGTCGCTCAACGGATAAAAGTTACTCTAGGGATAACAGGCTGA
>M03053_135_000000000-ALP1V_1_1116_11427_15054	
GGACAGAAAGACCCTATGAAGCTTTACTTTAACCTAGAGTTGTAACCTTTTTTTATCTGTGCAAAATAGGTGGGAGGGAGAAATGTAATCCCCCAAGTGAGATACCACTCTTTTGAAATTAGGATTGCTTACAATAACATAGTTCTTAAACTCTATTGGACCGCTCGTGGGGGTCAGTTTGACTGGGGCGGTCGCCTCCTAAAGTGTAACGGAGGCGTGCAAAGGTCTCCTCAAATTGGTCGGAAATCAATTGTGGAGTGGAAAGACATATGGAGGCTTGATTGCAAAGTTGACTGGCTGCGCAAAGATGAGAATCGGCCTTAATGATCCGATATGGCTGAGTGGAAGGTATATCGCTAAACGGATAAAAGTTACTCTAGGGATAACAGGCTGA
>M03053_135_000000000-ALP1V_1_1119_12928_7392	
GGACAGAAAGACCCTATGAAGCTTTACTGTAACTTGAGATTGGTTTCGGGTTTTATTTGCGCAGAATAGGTGGGAGGCTATGAAAAAATACTTGTGGGTGTTTTGGAGCCATCAGTGAGATACCACTCTTGTAAAACTAGAAATCTAACTTTACACCATTATCTGGTTAAAAGACAGTCTCAGGCGGGCAGTTTGACTGGGGCGGTCGCCTCCTAAAAGGTAACGGAGGCGTACAAAGGTTTCCTCAAATCGGTCAGACATCGATTGTAGAGCGTAAAGGCATATGGAAGCTTAACTGCGAGACCTACAAGTCGAGCAGAGACGAAAGTCGGTCTTAGTGATCTGGCGGTATTACGTGGAAAAGCCGCCACTCAACGGATAAAAGTTACTCTAGGGATAACAGGCTGA
>M03053_135_000000000-ALP1V_1_2108_26764_21019	
GGACAGAAAGACCCTATGAAGCTTTACTGTAGCTTGAGATTGGCTCCGGGCTTTGTTTGCGCAGGATAGGTGGGAGGCGTTGATAACTTTCTCGTGGGAAGGTTGGAGCCACTGGTGAGATACCACTCTAACAATGCTAGGATTCTAACCCTATGTCGTTATCCGGCTAGGGGACAGTTTCAGGTGGTCAGTTTGACTGGGGCGGTCGCCTCCTAAAAGGTAACGGAGGCGTGCAAAGGTTTCCTCAGGCTGGTCGGAAATCAGTCGTAGAGTGTAAAGGCAAAAGGGAGCTTGATTGTGAGACCTACAAGTCGAACAAAGACGAAAGTCGGCCTTAGTGATCCGGCGGTACCGAGTGGAAGGGCCGTCGCTCAACGGATAAAAGTTACTCTAGGGATAACAGGCTGA
>M03053_135_000000000-ALP1V_1_1107_20049_2184	
GGACAAAAAGACCCTATGAAGCTTTACTGTAACTTGAGATTGGTTTCGGGTTTTATTTGCGCAGAATAGGTGGGAGGCTATGAAAAAATACTTGTGGGTGTTTTGGAGCCATCAGTGAGATACCACTCTTGTAAAACTAGAAATCTAACTTTACACCATTATCTGGTTAAAAGACAGTCTCAGGCGGGCAGTTTGACTGGGGCGGTCGCCTCCTAAAAGGTAACGGAGGCGTACAAAGGTTTCCTCAAATCGGTCAGACATCGATTGTAGAGCGTAAAGGCATATGGAAGCTTAACTGCGAGACCTACAAGTCGAGCAGAGACGAAAGTCGGTCTTAGTGATCTGGCGGTATTACGTGGAAAAGCCGCCACTCAACGGATAAAAGTTACTCTAGGGATAACAGGCTGA
>M03053_135_000000000-ALP1V_1_2102_25034_15074	
GGACAGAAAGACCCTATGCAGCTTTACTGTAACTTGAGATTGGTTTCGGGTTTTATTTGCGCAGTATAGGTGGGAGGCTATGAAAAAATTCTTGCGGGAATTTTGGAGCCATCAGTGAGATACCACTCTTGTAAAACTAGAAATCTAACTTTACACCATTATCTGGTTAAAAGACAGTCTCAGGCGGGCAGTTTGACTGGGGCGGTCGCCTCCTAAAAGGTAACGGAGGCGTACAAAGGTTTCCTCAAATCGGTCAGACATCGATTGTAGAGCGTAAAGGCATATGGAAGCTTAACTGCGAGACCTACAAGTCGAGCAGAGACGAAAGTCGGTCTTAGTGATCTGGCGGTATTACGTGGAAAAGCCGCCACTCAACGGATAAAAGTTACTCTAGGGATAACAGGCTGA
>M03053_135_000000000-ALP1V_1_2105_14833_10721	
GGACAGAAAGACCCTATGCAGCTTTACTGTAACTTGAGATTGGTTTCGGGTTTTATTTGCGCAGAATAGGTGGGAGGCTATGAAAAAATACTTGTGGGTGTTTTGGAGCCATCAGTGAGATACCACTCTTGTAAAACTAGAAATCTAACTTTACACCATTATCTGGTTAAAAGACAGTCTCAGGCGGGCAGTTTGACTGGGGCGGTCGCCTCCTAAAAGGTAACGGAGGCGTACAAAGGTTTCCTCAAATCGGTCAGACATCGATTGTAGAGCGTAAAGGCATATGGAAGCTTAACTGCGAGACCTACAAGTCGAGCAGAGACGAAAGTCGGTCTTAGTGATCTGGCGGTATTACGTGGAAAAGCCGCCACTCAACGGATAAAAGTTACTCTAGGGATAACAGGCTGA
>M03053_135_000000000-ALP1V_1_1113_9162_14195	
GGACAGAAAGACCCTATGCAGCTTTACTGTAACCTGAAATTGAAATTGGACTTTATTCGCGCAGTATAGGTGGGAAGCGTTGAAAATATTCTTGCGGGAATATTGGAGCTATCAGTGAGATACCACTCTTGTAATGTTAGATTTCTAACTTTGAACCATTATCTGGTCAGAGAACAGTTTCAGGCGGGCAGTTTGACTGGGGCGGTCGCCTCCCAAACGGTAACGGAGGCGTACAAAGGTTTCCTCTGAACGTGTAGAAATCGTATCTAGAGTGTAAAGGCATAAGGAAGCTTGACTGTGAGACCTACAAGTCGAGCAGGGACGAAAGTCGGTCTTAGTGATCTGACGGTACTGAGTGGAAAGGCCGTCACTCAACGGATAAAAGTTACTCTAGGGATAACAGGCTGA
>M03053_135_000000000-ALP1V_1_2110_18156_24936	
GGACAGAAAGACCCTATGCAGCTTTACTGTAACTTGAAATTGAAATTGGACTTTAGTCGCGCAGTATAGGTGGGAGGCGTTGAAAATAATCTTGCGGGAATATTGGAGCCATCAGTGAGATACCACTCTTCTAATGTTAGATTTCTAACTTTGAACCATTATCTGGTCAAAGGACAGTTTCAGGCGGGCAGTTTGACTGGGGCGGTCGCCTCCCAAATGGTAACGGAGGCGTACAAAGGTTTCCTCTGAACGGGTAGAAATCGTATCTAGAGTGTAAAGGCATAAGGAAGCTTGACTGTGAGACCTACAAGTCGAGCAGGGACGAAAGTCGGTCTTAGTGATCTGACGGTACTGAGTGGAAAGGCCGTCACTCAACGGATAAAAGTTACTCTAGGGATAACAGGCTGA
>M03053_135_000000000-ALP1V_1_1117_14155_5385	
GGACAAAAAGACCCTATGCAGCTTTACTGTAACCTGGAATTGCTCTCAAGCTTATTTTGCGCAGCTTAGGTGGGAGACGTTGAACTTCTTTTTCCGGAAAGGAGGGAGTCATCAGTGAGATACCACTCTTGGTAAGCTAGAGCGCTCATTTCTAACCGTTATCCGGTAGAAAGACAGTTTCAGGCGGGCAGTTTGACTGGGGCAGTCACCTCCCAAAAGGTAATGGAGGTGTACAAAGGTTCGCTCAGGCTGGACGGAAATCAGCCATAGAGTGTAAAAGCATAAGCGAGCTTGACTGCGAGACTGACATGCCAAGCAGAGACGAAAGTCGGTTTTAGTGATCCGACGGTGCTGAGTGGAAAGGCCGTCGCTCAACGGATAAAAGTTACTCTAGGGATAACAGGCTGA
>M03053_135_000000000-ALP1V_1_2101_16253_12036	
GGACAGAAAGACCCTATGAAGCTTTACTGTAACTTGAGATTGGTTTCGGGTTTTATTTGCGCAGAATAGGTGGGAGGCTATGAAAAAATACTTGTGGGTGTTTTGGAGCCATCAGTGAGATACCACTCTTGTAAAACTAGAAATCTAACTTTACACCATTATCTGGTTAAAAGACAGTCTCAGGCGGGCAGTTTGACTGGGGCGGTCGCCTCCTAAAAGGTAACGGAGGCGTACAAAGGTTTCCTCAAATCGGTCAGACATCGATTGTAGAGCGTAAAGGCATATAGAAGCTTAACTGCGAGACCTACAAGTCGAGCAGAGACGAAAGTCGGTCTTAGTGATCTGGCGGTATTACGTGGAAAAGCCGCCACTCAACGGATAAAAGTTACTCTAGGGATAACAGGCTGA
>M03053_135_000000000-ALP1V_1_1118_22120_19376	
GGACAGAAAGACCCTATGAAGCTTTACTGTAGCTTGGTATTGTGTTCGGTCTCTGAATGCGCAGGATAGGTGGGAGGCATTGATGATTAGCTTGTGGGTTAATCGGAGCCACTGGTGAGATACCACTCTTTCAGAGATAGAATTCTAACTTTCACCCGTTATCCGGGGAGAGGACAGTATCAGGTGGGCAGTTTGACTGGGGCGGTCGCCTCCTAAAAGGTAACGGAGGCGCGCAAAGGTTTCCTCAGGCTGGTTGGAAATCAGCTGACGAGTGCAAAAGCAGAAGGAAGCTTGACTGTGAGACCTACAAGTCGAACAGGGACGAAAGTCGGCTTTAGTGATCCGACGGTTCTGAGTGGAAGGGCCGTCGCTCAACGGATAAAAGTTACTCTAGGGATAACAGGCTGA
>M03053_135_000000000-ALP1V_1_1108_18342_13751	
GGACAGAAAGACCCTATGCAGCTTTACTGTAACTTGAGATTGGTTTCGGGTTTTATTTGCGCAGAATAGGTGGGAGGCTATGAAAAAATACTTGTGGGTGTTTTGGAGCCATCAGTGAGATACCACTCTTGTAAAACTAGAAATCTAACTTTACACCATTATCTGGTTAAAAGACAGCCTCAGGCGGGCAGTTTGACTGGGGCGGTCGCCTCCTAAAAGGTAACGGAGGCGTACAAAGGTTTCCTCAAATCGGTCAGACATCGATCGTAGAGCGTAAAGGCATATGGAAGCTTAACTGCGAGACCTACAAGTCGAGCAGAGACGAAAGTCGGTCTTAGTGATCTGGCGGTATTACGTGGAAAAGCCGCCACTCAACGGATAAAAGTTACTCTAGGGATAACAGGCTGA
>M03053_135_000000000-ALP1V_1_2107_13148_11798	
GGACAGAAAGACCCTATGCAGCTTTACTGTAGCTTGATATTGGCTCCGGGCTTTGTTTGCGCAGGATAGGTGGGAGGCGTTGAAAATGTTCTTGCGGGAATATTGGAGCCATTGGTGAGATACCACTCTAACAATGCTAGGATTCTAACCCTATACCGTTATCCGGTTAGGGGACAGTTTCAGGTGGTCAGTTTGACTGGGGCGGTCGCCTCCTAAAAGGTAACGGAGGCGTGCAAAGGTTTCCTCAGACTGGTTGGAAATCAGTCGAAGAGTGTAAAGGCATATGGAAGCTTAACTGCGAGACCTACAAGTCGAGCAGAGACGAAAGTCGGTCTTAGTGATCTGGCGGTATTACGTGGAAAAGCCGCCACTCAACGGATAAAAGTTACTCTAGGGATAACAGGCTGA
>M03053_135_000000000-ALP1V_1_1102_16854_4185	
GGACAAAAAGACCCTATGAAGCTTTACTGTAACCTGGAATTGCTTTCAAGCTTATTTTGCGCAGCTTAGGTGGGAGGCTACGAACCTTTTCTTCCGGGAAGAGGGGAGCCATCAGTGAGATACCACTTTTGGTAAGCTAGAAAGCTCAGTCTTAACCGTTATCCGGTAAGATGACAGTTTCAGGCGGGCAGTTTGACTGGGGCAGTCACCTCCCAAAAGGTAATGGAGGTGTGCAAAGGTTCCCTCAGGCTGGACGGAAATCAGCCATAGAGTGTAAAAGCATAAGGGAGCTTGACTGCGAGACTGACATGTCAAGCAGAGACGAAAGTCGGCTTTAGTGATCCGACGGTGCTGTGTGGAAAGGCCGTCGCTCAACGGGTAAAAGTTACTCTAGGGATAACAGGCTGA
>M03053_135_000000000-ALP1V_1_1113_22115_4863	
GGACAAAAAGACCCTATGCAGCTTTACTGTAACTTGAGATTGGTTTCGGGTTTTATTTGCGCAGTATAGGTGGGAGGCTATGAAAAAATTCTTGCGGGAATTTTGGAGCCATCAGTGAGATACCACTCTTGTAAAACTAGAAATCTAACTTTACACCATTATCTGGTTAAAAGACAGTCTCAGGCGGGCAGTTTGACTGGGGCGGTCGCCTCCCAAAAGGTAACGGAGGCGTACAAAGGTTTCCTCAAATCGGTCAGACATCGATTGTAGAGCGTAAAGGCATATGGAAGCTTAACTGCGAGACCTACAAGTCGAGCAGAGACGAAAGTCGGTCTTAGTGATCTGACGGTATTGTGTGGAAAAGCCGTCACTCAACGGATAAAAGTTACTCTAGGGATAACAGGCTGA
>M03053_135_000000000-ALP1V_1_1106_25454_3764	
GGACAAAAAGACCCTATGAAGCTTTACTGTAACCTGAAATTGAAATTGTACTTTAGTCGCGCAGTATAGGTGGGAGGCGTTGAAAGTATTCTTGCGAATACCTGAGCTATCAGTGAGATACCACTCTTCTAATGTTAGATTTCTAACTTTGAACCATTATCTGGTCAAAGAACAGTTTCAGGCGGGCAGTTTGACTGGGGCGGTCGCCTCCCAAATGGTAACGGAGGCGTACAAAGGTTCCCTCAGATCGGTCAGAAATCGATCTTAGAGTGTAAAGGCAAAAGGGAGCTTAACTGTGAGACAAACAAGTCGAGCAGAGACGAAAGTCGGTCTTAGTGATCTGACGATGCTGTGTGGAAAGGTCGTCACTCAACGGATAAAAGTTACTCTAGGGATAACAGGCTGA
>M03053_135_000000000-ALP1V_1_1105_26141_18558	
GGACAGAAAGACCCTATGCAGCTTTACTGTAACTTGAGATTGGTTTCGGGTTTTATTTGCGCAGAATAGGTGGGAGGCTATGATAAAATACTTGTGGGTGTTTTGGAGCCATCGGTGAGATACCACTCTTGTAAAACTAGAAATCTAACTTTACACCATTATCTGGTTAAAAGACGGTCTCAGGCGGGCAGTTTGACTGGGGCGGTCGCCTCCTAAAAGGTAACGGAGGCGTACAAAGGTTTCCTCAAATCGGTCAGACATCGATTGTAGAGCGTAAAGGCATATGGAAGCTTAACTGCGAGACCTACAAGTCGAGCAGAGACGAAAGTCGGTCTTAGTGATCTGGCGGTATTACGTGGAAAAGCCGCCACTCAACGGATAAAAGTTACTCTAGGGATAACAGGCTGA
>M03053_135_000000000-ALP1V_1_1113_10158_20049	
GGACAGAAAGACCCTATGAAGCTTTACTGTAACTTGAGATTGGTTTCGGGTTTTATTTGCGCAGAATAGGTGGGAGGCTATGAAAAAATACTTGTGGGTGTTTTGGAGCCATCAGTGAGATACCACTCTTGTAAAACTAGAAATCTAACTTTACACCATTATCTGGTTAAAAGACAGTCTCAGGCGGGCAGTTTGACTGGGGCGGTCGCCTCCTAAAAGGTAACGGAGGCGTACAAAGGTTTCCTCAAATCGGTCAGACATCGATTGTAGAGCGTAAAGGCATATGGAAGCTTAACTGCGAGACCTACAAGTCGAGCAGAGACGAAAGTCGGTCTTAGTGATCTGGCGGTATTACGTGGAAAAGCCGCCACTCAACGGATAAAAGTTACTCTAGGGATAACAGGCTGA
>M03053_135_000000000-ALP1V_1_1102_9750_6648	
GGACAGAAAGACCCTATGAAGCTTTACTGTAACTTGAGATTGGTTTCGGGTTTTATTTGCGCAGAATAGGTGGGAGGCTATGAAAAAATACTTGTGGGTGTTTTGGAGCCATCAGTGAGATACCACTCTTGTAAAACTAGAAATCTAACTTTACACCATTATCTGGTTAAAAGACAGTCTCAGGCGGGCAGTTTGACTGGGGCGGTCGCCTCCTAAAAGGTAACGGAGGCGTACAAAGGTTTCCTCAAATCGGTCAGACATCGATTGTAGAGCGTAAAGGCATATGGAAGCTTAACTGCGAGACCTACAAGTCGAGCAGAGACGAAAGTCGGTCTTAGTGATCTGGCGGTATTACGTGGAAAAGCCGCCACTCAACGGATAAAAGTTACTCTAGGGATAACAGGCTGA
>M03053_135_000000000-ALP1V_1_2109_3662_9752	
GGACAAAAAGACCCTATGCAGCTTTACTGTAACTTGAGATTGGTTTCGGGTTTTATTTGCGCAGAATAGGTGGGAGGCTATGAAAAAATACTTGTGGGTGTTTTGGAGCCATCAGTGAGATACCACTCTTGTAAAACTAGAAATCTAACTTTACACCATTATCTGGTTAAAAGACAGTCTCAGGCGGGCAGTTTGACTGGGGCGGTCGCCTCCTAAAAGGTAACGGAGGCGTACAAAGGTTTCCTCAAATCGGTCAGACATCGATTGTAGAGCGTAAAGGCATATGGAAGCTTAACTGCGAGACCTACAAGTCGAGCAGAGACGAAAGTCGGTCTTAGTGATCTGGCGGTATTACGTGGAAAAGCCGCCACTCAACGGATAAAAGTTACTCTAGGGATAACAGGCTGA
>M03053_135_000000000-ALP1V_1_2116_19332_19756	
GGACAAAAAGACCCTATGCAGCTTTACTGTAACCTGAAATTGAAATTGGACTTTAGTCGCGCAGCATAGGTGGGAAGCGTTGAGAATATTCTTGCGGGAATATTGGAGCTATCAGTGAGATACCACTCTTCTAGTGTTAGATTTCTAACTTTGAACCATTATCTGGTCAAAGAACAGTTTCAGGCGGGCAGTTTGACTGGGGCGGTCGCCTCCTAAATGGTAACGGAGGCGTACAAAGGTTTCCTCTGAACGGGTAGAAATCGTATCTAGAGTGTAAAGGCATAAGGAAGCTTGACTGTGAGACCTACAAGTCGGGCAGGGACGAAAGTCGGTCTTAGTGATCTGACGGTACTGAGTGGAAAGGCCGTCACTCAACGGATAAAAGTTACTCTAGGAATAACAGGCTGA
>M03053_135_000000000-ALP1V_1_2113_5394_7223	
GGACAAAAAGACCCTATGCAGCTTTACTGTAACTTGAGATTGGTTTCGGGTTTTATTTGCGCAGTATAGGTGGGAGGCTATGAAAAAATTCTTGCGGGAATTTTGGAGCCATCAGTGAGATACCACTCTTGTAAAACTAGAAATCTAACTTTACACCATTATCTGGTTAAAAGACAGTCTCAGGCGGGCAGTTTGACTGGGGCGGTCGCCTCCCAAAAGGTAACGGAGGCGTACAAAGGTTTCCTCAAATCGGTCAGACATCGATTGTAGAGCGTAAAGGCATATGGAAGCTTAACTGCGAGACCTACAAGTCGAGCAGAGACGAAAGTCGGTCTTAGTGATCTGGCGGTATTACGTGGAAAAGCCGCCACTCAACGGGTAAAAGTTACTCTAGGGATAACAGGCTGA
>M03053_135_000000000-ALP1V_1_1113_25377_20583	
GGACAGAAAGACCCTATGCAGCTTTACTGTAGCTTGGTATTGTGTTCGGTCTCTGAATGCGCAGGATAGGTGGGAGGCATTGATGATTAGCTCGTGGGTTAATCGGAGCCACTGGTGAGATACCACTCTTTCAGAGATAGAATTCTAACTTTCACCCGTTATCCGGGGAGAGGACAGTATCAGGTGGGCAGTTTGACTGGGGCGGTCGCCTCCTAAAAGGTAACGGAGGCGTGCAAAGGTTCCCTCAGGCTGGTTGGAAATCAGCCGACGAGTGCAAAGGCAGAAGGGAGCTTGACTGTGAGACCTACAAGTCGAACAGGGACGAAAGTCGGCCTTAGTGATCCGACGGTTCTGTGTGGAAGGGCCGTCGCTCAACGGATAAAAGTTACTCTAGGGATAACAGGCTGA
>M03053_135_000000000-ALP1V_1_1115_12761_19898	
GGACAGAAAGACCCTATGCAGCTTTACTGTAACTTGAAATTGAAATTGGACTTTATCCGCGCAGTATAGGTGGGAGGCATTGAAAGATTCTTGCGGGAATTCTTGAGCCGTCAGTGAGATACCACCCTTATAATGTTAGATTTCTAACTTGTACCATTATCTGGTAAAAGGACAGTTTCAGGCGGGCAGTTTGACTGGGGCGGTCGCCTCCCAAATGGTAACGGAGGCGCACAAAGGTTTCCTCTGAACGGGTAGAAATCGTATCTAGAGTGTAAAGGCAAAAGGAAGCTTGACTGTGAGACTTACAAGTCAAGCAGGGACGAAAGTCGGTCTTAGTGATCTGACGTTGCTGAGTGGAAAGGCCGTCACTCAACGGATAAAAGTTACTCTAGGGATAACAGGCTGA
>M03053_135_000000000-ALP1V_1_2113_3023_10749	
GGACAAAAAGACCCTATGCAGCTTTACTGTAGCTTGAAATTGACTTCGGGCTTTATTTGCGCAGGATAGGTGGGAGGCGTTGACTATATTTTTGCGGAAATATGTGAGCCGTTGGTGAGATACCACTCTTGTAAAGCTAGAATTCTAACCTTGTATCGTAAGCAGGTCAAGGAACAGTTTCAGGTGGGCAGTTTGACTGGGGCGGTCGCCTCCTAAAGGGTAACGGAGGCGCACAAAGGTTTCCTCATATCGGTCAGAAATCGATAGTAGAGCGTAAAGGCATATGGAAGCTTAACTGCGAGACCTACAAGTCGAGCAGAGACGAAAGTCGGTCTTAGTGATCTGGCGGTATTACGTGGAAAAGCCGCCACTCAACGGATAAAAGTTACTCTAGGGATAACAGGCTGA
>M03053_135_000000000-ALP1V_1_1101_14988_17215	
GGACAGAAAGACCCTATGCAGCTTTACTGTATCTTGGAATTGGGTTTGGTCTTTACTTGCGCAGGATAGGTGGGAGGCTTTGAAGATGATCTTGCGGGATCGTTGGAGCCACTGGTGAGATACCACTCTTGTAATGATAAAATCCTAACTTTGAACCGTTATCCGGTCAGAGAACAGTTTCAGGTGGGCAGTTTGACTGGGGCGGTCGCCTCCTAAAAGGTAACGGAGGCGTGCAAAGGTTCCCTCAGGCTGGTTGGACATCAGTCGTAGAGTGTAAAGGCATAAGGGAGCTTGACTGCGAGACCAACAAGTCGAGCAGAGACGAAAGTCGGCCTTAGTGATCCGGCGCTTCCGAGTGGAAGGGGCGTCGCTCAACGGATAAAAGTTACTCTAGGGATAACAGGCTGA
>M03053_135_000000000-ALP1V_1_1111_13292_10059	
GGACAGAAAGACCCTATGAAGCTTTACTGTAACCTGGAATTGCTTTCAAGCTTATTTTGCGCAGCTTAGGTGGGAGGCTACGAACCTTTTCTTCCGGGAAGAGGGGAGCCATCAGTGAGATACCACTCTTGGTAAGCTAGAAAGCTCAGTCTTAACCGTTATCCGGTAAGATGACAGTTTCAGGCGGGCAGTTTGACTGGGGCAGTCACCTCCCAAAAGGTAATGGAGGTGCACAAAGGTTCCCTCAGGTTGGACGGAAACCAACCATAGAGTGTAAAAGCATAAGGGAGCTTGACTGCGAGACTGACATGTCAAGCAGAGACGAAAGTCGGTTTTAGTGATCCGACGGTGCTGCGTGGAAAGGCCGTCGCTCAACGGATAAAAGTTACTCTAGGGATAACAGGCTGA
>M03053_135_000000000-ALP1V_1_1113_13281_13650	
GGACAGAAAGACCCTATGCAGCTTTACTGTAACCTGGAATTGCTCTCAAGCTTATCTTGCGCAGCTTAGGTGGGAGGCTATGAACCTTTTCTTCTGGGAAGAGGGGAGCCATCAGTGAGATACCACTCTTGGTAAGCTAGAGCGCTCAGTCTTCACCGTCATCCGGTAAGACGACAGTTTCAGGCGGGCAGTTTGACTGGGGCAGTCACCTCCCAAAAGGTAATGGAGGTGTGCAAAGGTTCCCTCAGGCTGGACGGAAATCAGCCATAGAGTGTAAAGGCAGAAGGGAGCTTGACTGCAAGACCTACAAGTCGAGCAGGGGCGAAAGCCGGCCTTAGTGATCCGACGGTTCCGTGTGGAAGGGCCGTCGCTAAACGGATAAAAGTTACTCTAGGGATAACAGGCTGA
>M03053_135_000000000-ALP1V_1_1105_16394_3390	
GGACAGAAAGACCCTATGCAGCTTTACTGTATCTTGGAATTGGGTTTGGTCTTTGCTTGCGCAGGATAGGTGGGAGGCTTTGAAGATGGTCTTGCGGGATCATTGGAGCCACTGGTGAGATACCACTCTAGTAATGATAAAATCCTAACTTTGAACCGTTATCCGGTCAAAGAACAGTTTCAGGTGGGCAGTTTGACTGGGGCGGTCGCCTCCTAAAAGGTAACGGAGGCGTGCAAAGGTTCCCTCAGGCTGGTTGGACATCAGTCGTAGAGTATAAAGGCATAAGGGAGCTTGACTGCGAGACTGACATGTCAAGCAGAGACGAAAGTCGGCTTTAGTGATCCGACGGTGCTGTGTGGAAAGGCCGTCGCTCAACGGATAAAAGTTACTCTAGGGATAACAGGCTGA
>M03053_135_000000000-ALP1V_1_2108_7489_11295	
GGACAAAAAGACCCTATGCAGCTTTACTGTATCTTGGAATTGGGTTTGGTCTTTGCTTGCGCAGGATAGGTGGGAGGCTTTGAAGATGGTCTTGCGGGATCATTGGAGCCACTGGTGAGATACCACTCTAGTAATGATAAAATCCTAACTTTGAACCGTTATCCGGTCAAAGAACAGTTTCAGGTGGGCAGTTTGACTGGGGCGGTCGCCTCCTAAAAGGTAACGGAGGCGTGCAAAGGTTCCCTCAGGCTGGTTGGACATCAGTCGTAGAGTGTAAAGGCATAAGGAAGCTTGACTGTGAGACCTACAAGTCGAGCAGGGACGAAAGTCGGTCTTAGTGATCTGACGGTACTGAGTGGAAAGGCCGTCACTCAACGGATAAAAGTTACTCTAGGGATAACAGGCTGA
>M03053_135_000000000-ALP1V_1_2102_17706_3278	
GGACAGAAAGACCCTATGCAGCTTTACTGTAGCTTGGTATTGTGCCCGGGCTCTGAATGCGCAGGATAGGTGGGAGACGTTGATCTAGTGCTCGTGGGTACTAGGGAGTCAATGGTGAGATACCACTCTTTCAGAGCTAGGGTTCTAACGTTCACCCGTTATCCGGGGAGCGGACAGTATCAGGTGGGCAGTTTGACTGGGGCGGTCGCCTCCTAAAAGGTAACGGAGGCGCACAAAGGTTTCCTCAGGCTGGTTGGAAATCAGCTGACGAGTGCAAAAGCAGAAGGGAGCTTGACTGTGAGACCCACAAGTCGAACAGGGACGAAAGTCGGCTTTAGTGATCCGATGGTTCTGAGTGGAAGGGCCGTCGCTCAACGGATAAAAGTTACTCTAGGGATAACAGGCTGA
>M03053_135_000000000-ALP1V_1_1108_13901_1952	
GGACAAAAAGACCCTATGCAGCTTTACTGTAACTTGAAATTGAAATTGGACTTTAGTCGCGCAGCATAGGTGGGAGGCTTTGAGGCTACTCTTGCGGGAGTAGCTGAGCTATCAGTGAGATACCACTCTTCTAATGTTAGATTTCTAACTTTGAACCATTATCTGGTCAGAGAACAGTTTCAGGCGGGCAGTTTGACTGGGGCGGTCGCCCCCCAAACGGTAACGGAGGCGCACAAAGGTTTCCTCTGAACGGGTAGAAATCGTATCTAGAGTGTAAAGGCATAAGGAAGCTTGACTGTGAGACCTACAAGTCGAGCAGGGACGAAAGTCGGTCTTAGTGATCTGACGGTACTGAGTGGAAAGGCCGTCACTCAACGGATAAAAGTTACTCTAGGGATAACAGGCTGA
>M03053_135_000000000-ALP1V_1_2101_24897_9011	
GGACAGAAAGACCCTATGCAGCTTTACTGTAGCTTGGTATTGTGCTCGGGCTCGCAATGCGCAGGATAGGTGGGAGGCTTTGATCCATTGCTTGTGGGTGATGGTGAGCCACTGGTGAGATACCACTCTTTGCGAGCTAGGGTTCTAACGGTTACCCGTTATCCGGGAACCGGACAGTATCAGGCGGGCAGTTTGACTGGGGCGGTCGCCTCCCAAACGGTAACGGAGGCGTACAAAGGTTTCCTCTGAACGTGTAGAAATCGTATCTAGAGTGTAAAGGCATAAGGAAGCTTGACTGTGAGACCTACAAGTCGAGCAGGGACGAAAGTCGGTCTTAGTGATCTGACGGTACTGAGTGGAAAGGCCGTCACTCAACGGATAAAAGTTACTCTAGGGATAACAGGCTGA
>M03053_135_000000000-ALP1V_1_1101_24540_18732	
GGACAGAAAGACCCTATGCAGCTTTACTGTAACCTGAAATTGAAATTGGACTTTATTCGCGCAGTATAGGTGGGAAGCGTTGAAAATATTCTTGCGGGAATATTGGAGCTATCAGTGAGATACCACTCTTGTAATGTTAGATTTCTAACTTTGAACCATTATCTGGTCAGAGAACAGTTTCAGGCGGGCAGTTTGACTGGGGCGGTCGCCTCCCAAACGGTAACGGAGGCGTACAAAGGTTTCCTCTGAACGTGTAGAAATCGTATCTAGAGTGTAAAGGCATAAGGAAGCTTGACTGTGAGACCTACAAGTCGAGCAGGGACGAAAGTCGGTCTTAGTGATCTGACGGTACTGAGCGGAAAGGCCGTCACTCAACGGATAAAAGTTACTCTAGGGATAACAGGCTGA
>M03053_135_000000000-ALP1V_1_1110_4632_18149	
GGACAGAAAGACCCTATGCAGCTTTACTGTAACCTGGAATTGCTCTCAAGCTTATCTTGCGCAGCTTAGGTGGGAGACGTTGAACTTCTTCTTCCGGGAAGGAGGGAGTCATCAGTGAGATACCACTCTTGGTAAGCTAGAGCGCTCATTTCTAACCGTCAACCGGTAGAAAGACAGTTTCAGGCGGGCAGTTTGACTGGGGCAGTCACCTCCCAAAAGGTAATGGAGGTGTACAAAGGTTCGCTCAGGCTGGACGGAAATCAGCCATAGAGTGTAAAAGCATAAGCGAGCTTGACTGCGAGACTGACATGTCAAGCAGAGACGAAAGTCGGTTTTAGTGATCCGACGGTGCTGAGTGGAAAGGCCGTCGCTCAACGGATAAAAGTTACTCTAGGGATAACAGGCTGA
>M03053_135_000000000-ALP1V_1_2116_17178_6136	
GGACAGAAAGACCCTATGCAGCTTTACTGTAGCTTGGTATTGTGCCCGGGCTCTGAATGCGCAGGATAGGTGGGAGACGTTGATCTCATGGTTGCGGCTATGAGTTAGTCACTGGTGAGATACCACTCTTTCAGAGCTAGGGTTCTAACGTTCACCCGTTATCCGGGGAGCGGACAGTATCAGGTGGGCAGTTTGACTGGGGCGGTCGCCTCCTAAAAGGTAACGGAGGCGTACAAAGGTTTCCTCAAATCGGTCAGACATCGATTGTAGAGCGTAAAGGCATATGGAAGCTTAACTGCGAGACCTACAAGTCGAGCAGAGACGAAAGTCGGTCTTAGTGATCTGGCGGTATTACGTGGAAAAGCCGCCACTCAACGGATAAAAGTTACTCTAGGGATAATAGGCTGA
>M03053_135_000000000-ALP1V_1_1104_25677_19244	
GGACAGAAAGACCCTATGCAGCTTTACTGTAGCTTGATATTGGCTCCGGGCTTTGTTTGCGCAGGATAGGTGGGAGGCGTTGAAAGTTTTCTTGCGGGAAGATTTGAGCCGTTGGTGAGATACCACTCTAACAATGCTAGGATTCTAACCCTATGTCGTTATCCGGCTAGGGGACAGTTTCAGGTGGTCAGTTTGACTGGGGCGGTCGCCTCCTAAAAGGTAACGGAGGCGTGCAAAGGTTCCCTCAGGCTGGTTGGAAATCAGTCGTAGAGTGTAAAGGCATAAAGAAGCTTGATTGTAAGACTTACAAGTCGAACAAAGACTAAAGTCGGCCTTAGTGATCCGGCGGTATCGAGTGGAAGGGCCGCCGCTCAACGAATAAAAGTTACTCTAGGGATAACAGGCTGA
>M03053_135_000000000-ALP1V_1_1103_29292_14753	
GGACAGAAAGACCCTATGAAGCTTTACTGTAACCTGGAATTGCTTTCAAGCTTATTTTGCGCAGCTTAGGTGGGAGGCTACGAACCTTTTCTTCCGGGAAGAGGGGAGCCATCAGTGAGATACCACTCTTGGTAAGCTAGAAAGCTCAGTCTTAACCGTTATCCGGTAAGACGACAGTTTCAGGCGGGCAGTTTGACTGGGGCAGTCACCTCCCAAAAGGTAATGGAGGTGCACAAAGGTTCCCTCAGGTTGGACGGAAATCAACCATAGAGTGTAAAAGCATAAGGGAGCTTGACTGCGAGACTGACATGTCAAGCAGAGACGAAAGTCGGTTTTAGTGATCCGACGGTGCTGCGTGGAAAGGCCGTCGCTCAACGGATAAAAGTTACTCTAGGGATAACAGGCTGA
>M03053_135_000000000-ALP1V_1_2102_16629_20898	
GGACAGAAAGACCCTATGAAGCTTTACTGTAACTTGAGATTGGTTTCGGGTTTTATTTGCGCAGAATAGGTGGGAGGCTATGAAAAAATACTTGTGGGTGTTTTGGAGCCATCAGTGAGATACCACTCTTGTAAAACTAGAAATCTAACTTTACACCATTATCTGGTTAAAAGACAGTCTCAGGCGGGCAGTTTGACTGGGGCGGTCGCCTCCTAAAAGGTAACGGAGGCGTACAAAGGTTTCCTCAAATCGGTCAGACATCGATTGTAGAGCGTAAAGGCATATGGAAGCTTAACTGCGAGACCTACAAGTCGAGCGGAGACGAAAGTCGGTCTTAGTGATCTGGCGGTATTACGTGGAAAAGCCGCCACTCAACGGATAAAAGTTACTCTAGGGATAACAGGCTGA
>M03053_135_000000000-ALP1V_1_1116_13052_20650	
GGACAGAAAGACCCTATGAAGCTTTACTGTAGCTTGAGATTGGGCTCGGGCTTTTCTTGCGCAGCTTAGGTGGGAGGCTTAGATCCTATTCTTTTGGGAATAGAGGAGCCGTCAGTGAGATACCACTCTAGGAAGGCTAGAGTCCTAAGGGTGCTCCCTTTGCGGGACACCTAACAGTCTCAGGTAGGCAGTTTGACTGGGGCGGTCGCCTCCTAAAAGGTAACGGAGGCGTGCAAAGGTTCCCTCAGGCTGGACGGAAATCAGCCATAGAGTGTAAAAGCATAAGGGAGCTTGACTGCGAGACTGACATGTCAAGCAGAGACGAAAGTCGGCTTTAGTGATCCGACGGTGCTGTGTGGAAAGGCCGTCGCTCAACGGATAAAAGTTACTCTAGGGATAACAGGCTGA
>M03053_135_000000000-ALP1V_1_2108_25988_19279	
GGACAGAAAGACCCTATGCAGCTTTACTGTAACTTGAAATTGAAATTGGACTTTATTCGCGCAGTATAGGTGGGAAGCGTTGAAAATACTCTTGCGGGAGTATTGGAGCTATCAGTGAGATACCACTCTTGTAATGTTAGATTTCTAACTTTGAACCATTATCTGGTCAGAGGACAGTTTCAGGCGGGCAGTTTGACTGGGGCGGTCGCCTCCCAAACGGTAACGGAGGCGTACAAAGGTTTCCTCTGAACGTGTAGAAATCGTATCTAGAGTATAAAGGCATAAGGAAGCTTGACTGTGAGACCTACAAGTCGAGCAGGGACGAAAGTCGGTCTTAGTGATCTGACGGTACTGAGTGGAAAGGCCGTCACTCAACGGATAGAAGTTACTCTAGGGATAACAGGCTGA
>M03053_135_000000000-ALP1V_1_2111_9309_5639	
GGACAGAAAGACCCTATGCAGCTTTACTGTATCTTGGAATTGGGTTTGGTCTTTGCTTGCGCAGGATAGGTGGGAGGCTTTGAAGGCAATCTTGCGGGATTGCTGGAGCCACTGGTGAGATACCACTCTTGTAATGATAAAATCCTAACTTTGAACCGTTATCCGGTCAGAGAACAGTTTCAGGTGGGCAGTTTGACTGGGGCGGTCGCCTCCTAAAAGGTAACGGAGGCGTGCAAAGGTTCCCTCAGGCTGGTTGGACATCAGTCGTAGAGTGTAAAGGCATAAGGGAGCTTGACTGCAAGACTTACAAGTCGAGCAGAGACGAAAGTCGGCCTTAGTGATCCGACGGTTCCGAGTGGAAGGGCCGTCGCTCAACGGATAAAAGTTACTCTAGGGATAACAGGCTGA
>M03053_135_000000000-ALP1V_1_2115_19141_5809	
GGACAAAAAGACCCTATGCAGCTTTACTGTAACTTGAGATTGGTTTCGGGTTTTATTTGCGCAGAATAGGTGGGAGGCTATGAAAAAATACTTGTGGGTGTTTTGGAGCCATCAGTGAGATACCACTCTTGTAAAACTAGAAATCTAACTTTACACCATTATCTGGTTAAAAGACAGTCTCAGGCGGGCAGTTTGACTGGGGCGGTCGCCTCCTAAAAGGTAACGGAGGCGTACAAAGGTTTCCTCAAATCGGTCAGACATCGATTGTAGAGCGTAAAGGCATATGGAAGCTTAACTGCGAGACCTACAAGTCGAGCAGAGACGAAAGTCGGTCTTAGTGATCTGGCGGTATTACGTGGAAAAGCCGCCACTCAACGGATAAAAGTTACTCTAGGGATAACAGGCTGA
>M03053_135_000000000-ALP1V_1_2102_12907_3591	
GGACAGAAAGACCCTATGCAGCTTTACTGTAACTTGAGATTGGTTTCGGGTTTTATTTGCGCAGAATAGGTGGGAGGCTATGAAAAAATACTTGTGGGTGTTTTGGAGCCATCAGTGAGATACCACTCTTGTAAAACTAGAAATCTAACTTTACACCATTATCTGGTTAAAAGACAGTCTCAGGCGGGCAGCTTGACTGGGGCGGTCGCCTCCTAAAAGGTAACGGAGGCGTACAAAGGTTTCCTCAAATCGGTCAGACATCGATTGTAGAGCGTAAAGGCATATGGAAGCTTAACTGCGAGACCTACAAGTCGAGCAGAGACGAAAGTCGGTCTTAGTGATCTGGCGGTATTACGTGGAAAAGCCGCCACTCAACGGATAAAAGTTACTCTAGGGATAACAGGCTGA
>M03053_135_000000000-ALP1V_1_2104_23721_17246	
GGACAGAAAGACCCTATGAAGCTTTACTGTAACCTGAAATTGAAATTGGACTTTATTCGCGCAGTATAGGTGGGAAGCGTTGAAAATATTCTTGCGGGAATATTGGAGCTATCAGTGAGATACCACTCTTGTAATGTTAGATTTCTAACTTTGAACCATTATCTGGTCAGAGAACAGTTTCAGGCGGGCAGTTTGACTGGGGCGGTCGCCTCCTAAAAGGTAACGGAGGCGTACAAAGGTTTCCTCAAATCGATCAGACATCGATTGTAGAGCGTAAAGGCATATGGAAGCTTAACTGCGAGACCTACAAGTCGAGCAGAGACGAAAGTCGGTCTTAGTGATCTGGCGGTATTACGTGGAAAAGCCGCCACTCAACGGATAAAAGTTACTCTAGGGATAACAGGCTGA
>M03053_135_000000000-ALP1V_1_1119_27817_14671	
GGACAAAAAGACCCTATGCAGCTTTACTGTAACCTGAAATTGAAATTGGACTTTATTCGCGCAGTATAGGTGGGAAGCGTTGAAAATATTCTTGCGGGAATATTGGAGCTATCAGTGAGATACCACTCTTGTAATGTTAGATTTCTAACTTTGAACCATTATCTGGTCAGAGAACAGTTTCAGGCGGGCAGTTTGACTGGGGCGGTCGCCTCCTAAAAGGTAACGGAGGCGTACAAAGGTTTCCTCAAATCGGTCAGACATCGATTGTAGAGCGTAAAGGCATATGGAAGCTTAACTGCGAGACCTACAAGTCGAGCAGAGACGAAAGTCGGTCTTAGTGATCTGGCGGTATTACGTGGAAAAGCCGCCACTCAACGGATAAAAGTTACTCTAGGGATAACAGGCTGA
>M03053_135_000000000-ALP1V_1_1110_14018_13533	
GGACAGAAAGACCCTATGCAGCTTTACTGTAGCTTGGTATTGTGCCCGGGCTCTGAATGCGCAGGATAGGTGGGAGACGTTGATCTCATGGTTGCGGCTATGAGTTAGTCACTGGTGAGATACCACTCTTTCAGAGCTAGGGTTCTAACGTTCACCCGTTATCCGGGGAGCGGACAGTATCAGGTGGGCAGTTTGACTGGGGCGGTCGCCTCCTAAAAGGTAACGGAGGCGTGCAAAGGTTTCCTCAGGCTGGTCGGAAATCAGTCGTAGAGTGTAAAGGCATAAGGAAGCTTGATTGTGAGACCTACAAGTCGAACAGAGACGAAAGTCGGCCTTAGTGATCCGATGGTTCCGAGTGGAAGGGCCATCGCTCAACGGATAAAAGTTACTCTAGGGATAACAGGCTGA
>M03053_135_000000000-ALP1V_1_1111_23764_2375	
GGACAAAAAGACCCTATGCAGCTTTACTGTATCTTGGAATTGGGTTTGGTCTTTGCTTGCGCAGGATAGGTGGGAGGCTTTGAAGGCAATCTTGCGGGATTGCTGGAGCCACTGGTGAGATACCACTCTTGTAATGATAAAATCCTAACTTTGAACCGTTATCCGGTCAGAGAACAGTTTCAGGTGGGCAGTTTGACTGGGGCGGTCGCCTCCTAAAAGGTAACGGAGGCGTGCAAAGGTTCCCTCAGGCTGGTTGGACATCAGTCGTAGAGTGTAAAGGCATAAGGGAGCTTGACTGCAAGACTTACAAGTCGAGCAGAGACGAAAGTCGGCCTTAGTGATCCGACGGTTCCGAGTGGAAGGGCCGTCGCTCAACGGATAAAAGTTACTCTAGGGATAACAGGCTGA
>M03053_135_000000000-ALP1V_1_1112_13845_10628	
GGACAGAAAGACCCTATGCAGCTTTACTGTAACCTGGAATTGCTCTCAAGCTTATCTTGCGCAGCTTAGGTGGGAGGCTATGAACCTTTTCTTCTGGGAAGAGGGGAGCCATCAGTGAGATACCACTCTTGGTAAGCTAGAGCGCTCAGTCTTCACCGTCATCCGGTAAGACGACAGTTTCAGGCGGGCAGTTTGACTGGGGCAGTCACCTCCCAAAAGGTAATGGAGGTGTGCAAAGGTTCCCTCAGGCTGAACGGAAATCAGCCATAGAGTGTAAAAGCATAAGGGAGCTTGACTGCGAGACTGACATGTCAAGCAGAGACGAAAGTCGGCTTTAGTGATCCGACGGTGCTGTGTGGAAAGGCCGTCGCTCAACGGATAAAAGTTACTCTAGGGATAACAGGCTGA
>M03053_135_000000000-ALP1V_1_1101_3085_7304	
GGACAAAAAGACCCTATGCAGCTTTACTGTAACTTGAGATTGGTTTCGGGTTTTATTTGCGCAGAATAGGGGGGAGGCTATGAAAAAATACTTGTGGGTGTTTTGGAGCCATCAGTGAGATACCACTCTTGTAAAACTAGAGATCTAACTTTACACCATTATCTGGTTAAAAGACAGTCTCAGGCGGGCAGTTTGACTGGGGCGGTCGCCTCCTAAAAGGTAACGGAGGCGTACAAAGGTTTCCCCAAATCGGTCAGACATCGATTGTAGAGCGTAAAGGCATATGGAAGCTTAACTGCGAGACCTACAAGTCGAGCAGAGACGAAAGTCGGTCTTAGTGATCTGGCGGTATTACGTGGAAAAGCCGCCACTCAACGGATAAAAGTTACTCTAGGGATAACAGGCTGA
>M03053_135_000000000-ALP1V_1_2101_2256_13644	
GGACAAAAAGACCCTATGCAGCTTTACTGTAACCTGGAATTGCTCTCAAGCTTATCTTGCGCAGCTTAGGTGGGAGGCTATGAACCTTTTCTTCTGGGAAGAGGGGAGCCATCAGTGAGATACCACTCTTGGTAAGCTAGAGCGCTCAGTCTTCACCGTCATCCGGTAAGACGACAGTTTCAGGCGGGCAGTTTGACTGGGGCAGTCACCTCCCAAAAGGTAATGGAGGTGTGCAAAGGTTCCCTCAGGCTGGACGGAAATCAGCCATAGAGTGTAAAAGCATAAGGGAGCTTGACTGCGAGACTGACATGTCAAGCAGAGACGAAAGTCGGCTTTAGTGATCCGACGGTGCTGTGTGGAAAGGCCGTCGCTCAACGGATAAAAGTTACTCTAGGGATAACAGGCTGA
>M03053_135_000000000-ALP1V_1_1117_13427_20850	
GGACAGAAAGACCCTATGAAGCTTTACTGTAACTTGAGATTGGTTTCGGGTTTTATTTGCGCAGAATAGGTGGGAGGCTATGAAAAAATACTTGTGGGTGTTTTGGAGCCATCAGTGAGATACCACTCTTGTAAAACTAGAAATCTAACTTTACACCATTATCTGGTTAAAAGACAGTCTCAGGCGGGCAGTTTGACTGGGGCGGTCGCCTCCTAAAAGGTAACGGAGGCGTACAAAGGTTTCCTCAAATCGGTCAGACATCGATTGTAGAGCGTAAAGGCATATGGAAGCTTAACTGCGAGACCTACAAGTCGAGCAGAGACGAAAGTCGGTCTTAGTGATCTGGCGGTATTACGTGGAAAAGCCGCCACTCAACGGATAAAAGTTACTCTAGGGATAACAGGCTGA
>M03053_135_000000000-ALP1V_1_1115_5208_4748	
GGACAAAAAGACCCTATGCAGCTTTACTGTAACTTGAGATTGGTTTCGGGTTTTATTTGCGCAGAATAGGTGGGAGGCTATGAAAAAGTACTTGTGGGTGTTTTGGAGCCATCAGTGAGATACCACTCTTGTAAAACTAGAAATCTAACTTTACACCATTATCTGGTTAAAAGACAGTCTCAGGCGGGCAGTTTGACTGGGGCGGTCGCCTCCTAAAAGGTAACGGAGGCGTACAAAGGTTTCCTCAAATCGGTCAGACATCGATTGTAGAGCGTAAAGGCATATGGAAGCTTAACTGCGAGACCTACAAGTCGAGCAGAGACGAAAGTCGGTCTTAGTGATCTGGCGGTATTACGTGGAAAAGCCGCCACTCAACGGATAAAAGTTACTCTAGGGATAACAGGCTGA
>M03053_135_000000000-ALP1V_1_2116_22399_12726	
GGACAGAAAGACCCTATGTAGCTTTACTGTAACCTGAAATTGAAATTGGACTTTATTCGCGCAGTATAGGTGGGAAGCGTTGAAAATACTCTTGCGGGAGTATTGGAGCTATCAGTGAGATACCACTCTTGTAATGTTAGATTTCTAACTTTGAACCATTATCTGGTCAGAGGACAGTTTCAGGCGGGCAGTTTGACTGGGGCGGTCGCCTCCCAAACGGTAACGGAGGCGTACAAAGGTTTCCTCTGAACGGGTAGAAATCGTATCTAGAGTGTAAAGGCATAAGGAAGCTTGACTGTGAGACCTACAAGTCGAACAGGGACGAAAGTCGGTCTTAGTGATCTGACGGTACTGAGTGGAAAGGCCGTCACTCAACGGATAAAAGTTACTCTAGGGATAACAGGCTGA
>M03053_135_000000000-ALP1V_1_1102_22126_6532	
GGACAGAAAGACCCTATGCAGCTTTACTGTAGCTTGATATTGGCTCCGGGCTTTGTTTGCGCAGGATAGGTGGGAGGCGTTGAAAATTTTCTTGTGGGAAGATTGGAGCCGTTGGTGAGATACCACTCTAACAATGCTAGGATTCTAACCCTACACCGTTATCCGGTTAGGGGACAGTTTCAGGTGGTCAGTTTGACTGGGGCGGTCGCCTCCCAAAAGGTAACGGAGGCGTGCAAAGGTTTCCTCAGGCTGGTCGGAAATCAGTCGTAGAGTGTAAAGGCATAAGGAAGCTTGATTGTGAGACCTACAAGTCGAACAAAGACGAAAGTCGGCCTTAGTGATCTGGCGGTATTACGTGGAAAAGCCGCCACTCAACGGATAAAAGTTACTCTAGGGATAACAGGCTGA
>M03053_135_000000000-ALP1V_1_2111_26817_17699	
GGACAGAAAGACCCTATGAAGCTTTACTGTAACTTGAGATTGGTTTCGGGTTTTATTTGCGCAGAATAGGTGGGAGGCTATGAAAAAATACTTGTGGGTGTTTTGGAGCCATCAGTGAGATACCACTCTTGTAAAACTAGAAATCTAACTTTACACCATTATCTGGTTAAAAGACAGTCTCAGGCGGGCAGTTTGACTGGGGCGGTCGCCTCCTAAAAGGTAACGGAGGCGTACAAAGGTTTCCTCAAATCGGTCAGACATCGATTGTAGAGCGTAAAGGCATATGGAAGCTTAACTGCGAGACCTACAAGTCGAGCAGAGACGAAAGTCGGTCTTAGTGATCTGGCGGTATTACGTGGAAAAGCCGCCACTCAACGGATAAAAGTTACTCTAGGGATAACAGGCTGA
>M03053_135_000000000-ALP1V_1_1103_11430_11033	
GGACAGAAAGACCCTATGCAGCTTTACTGTAGCTTGGTATTGTGCCCGGGCTCTGAATGCGCAGGATAGGTGGGAGACGTTGATCTCATGCTTGCGGGTATGAGTTAGTCACTGGTGAGATACCACTCTTTCAGAGCTAGGGTTCTAACGTTCACCCGTTATCCGGGGAGCGGACAGTATCAGGTGGGCAGTTTGACTGGGGCGGTCGCCTCCTAAAAGGTAACGGAGGCGCACAAAGGTTTCCTCAGGCTGGTTGGAAATCAGCTGACGAGTGCAAAAGCAGAAGGAAGCTTGACTGTGAGACCTACAAGTCGAACAGGGACGAAAGTCGGTTTTAGTGATCCGACGGTTCTGAGTGGAAGGGCCGTCGCTCAACGGATAAAAGTTACTCTAGGGATAACAGGCTGA
>M03053_135_000000000-ALP1V_1_2107_21766_18747	
GGACAGAAAGACCCTATGAAGCTTTACTGTAGCTTGATATTGGCTCCGGGCTTTGTTTGCGCAGGATAGGTGGGAGGCGTTGAAAATTTTCTTGCGGGAAGATTGGAGCCGTTGGTGAGATACCACTCTAACAATGCTAGGATTCTAACCCTACACCGTTATCCGGTTAGGGGACAGTTTCAGGTGGTCAGTTTGACTGGGGCGGTCGCCTCCCAAAAGGTAACGGAGGCGTGCAAAGGTTTCCTCAGGCTGGTCGGAAATCAGTCGTAGAGTGTAAAGGCATAAGGAAGCTTGATTGTGAGACCTACAAGTCGAACAAAGACGAAAGTCGGCCTTAGTGATCCGACGGTTCCGAGTGGAAGGGCCGTCGCTCAACGGATAAAAGTTACTCTAGGGATAACAGGCTGA
>M03053_135_000000000-ALP1V_1_2108_12464_15731	
GGACAAAAAGACCCTATGCAGCTTTACTGTAACTTGAGATTGGTTTCGGGTTTTATTTGCGCAGAATAGGTGGGAGGCTATGAAAAAATACTTGTGGGTGTTTTGGAGCCATCAGTGAGATACCACTCTTGTAAAACTAGAAATCTAACTTTACACCATTATCTGGTTAAAAGACAGTCTCAGGCGGGCAGTTTGACTGGGGCGGTCGCCTCCTAAAAGGTAACGGAGGCGTACAAAGGTTTCCTCAAATCGGTCAGACATCGATTGTAGAGCGTAAAGGCATATGGAAGCTTAACTGCGAGACCTACAAGTCGAGCAGAGACGAAAGTCGGTCTTAGTGATCTGGCGGTATTACGTGGAAAAGCCGCCACTCAACGGATAAAAGTTACTCTAGGGATAACAGGCTGA
>M03053_135_000000000-ALP1V_1_2112_20285_14648	
GGACAAAAAGACCCTATGAAGCTTTACTGTAACCTGGAATTGCTTTCAAGCTTATTTTGCGCAGCTTAGGTGGGAGGCTACGAACCTTTTCTTCCGGGAAGAGGGGAGCCATCAGTGAGATACCACTCTTGGTAAGCTAGAAAGCTCAGTCTTAACCGTTATCCGGTAAGATGACAGTTTCAGGCGGGCAGTTTGACTGGGGCAGTCACCTCCCAAAAGGTAATGGAGGTGCACAAAGGTTCCCTCAGGTTGGACGGAAATCAACCATAGAGTGTAAAAGCATAAGGGAGCTTGACTGCGAGACTGACATGTCAAGCAGAGACGAAAGTCGGTTTTAGTGATCCGACGGTGCTGCGTGGAAAGGCCGTCGCTCAACGGATAAAAGTTACTCTAGGGATAACAGGCTGA
>M03053_135_000000000-ALP1V_1_1114_10814_16182	
GGACAAAAAGACCCTATGCAGCTTTACTGTAACTTGAGATTGGTTTCGGGTTTTATTTGCGCAGAATAGGTGGGAGGCTATGAAAAAATACTTGTGGGTGTTTTGGAGCCATCAGTGAGATACCACTCTTGTAAAACTAGAAATCTAACTTTACACCATTATCTGGTTAAAAGACAGTCTCAGGCGGGCAGTTTGACTGGGGCGGTCGCCTCCTAAAAGGTAACGGAGGCGTACAAAGGTTTCCTCAAATCGGTCAGACATCGATTGTAGAGCGTAAAGGCATATGGAAGCTTAACTGCGAGACCTACAAGTCGAGCAGAGACGAAAGTCGGTCTTAGTGATCTGACGGTATTGGGTGGAAAAGCCGTCACTCAACGGATAAAAGTTACTCTAGGGATAACAGGCTGA
>M03053_135_000000000-ALP1V_1_2119_16472_6800	
GGACAAAAAGGCCCTATGCAGCTTTACTGTAACTTGAAATTGAAATTGGACTTTATTTGCGCAGCATAGGTGGGAGGCGTTGAGTTTATTCTTGCGGGAATTTAGGAGCCATCAGTGAGATACCACTCTGGTAATGTTAGATTTCTAACTTTGTATCATGATCTGGTCAAAGGACAGTTTCAGGCGGGCAGTTTGACTGGGGCGGTCGCCTCCCAAATGGTAACGGAGGCGTACAAAGGTTTCCTCTGAACGTGTAGAAATCGTATCTAGAGTGTAAAGGCATAAGGAAGCTTGACCGTGAGACCTACAAGTCGAGCAGGGACGAAAGTCGGTCTTAGTGATCTGACGGTGCTGAGTGGAAAGGCCGTCACTCAACGGTTAAAAGTTACTCTAGGGATAACAGGCTGA
>M03053_135_000000000-ALP1V_1_1115_10651_10263	
GGACAGAAAGACCCTATGCAGCTTTACTGTAGCTTGATATTGGCTCCGGGCTTTGTTTGCGCAGGATAGGTGGGAGGCGTTGAAAATTTTCTTGCGGGAAGATTGGAGCCGTTGGTGAGATACCACTCTAACAATGCTAGGATTCTAACCCTACACCGTTATCCGGTTAGGGGACGGTTTCAGGTGGTCAGTTTGACTGGGGCGGTCGCCTCCCAAAAGGTAACGGAGGCGTGCAAAGGTTTCCTCAGGCTGGTCGGAAATCAGTCGTAGAGTGTAAAGGCATAAGGAAGCTTGATTGTGAGACCTACAAGTCGAACAAAGACGAAAGTCGGCCTTAGTGATCCGATGGTTCCGAGTGGAAGGGCCATCGCTCAACGGATAAAAGTTAATCTAGGGATAACAGGCTGA
>M03053_135_000000000-ALP1V_1_1112_21883_10398	
GGACAGAAAGACCCTATGAAGCTTTACTGTAGCTTGGTATTGTGCCCGGGCTCTGAATGCGCAGGATAGGTGGGAGACGTTGATCTCATGGCTGCGGCTATGAGTTAGTCACTGGTGAGATACCACTCTTTCAGAGCTAGGGTTCTAACGTTCACCCGTTATCCGGGGAGCGGACAGTATCAGGTGGGCAGTTTGACTGGGGCGGTCGCCTCCTAAAAGGTAACGGAGGCGCACAAAGGTTTCCTCAGGCTGGTTGGAAATCAGCTGACGAGTGCAAAAGCAGAAGGAAGCTTGACTGTGAGACCTACAAGTCGAACAGGGACGAAAGTCGGTTTTAGTGATCCGACGATCTTGTGTGGAAGAGTCGTCGCTCAACGGATAAAAGTTACTCTAGGGATAACAGGCTGA
>M03053_135_000000000-ALP1V_1_1102_6417_4517	
GGACAGAAAGACCCTATGCAGCTTTACTGTATCTTGAAATTGAGTTTTGATTCTATTTGCGCAGAATAGGTGGGAGACGTTGAAATTACTTTTACGGAAGTAGTGGAGTCATTAGTGAGATACCACTCTGATATAATTGAACCTCTAACTTTATACCGTAATCCGGTTAAAAGACAGTTTCAGGTGGGCAGTTTGACTGGGGCGGTCGCCTCCTAAAAGGTAACGGAGGCGTACAAAGGTTTCCTCAGATCGGTCAGAAATCGATCTTAGAGTGTAAAGGCAAAAGGAAGCTTAACTGTGAGACAAACAAGTCGAGCAGATACGAAAGTAGGTCTTAGTGATCTGACGCTGCTGTGTGGAAAGGGCGTCACTCAACGGATAAAAGTTACTCTAGGGATAACAGGCTGA
>M03053_135_000000000-ALP1V_1_2111_19683_17611	
GGACAAAAAGACCCTATGCAGCTTTACTGTAACTTGAGATTGGTTTCGGGTTTTATTTGCGCAGAATAGGTGGGAGGCTATGAAAAAATACTTGTGGGTGTTTTGGAGCCATCAGTGAGATACCACTCTTGTAAAACTAGAAATCTAACTTTACACCATTATCTGGTTAAAAGACAGTCTCAGGCGGGCAGTTTGACTGGGGCGGTCGCCTCCTAAAAGGTAACGGAGGCGTACAAAGGTTTCCTCAAATCGGTCAGACATCGATTGTAGAGCGTAAAGGCATATGGAAGCTTAACTGCGAGACCTACAAGTCGAGCAGAGACGAAAGTCGGTCTTAGTGATCTGGCGGTATTACGTGGAAAAGCCGCCACTCAACGGATAAAAGTTACTCTAGGGATAACAGGCTGA
>M03053_135_000000000-ALP1V_1_2116_4445_19469	
GGACAGAAAGACCCTATGCAGCTTTACTGTATCTTGGAATTGGGTTTGGTCTTTGCTTGCGCAGGATAAGTGGGAGGCTTTGAAGATGGTCTTGCGGGATCATTGGAGCCACTGGTGAGATACCACTCTAGTAATGATAAAATCCTAACTTTGAACCGTTATCCGGTCAAAGAACAGTTTCAGGTGGGCAGTTTGACTGGGGCGGTCGCCTCCTAAAAGGTAACGGAGGCGTGCAAAGGTTCCCTCAGGCTGGTTGGACATCAGTCGTAGAGTGTAAAGGCATAAGGGAGCTTGACTGCGAGACCTACAAGTCGAGCAGAGACGAAAGTCGGCCTTAGTGATCCGACGGTTCCGAGTGGAAGGGCCGTCGCTCAACGGATAAAAGTTACTCTAGGGATAACAGGCTGA
>M03053_135_000000000-ALP1V_1_1105_18841_4571	
GGACAAAAAGACCCTATGCAGCTTTACTGTAACTTGAGATTGGTTTCGGGTTTTATTTGCGCAGAATAGGTGGGAGGCTATGAAAAAATACTTGTGGGTGTTTTGGAGCCATCAGTGAGATACCACTCTTGTAAAACTAGAAATCTAACTTTACACCATTATCTGGTTAAAAGACAGTCTCAGGCGGGCAGTTTGACTGGGGCGGTCGCCTCCTAAAAGGTAACGGAGGCGTACAAAGGTTTCCTCAAATCGGTCAGACATCGATTGTAGAGCGTAAAGGCATATGGAAGCTTAACTGCGAGACCTACAAGTCGAGCAGAGACGAAAGTCGGTCTTAGTGATCTGGCGGTATTACGTGGAAAAGCCGCCACTCAACGGATAAAAGTTACTCTAGCGATAACAGGCTGA
>M03053_135_000000000-ALP1V_1_1108_9707_4317	
GGACAAAAAGACCCTATGCAGCTTTACTGTAGCTTGAAATTGAAATTGGACTTTGCATGCGCAGCATAGGTGGGAAGCTTTGATGATAATCTTGCGGGATTATTTGAGCTATCAGTGAGATACCACTCTTGTAATGTTAGATTTCTAACTTTATATCATTATCTGGTTAAAGAACAGTTTCAGGCGGGCAGTTTGACTGGGGCGGTCGCCTCCCAAATGGTAACGGAGGCGTACAAAGGTTTCCTCAGGTCGGTCAGAAATCGATCGTAGAGTGTAAAGGCATAAGGAAGCTTGACTGTGAGACCTACAAGTCGAACAGGGACGAAAGTCGGTCTTAGTGATCTGACGGTACTGAGTGGAAAGGCCGTCGCTCAACGGATAAAAGTTACTCTAGGGATAACAGGCTGA
>M03053_135_000000000-ALP1V_1_2102_16857_16355	
GGACAAAAAGACCCTATGCAGCTTTACTGTAGCTTGATATTGGCTCCGGGCTTTGTTTGCGCAGGATAGGTGGGAGGCGTTGAAAATTTTCTTGCGGGGAAATTGGAGCCGTTGGTGAGATACCACTCTAACAATGCTAGGATTCTAACCCTATACCGTTATCCGGTTAGGGGACAGTTTCAGGTGGTCAGTTTGACTGGGACGGTCGCCTCCCAAAAGGTAACGGAGGCGTGCAAAGGTTTCCTCAGGCTGGTCGGAAATCAGTCGTAGAGTGTAAAGGCATAAGGAAGCTTGATTGTTAGACCTACAAGTCGAACAAAGACGAAAGTCGGCCTTAGTGATCCGACGGTTCCGAGTGGAAGGGCCGTCGCTCAACGGATAAAAGTTACTCTAGGGATAACAGGCTGA
>M03053_135_000000000-ALP1V_1_1118_25554_17401	
GGACAAAAAGACCCTATGCAGCTTTACTGTATCTTGGAATTGGGTTTGGTCTTTACTTGCGCAGGATAGGTGGGAGGCTTTGAAGATGATCTTGCGGGATCGTTGGAGCCACTGGTGAGATACCACTCTTGTAATGATAAAATCCTAACTTTGAACCGTGATCCGGTCAGAGAACAGTTTCAGGTGGGCAGTTTGACTGGGGCGGTCGCCTCCTAAAAGGTAACGGAGGCGTGCAAAGGTTCCCTCAGGCTGGTTGGACATCAGTCGTAGAGTGTAAAGGCATAAGGGAGCTTGGCTGCGAGACCAACAAGTCGAGCAGAGACGAAAGTCGGCCTTAGTGATCCGGCGCTTCCGAGTGGAAGGGGCGTCGCTCAACGGATAAAAGTTACTCTAGGGATAACAGGCTGA
>M03053_135_000000000-ALP1V_1_2104_4912_20871	
GGACAAAAAGACCCTATGCAGCTTTACTGTAGCTTGGTATTGTGCCCGGGCTCTGAATGCGCAGGATAGGTGGGAGACGTTGATCTCATGCTTGCGGGTATGAGTTAGTCACTGGTGAGATACCACTCTTTTAGAGCTAGGGTTCTAACGCTTACCCGTTATCCGGGAAGCGGACAGTATCTGATGGGCAGTTTGACTGGGGCGGTCGCCTCCTAAAAGGTAACGGAGGCGCACAAAGGTTCCCTCAGGCTGGTTGGAAATCAGTCGTTGAGTGCAAAAGCAGAAGGGAGCTTGACTGTGAGACCTACAAGTCGAACAGGGACGAAAGTCGGTTTTAGTGATCCGACGGTTCTGCGTGGAAGGGCCGTCGCTCAACGGATAAAAGTTACTCTAGGGATAACAGGCTGA
>M03053_135_000000000-ALP1V_1_1119_13052_20499	
GGACAAAAAGACCCTATGCAGCTTTACTGTAACCTGGAATTGCTCTCAAGCTTATCTTGCGCAGCTTAGGTGGGAGGCTATGAACCTTTTCTTCTGGGAAGAGGGGAGCCATCAGTGAGATACCACTCTTGGTAAGCTAGAGCGCTCAGTCTTCACCGTCATCCGGTAAGACGACAGTTTCAGGCGGGCAGTTTGACTGGGGCAGTCACCTCCCAAAAGGTAATGGAGGTGTGCAAAGGTTCCCTCAGGCTGGACGGAAATCAGCCATAGAGTGTAAAAGCATAAGGGAGCTTGACTGCGAGACTGACATGTCAAGCAGAGACGAAAGTCGGCTTTAGTGATCCGACGGTGCTGTGTGGAAAGGCCGTCGCTCAACGGATAAAAGTTACTCTAGGGATAACAGGCTGA
>M03053_135_000000000-ALP1V_1_2102_14648_15492	
GGACAGAAAGACCCTATGAAGCTTTACTGTAGCTTGATATTGGCTCCGGGCTTTGTTTGCGCAGGATAGGTGGGAGGCGTTGAATAATTTCTTGCGGGAAATTAGGAGCCATTGGTGAGATACCACTCTAACAATGCTAGGATTCTAACCCTAAACCGTTATCCGGTTAGGGAACAGTTTCAGGTGGTCAGTTTGACTGGGGCGGTCGCCTCCTAAAAGGTAACGGAGGCGTGCAAAGGTTTCCTCAGGCTGGTCGGAAATCAGTCGAAGAGTGTAAAGGCATAAGGAAGCTTGATTGTGAGACTTACAAGTCGAACAAAGACGAAAGTCGGCCTTAGTGATCCGACGGTTCCGAGTGGAAGGGCCGTCGCTCAACGGATAAAAGTTACTCTAGGGATAACAGGCTGA
>M03053_135_000000000-ALP1V_1_1111_24223_17543	
GGACAGAAAGACCCTATGAAGCTTTACTGTAACCTGGAATTGCTCTCAAGCTTATCTTGCGCAGCTTAGGTGGGAGGCTATGAACCTTTTCTTCTGGGAAGAGGGGAGCCATCAGTGAGATACCACTCTTGGTAAGCTAGAGCGCTCAGTCTTCACCGTCATCCGGTAAGACGACAGTTTCAGGCGGGCAGTTTGACTGGGGCAGTCACCTCCCAAAAGGTAATGGAGGTGTGCAAAGGTTCCCTCAGGCTGGACGGAAATCAGCCATAGAGTGTAAAAGCATAAGGGAGCTTGACTGCGAGACTGACATGTCAAGCAGAGACGAAAGTCGGCTTTAGTGATCCGACGGTGCTGTGTGGAAAGGCCGTCGCTCAACGGATAAAAGTTACTCTAGGGATAACAGGCTGA
>M03053_135_000000000-ALP1V_1_1115_15529_16932	
GGACAAAAAGACCCTATGCAGCTTTACTGTAGCTTGGTATTGTGCCCGGGCTCTGAATGCGCAGGATAGGTGGGAGACGTTGATCTCATGCTTGCGGGTATGAGTTAGTCACTGGTGAGATACCACTCTTTCAGAGCTAGGGTTCTAACGTTCACCCGTTATCCGGGGAGCGGACAGTATCAGGTGGGCAGTTTGACTGGGGCGGTCGCCTCCTAAAAGGTAATGGAGGTGTGCAAAGGTTCCCTCAGGCTGGACGGAAATCAGCCATAGAGTGTAAAAGCAAAAGGGAGCTTGACTGCGAGACTGACATGTCAAGCAGAGACGAAAGTCGGCTTTAGTGATCCGACGGTGCTGTGTGGAAAGGCCGTCGCTCAACGGATAAAAGTTACTCTAGGGATAACAGGCTGA
>M03053_135_000000000-ALP1V_1_1104_24774_3016	
GGACAGAAAGACCCTATGCAGCTTTACTGTAGCTTGGTATTGTGCCCGGGCTCTGAATGCGCAGGATAGGTGGGAGACGTTGATCTCATGCTTGCGGGTATGAGTTAGTCACTGGTGAGATACCACTCTTTCAGAGCTAGGGTTCTAACGTTCACCCGTTATCCGGGGAGCGGACAGTATCAGGTGGGCAGTTTGACTGGGGCGGTCGCCTCCTAAAAGGTAACGGAGGCGTACAAAGGTTTCCTCAAATCGGTCAGACATCGATTGTAGAGCGTAAAGGCATATGGAAGCTTAACTGCGAGACCTACAAGTCGAGCAGAGACGAAAGTCGGTCTTAGTGATCTGGCGGTATTACGTGGAAAAGCCGCCACTCAACGGATAAAAGTTACTCTAGGGATAACAGGCTGA
>M03053_135_000000000-ALP1V_1_1110_17864_19222	
GGACAAAAAGACCCTATGCAGCTTTACTGTAACCTGAAATTGAAATTGGACTTTATTCGCGCAGTATAGGTGGGAAGCGTTGAAAATATTCTTGCGGGAATATTGGAGCTATCAGTGAGATACCACTCTTGTAATGTTAGATTTCTAACTTTGAACCTTTATCTGGTCAGAGAACAGTTTCAGGCGGGCAGTTTGACTGGGGCGGTCGCCTCCCAAAAGGTAATGGAGGTGTGCAAAGGTTCCCTCAGGCTGGACGGAAATCAGTCGTAGAGTATAAAGGCATAAGGAAGCTTGATTGTGAGACCTACAAGTCGAACAAAGACGAAAGTCGGCCTTAGTGATCCGACGGTTCCGAGTGGAAGGGCCGTCGCTCAACGGATAAAAGTTACTCTAGGGATAACAGGCTGA
>M03053_135_000000000-ALP1V_1_2109_20747_20689	
GGACAGAAAGACCCTATGAAGCTTTACTGTAACCTGGAATTGCTCTCAAGCTTATCTTGCGCAGCTTAGGTGGGAGGCTATGAACCTTTTCTTCTGGGAAGAGGGGAGCCATCAGTGAGATACCACTCTTGGTAAGCTAGAGCGCTCAGTCTTCACCGTCATCCGGTAAGACGACAGTTTCAGGCGGGCAGTTTGACTGGGGCAGTCACCTCCCAAAAGGTAATGGAGGTGTGCAAAGGTTCCCTCAGGCTGGACGGAAATCAGCCATAGAGTGTAAAAGCATAAGGGAGCTTGACTGCGAGACTGACATGTCAAGCAGAGACGAAAGTCGGCTTTAGTGATCCGACGGTGCTGTGTGGAAAGGCCGCCACTCAACGGATAAAAGTTACTCTAGGGATAACAGGCTGA
>M03053_135_000000000-ALP1V_1_1109_23120_2410	
GGACAAAAAGACCCTATGCAGCTTTACTGTAACTTGAGATTGGTTTCGGGTTTTATTTGCGCAGAATAGGTGGGAGGCTATGAAAAAATACTTGTGGGTGTTTTGGAGCCATCAGTGAGATACCACTCTTGTAAAACTAGAAATCTAACTTTACACCATTATCTGGTTAAAAGACAGTCTCAGGCGGGCAGTTTGACTGGGGCGGTCGCCTCCTAAAAGGTAACGGAGGCGTACAAAGGTTTCCTCAAATCGGTCAGACATCGATTGTAGAGCGTAAAGGCATATGGAAGCTTAACTGCGAGACCTACAAGTCGAGCAGAGACGAAAGTCGGTCTTAGTGATCTGGCGGTATTACGTGGAAAAGCCGCCACTCAACGGATAAAAGTTACTCTAGGGATAGCAGGCTGA
>M03053_135_000000000-ALP1V_1_2109_6947_10803	
GGACAGAAAGACCCTATGAAGCTTTACTGTAACCTGGAATTGCTCTCAAGCTTATTTTGCGCAGCTTAGGTGGGAGACGTTGAACTTCTGTTTCCGGAAAGGAGGGAGTCATCAGTGAGATACCACTCTTGGTAAGCTAGAGCGCTCATTTCTAACCGTTATCCGGTAGAAAGACAGTTTCAGGCGGGCAGTTTGACTGGGGCAGTCACCTCCCAAAAGGTAATGGAGGTGTACAAAGGTTCGCTCAGGCTGGACGGAAATCAGCCATAGAGTGTAAAAGCATAAGCGAGCTTGACTGCGAGACTGACATGTCAAGCAGAGACGAAAGTCGGTCTTAGTGATCTGACAGTACTGAGTGGAAAGGCTGTCACTCAACGAATAAAAGTTACTCTAGGGATAACAGGCTGA
>M03053_135_000000000-ALP1V_1_1117_9489_18842	
GGACAGAAAGACCCTATGCAGCTTTACTGTAGCTTGGTATTGTGCCCGGGCTCTGAATGCGCAGGATAGGTGGGAGACGTTGATCTCTTGCTTGCGGGTATGAGTTAGTCACTGGTGAGATACCACTCTTTCAGAGCTAGGGTTCTAACGTTCACCCGTTATCCGGGGAGCGGACAGTATCAGGTGGGCAGTTTGACTGGGGCGGTCGCCTCCTAAAAGGTAACGGAGGCGCGCAAAGGTTTCCTCAGGCTGGTTGGAAATCAGCTGACGAGTGCAAAAGCAGAAGGAAGCTTGACTGTGAGACCTACAAGTCGAACAGGGACGAAAGTCGGCTTTAGTGATCCGACGGTTCTGAGTGGAAGGGCCGTCGCTCAACGGATAAAAGTTACTCTAGGGATAACAGGCTGA
>M03053_135_000000000-ALP1V_1_1114_12939_18666	
GGACAGAAAGACCCTATGCAGCTTTACTGTATCTTGGAATTGGGTTTGGTCTTTACTTGCGCAGGATAGGTGGGAGGCTTTGAAGATGATCTTGCGGGATCGTTGGAGCCACTGGTGAGATACCACTCTTGTAATGATAAAATCCTAACTTTGAACCGTTATCCGGTCAGAGAACAGTTTCAGGTGGGCAGTTTGACTGGGGCGGTCGCCTCCTAAAAGGTAACGGAGGCGTGCAAAGGTTCCCTCAGGCTGGTTGGACATCAGTCGTAGAGTGTAAAGGCATAAGGGAGCTTGACTGCGAGACCAACAAGTCGAGCAGAGACGAAAGTCGGCCTTAGTGATCCGGCGCTTCCGAGTGGAAGGGGCGTCGCTCAACGGATAAAAGTTACTCTAGGGATAACAGGCTGA
>M03053_135_000000000-ALP1V_1_1114_6651_18186	
GGACAAAAAGACCCTATGCAGCTTTACTGTAGCTTGATATTGGCTCCGGGCTTTGTTTGCGCAGGATAGGTGGGAGGCGTTGAAAATTTTCTTGCGGGGAAATTGGAGCCGTTGGTGAGATACCACTCTAACAATGCTAGGATTCTAACCCTATACCGTTATCCGGTTAGGGGACAGTTTCAGGTGGTCAGTTTGACTGGGGCGGTCGCCTCCCAAAAGGTAACGGAGGCGTGCAAAGGTTTCCTCAGGCTGGTCGGAAATCAGTCGTAGAGTGTAAAGGCATAAGGAAGCTTGATTGTGAGACCTACAAGTCGAACAAAGACGAAAGTCGGCCTTAGTGATCCGACGGTTCCGAGTGGAAGGGCCGTCGCTCAACGGATAAAAGTTACTCTAGGGATAACAGGCTGA
>M03053_135_000000000-ALP1V_1_2116_27093_15387	
GGACAAAAAGACCCTATGAAGCTTTACTGTAGCTTGGTATTGTGTTCGGTCTCTGAATGCGCAGGATAGGTGGGAGGCATTGATGATTAGCTCGTGGGTTAATCGGAGCCACTGGTGAGATACCACTCTTTCAGAGATAGAATTCTAACTTTCACCCGTTATCCGGGGAGAGGACAGTATCAGGTGGGCAGTTTGACTGGGGCGGTCGCCTCCTAAAAGGTAACGGAGGCGTGCAAAGGTTTCCTCAGGCTGGTCGGAAATCAGTCGTAGAGTGTAAAGGCATAAGGAAGCTTGATTGTGAGACCTACAAGTCGAACAAAGACGAAAGTCGGCCTTAGTGATCCGACGGTTCCGAGTGGAAGGGCCGTCGCTCAACGGATAAAAGTTACTCTAGGGATAACAGGCTGA
>M03053_135_000000000-ALP1V_1_2119_20461_5678	
GGACAGAAAGACCCTATGCAGCTTTACTGTAACCTGAAATTGAAATCGGACTTTATTCGCGCAGTATAGGTGGGAAGCGTTGAAAATATTCTTGCGGGAATATTGGAGCTATCAGTGAGATACCACTCTTGTAATGTTAGATTTCTAACTTTGAACCATTATCTGGTCAGAGAACAGTTTCAGGCGGGCAGTTTGACTGGGGCGGTCGCCTCCCAAACGGTAACGGAGGCGTACAAAGGTTTCCTCTGAACGTGTAGAAATCGTATCTAGAGTGTAAAGGCATAAGGAAGCTTGACTGTGAGACCTACAAGTCGAGCAGGGACGAAAGTCGGTCTTAGTGATCTGACGGTGCTGAGTGGAAAGGCCGTCACTCAACGGATAAAAGTTACTCTAGGGATAACAGGCTGA
>M03053_135_000000000-ALP1V_1_1117_16932_23346	
GGACAAAAAGACCCTATGCAGCTTTACTGTAACCTGGAATTGCTCTCAAGCTTATCTTGCGCAGCTTAGGTGGGAGACGTTGAACTTCTTCTTCCGGGAAGGAGGGAGTCATCAGTGAGATACCACTCTTGGTAAGCTAGAGCGCTCATTTCTAACCGTCAACCGGTAGAAAGACAGTTTCAGGCGGGCAGTTTGACTGGGGCAGTCACCTCCCAAAAGGTAATGGAGGTGTACAAAGGTTCGCTCAGGCTGGACGGAAATCAGCCATAGAGTGTAAAAGCATAAGCGAGCTTGACTGCGAGACTGACATGTCAAGCAGAGACGAAAGTCGGTTTTAGTGATCCGACGGTGCTGAGTGGAAAGGCCGTCGCTCAACGGATAAAAGTTACTCTAGGGATAACAGGCTGA
>M03053_135_000000000-ALP1V_1_2105_29202_13174	
GGACAGAAAGACCCTATGCAGCTTTACTGTAACTTGAGATTGGTTTCGGGTTTTATTTGCGCAGAATAGGTGGGAGGCTATGAAAAAATACTTGTGGGTGTTTTGGAGCCATCAGTGAGATACCACTCTTGTAAAACTAGAAATCTAACTTTACACCATTATCTGGTTAAAAGACAGTCTCAGGCGGGCAGTTTGACTGGGGCGGTCGCCTCCTAAAAGGTAACGGAGGCGTACAAAGGTTTCCTCAAATCGGTCAGACATCGATTGTAGAGCGTAAAGGCATATGGAAGCTTAACTGCGAGACCTACAAGTCGAGCAGAGACGAAAGTCGGTCTTAGTGATCTGGCGGTATTACGTGGAAAAGCCGCCACTCAACGGATAAAAGTTACTCTAGGGATAACAGGCTGA
>M03053_135_000000000-ALP1V_1_1110_27578_8322	
GGACAGAAAGACCCTATGAAGCTTTACTGTAACTTGAGATTGGTTTCGGGTTTTATTTGCGCAGAATAGGTGGGAGGCTATGAAAAAATACTTGTGGGTGTTTTGGAGCCATCAGTGAGATACCACTCTTGTAAAACTAGAAATCTAACTTTACACCATTATCTGGTTAAAAGACAGTCTCAGGCGGGCAGTTTGACTGGGGCGGTCGCCTCCTAAAAGGTAACGGAGGCGTACAAAGGTTTCCTCAAATCGGTCAGACATCGATTGTAGAGCGTAAAGGCATATGGAAGCTTAACTGCGAGACCTACAAGTCGAGCAGAGACGAAAGTCGGTCTTAGTGATCTGGCGGTATTACGTGGAAAAGCCGCCACTCAACGGATAAAAGTTACTCTAGGGATAACAGGCTGA
>M03053_135_000000000-ALP1V_1_2101_20422_1316	
GGACAAAAAGACCCTATGCAGCTTTACTGTATCTTGGAATTGGGTTTGGTCTTTACTTGCGCAGGATAGGTGGGAGGCTTTGAAGATGATCTTGCGGGATCGTTGGAGCCACTGGTGAGATACCACTCTTGTAATGATAAAATCCTAACTTTGAACCGTTATCCGGTCAGAGAACAGTTTCAGGTGGGCAGTTTGACTGGGGCGGTCGCCTCCTAAAAGGTAACGGAGGCGTGCAAAGGTTCCCTCAGGCTGGTTGGACATCAGTCGTAGAGTGTAAAGGCATAAGGGAGCTTGACTGCGAGACCAACAAGTCGAGCAGAGACGAAAGTCGGCCTTAGTGATCCGGCGCTTCCGAGTGGAAGGGGCGTCGCTCAACGGATAAAAGTTACTCTAGGGATAACAGGCTGA
>M03053_135_000000000-ALP1V_1_1118_24553_13338	
GGACAGAAAGACCCTATGAAGCTTTACTTTAACCTAGAGTTGTAACCTTTTTTTATCTGTGCAAAATAGGTGGGAGGGAGAAATGTAATCCCCCAAGTGAGATACCACTCTTTTGAAATTAGGATTGCTTACAATAACATAGTTCTTAAACTCTATTGGACCGCTCGTGGGGGTCAGTTTGACTGGGGCGGTCGCCTCCTAAAGTGTAACGGAGGCGTGCAAAGGTCTCCTCAAATTGGTCGGAAATCAATTGTGGAGTGGAAAGACATATGGAGGCTTGATTGCAAAGTTGACTGGCTGCGCAAAGATGAGAATCGGCCTTAATGATCCGATATGGCTGAGTGGAAGGTATATCGCTAAACGGATAAAAGTTACTCTAGGGATAACAGGCTGA
>M03053_135_000000000-ALP1V_1_2109_14322_9483	
GGACAAAAAGACCCTATGCAGCTTTACTGTAGCTTGGTATTGGCTCCGGGCTTTGTTTGCGCAGGATAGGTGGGAGGCGTTGAAGATTTTCTTGCGGGAAAGTCAGAGCCGTTGGTGAGATACCACTCTAACAATGCTAGGATTCTAACCCTATACCGTTATCCGGGGAGCGGACAGTATCAGGTGGGCAGTTTGACTGGGGCGGTCGCCTCCTAAAAGGTAACGGAGGCGCACAAAGGTTTCCTCAGACTGGTCGGAAATCAGTCGAAGAGTGTAAAGGCATAAGGAAGCTTGATTGTGAGACCTACAAGTCGAACAAAGACGAAAGTCGGCCTTAGTGATCCGGCGGTACCAAGTGGAAGGGCCGTCGCTCAACGGATAAAAGTTACTCTAGGGATAACAGGCTGA
>M03053_135_000000000-ALP1V_1_1114_9373_17484	
GGACAAAAAGACCCTATGCAGCTTTACTGTAACCTGGAATTGCTTTCAAGCTTATTTTGCGCAGCTTAGGTGGGAGGCTACGAACCTTTTCTTCCGGGAAGAGGGGAGCCATCAGTGAGATACCACTCTTGGTAAGCTAGAAAGCTCAGTCTTAACCGTTATCCGGTAAGATGACAGTTTCAGGCGGGCAGTTTGACTGGGGCAGTCACCTCCCAAAAGGTAATGGAGGTACACAAAGGTTCCCTCAGGTTGGACGGAAATCAACCATAGAGTGTAAAAGCATAAGGGAGCTTGACTGCGAGACTGACATGTCAAGCAGAGACGAAAGTCGGTTTTAGTGATCCGACGGTGCTGCGTGGAAAGGCCGTCGCTCAACGGATAAAAGTTACTCTAGGGATAACAGGCTGA
>M03053_135_000000000-ALP1V_1_1115_11683_2969	
GGACAGAAAGACCCTATGCAGCTTTACTGTAACTTGAAATTGAAATTGGACTTTATTCGCGCAGTATAGGTGGGAAGCGTTGAAAATACTCTTGCGGGAGTATTGGAGCTATCAGTGAGATACCACTCTTGTAATGTTAGATTTCTAACTTTGAACCATTATCTGGTCAGAGGACAGTTTCAGGCGGGCAGTTTGACTGGGGCGGTCGCCTCCCAAACGGTAACGGAGGCGTACAAAGGTTTCCTCTGAACGTGTAGAAATCGTATCTAGAGTGTAAAGGCATAAGGAAGCTTGACTGTGAGACCTACAAGTCGAGCAGGGACGAAAGTCGGTCTTAGTGATCTGACGGTACTGAGTGGAAAGGCCGTCACTCAACGGATAAAAGTTACTCTAGGGATAACAGGCTGA
>M03053_135_000000000-ALP1V_1_1110_23907_17488	
GGACAGAAAGACCCTATGAAGCTTTACTGTAACTTGAAATTGAAATTGGACTTTAGTCGCGCAGTATAGGTGGGAGGCGTTGAAAATAATCTTGCGGGAATATTGGAGCCATCAGTGAGATACCACTCTTCTAATGTTAGATTTCTAACTTTGAACCATTATCTGGTCAAAGGACAGTTTCAGGCGGGCAGTTTGACTGGGGCGGTCGCCTCCCAAATGGTAACGGAGGCGTACAAAGGTTTCCTCTGAACGGGTAGAAATCGTATCTAGAGTGTAAAGGCATAAGGAAGCTTGACTGTGAGACCTACAAGTCGAACAGGGACGAAAGTCGGTCTTAGTGATCTGACGGTACTGAGTGGAAAGGCCGTCACTCAACGGATAAAAGTTACTCTAGGGATAACAGGCTGA
>M03053_135_000000000-ALP1V_1_1113_8444_20522	
GGACAGAAAGACCCTATGCAGCTTTACTGTAACTTGAGATTGGTTTCGGGTTTTATTTGCGCAGAATAGGTGGGAGGCTATGAAAAAATACTTGTGGGTGTTTTGGAGCCATCAGTGAGATACCACTCTTGTAAAACTAGAAATCTAACTTTACACCATTATCTGGTTAAAAGACAGTCTCAGGCGGGCAGTTTGACTGGGGCGGTCGCCTCCTAAAAGGTAACGGAGGCGTACAAAGGTTTCCTCAAATCGGTCAGACATCGATTGTAGAGCGTAAAGGCATATGGAAGCTTAACTGCGAGACCTACAAGTCGAGCAGAGACGAAAGTCGGTCTTAGTGATCTGGCGGTATTACGTGGAAAAGCCGCCACTCAACGGATAAAAGTTACTCTAGGGATAACAGGCTGA
>M03053_135_000000000-ALP1V_1_2110_14861_21513	
GGACAAAAAGACCCTATGAAGCTTTACTGTAACCTGGAATTGCTCTCAAGCTTATCTTGCGCAGCTTAGGTGGGAGGCTATGAACCTTTTCTTCTGGGAAGAGGGGAGCCATCAGTGAGATACCACTCTTGGTAAGCTAGAGCGCTCAGTCTTCACCGTCATCCGGTAAGACGACAGTTTCAGGCGGGCAGTTTGACTGGGGCAGTCACCTCCCAAAAGGTAATGGAGGTGTGCAAAGGTTCCCTCAGGCTGGACGGAAATCAGCCATAGAGTGTAAAAGCATAAGGGAGCTTGACTGCGAGACTGACATGTCAAGCAGAGACGAAAGTCGGCTTTAGTGATCCGACGGTGCTGTGTGGAAAGGCCGTCGCTCAACGGATAAAAGTTACTCTAGGGATAACAGGCTGA
>M03053_135_000000000-ALP1V_1_1105_16704_14690	
GGACAGAAAGACCCTATGCAGCTTTACTGTAGCTTGGTATTGTGCCCGGGCTCTGAATGCGCAGGATAGGTGGGAGACGTTGATCTCATGCTTGCGGGTATGAGTTAGTCACTGGTGAGATACCACTCTTTCAGAGCTAGGGTTCTAACGTTCACCCGTTATCCGGGGAGCGGACAGTATCAGGTGGGCAGTTTGACTGGGGCGGTCGCCTCCTAAAAGGTAACGGAGGCGCACAAAGGTTTCCTCAGGCTGGTTGGAAATCAGCTGACGAGTGCAAAAGCAGAAGGAAGCTTGACTGTGAGACCTACAAGTCGAACAGGGACGAAAGTCGGTTTTAGTGATCCGACGGTTCTGAGTGGAAGGGCCGTCGCTCAACGGATAAAAGTTACTCTAGGGATAACAGGCTGA
>M03053_135_000000000-ALP1V_1_1119_9824_5349	
GGACAGAAAGACCCTATGCAGCTTTACTGTAGCTTGATATTGGCTCCGGGCTTTGTTTGCGCAGGATAGGTGGGAGGCGTTGAAAATTTTCTTGCGGGAAGATTGGAGCCGTTGGTGAGATACCACTCTAACAATGCTAGGATTCTAACCCTACACCGTTATCCGGTTAGGGGACAGTTTCAGGTGGTCAGTTTGACTGGGGCGGTCGCCTCCCAAAAGGTAACGGAGGCGTGCAAAGGTTTCCTCAGGCTGGTCGGAAATCAGTCGTAGAGTGTAAAGGCATAAGGAAGCTTGATTGTGAGACCTACAAGTCGAACAAAGACGAAAGTCGGCCTTAGTGATCCGACGGTTCCGAGTGGAAGGGCCGTCGCTCAACGGATAAAAGTTACTCTAGGGATAACAGGCTGA
>M03053_135_000000000-ALP1V_1_2117_19532_9203	
GGACAGAAAGACCCTATGCAGCTTTACTGTAGCTTGATATTGGCTCCGGGCTTTGTTTGCGCAGGATAGGTGGGAGGCGTTGAAAATTTTCTTGCGGGGAAATTCGAGCCGTTGGTGAGATACCACTCTAACAATGCTAGGATTCTAACCCTACACCGTTATCCGGTTAGGGGACAGTTTCAGGTGGTCAGTTTGACTGGGGCGGTCGCCTCCCAAAAGGTAACGGAGGCGTGCAAAGGTTTCCTCAGGCTGGTCGGAAATCAGTCGTAGAGTGTAAAGGCATAAGGAAGCTTGATTGTGAGACCTACAAGTCGAACAAAGACGAAAGTCGGCCTTAGTGATCCGACGGTTCCGAGTGGAAGGGCCGTCGCTCAACGGATAAAAGTTACTCTAGGGATAACAGGCTGA
>M03053_135_000000000-ALP1V_1_1110_19195_11818	
GGACAGAAAGACCCTATGAAGCTTTACTGTAACTTGAGATTGGTTTCGGGTTTTATTTGCGCAGAATAGGTGGGAGGCTATGAAAAAATACTTGTGGGTGTTTTGGAGCCATCAGTGAGATACCACTCTTGTAAAACTAGAAATCTAACTTTACACCATTATCTGGTTAAAAGACAGTCTCAGGCGGGCAGTTTGACTGGGGCGGTCGCCTCCTAAAAGGTAACGGAGGCGTACAAAGGTTTCCTCAAATCGGTCAGACATCGATTGTAGAGCGTAAAGGCATATGGAAGCTTAACTGCGAGACCTACAAGTCGAGCAGAGACGAAAGTCGGTCTTAGTGATCTGGCGGTATTACGTGGAAAAGCCGCCACTCAACGGATAAAAGTTACTCTAGGGATAACAGGCTGA
>M03053_135_000000000-ALP1V_1_1109_17895_11910	
GGACAGAAAGACCCTATGCAGCTTTACTGTAACTTGAGATTGGTTTCGGGTTTTATTTGCGCAGAATAGGTGGGAGGCTATGAAAAAATACTTGTGGGTGTTTTGGAGCCATCAGTGAGATACCACTCTTGTAAAACTAGAAATCTAACTTTACACCATTATCTGGTTAAAAGACAGTCTCAGGCGGGCAGTTTGACTGGGGCGGTCGCCTCCTAAAAGGTAACGGAGGCGTACAAAGGTTTCCTCAAATCGGTCAGACATCGATTGTAGAGCGTAAAGGCATATGGAAGCTTAACTGCGAGACCTACAAGTCGAGCAGAGACGAAAGTCGGTCTTAGTGATCTGGCGGTATTACGTGGAAAAGCCGCCACTCAACGGATAAAAGTTACTCTAGGGATAACAGGCTGA
>M03053_135_000000000-ALP1V_1_2102_26745_11317	
GGACAGAAAGACCCTATGAAGCTTTACTGTAGCTTGAAATTGACTTCGGGCTTTATTTGCGCAGGATAGGTGGGAGGCGTTGACTATATTTTTGCGGAAATATGTGAGCCGTTGGTGAGATACCACTCTTGTAAAGCTAGAATTCTAACCTTGTATCGTAAGCAGGTCAAGGAACAGTTTCAGGTGGGCAGTTTGACTGGGGCGGTCGCCCCCTAAAAGGTAACGGAGGCGCACAAAGGTTTCCTCAAATCGGTCAGACATCGATTGTAGAGCGTAAAGGCATATGGAAGCTTAACTGCGAGACCTACAAGTCGAGCAGAGACGAAAGTCGGTCTTAGTGATCTGGCGGTATTACGTGGAAAAGCCGCCACTCAACGGATAAAAGTTACTCTAGGGATAACAGGCTGA
>M03053_135_000000000-ALP1V_1_1104_15134_5138	
GGACAAAAAGACCCTATGAAGCTTTACTGTAACTTGAGATTGGTTTCGGGTTTTATTTGCGCAGTATAGGTGGGAGGCTATGAAAAAATTCTTGCGGGAATTTTGGAGCCATCAGTGAGATACCACTCTTGTAAAACTAGAAATCTAACTTTACACCATTATCTGGTTAAAAGACAGTCTCAAGCGGGCAGTTTGACTGGGGCGGTCGCCTCCCAAAAGGTAACGGAGGCGTACAAAGGTTTCCTCAAATCGGTCAGACATCGATTGTAGAGCGTAAAGGCATATGGAAGCTTAACTGCGAGACCTACAAGTCGAGCAGAGACGAAAGTCGGTCTTAGTGATCTGACGGTATTGTGTGGAAAAGCCGCCACTCAACGGATAAAAGTTACTCTAGGGATAACAGGCTGA
>M03053_135_000000000-ALP1V_1_2114_26147_15012	
GGACAGAAAGACCCTATGCAGCTTTACTGTATCCTGATATTGAATTTTGATTATATTTGCGCAGTATAGGTGGGAGACTATGATAGTCTTCTTGCGGGGACAAAGGAGTCATCAGTAAGATACCACTCTTGTATAATTGAACTTCTAACTTCATACCGTTAGCCGGTTGAAAGACAGTTTCAGGTGGGCAGTTTGACTGGGGCGGTCGCCTCCCAAAAGGTAACGGAGGCGTACAAAGGTTCCCTCAGATCGGCCAGAAATCGATCTTAGAGTGTAAAGGCAAAAGGGAGCTTAACTGTGAGACAAACAAGTCGAGCAGAGACGAAAGTCGGTCTTAGTGATCTGACGATGCTGTGTGGAAAGGTCGTCACTCAACGGATAAAAGTTACTCTAGGGATAACAGGCTGA
>M03053_135_000000000-ALP1V_1_1114_24619_8232	
GGACAAAAAGACCCTATGCAGCTTTACTGTAGCTTGGTATTGTGTTCGGTCTCTGAATGCGCAGGATAGGTGGGAGGCATTGATGATTAGCTCGTGGGTTAATCGGAGCCACTGGTGAGATACCACTCTTTCAGAGATAGAATTCTAACTTTCACCCGTTATCCGGGGAGAGGACAGTATCAGGTGGGCAGTTTGACTGGGGCGGTCGCCTCCTAAAAGGTAACGGAGGCGTGCAAAGGTTCCCTCAGGCTGGCTGGAAATCAGCCGACGAGTGCAAAGGCAGAAGGGAGCTTGACTGTGAGACCTACAAGTCGAACAGGGACGAAAGTCGGCCTTAGTGATCCGACGGTTCTGGGTGGAAGGGCCGTCGCTCAACGGATAAAAGTTACTCTAGGGATAACAGGCTGA
>M03053_135_000000000-ALP1V_1_2107_18114_9205	
GGACAAAAAGACCCTATGAAGCTTTACTGTATCTTGGAATTGGGTTTGGTCTTTGCTTGCGCAGGATAGGTGGGAGGCTTTGAAGATGGTCTTGCGGGATCATTGGAGCCACTGGTGAGATACCACTCTAGTAATGATAAAATCCTAACTTTGAACCGTTATCCGGTCAAAGAACAGTTTCAGGTGGGCAGTTTGACTGGGGCGGTCGCCTCCTAAAAGGTAACGGAGGCGTGCAAAGGTTCCCTCAGGCTGGTTGGACATCAGTCGTAGAGTGTAAGGGCATAAGGGAGCTTGACTGCGAGACCAACAAGTCGAGCAGAGACGAAAGTCGGCCTTAGTGATCCGGCGCTTCCGAGTGGAAGGGGCGTCGCTCAACGGATAAAAGTTACTCTAGGGATAACAGGCTGA
>M03053_135_000000000-ALP1V_1_1104_2842_9402	
GGACAGAAAGACCCTATGCAGCTTTACTGTAACTTGAAATTGGCTCCGGGTTTTATTCGCGCAGGATAGGTGGGAGACTGTGATCATATCTTTGTGGAGATTATGTAGTCGTTGGTGAGATACCACTCTTGTAAAACTAGGATTCTAACTTTATACCTTATATCAGGTTAAAGAACAGTTTCAGGTGGGCAGTTTGACTGGGGCGGTCGCCTCCTAAAAGGTAACGGAGGCGTACAAAGGTTTCCTCAAATCGGTCAGACATCGATTGTAGAGCGTAAAGGCATATGGAAGCTTAACTGCGAGACCTACAAGTCGAGCAGAGACGAAAGTCGGTCTTAGTGATCTGGCGGTATTACGTGGAAAAGCCGCCACTCAACGGATAAAAGTTACTCTAGGGATAACAGGCTGA
>M03053_135_000000000-ALP1V_1_1117_5639_10041	
GGACAGAAAGACCCTATGCAGCTTTACTGTAGCTTGGTATTGTGCCCGGGCTCTGAATGCGCAGGATAGGTGGGAGACGTTGATCTCATGCTTGCGGGTATGAGTTAGTCACTGGTGAGATACCACTCTTTCAGAGCTAGGGTTCTAACGTTCACCCGTTATCCGGGGAGCGGACAGTATCAGGTGGGCAGTTTGACTGGGGCGGTCGCCTCCCAAAAGGTAACGGAGGCGTACAAAGGTTTCCTCAAATCGGTCAGACATCGATTGTAGAGCGTAAAGGCATATGGAAGCTTAACTGCGAGACCTACAAGTCGAGCAGAGACGAAAGTCGGTCTTAGTGATCTGACGGTATTGTGTGGAAAAGCCGTCACTCAACGGATAAAAGTTACTCTAGGGATAACAGGCTGA
>M03053_135_000000000-ALP1V_1_1110_22509_1749	
GGACAGAAAGACCCTATGCAGCTTTACTGTAGCTTGATATTGGCTCCGGGCTTTGTTTGCGCAGGATAGGTGGGAGGCGTTGAAAGTTTTCTTGCGGGAAGATTTGAGCCGTTGGTGAGATACCACTCTAACAATGCTAGGATTCTAACCCTATGTCGTTATCCGGCTAGGGGACAGTTTCAGGTGGTCAGTTTGACTGGGGCGGTCGCCTCCCAAAAAGTAACGGAGGCGTGCAAAGGTTTCCTCAGGCTGGTCGGAAATCAGTCGTAGAGTGTAAAGGCATAAGGAAGCTTGATTGTGAGACCTACAAGTCGAACAAAGACGAAAGTCGGCCTTAGTGATCCGACGGTTCCGAGTGGAAGGGCCGTCGCTCAACGGATAAAAGTTACTCTAGGGATAACAGGCTGA
>M03053_135_000000000-ALP1V_1_1104_2045_12721	
GGACAGAAAGACCCTATGAAGCTTTACTGTAACTTGAGATTGGTTTCGGGTTTTATTTGCGCAGAATAGGTGGGAGGCTATGAAAAAATACTTGTGGGTGTTTTGGAGCCATCAGTGAGATACCACTCTTGTAAAACTAGAAATCTAACTTTACACCATTATCTGGTTAAAAGACAGTCTCAGGCGGGCAGTTTGACTGGGGCGGTCGCCTCCTAAAAGGTAATGGAGGTGTGCAAAGGTTCCCTCAGGCTGGACGGAAATCAGCCATAGAGTGTAAAAGCATAAGGGAGCTTGACTGCGAGACTGACATGTCAAGCAGAGACGAAAGTCGGCTTTAGTGATCCGACGGTGCTGTGTGGAAAGGCCGTCGCTCAACGGATAAAAGTTACTCTAGGGATAACAGGCTGA
>M03053_135_000000000-ALP1V_1_2114_14522_22235	
GGACAAAAAGACCCTATGAAGCTTTACTGTAGCTTGGTATTGTGCCCGGGCTCTGAATGCGCAGGATAGGTGGGAGACGTTGATCTCATGGTTGCGGCTATGAGTTAGTCACTGGTGAGATACCACTCTTACAGAGCTAGGGTTCTAACGTTCACCCGTTATCCGGGGAGCGGACAGTATCAGGTGGGCAGTTTGACTGGGGCGGTCGCCTCCTAAAAGGTAACGGAGGCGCACAAAGGTTTCCTCAGGCTGGTTGGAAATCAGCTGACGAGTGCAAAAGCAGAAGGAAGCTTGACTGTGAGACCTACAAGTCGAACAGGGACGAAAGTCGGTTTTAGTGATCCGACGGTTCTGAGTGGAAGGGCCGTCGCTCAACGGATAAAAGTTACTCTAGGGATAACAGGCTGA
>M03053_135_000000000-ALP1V_1_2104_13052_16692	
GGACAGAAAGACCCTATGAAGCTTTACTGTAACTTGAGATTGGTTTCGGGTTTTATTTGCGCAGAATAGGTGGGAGGCTATGAAAAAATACTTGTGGGTGTTTTGGAGCCATCAGTGAGATACCACTCTTGTAAAACTAGAAATCTAACTTTACACCATTATCTGGTTAAAAGACAGTCTCAGGCGGGCAGTTTGACTGGGGCGGTCGCCTCCTAAAAGGTAACGGAGGCGTACAAAGGTTTCCTCAAATCGGTCAGACATCGATTGTAGAGCGTAAAGGCATATGGAAGCTTAACTGCGAGACCTACAAGTCGAGCAGAGACGAAAGTCGGTCTTAGTGATCTGGCGGTATTACGTGGAAAAGCCGCCACTCAACGGATAAAAGTTACTCTAGGGATAACAGGCTGA
>M03053_135_000000000-ALP1V_1_2114_6472_22768	
GGACAGAAAGACCCTATGCAGCTTTACTGTAACTTGAAATTGAAATTGGACTTTATTCGCGCAGTATAGGTGGGAGGCGTTGAAAATATTCTTGCGGGAGTATTTGAGCTATCAGTGAGATACCACTCTTATAATGTTAGATTTCTAACTTTGAACCATTATCTGGTCAAAGAACAGTTTCAGGCGGGCAGTTTGACTGGGGCGGTCGCCTCCCAAATGGTAACGGAGGCGTACAAAGGTTTCCTCTGAACGTGTAGAAATCGTACCTAGAGTGTAAAGGCATAAGGAAGCTTGGCTGTGAGACCTACAAGTCGAGCAGGGACGAAAGTCGGTCTTAGTGATCTGACGGTACTGAGTGGAAAGGCCGTCACTCAACGGATAAAAGTTACTCTAGGGATAACAGGCTGA
>M03053_135_000000000-ALP1V_1_1117_23630_20241	
GGACAAAAAGACCCTATGCAGCTTTACTGTAACTTGAGATTGGTTTCGGGTTTTATTTGCGCAGTATAGGTGGGAGGCTATGAAAAAATTCTTGCGGGAATTTTGGAGCCATCAGTGAGATACCACTCTTGTAAAACTAGAAATCTAACTTTACACCATTATCTGGTTAAAAGACAGTCTCAGGCGGGCAGTTTGACTGGGGCGGTCGCCTCCCAAAAGGTAACGGAGGCGTACAAAGGTTTCCTCAAATCGGTCAGACATCGATTGTAGAGCGTAAAGGCATATGGAAGCTTAACTGCGAGACCTACAAGTCGAGCAGAGACGAAAGTCGGTCTTAGTGATCTGACGGTATTGTGTGGAAAAGCCGTCACTCAACGGATAAAAGTTACTCTAGGGATAACAGGCTGA
>M03053_135_000000000-ALP1V_1_1109_21179_3514	
GGACAGAAAGACCCTATGAAGCTTTACTTTAACCTAGAGTTGTAACCTTTTTTTATCTGTGCAAAATAGGTGGGAGGGAGAAATGTAATCCCCCAAGTGAGATACCACTCTTTTGAAATTAGGATTGCTTACAATAACATAGTTCTTAAACTCTATTGGACCGCTCGTGGGGGTCAGTTTGACTGGGGCGGTCGCCTCCTAAAGTGTAACGGAGGCGTGCAAAGGTCTCCTCAAATTGGTCGGAAATCAATTGTGGAGTGGAAAGACATATGGAGGCTTGATTGCAAAGTTGACTGGCTGCGCAAAGATGAGAATCGGCCTTAATGATCCGATATGGCTGAGTGGAAGGTATATCGCTAAACGGATAAAAGTTACTCTAGGGATAACAGGCTGA
>M03053_135_000000000-ALP1V_1_2106_7568_17027	
GGACAGAAAGACCCTATGAAGCTTTACTGTATCTTGGAATTGGGTTTGGTCTTTACTTGCGCAGGATAGGTGGGAGGCTTTGAAGATGATCTTGCGGGATCGTTGGAGCCACTGGTGAGATACCACTCTTGTAATGATAAAATCCTAACTTTGAACCGTTATCCGGTCAGAGAACAGTTTCAGGTGGGCAGTTTGACTGGGGCGGTCGCCTCCTAAAAGGTAACGGAGGCGTGCAAAGGTTCCCTCAGGCTGGTTGGACATCAGTCGTAGAGTGTAAAGGCATATGGAAGCTTAACTGCGAGACCTACAAGTCGAGCAGAGACGAAAGTCGGTCTTAGTGATCTGGCGGTATTACGTGGAAAAGCCGCCACTCAACGGATAAAAGTTACTCTAGGGATAACAGGCTGA
>M03053_135_000000000-ALP1V_1_1102_11052_20683	
GGACAAAAAGACCCTATGAAGCTTTACTGTAACTTGAAATTGAAATTGGACTTTATTCGCGCAGTATAGGTGGGAAGCGTTGAAAATACTCTTGCGGGAGTATTGGAGCTATCAGTGAGATACCACTCTTGTAATGTTAGATTTCTAACTTTGAACCATTATCTGGTCAGAGGACAGTTTCAGGCGGGCAGTTTGACTGGGGCGGTCGCCTCCCAAACGGTAACGGAGGCGTACAAAGGTTTCCTCTGAACGTGTAGAAATCGTATCTAGAGTGTAAAGGCATAAGGAAGCTTGACTGTGAGACCTACAAGTCGAGCAGGGACGAAAGTCGGTCTTAGTGATCTGACGGTACTGAGTGGAAAGGCCGTCACTCAACGGATAAAAGTTACTCTAGGGATAACAGGCTGA
>M03053_135_000000000-ALP1V_1_2110_21151_19210	
GGACAGAAAGACCCTATGAAGCTTTACTGTAACCTGGAATTGCTCTCAAGCTTATCTTGCGCAGCTTAGGTGGGAGGCTATGAACCTTTTCTTCTGGGAAGAGGGGAGCTATCAGTGAGATACCACTCTTGGTAAGCTAGAGCGCTCAGTCTTCACCGTCATCCGGTAAGACGACAGTTTCAGGCGGGCAGTTTGACTGGGGCAGTCACCTCCCAAAAGGTAATGGAGGTGTGCAAAGGTTCCCTCAGGCTGGACGGAAATCAGCCATAGAGTGTAAAAGCATAAGGGAGCTTGACTGCGAGACTGACATGTCAAGCAGAGACGAAAGTCGGCTTTAGTGATCCGACGGTGCTGTGTGGAAAGGCCGTCGCTCAACGGATAAAAGTTACTCTAGGGATAACAGGCTGA
>M03053_135_000000000-ALP1V_1_2117_4329_16173	
GGACAGAAAGACCCTATGCAGCTTTACTGTAACCTGGAATTGCTCTCAAGCTTATTTTGCGCAGCTTAGGTGGGAGGCTATGAACCTTTTCTTCTGGGAAGAGGGGAGCCATCAGTGAGATACCACTCTTGGTAAGCTAGAGCGCTCAGTCTTCACCGTCATCCGGTAAGACGACAGTTTCAGGCGGGCAGTTTGACTGGGGCAGTCACCTCCCAAAAGGTAATGGAGGTGTGCAAAGGTTCCCTCAGGCTGGACGGAAATCAGCCATAGAGTGTAAAAGCATAAGGGAGCTTGACTGCGAGACTGACATGTCAAGCAGAGACGAAAGTCGGCTTTAGTGATCCGACGGTGCTGTGTGGAAAGGCCGTCGCTCAACGGATAAAAGTTACTCTAGGGATAACAGGCTGA
>M03053_135_000000000-ALP1V_1_1112_21171_20272	
GGACAGAAAGACCCTATGCAGCTTTACTGTAACCTAGAGTTGTAACCTTTTTTTATCTGTGCAAAATAGGTGGGAGGGAGAAATGTAATCCCCCAAGTGAGATACCACTCTTTTGAAATTAGGATTGCTTACAATAACATAGTTCTTAAACTCTATTGGACCGCTCGTGGGGGTCAGTTTGACTGGGGCGGTCGCCTCCTAAAGTGTAACGGAGGCGTGCAAAGGTCTCCTCAAATTGGTCGGAAATCAATTGTGGAGTGGAAAGACATATGGAGGCTTGATTGCAAAGTTGACTGGCTGCGCAAAGATGAGAATCGGCCTTAATGATCCGATATGGCTGAGTGGAAGGTATATCGCTAAACGGATAAAAGTTACTCTAGGGATAACAGGCTGA
>M03053_135_000000000-ALP1V_1_1108_9392_16921	
GGACAGAAAGACCCTATGAAGCTTTACTGTAACTTGAGATTGGTTTCGGGTTTTATTTGCGCAGAATAGGTGGGAGGCTATGAAAAAATACTTGTGGGTGTTTTGGAGCCATCAGTGAGATACCACTCTTGTAAAACTAGAAATCTAACTTTACACCATTATCTGGTTAAAAGACAGTCTCAGGCGGGCAGTTTGACTGGGGCGGTCGCCTCCTAAAAGGTAACGGAGGCGTACAAAGGTTTCCTCAAATCGGTCAGACATCGATTGTAGAGCGTAAAGGCATATGGAAGCTTAACTGCGAGACCTACAAGTCGAGCAGAGACGAAAGTCGGTCTTAGTGATCTGGCGGTATTACGTGGAAAAGCCGCCACTCAACGGATAAAAGTTACTCTAGGGATAACAGGCTGA
>M03053_135_000000000-ALP1V_1_2108_6671_18063	
GGACAGAAAGACCCTATGAAGCTTTACTGTAGCTTGATATTGGCTCCGGGCTTTGTTTGCGCAGGATAGGTGGGAGGCGTTGAAGATTTTCTTGCGGGGAAATTGGAGCCATTGGTGAGATACCACTCTAACAATGCTAGGATTCTAACCCTACACCGTTATCCGGTTAGGGGACAGTTTCAGGTGGTCAGTTTGACTGGGGCGGTCGCCTCCCAAAAGGTAACGGAGGCGTGCAAAGGTTTCCTCAGGCCGGTCGGAAATCGGTCGTAGAGTGTAAAGGCATAAGGAAGCTTGATTGTGAGACCTACAAGTCGAACAAAGACGAAAGTCGGCCTTAGTGATCCGACGGTTCCGAGTGGAAGGGCCGTCGCTCAACGGATAAAAGTTACTCTAGGGATAACAGGCTGA
>M03053_135_000000000-ALP1V_1_1105_3437_18607	
GGACAGAAAGACCCTATGAAGCTTTACTGTAGCCTGGTATTGTGCCCGGGCTCTGAATGCGCAGGATAGGTGGGAGACGTTGATCTCATGCTTGCGGGTATGAGTTAGTCACTGGTGAGATACCACTCTTTCAGAGCTAGGGTTCTAACGTTCACCCGTTATCCGGGGAGCGGACAGTATCAGGTGGGCAGTTTGACTGGGGCGGTCGCCTCCTAAAAGGTAACGGAGGCGCGCAAAGGTTTCCTCAGGCTGGTTGGAAATCAGCTGACGAGTGCAAAAGCAGAAGGAAGCTTGACTGTGAGACCCACAAGTCGAACAGGGACGAAAGTCGGCTTTAGTGATCCGACGGTTCTGAGTGGAAGGGCCGTCGCTCAACGGATAAAAGTTACTCTAGGGATAACAGGCTGA
>M03053_135_000000000-ALP1V_1_1101_12683_10766	
GGACAGAAAGACCCTATGCAGCTTTACTGTAACCTGGAATTGCTTTCAAGCTTATTTTGCGCAGCTTAGGTGGGAGGCTACGAACCTTTTCTTCCGGGAAGAGGGGAGCCATCAGTGAGATACCACTCTTGGTAAGCTAGAAAGCTCAGTCTTAACCGTTATCCGGTAAGATGACAGTTTCAGGCGGGCAGTTTGACTGGGGCAGTCACCTCCCAAAAGGTAATGGAGGTGCACAAAGGTTCCCTCAGGTTGGACGGAAATCAACCATAGAGTGTAAAAGCATAAGGGAGCTTGACTGCGAGACTGACATGTCAAGCAGAGACGAAAGTCGGTTTTAGTGATCCGACGGTGCTGCGTGGAAAGGCCGTCGCTCAACGGATAAAAGTTACTCTAGGGATAACAGGCTGA
>M03053_135_000000000-ALP1V_1_1112_18369_9750	
GGACAAAAAGACCCTATGCAGCTTTACTGTAACTTGAGATTGGTTTCGGGTTTTATTTGCGCAGAATAGGTGGGAGGCTATGAAAAAATACTTGTGGGTGTTTTGGAGCCATCAGTGAGATACCACTCCTGTAAAACTAGAAATCTAACTTTACACCATTATCTGGTTAAAAGACAGTCTCAGGCGGGCAGTTTGACTGGGGCGGTCGCCTCCTAAAAGGTAACGGAGGCGTACAAAGGTTTCCTCAAATCGGTCAGACATCGATTGTAGAGCGTAAAGGCATATGGAAGCTTAACTGCGAGACCTACAAGTCGAGCAGAGACGAAAGTCGGTCTTAGTGATCTGGCGGTATTACGTGGAAAAGCCGCCACTCAACGGATAAAAGTTACTCTAGGGATAACAGGCTGA
>M03053_135_000000000-ALP1V_1_2102_15852_4994	
GGACAAAAAGACCCTATGCAGCTTTACTGTAACTTGAGATTGGTTTCGGGTTTTATTTGCGCAGTATAGGTGGGAGGCTATGAAAAAATTCTTGCGGGAATTTTGGAGCCATCAGTGAGATACCACTCTTGTAAAACTAGAAATCTAACTTTACACCATTATCTGGTTAAAAGACAGTCTCAGGCGGGCAGTTTGACTGGGGCGGTCGCCTCCCAAAAGGTAACGGAGGCGTACAAAGGTTTCCTCAAATCGGTCAGACATCGATTGTAGAGCGTAAAGGCATATGGAAGCTTAACTGCGAGACCTACAAGTCGAGCAGAGACGAAAGTCGGTCTTAGTGATCTGACGGTATTGTGTGGAAAAGCCGTCACTCAACGGATAAAAGTTACTCTAGGGATAACAGGCTGA
>M03053_135_000000000-ALP1V_1_1105_21129_5044	
GGACAGAAAGACCCTATGCAGCTTTACTGTAACTTGAGATTGGTTTCGGGTTTTATTTGCGCAGAATAGGTGGGAGGCTATGAAAAAATACTTGTGGGTGTTTTGGAGCCATCAGTGAGATACCACTCTTGTAAAACTAGAAATCTAACTTTACACCATTATCTGGTTAAAAGACAGTCTCAGGCGGGCAGTTTGACTGGGGCGGTCGCCTCCTAAAAGGTAACGGAGGCGTACAAAGGTTTCCTCAAATCGGTCAGACATCGATTGTAGAGCGTAAAGGCATATGGAAGCTTAACTGCGAGACCTACAAGTCGAGCAGAGACGAAAGTCGGTCTTAGTGATCTGGCGGTATTACGTGGAAAAGCCGCCACTCAACGGATAAAAGTTACTCTAGGGATAACAGGCTGA
>M03053_135_000000000-ALP1V_1_1108_5471_15124	
GGACAGAAAGACCCTATGCAGCTTTACTGTAACTTGAGATTGGTTTCGGGTTTTATTTGCGCAGAATAGGTGGGAGGCTATGAAAAAATACTTGTGGGTGTTTTGGAGCCATCAGTGAGATACCACTCTTGTAAAACTAGAAATCTAACTTTACACCATTATCTGGTTAAAAGACAGTCTCAGGCGGGCAGTTTGACTGGGGCGGTCGCCTCCTAAAAGGTAACGGAGGCGTACAAAGGTTTCCTCAAATCGGTCAGACATCGATTGTAGAGCGTAAAGGCATATGGAAGCTTAACTGCGAGACCTACAAGTCGAGCAGAGACGAAAGTCGGTCTTAGTGATCTGGCGGTATTACGTGGAAAAGCCGCCACTCAACGGATAAAAGTTACTCTAGGGATAACAGGCTGA
>M03053_135_000000000-ALP1V_1_2114_5947_7393	
GGACAGAAAGACCCTATGCAGCTTTACTATAACTTGAAATTGAAATTGGACTTTAGTCGCGCAGTATAGGTGGGAGGTATTGAAGATATTCTTGCGGGAAAATTGGAGCCATCAGTGAGATACCACTCTTCTAATGTTAGGTTTCTAACTTTGAGCCATTATCTGGTCAAAGAACAGTTTCAGGCGGGTAGTTTGACTGGGGCGGTCGCCTCCTAAATAGTAACGGAGGCGTACAAAGGTTTCCTCTGAACGGGTAGAAATCGTATCTAGAGTGTAAAGGCATAAGGAAGCTTGACTGTGAGACTTACAAGTCGAGCAGGGACGAAAGTCGGTCTTAGTGATCTGACGGTACTGAGTGGAAAGGCCGTCACTCAACGGATAAAAGTTACTCTAGGGATAACAGGCTGA
>M03053_135_000000000-ALP1V_1_1112_12384_19963	
GGACAGAAAGACCCTATGCAGCTTTACTGTATCTTGGAATTGGGTTTGGTCTTTGCTTGCGCAGGATAGGTGGGAGGCTTTGAAGATGGTCTTGCGGGATCATTGGAGCCACTGGTGAGATACCACTCTAGTAATGATAAAATCCTAACTTTGAACCGTTATCCGGTCAAAGAACAGTTTCAGGTGGGCAGTTTGACTGGGGCGGTCGCCTCCTAAAAGGTAACGGAGGCGTACAAAGGTTTCCTCAAATCGGTCAGACATCGATTGTAGAGCGTAAAGGCATATGGAAGCTTAACTGCGAGACCTACAAGTCGAGCAGAGACGAAAGTCGGTCTTAGTGATCTGGCGGTATTACGTGGAAAAGCCGCCACTCAACGGATAAAAGTTACTCTAGGGATAACAGGCTGA
>M03053_135_000000000-ALP1V_1_2119_15532_18060	
GGACAGAAAGACCCTATGCAGCTTTACTGTAACTTGAGATTGGTTTCGGGTTTTATTTGCGCAGAATAGGTGGGAGGCTATGAAAAAATACTTGTGGGTGTTTTGGAGCCATCAGTGAGATACCACTCTTGTAAAACTAGAAATCTAACTTTACACCATTATCTGGTTAAAAGACAGTCTCAGGCGGGCAGTTTGACTGGGGCGGTCGCCTCCTAAAAGGTAACGGAGGCGTACAAAGGTTTCCTCAAATCGGTCAGACATCGATTGTAGAGCGTAAAGGCATATGGAAGCTTAACTGCGAGACCTACAAGTCGAGCAGAGACGAAAGTCGGTTTTAGTGATCCGACGGTTCTGCGTGGAAGGGCCGTCGCTCAACGGATAAAAGTTACTCTAGGGATAACAGGCTGA
>M03053_135_000000000-ALP1V_1_2113_10060_19681	
GGACAGAAAGACCCTATGCAGCTTTACTGTATCTTGAAATTGAGTTTTGATTCTATTTGCGCAGAATAGGTGGGAGACGTTGAAATTACTTTTACGGAAGTAGTGGAGTCATTAGTGAGATACCACTCTGATATAATTGAACCTCTAACTTTATACCGTAATCCGGTTAAAAGACAGTTTCAGGTGGGCAGTTTGACTGGGGCGGTCGCCTCCCAAAAGGTAACGGAGGCGTACAAAGGTTTCCTCAGATCGTTCAGAAATCGATCTTCGAGTGCAAAGGCAAAAGGAAGCTTAACTGTGAGACCTACAAGTCGAGCAGAGACGAAAGTCGGTCTTAGTGATCTGACGCTGCTGTGTGGAAAGGGCGTCACTCAACGGATAAAAGTTACTCTAGGGATAACAGGCTGA
>M03053_135_000000000-ALP1V_1_1104_5408_4811	
GGACAGAAAGACCCTATGCAGCTTTACTGTATCTTGGAATTGGGTTTGGTCTTTGCTTGCGCAGGATAGGTGGGAGGCTTTGCAGATGGTCTTGCGGGATCATTGGAGCCACTGGTGAGATACCACTCTAGTAATGATAAAATCCTAACTTTGAACCGTTATCCGGTCAAAGAACAGTTTCAGGTGGGCAGTTTGACTGGGGCGGTCGCCTCCTAAAAGGTAACGGAGGCGTGCAAAGGTTCCCTCAGGCTGGTTGGACATCAGTCGTAGAGTGTAAAGGCATAAGGGAGCTTGACTGCGAGACCTACAAGTCGAGCAGAGACGAAAGTCGGCCTTAGTGATCCGACGGTTCCGAGTGGAAGGGCCGTCGCTCAACGGATAAAAGTTACTCTAGGATAACAGGCTGA
>M03053_135_000000000-ALP1V_1_1105_23155_5359	
GGACAAAAAGACCCTATGAAGCTTTACTGTATCTTGGAATTGGGTTTGGTCTTTACTTGCGCAGGATAGGTGGGAGGCTTTGAAGATGATCTTGCGGGATCGTTGGAGCCACTGGTGAGATACCACTCTTGTAATGATAAAATCCTAACTTTGAACCGTTATCCGGTCAGAGAACAGTTTCAGGTGGGCAGTTTGACTGGGGCGGTCGCCTCCTAAAAGGTAACGGAGGCGTGCAAAGGTTCCCTCAGGCTGGTTAGACATCAGTCGTAGAGTGTAAAGGCATAAGGGAGCTTGACTGCGAGACCAACAAGTCGAGCAGAGACGAAAGTCGGCCTTAGTGATCCGGCGCTTCCGAGTGGAAGGGGCGTCGCTCAACGGATAAAAGTTACTCTAGGGATAACAGGCTGA
>M03053_135_000000000-ALP1V_1_1119_3257_8553	
GGACAGAAAGACCCTATGCAGCTTTACTGTAGCTTGATATTGGCTCCGGGCTTTGTTTGCGCAGGATAGGTGGGAGGCGTTGAAAGTTTTCTCGTGGGAAAGCTGGAGCCGTTGGTGAGATACCACTCTAACAATGCTAGGATTCTAACCCTACACCGTTATCCGGTTAGGGGACAGTTTCAGGTGGGCAGTTTGACTGGGGCGGTCGCCTCCTAAAAGGTAACGGAGGCGTGCAAAGGTTCCCTCAGGCTGGTTGGACATCAGTCGTAGAGTGTAAAGGCATAAGGAAGCTTGACTGTGAGACCTACAAGTCGAACAGGGACGAAAGTCGGTCTTAGTGATCTGACGGTACTGAGTGGAAAGGCCGTCACTCAACGGATAAAAGTTACTCTAGGGATAACAGGCTGA
>M03053_135_000000000-ALP1V_1_1112_25712_15275	
GGACAAAAAGACCCTATGCAGCTTTACTGTAACTTGAGATTGGTTTCGGGTTTTATTTGCGCAGAATAGGTGGGAGGCTATGAAAAAATACTTGTGGGTGTTTTGGAGCCATCAGTGAGATACCACTCTTGTAAAACTAGAAATCTAACTTTACACCATTATCTGGTTAAAAGACAGTCTCAGGCGGGCAGTTTGACTGGGGCGGTCGCCTCCTAAAAGGTAACGGAGGCGTACAAAGGTTTCCTCAAATCGGTCAGACATCGATTGTAGAGCGTAAAGGCATATGGAAGCTTAACTGCGAGACCTACAAGTCGAGCAGAGACGAAAGTCGGTCTTAGTGATCTGGCGGTATTACGTGGAAAAGCCGCCACTCAACGGATAAAAGTTACTCTAGGGATAACAGGCTGA
>M03053_135_000000000-ALP1V_1_1105_20031_10754	
GGACAGAAAGACCCTATGCAGCTTTACTGTAACCTGGAATTGCTCTCAAGCTTATCTTGCGCAGCTTAGGTGGGAGACGTTGAACTTCTTCTTCCGGGAAGGAGGGAGTCATCAGTGAGATACCACTCTTGGTAAGCTAGAGCGCTCATTTCTAACCGTCAACCGGTAGAAAGACAGTTTCAGGCGGGCAGTTTGACTGGGGCAGTCACCTCCCAAAAGGTAATGGAGGTGTACAAAGGTTCGCTCAGGCTGGACGGAAATCAGCCATAGAGTGTAAAGGCATAAGGGAGCTTGACTGCGGGACCAACAAGTCGAGCAGAGACGAAAGTCGGCCTTAGTGATCCGGCGCTTCCGAGTGGAAGGGGCGTCGCTCAACGGATAAAAGTTACTCTAGGGATAACAGGCTGA
>M03053_135_000000000-ALP1V_1_1118_16588_5639	
GGACAAAAAGACCCTATGCAGCTTTACTGTAACTTGAGATTGGTTTCGGGTTTCATTTGCGCAGAATAGGTGGGAGGCTATGAAAAAATACTTGTGGGTGTTTTGGAGCCATCAGTGAGATACCACTCTTGTAAAACTAGAAATCTAACTTTACACCATTATCTGGTTAAAAGACAGTCTCAGGCGGGCAGTTTGACTGGGGCGGTCGCCTCCTAAAAGGTAACGGAGGCGTACAAAGGTTTCCTCAAATCGGTCAGACATCGATTGTAGAGCGTAAAGGCATATGGAAGCTTAACTGCGAGACCTACAAGTCGAGCAGAGACGAAAGTCGGTCTTAGTGATCTGGCGGTATTACGTGGAAAAGCCGCCACTCAACGGATAAAAGTTACTCTAGGGATAACAGGCTGA
>M03053_135_000000000-ALP1V_1_2119_21971_16994	
GGACAGAAAGACCCTATGCAGCTTTACTGTAACTTGAGATTGGTTTCGGGTTTTATTTGCGCAGAATAGGTGGGAGGCTATGAAAAAATACTTGTGGGTGTTTTGGAGCCATCAGTGAGATACCACTCTTGTAAAACTAGAAATCTAACTTTACACCATTATCTGGTTAAAAGACAGTCTCAGGCGGGCAGTTTGACTGGGGCGGTCGCCTCCCAAAAGGTAACGGAGGCGTACAAAGGTTTCCTCAAATCGGTCAGACATCGATTGTAGAGCGTAAAGGCATATGGAAGCTTAACTGCGAGACCTACAAGTCGAGCAGAGACGAAAGTCGGTCTTAGTGATCTGACGGTATTGTGTGGAAAAGCCGTCACTCAACGGATAAAAGTTACTCTAGGGATAACAGGCTGA
>M03053_135_000000000-ALP1V_1_2117_23731_4843	
GGACAGAAAGACCCTATGCAGCTTTACTGTAGCTTGGTATTGTGCCCGGGCTCTGAATGCGCAGGATAGGTGGGAGACGTTGATCTCATGCTTGCGGGTATGAGTTAGTCACTGGTGAGATACCACTCTTTCAGAGCTAGGGTTCTAACGTTCACCCGTTATCCGGGGAGCGGACAGTATCAGGTGGGCAGTTTGACTGGGGCGGTCGCCTCCTAAAAGGTAACGGAGGCGTGCAAAGGTTCCCTCAGGCTGGTTGGAAATCAGCCGACGAGTGCAAAGGCAGAAGGGAGCTTGACTGTGAGACCTACAAGTCGAACAGGGACGAAAGTCGGCCTTAGTGATCCGACGGTTCTGTGTGGAAGGGCCGTCGCTCAACGGATAAAAGTTACTCTAGGGATAACAGGCTGA
>M03053_135_000000000-ALP1V_1_2105_15014_3941	
GGACAGAAAGACCCTATGAAGCTTTACTGTATCTTGGAATTGGGTTTGGTCTTTACTTGCGCAGGATAGGTGGGAGGCTTTGAAGATGATCTTGCGGGATCGTTGAGCCACTGGTGAGATACCACTCTTGTAATGATAAAATCCTAACTTTGAACCGTTATCCGGTCAGAGAACAGTTTCAGGTGGGCAGTTTGACTGGGGCGGTCGCCTCCTAAAAGGTAACGGAGGCGTGCAAAGGTTCCCTCAGGCTGGTTGGACATCAGTCGTAGAGTGTAAAGGCATAAGGGAGCTTGACTGCGAGACCAACAAGTCGAGCAGAGACGAAAGTCGGCCTTAGTGATCCGGCGCTTCCGAGTGGAAGGGGCGTCGCTCAACGGATAAAAGTTACTCTAGGGATAACAGGCTGA
>M03053_135_000000000-ALP1V_1_1102_24454_10727	
GGACAGAAAGACCCTATGCAGCTTTACTGTAGCTTGATATTGGCTCCGGGCTTTGTTTGCGCAGGATAGGTGGGAGGCGTTGAAAATTTTCTTGCGGGAAGATTGGAGCCGTTGGTGAGATACCACTCTAACAATGCTAGGATTCTAACCCTACACCGTTATCCGGTTAGGGGACAGTTTCAGGTGGTCAGTTTGACTGGGGCGGTCGCCTCCCAAAAGGTAACGGAGGCGTGCAAAGGTTTCCTCAGGCTGGTCGGAAATCAGTCGTAGAGTGTAAAGGCATAAGGAAGCTTGATTGTGAGACCTACAAGTCGAACAAAGACGAAAGTCGGCCTTAGTGATCCGACGGTTCCGAGTGGAAGGGCCGTCGCTCAACGGATAAAAGTTACTCTAGGGATAACAGGCTGA
>M03053_135_000000000-ALP1V_1_1117_22542_11639	
GGACAGAAAGACCCTATGCAGCTTTACTGTAACTTGAGATTGGTTTCGGGTTTTATTTGCGCAGAATAGGTGGGAGGCTATGAAAAAATACTTGTGGGTGTTTTGGAGCCATCAGTGAGATACCACTCTTGTAAAACTATAAATCTAACTTTACACCATTATCTGGTTAAAAGACAGTCTCAGGCGGGCAGTTTGACTGGGGCGGTCGCCTCCTAAAAGGTAACGGAGGCGTACAAAGGTTTCCTCAAATCGGTCAGACATCGATTGTAGAGCGTAAAGGCATATGGAAGCTTAACTGCGAGACCTACAAGTCGAGCAGAGACGAAAGTCGGTCTTAGTGATCTGGCGGTATTACGTGGAAAAGCCGCCACTCAACGGATAAAAGTTACTCTAGGGATAACAGGCTGA
>M03053_135_000000000-ALP1V_1_2108_23517_15119	
GGACGAAAGACCCTATGCAGCTTTACTGTAGCTTGATATTGGCTCCGGGCTTTGTTTGCGCAGGATAGGTGGGAGGCGTTGAAAGTTTTCTTGCGGGAAGATTTGAGCCGTTGGTGAGATACCACTCTAACAATGCTAGGATTCTAACCCTATGTCGTTATCCGGCTAGGGGACAGTTTCAGGTGGTCAGTTTGACTGGGGCGGTCGCCTCCTAAAAGGCAACGGAGGCGTGCAAAGGTTTCCTCAGGCTGGTCGGAAATCAGTCGTAGAGTGTAAAGGCAAAAGGGAGCTTGATTGTGAGACCTACAAGTCGAACAAAGACGAAAGTCGGCCTTAGTGATCCGGCGGTACCGAGTGGAAGGGCCGTCGCTCAACGGATAAAAGTTACTCTAGGGATAACAGGCTGA
>M03053_135_000000000-ALP1V_1_1118_9980_16400	
GGACAGAAAGACCCTATGCAGCTTTACTGTAACTTGAAATTGAAATTGGACTTTAGTCGCGCAGTATAGGTGGGAGGCGTTGAGCATATTCTTGCGGGAATATAGGAGCCATCAGTGAGATACCACTCTTCTAATGTTAGATTTCTAACCTTGTACCATTATCTGGTCAAGGAACAGTTTCAGGCGGGCAGTTTGACTGGGGCGGTCGCCTCCCAAACGGTAACGGAGGCGTACAAAGGTTTCCTCTGAACGGATAGAAATCGTATCTAGAGTATAAAGGCATAAGGAAGCTTGACTGTGAGACCTACAAGTCGAGCAGGGACGAAAGTCGGTCTTAGTGATCTGACGGTACTGAGTGGAAAGGCCGTCACTCAACGGATAAAAGTTACTCTAGGGATAACAGGCTGA
>M03053_135_000000000-ALP1V_1_1110_5647_10147	
GGACAGAAAGACCCTATGCAGCTTTACTGTAGCTTGATATTGGCTCCGGGCTTTGTTTGCGCAGGATAGGTGGGAGGCGTTGAAAATCTTCTCGTGGGAAGATGGGAGCCGTTGGTGAGATACCACTCTAACAATGCTAGGATTCTAACCCTACACCGTTATCCGGTTAGGGGACAGTTTCAGGTGGTCAGTTTGACTGGGGCGGTCGCCTCCCAAAAAGTAACGGAGGCGTGCAAAGGTTTCCTCAGGCTGGTCGGAAATCAGTCGTAGAGTGTAAAGGCATAAGGAAGCTTGATTGTGAGACCTACAAGTCGAACAAAGACGAAAGTCGGCCTTAGTGATCCGACGGTTCCGAGTGGAAGGGCCGTCGCTCAACGGATAAAAGTTACTCTAGGGATAACAGGCTGA
>M03053_135_000000000-ALP1V_1_2119_19102_15496	
GGACAGAAAGACCCTATGCAGCTTTACTGTAGCTTGGTATTGTGCCCGGGCTCTGAATGCGCAGGATAGGTGGGAGACGTTGATCTCATGCTTGTGGGTATGAGTTAGTCACTGGTGAGATACCACTCTTTCAGAGCTAGGGTTCTAACGTTCACCCGTTATCCGGGGAGCGGACAGTATCAGGTGGGCAGTTTGACTGGGGCGGTCGCCTCCTAAAAGGTAACGGAGGCGCGCAAAGGTTCCCTCAGGCTGGTTGGAAATCAGCTGACGAGTGCAAAAGCAGAAGGGAGCTTGACTGTGAGACCAACAAGTCGAGCAGGGACGAAAGTCGGCTTTAGTGATCCGACGGTTCTGAGTGGAAGGGCCGTCGCTCAACGGATAAAAGTTACTCTAGGGATAACAGGCTGA
>M03053_135_000000000-ALP1V_1_1108_12072_3889	
GGACAGAAAGACCCTATGCAGCTTTACTGTAACTTGAGATTGGTTTCGGGTTTTATTTGCGCAGTATAGGTGGGAGGCTATGAAAAAATTCTTGCGGGAATTTTGGAGCCATCAGTGAGATACCACTCTTGTAAAACTAGAAATCTAACTTTACACCATTATCTGGTTAAAAGACAGTCTCAGGCGGGCAGTTTGACTGGGGCGGTCGCCTCCCAAAAGGTAACGGAGGCGTACAAAGGTTTCCTCAAATCGGTCAGACATCGATTGTAGAGCGTAAAGGCATATGGAAGCTTAACTGCGAGACCTACAAGTCGAGCAGAGACGAAAGTCGGTCTTAGTGATCTGACGGTATTGTGTGGAAAAGCCGTCACTCAACGGATAAAAGTTACTCTAGGGATAACAGGCTGA
>M03053_135_000000000-ALP1V_1_1116_22876_8030	
GGACAGAAAGACCCTATGCAGCTTTACTGTAACTTGAGATTGGTTTCGGGTTTTATTTGCGCAGAATAGGTGGGAGGCTATGAAAAAATACTTGTGGGTGTTTTGGAGCCATCAGTGAGATACCACTCTTGTAAAACTAGAAATCTAACTTTACACCATTATCTGGTTAAAAGACAGTCTCAGGCGGGCAGTTTGACTGGGGCGGTCGCCTCCTAAAAGGTAACGGAGGCGTACAAAGGTTTCCTCAAATCGGTCAGACATCGATTGTAGAGCGTAAAGGCATATGGAAGCTTAACTGCGAGACCTACAAGTCGAGCAGAGACGAAAGTCGGTCTTAGTGATCTGGCGGTATTACGTGGAAAAGCCGCCACTCAACGGATAAAAGTTACTCTAGGGATAACAGGCTGA
>M03053_135_000000000-ALP1V_1_1108_14777_4166	
GGACAGAAAGACCCTATGCAGCTTTACTGTAGCTTGGTATTGTGCCCGGGCTCTGAATGCGCAGGATAGGTGGGAGACGTTGATCTCATGGTTGCGGCTATGAGTTAGTCACTGGTGAGATACCACTCTTTCAGAGCTAGGGTTCTAACGTTCACCCGTTATCCGGGGAGCGGACAGTATCAGGTGGGCAGTTTGACTGGGGCGGTCGCCTCCTAAAAGGTAACGGAGGCGCACAAAGGTTTCCTCAGGCTGGTTGGAAATCAGCTGACGAGTGCAAAAGCAGAAGGAAGCTTGACTGTGAGACCTACAAGTCGAACAGGGACGAAAGTCGGTTTTAGTGATCCGACGGTTCTGAGTGGAAGGGCCGTCGCTCAACGGATAAAAGTTACTCTAGGGATAACAGGCTGA
>M03053_135_000000000-ALP1V_1_2115_6503_16413	
GGACAAAAAGACCCTATGCAGCTTTACTGTAACTTGAGATTGGTTTCGGGTTTTATTTGCGCAGAATAGGTGGGAGGCTATGAAAAAATACTTGTGGGTGTTTTGGAGCCATCAGTGAGATACCACTCTTGTAAAACTAGAAATCTAACTTTACACCATTATCTGGTTAAAAGACAGTCTCAGGCGGGCAGTTTGACTGGGGCGGTCGCCTCCTAAAAGGTAACGGAGGCGTACAAAGGTTTCCTCAAATCGGTCAGACATCGATTGTAGAGCGTAAAGGCATATGGAAGCTTAACTGCGAGACCTACAAGTCGAGCAGAGACGAAAGTCGGTCTTAGTGATCTGGCGGTATTACGTGGAAAAGCCGCCACTCAACGGATAAAAGTTACTCTAGGGATAACAGGCTGA
>M03053_135_000000000-ALP1V_1_2117_4131_12478	
GGACAGAAAGACCCTATGAAGCTTTACTGTAACTTGAGATTGGTTTCGGGTTTTATTTGCGCAGAATAGGTGGGAGGCTATGAAAAAATACTTGTGGGTGTTTTGGAGCCATCAGTGAGATACCACTCTTGTAAAACTAGAAATCTAACTTTACACCATTATCTGGTTAAAAGACAGTCTCAGGCGGGCAGTTTGACTGGGGCGGTCGCCTCCTAAAAGGTAACGGAGGCGTACAAAGGTTTCCTCAAATCGGTCAGACATCGATTGTAGAGCGTAAAGGCATATGGAAGCTTAACTGCGAGACCTACAAGTCGAGCAGAGACGAAAGTCGGTCTTAGTGATCTGGCGGTAGTACGTGGAAAAGCCGCCACTCAACGGATAAAAGTTACTCTAGGGATAACAGGCTGA
>M03053_135_000000000-ALP1V_1_1102_14647_9345	
GGACAAAAAGACCCTATGCAGCTTTACTGTAACTTGAGATTGGTTTCGGGTTTTATTTGCGCAGAATAGGTGGGAGGCTATGAAAAAATACTTGTGGGTGTTTTGGAGCCATCAGTGAGATACCACTCTTGTAAAACTAGAAATCTAACTTTACACCATTATCTGGTTAAAAGACAGTCTCAGGCGGGCAGTTTGACTGGGGCGGTCGCCTCCTAAAAGGTAACGGAGGCGTACAAAGGTTTCCTCAAATCGGTCAGACATCGATTGTAGAGCGTAGAGGCATATGGAAGCTTAACTGCGAGACCTACAAGTCGAGCAGAGACGAAAGTCGGTCTTAGTGATCTGGCGGTATTACGTGGAAAAGCCGCCACTCAACGGATAAAAGTTACTCTAGGGATAACAGGCTGA
>M03053_135_000000000-ALP1V_1_2114_4622_16706	
GGACAGAAAGACCCTATGCAGCTTTACTGTAACTTGAGATTGGTTTCGGGTTTTATTTGCGCAGAATAGGTGGGAGGCTATGAAAAAATACTTGTGGGTGTTTTGGAGCCATCAGTGAGATACCACTCTTGTAAAACTAGAAATCTAACTTTACACCATTATCTGGTTAAAAGACAGTCTCAGGCGGGCAGTTTGACTGGGGCGGTCGCCTCCTAAAAGGTAACGGAGGCGTACAAAGGTTTCCTCAAATCGGTCAGACATCGATTGTAGAGCGTAAAGGCATATGGAAGCTTAACTGCGAGACCTACAAGTCGAGCAGAGACGAAAGTCGGTCTTAGTGATCTGGCGGTATTACGTGGAAAAGCCGCCACTCAACGGATAAAAGTTACTCTAGGGATAACAGGCTGA
>M03053_135_000000000-ALP1V_1_1119_6409_13309	
GGACAGAAAGACCCTATGCAGCTTTACTGTAGCTTGGTATTGTGCCCGGGCTCTGAATGCGCAGGATAGGTGGGAGACGTTGATCTCATGGTTGCGGCTATGAGTTAGTCACTGGTGAGATACCACTCTTTCAGAGCTAGGGTTCTAACGTTCACCCGTTATCCGGGGAGCGGACAGTATCAGGTGGGCAGTTTGACTGGGGCGGTCGCCTCCTAAAAGGTAACGGAGGCGCACAAAGGTTTCCTCAGGCTGGTTGGAAATCGGCTGACGAGTGCAAAAGCAGAAGGAAGCTTGACTGTGAGACCTACAAGTCGAACAGGGACGAAAGTCGGTTTTAGTGATCCGACGGTTCTGAGTGGAAGGGCCGTCGCTCAACGGATAAAAGTTACTCTAGGGATAACAGGCTGA
>M03053_135_000000000-ALP1V_1_2111_22150_2017	
GGACAGAAAGACCCTATGCAGCTTTACTGTATCTTGGAATTGGGTTTGGTCTTTGCTTGCGCAGGATAGGTGGGAGGCTTTGAAGATGGTCTTGCGGGATCATTGGAGCCACTGGTGAGATACCACTCTAGTAATGATAAAATCCTAACTTTGAACCGTTATCCGGTCAAAGAACAGTTTCAGGTGGGCAGTTTGACTGGGGCGGTCGCCTCCTAAAAGGTAACGGAGGCGTGCAAAGGTTCCCTCAGGCTGGTTGGACATCAGTCGTAGAGTGTAAAGGCATAAGGGAGCTTGACTGCGAGACCTACAAGTCGAGCAGAGACGAAAGTCGGCCTTAGTGATCCGACGGTTCCGAGTGGAAGGGCCGTCGCTCAACGGATAAAAGTTACTCTAGGGATAACAGGCTGA
>M03053_135_000000000-ALP1V_1_1102_8155_23422	
GGACAGAAAGACCCTATGCAGCTTTACTGTAACTTGAGATTGGTTTCGGGTTTTATTTGCACAGAATAGGTGGGAGGCTATGAAAAAATACTTGTGGGTGTTTTGGAGCCATCAGTGAGATACCACTCTTGTAAAACTAGAAATCTAACTTTACACCATTATCTGGTTAAAAGACAGTCTCAGGCGGGCAGTTTGACTGGGGCGGTCGCCTCCTAAAAGGTAACAGAGGCGTACAAAGGTTTCCTCAAATCGGTCAGACATCGATTGTAGAGCGTAAAGGCATATGGAAGCTTAACTGCGAGACCTACAAGTCGAGCAGAGACGAAAGTCGGTCTTAGTGATCTGGCGGTATTACGTGGAAAAGCCGCCACTCAACGGATAAAAGTTACTCTAGGGATAACAGGCTGA
>M03053_135_000000000-ALP1V_1_1112_26143_6175	
GGACAGAAAGACCCTATGAAGCTTTACTGTAACTTGAAATTGAAATTGGACTTTATTCGCGCAGTATAGGTGGGAAGCGTTGAAAATACTCTTGCGGGAGTATTGGAGCTATCAGTGAGACACCACTCTTGTAATGTTAGATTTCTAACTTTGAACCATTATCTGGTCAGAGGACAGTTTCAGGCGGGCAGTTTGACTGGGGCGGTCGCCTCCCAAACGGTAACGGAGGCGTACAAAGGTTTCCTCTGAACGTGTAGAAATCGTATCTAGAGTGTAAAGGCATAAGGAAGCTTGACTGTGAGACCTACAAGTCGAGCAGGGACGAATGTCGGTCTTAGTGATCTGACGGTACTGAGTGGAAAGGCCGTCACTCAACGGATAAAAGTTACTCTAGGGATAACAGGCTGA
>M03053_135_000000000-ALP1V_1_2112_10851_3057	
GGACAAAAAGACCCTATGCAGCTTTACTGTAACTTGAAATTGACTTCGGGTTTTATTCGCGCAGGATAGGTGGGAGACTTTGATCATATCTTTGCGGAGATAATGTAGTCGTTGGTGAGATACCACTCTTTCAGAGCTAGGGTTCTAACGTTCACCCGTTATCCGGGGAGCGGACAGTATCAGGTGGGCAGTTTGACTGGGGCGGTCGCCTCCTAAAAGGTAACGGAGGCGCACAAAGGTTTCCTCAGGCTGGTTGGAGATCAGCTGACGAGTGCAAAAGCAGAAGGAAGCTTGACTGTGAGACCTACAAGTCGAACAGGGACGAAAGTCGGTTTTAGTGATCCGACGGTTCTGCGTGGAAGGGCCGTCGCTCAACGGATAAAAGTTACTCTAGGGATAACAGGCTGA
>M03053_135_000000000-ALP1V_1_1104_28633_13353	
GGACAGAAAGACCCTATGCAGCTTTACTGTAACTTGAGATTGGTTTCGGGTTTTATTTGCGCAGAATAGGTGGGAGGCTATGAAAAAATACTTGTGGGTGTTTTGGAGCCATCAGTGAGATACCACTCTTGTAAAACTAGAAATCTAACTTTACACCATTATCTGGTTAAAAGACAGTCTCAGGCGGGCAGTTTGACTGGGGCGGTCGCCTCCTAAAAGGTAACGGAGGCGTACAAAGGTTTCCTCAAATCAGTCAGACATCGATTGTAGAGCGTAAAGGCATATGGAAGCTTAACTGCGAGACCTACAAGTCGAGCAGAGACGAAAGTCGGTCTTAGTGATCTGGCGGTATTACGTGGAAAAGCCGCCACTCAACGGATAAAAGTTACTCTAGGGATAACAGGCTGA
>M03053_135_000000000-ALP1V_1_2107_8571_7922	
GGACAAAAAGACCCTATGCAGCTTTACTGTAACTTGAGATTGGTTTCGGGTTTTATTTGCGCAGAGTAGGTGGGAGGCTATGAAAAAATACTTGTGGGTGTTTTGGAGCCATCAGTGAGATACCACTCTTGTAAAACTAGAAATCTAACTTTACACCATTATCTGGTTAAAAGACAGTCTCAGGCGGGCAGTTTGACTGGGGCGGTCGCCTCCTAAAAGGTAACGGAGGCGTACAAAGGTTTCCTCAAATCGGTCAGACATCGATTGTAGAGCGTAAAGGCATATGGAAGCTTAACTGCGAGACCTACAAGTCGAGCAGAGACGAAAGTCGGTCTTAGTGATCTGGCGGTATTACGTGGAAAAGCCGCCACTCAACGGATAAAAGTTACTCTAGGGATAACAGGCTGA
>M03053_135_000000000-ALP1V_1_2119_28214_13458	
GGACAGAAAGACCCTATGCAGCTTTACTGTAACTTGAGATTGGTTTCGGGTTTTATTTGCGCAGTATAGGTGGGAGGCTATGAAAAAATTCTTGCGGGAATTTTGGAGCCATCAGTGAGATACCACTCTTGTAAAACTAGAAATCTAACTTTACACCATTATCTGGTTAAAAGACAGTCTCAGGCGGGCAGTTTGACTGGGGCGGTCGCCTCCTAAAAGGTAACGGAGGCGTACAAAGGTTTCCTCAAATCGGTCAGACATCGATTGTAGAGCGTAAAGGCATATGGAAGCTTAACTGCGAGACCTACAAGTCGAGCAGAGACGAAAGTCGGTCTTAGTGATCTGGCGGTATTACGTGGAAAAGCCGCCACTCAACGGATAAAAGTTACTCTAGGGATAACAGGCTGA
>M03053_135_000000000-ALP1V_1_1117_16096_17314	
GGACAGAAAGACCCTATGCAGCTTTACTGTAACTTGAGATTGGTTTCGGGTTTTATTTGCGCAGAATAGGTGGGAGGCTATGAAAAAATACTTGTGGGTGTTTTGGAGCCATCAGTGAGATACCACTCTTGTAAAACTAGAAATCTAACTTTACACCATTATCTGGTTAAAAGACAGTCTCAGGCGGGCAGTTTGACTGGGGCGGTCGCCTCCTAAAAGGTAACGGAGGCGTACAAAGGTTTCCTCAAATCGGTCAGACATCGATTGTAGAGCGTAAAGGCATATGGAAGCTTAACTGCGAGACCTACAAGTCGAGCAGAGACGAAAGTCGGTCTTAGTGATCTGGCGGTATTACGTGGAAAAGCCGCCACTCAACGGATAAAAGTTACTCTAGGGATAACAGGCTGA
>M03053_135_000000000-ALP1V_1_2112_17886_24489	
GGACAAAAAGACCCTATGCAGCTTTACTGTAACTTGAGATTGGTTTCGGGTTTTATTTGCGCAGTATAGGTGGGAGGCTATGAAAAAATTCTTGCGGGAATTTTGGAGCCATCAGTGAGATACCACTCTTGTAAAACTAGAAATCTAACTTTACACCATTATCTGGTTAAAAGACAGTCTCAGGCGGGCAGTTTGACTGGGGCGGTCGCCTCCCAAAAGGTAACGGAGGCGTACAAAGGTTTCCTCAAATCGGTCAGACATCGATTGTAGAGCGTAAAGGCATATGGAAGCTTAACTGCGAGACCTACAAGTCGAGCAGAGACGAAAGTCGGTCTTAGTGATCTGACGGTATTGTGTGGAAAAGCCGTCACTCAACGGATAAAAGTTACTCTAGGGATAACAGGCTGA
>M03053_135_000000000-ALP1V_1_1118_27345_20605	
GGACAAAAAGACCCTATGCAGCTTTACTGTAGCTTGGTATTGTGCCCGGGCTCTGAATGCGCAGGATAGGTGGGAGACGTTGATCTCATGGTTGCGGCTATGAGTTAGTCACTGGTGAGATACCACTCTTTCAGAGCTAGGGTTCTAACGTTCACCCGTTATCCGGGGAGCGGACAGTATCAGGTGGGCAGTTTGACTGGGGCGGTCGCCTCCTAAAAGGTAACGGAGGCGCACAAAGGTTTCCTCAGGCTGGTTGGAAATCAGCTGACGAGTGCAAAAGCAGAAGGAAGCTTGATTGTGAGACTTACAAGTCGAACAAAGACGAAAGTCGGCCTTAGTGATCCGACGGTTCCGAGTGGAAGGGCCGTCGCTCAACGGATAAAAGTTACTCTAGGGATAACAGGCTGA
>M03053_135_000000000-ALP1V_1_1116_14530_3656	
GGACAGAAAGACCCTATGCAGCTTTACTGTAACCTGAAATTGAAATTGGACTTTATTCGCGCAGTATAGGTGGGAAGCGTTGAAAATATTCTTGCGGGAATATTGGAGCTATCAGTGAGATACCACTCTTGTAATGTTAGATTTCTAACTTTGAACCATTATCTGGTCAGAGAACAGTTTCAGGCGGGCAGTTTGACTGGGGCGGTCGCCTCCCAAACGGTAACGGAGGCGTACAAAGGTTTCCTCAAATCGGTCAGACATCGATTGTAGAGCGTAAAGGCATATGGAAGCTTAACTGCGAGACCTACAAGTCGAGCAGAGACGAAAGTCGGTCTTAGTGATCTGGCGGTATTACGTGGAAAAGCCGCCACTCAACGGATAAAAGTTACTCTAGGGATAACAGGCTGA
>M03053_135_000000000-ALP1V_1_1117_3281_9076	
GGACAGAAAGACCCTATGCAGCTTTACTGTAACTTGAGATTGGTTTCGGGTTTTATTTGCGCAGAATAGGTGGGAGGCTATGAAAAAATACTTGTGGGTGTTTTGGAGCCATCAGTGAGATACCACTCTTGTAAAACTAGAAATCTAACTTTACACCATTATCTGGTTAAAAGACAGTCTCAGGCGGGCAGTTTGACTGGGGCGGTCGCCTCCTAAAAGGTAACGGAGGCGTACAAAGGTTTCCTCAAATCGGTCAGACATCGATTGTAGAGCGTAAAGGCATATGGAAGCTTAACTGCGAGACCTACAAGTCGAGCAGAGACGAAAGTCGGTCTTAGTGATCTGGCGGTAGTACGTGGAAAAGCCGCCACTCAACGGATAAAAGTTACTCTAGGGATAACAGGCTGA
>M03053_135_000000000-ALP1V_1_1115_24173_20818	
GGACAAAAAGACCCTATGAAGCTTTACTGTAGCTTGATATTGGCTCCGGGCTTTGTTTGCGCAGGATAGGTGGGAGGCGATGATGATTCTCTTGCGGGAGGGTTTGAGCCATTAGTGAGATACCACTCTAACAATGCTAGGATTCTAACCCTATACCGTTATCCGGTTAGGGGACAGTTTCAGGTGGTCAGTTTGACTGGGGCGGTCGCCTCCTAAAAGGTAACGGAGGCGTGCAAAGGTTCCCTCAGGCTGGACGGAAATCAGCTGTAGAGTGCAAAGGCAGAAGGGAGCTTGACTGCAAGACCTACAAGTCGAGCAGGGACGAAAGTCGGCCTTAGTGATCCGACGATGCCGTGTGGAAGGGTCGTCGCTCAACGGATAAAAGTTACTCTAGGGATAACAGGCTGA
>M03053_135_000000000-ALP1V_1_2105_20816_19493	
GGACAAAAAGACCCTATGCAGCTTTACTGTAGCTTGGTATTGTGCCCGGGCTCTGAATGCGCAGGATAGGTGGGAGACGTTGATCTCATGCTTGCGGGTATGAGTTAGTCACTGGTGAGATACCACTCTTTCAGAGCTAGGGTTCTAACGTTCACCCGTTATCCGGGGAGCGGACAGTATCAGGTGGGCAGTTTGACTGGGGCGGTCGCCTCCTAAAAGGTAACGGAGGCGCACAAAGGTTTCCTCAGGCTGGTTGGAAATCAGCTGACGAGTGCAAAGGCAGAAGGAAGCTTGACTGTGAGACCTACAAGTCGAACAGGGACGAAAGTCGGTTTTAGTGATCCGACGGTTCTGAGTGGAAGGGCCGTCGCTCAACGGATAAAAGTTACTCTAGGGATAACAGGCTGA
>M03053_135_000000000-ALP1V_1_1108_21666_2926	
GGACAGAAAGACCCTATGAAGCTTTACTGTATCCTGATATTGAATTTTGATTATATTTGCGCAGTATAGGTGGGAGACTATGATAGTGTTCTTGCGGGGACAAAGGAGTCATCAGTGAGATACCACTCTTGTATAATTGAACTTCTAACTTCATACCGTTAGCCGGTTGAAAGACAGTTTCAGGTGGGCAGTTTGACTGGGGCGGTCGCCTCCCAAAAGGTAACGGAGGCGTACAAAGGTTCCCTCAGATCGGTCAGAAATCGATCTTAGAGTGTAAAGGCAAAAGGGAGCTTAACTGTGAGACAAACAAGTCGAGCAGAGACGAAAGTCGGTCTTAGTGATCTGACGATGCTGTGTGGAAAGGTCGTCACTCAACGGATAAAAGTTACTCTAGGGATAACAGGCTGA
>M03053_135_000000000-ALP1V_1_1104_16464_6623	
GGACAGAAAGACCCTATGCAGCTTTACTGTATCTTGGAATTGGGTTTGGTCTTTACTTGCGCAGGATAGGTGGGAGGCTTTGAAGATGATCTTGCGGGATCGTTGGAGCCACTGGTGAGATACCACTCTTGTAATGATAAAATCCTAACTTTGAACCGTTATCCGGTCAGAGAACAGTTTCAGGTGGGCAGTTTGACTGGGGCGGTCGCCTCCTAAAAGGTAACGGAGGCGTGCAAAGGTTCCCTCAGGCTGGTTGGACATCAGTCGTAGAGTGTAAAGGCATAAGGGAGCTTGACTGCGAGACCAACAAGTCGAGCAGAGACGAAAGTCGGCCTTAGTGATCCGGCGCTTCCGAGTGGAAGGGGCGTCGCTCAACGGATAAAAGTTACTCTAGGGATAACAGGCTGA
>M03053_135_000000000-ALP1V_1_1105_17423_10466	
GGACAGAAAGACCCTATGCAGCTTTACTGTAACTTGAGATTGGTTTCGGGTTTTATTTGCGCAGAATAGGTGGGAGGCTATGAAAAAATACTTGTGGGTGTTTTGGAGCCATCAGTGAGATACCACTCTTGTAAAACTAGAAATCTAACTTTACACCATTATCTGGTTAAAAGACAGTCTCAGGCGGGCAGTTTGACTGGGGCGGTCGCCTCCTAAAAGGTAACGGAGGCGTACAAAGGTTTCCTCAAATCGGTCAGACATCGATTGTAGAGCGTAAAGGCATATGGAAGCTTAACTGCGAGACCTACAAGTCGAGCAGAGACGAAAGTCGGTCTTAGTGATCTGGCGGTATTACGTGGAAAAGCCGCCACTCAACGGATAAAAGTTACTCTAGGGATAACAGGCTGA
>M03053_135_000000000-ALP1V_1_2117_24010_20370	
GGACAGAAAGACCCTATGAAGCTTTACTGTAACTTGAGATTGGTTTCGGGTTTTATTTGCGCAGGATAGGTGGGAGGCTATGAAAAAATACTTGTGGGTGTTTTGGAGCCATCAGTGAGATACCACTCTTGTAAAACTAGAAATCTAACTTTACACCATTATCTGGTTAAAAGACAGTCTCAGGCGGGCAGTTTGACTGGGGCGGTCGCCTCCTAAAAGGTAACGGAGGCGTACAAAGGTTTCCTCAAATCGGTCAGACATCGATTGTAGAGCGTAAAGGCATATGGAAGCTTAACTGCGAGACCTACAAGTCGAGCAGAGACGAAAGTCGGTCTTAGTGATCTGGCGGTATTACGTGGAAAAGCCGCCACTCAACGGATAAAAGTTACTCTAGGGATAACAGGCTGA
>M03053_135_000000000-ALP1V_1_2118_20925_21936	
GGACAAAAAGACCCTATGCAGCTTTACTGTATCTTGGAATTGGGTTTGGTCTTTACTTGCGCAGGATAGGTGGGAGGCTTTGAAGATGATCTTGCGGGATCGTTGGAGCCACTGGTGAGATACCACTCTTGTAATGATAAAATCCTAACTTTGAACCGTTATCCGGTCAGAGAACAGTTTCAGGTGGGCAGTTTGACTGGGGCGGTCGCCTCCTAAAAGGTAACGGAGGCGTGCAAAGGTTCCCTCAGGCTGGTTGGACATCAGTCGTAGAGTGTAAAGGCATAAGGGAGCTTGACTGCGAGACCAACAAGTCGAGCAGAGACGAAAGTCGGCCTTAGTGATCCGGCGCTTCCGAGTGGAAGGGGCGTCGCTCAACGGATAAAAGTTACTCTAGGGATAACAGGCTGA
>M03053_135_000000000-ALP1V_1_1107_6014_3872	
GGACAGAAAGACCCTATGAAGCTTTACTGTAGCTTGATATTGGCTCCGGGCTTTGTTTGCGCAGGATAGGTGGGAGGCGTTGAAAATTTTCTTGCGGGAAGATTGGAGCCGTTGGTGAGATACCACTCTAACAATGCTAGGATTCTAACCCTACACCGTTATCCGGTTAGGGGACAGTTTCAGGTGGTCAGTTTGACTGGGGCGGTCGCCTCCCAAAAGGTAACGGAGGCGTGCAAAGGTTTCCTCAGGCTGGTCGGAAATCAGTCGTAGAGTGTAAAGGCATAAGGAAGCTTGATTGTGAGACCTACAAGTCGAACAAAGACGAAAGTCGGCCTTAGTGATCCGACGGTTCCGAGTGGAAGGGCCGTCGCTCAACGGATAAAAGTTACTCTAGGGATAACAGGCTGA
>M03053_135_000000000-ALP1V_1_2115_5371_16886	
GGACAGAAAGACCCTATGCAGCTTTACTGTAACTTGAAATTGGAATTGGACTTTACTTGCGCAGTATAGGTGGGAGGTGTTGAGTTTATCCTTGCGGGGATTTAGGAGCCATCAGTGAGATACCACTCTGGTAATGTTAGATTTCTAACTTTGGATCATTATCTGGTCAAAGAACAGTTTCAGGCGGGCAGTTTGACTGGGGCGGTCGCCTCCCAAATGGTAACGGAGGCGTACAAAGGTTTCCTCTGAACGTGTAGAAATCGTATCTAGAGTATAAAGGCATAAGGAAGCTTGACTGTGAGACCTACAAGTCGAGCAGGGACGAAAGTCGGTCTTAGTGATCTGACGGTACTGAGTGGAAAGGCCGTCACTCAACGGATAAAAGTTACTCTAGGGATAACAGGCTGA
>M03053_135_000000000-ALP1V_1_2112_20426_10807	
GGACAAAAAGACCCTATGAAGCTTTACTGTAACTTGAGATTGGTTTCGGGTTTTATTTGCGCAGAATAGGTGGGAGGCTATGAAAAAATACTTGTGGGTGTTTTGGAGCCATCAGTGAGATACCACTCTTGTAAAACTAGAAATCTAACTTTACACCATTATCTGGTTAAAAGACAGTCTCAGGCGGGCAGTTTGACTGGGGCGGTCGCCTCCTAAAAGGTAACGGAGGCGTACAAAGGTTTCCTCAAATCGGTCAGACATCGATTGTAGAGCGTAAAGGCATATGGAAGCTTAACTGCGAGACCTACAAGTCGAGCAGAGACGAAAGTCGGTCTTAGTGATCTGGCGGTATTACGTGGAAAAGCCGCCACTCAACGGATAAAAGTTACTCTAGGGATAACAGGCTGA
>M03053_135_000000000-ALP1V_1_2105_12874_5374	
GGACAAAAAGACCCTATGCAGCTTTACTGTAACTTGAGATTGGTTTCGGGTTTTATTTGCGCAGAATAGGTGGGAGGCTATGAAGGTACTCTTACGGGAGTACTGGAGCCGTATGTGAGATACCACTCTTGTAAAGCTAGGATTCTAACTTTAAATCGTAAGCCGATTAAAGAACAGTCTCAGGTGGGCAGTTTGACTGGGGCGGTCGCCTCCCAAAAGGTAACGGAGGCGCACAAAGGTTTCCTCAGGTCGGTCAGAAATCGATCGTAGAGTGTAAAGGTATAAGGAAGCTTGACTGCAAGACCTACAAGTCGAGCAGAGACGAAAGTCGGTCTTAGTGATCTGACGGTTCCGAGTGGAAGGGCCGTCACTCAACGGATAAAAGTTACTCTAGGGATAACAGGCTGA
>M03053_135_000000000-ALP1V_1_1109_20773_18486	
GGACAGAAAGACCCTATGCAGCTTTACTGTAGCTTGATATTGGCTCCGGGCTTTGTTTGCGCAGGATAGGTGGGAGGCGTTGAAAACTTTCTCGTGGGAAGGTTGGAGCCGTTGGTGAGATACCACTCTAACAATGCTAGGATTCTAACCCTACACCGTTATCCGGTTAGGGGACAGTTTCAGGTGGTCAGTTTGACTGGGGCGGTCGCCTCCCAAAAGGTAACGGAGGCGTGCAAAGGTTTCCTCAGGCTGGTCGGAAATCAGTCGTAGAGTGTAAAGGCATAAGGAAGCTTGATTGTGAGACTTACAAGTCGAACAAAGACGAAAGTCGGCCTTAGTGATCCGACGGTTCCGAGTGGAAGGGCCGTCGCTCAACGGATAAAAGTTACTCTAGGGATAACAGGCTGA
>M03053_135_000000000-ALP1V_1_1118_8497_20346	
GGACAGAAAGACCCTATGAAGCTTTACTGTAACTCGAGATTGGTTTCGGGTTTTATTTGCGCAGAATAGGTGGGAGGCTATGAAAAAATACTTGTGGGTGTTTTGGAGCCATCAGTGAGATACCACTCTTGTAAAACTAGAAATCTAACTTTACACCATTATCTGGTTAAAAGACAGTCTCAGGCGGGCAGTTTGACTGGGGCGGTCGCCTCCTAAAAGGTAACGGAGGCGTACAAAGGTTTCCTCAAATCGGTCAGACATCGATTGTAGAGCGTAAAGGCATATGGAAGCTTAACTGCGAGACCTACAAGTCGAGCAGAGACGAAAGTCGGTCTTAGTGATCTGGCGGTATTACGTGGAAAAGCCGCCACTCAACGGATAAAAGTTACTCTAGGGATAACAGGCTGA
>M03053_135_000000000-ALP1V_1_1119_10357_7934	
GGACAAAAAGACCCTATGCAGCTTTACTGTAGCTTGATATTGGCTCCGGGCTTTGTTTGCGCAGGATAGGTGGGAGGCGTTGAAGATTTTCTTGCGGGGAAGTTGGAGCCGTTGGTGAGATACCACTCTAACAATGCTAGGATTCTAACCCTATACCGTTATCCGGTTAGGGGACAGTTTCAGGTGGTCAGTTTGACTGGGGCGGTCGCCTCCCAAAAGGTAACGGAGGCGTGCAAAGGTTTCCTCAGGCCGGTCGGAAATCGGTCGTAGAGTGTAAAGGCATAAGGGAGCTTGACTGCGAGACCAACAAGTCGAGCAGAGACGAAAGTCGGCCTTAGTGATCCGGCGCTTCCGAGTGGAAGGGGCGTCGCTCAACGGATAAAAGTTACTCTAGGGATAACAGGCTGA
>M03053_135_000000000-ALP1V_1_1111_24060_21258	
GGACAGAAAGACCCTATGAAGCTTTACTGTAGCTTGATATTGGCTCCGGGCTTTGTTTGCGCAGGATAGGTGGGAGGCGTTGAAAATTTTCTTGCGGGAAGATTGGAGCCGTTGGTGAGATACCACTCTAACAATGCTAGGATTCTAACCCTACACCGTTATCCGGTTAGGGGACAGTTTCAGGTGGTCAGTTTGACTGGGGCGGTCGCCTCCCAAAAGGTAACGGAGGCGTGCAAAGGTTTCCTCAGGCTGGTCGGAAATCAGTCGTAGAGTGTAAAGGCATAAGGAAGCTTGATTGTGAGACCTACAAGTCGAACAAAGACGAAAGTCGGCCTTAGTGATCCGACGGTTCCGAGTGGAAGGGCCGTCGCTCAACGGATAAAAGTTACTCTAGGGATAACAGGCTGA
>M03053_135_000000000-ALP1V_1_2119_21547_8412	
GGACAAAAAGACCCTATGCAGCTTTACTGTAACTTGAGATTGGTTTCGGGTTTTATTTGCGCAGAATAGGTGGGAGGCTATGAAAAAATACTTGTGGGTGTTTTGGAGCCATCAGTGAGATACCACTCTTGTAAAACTAGAAATCTAACTTTACACCATTATCTGGTTAAAAGACAGTCTCAGGCGGGCAGTTTGACTGGGGCCGTCGCCTCCTAAAAGGTAACGGAGGCGTACAAAGGTTTCCTCAAATCGGTCAGACATCGATTGTAGAGCGTAAAGGCATATGGAAGCTTAACTGCGAGACCTACAAGTCGAGCAGAGACGAAAGTCGGTCTTAGTGATCTGGCGGTATTACGTGGAAAAGCCGCCACTCAACGGATAAAAGTTACTCTAGGGATAACAGGCTGA
>M03053_135_000000000-ALP1V_1_1102_25252_16220	
GGACAGAAAGACCCTATGCAGCTTTACTGTATCTTGAAATTGAGTTTTGATTCTATTTGCGCAGAATAGGTGGGAGACGTTGAAATTACTTTTACGGAAGTAGTGGAGTCCTTAGTGAGATACCACTCTGATATAATTGAACCTCTAACTTTATACCGTAATCCGGTTAAAAGACAGTTTCAGGTGGGCAGTTTGACTGGGGCGGTCGCCTCCTAAAAGGTAACGGAGGCGTACAAAGGTTTCCTCAGATCGGTCAGAAATCGATCTTAGAGTGTAAAGGCAAAAGGAAGCTTAACTGTGAGACAAACAAGTCGAGCAGGGACGAAAGTCGGTCTTAGTGATCTGACGGTACTGAGTGGAAAGGCCGTCACTCAACGGATAAAAGTTACTCTAGGGATAACAGGCTGA
>M03053_135_000000000-ALP1V_1_1113_22764_14816	
GGACAGAAAGACCCTATGAAGCTTTACTGTAGCTTGATATTGGCTCCGGGCTTTGTTTGCGCAGGATAGGTGGGAGGCGTTGAAAATTTTCTTGCGGGAAGATTGGAGCCGTTGGTGAGATACCACTCTAACAATGCTAGGATTCTAACCCTACACCGTTATCCGGTTAGGGGACAGTTTCAGGTGGTCAGTTTGACTGGGGCGGTCGCCTCCCAAAAGGTAACGGAGGCGTGCAAAGGTTTCCTCAGGCTGGTCGGAAATCAGTCGTAGAGTGTAAAGGCATAAGGAAGCTTGATTGTGAGACCTACAAGTCGAACAAAGACGAAAGTCGGCCTTAGTGATCCGACGGTTCCGAGTGGAAGGGCCGTCGCTCAACGGATAAAAGTTACTCTAGGGATAACAGGCTGA
>M03053_135_000000000-ALP1V_1_1114_17813_4540	
GGACAGAAAGACCCTATGCAGCTTTACTGTAGCTTGGAATTGGTTTCGGGCTCTTCTTGCGCAGCTTAGGTGGAAGACTGAGATCATGCCCTTCCGGGGGTATGTGAGTCATCAGTGAGATACCACTCTGGGAGAGCTAGAAATCTAATGGTGATCCTTGAATCAGGACACTTGACAGTTTCAGGTGGGCAGTTTTACTGGGGCGGTAGCCTCCCAAAATGTAACGGAGGCGTACAAAGGTTCCCTCAGGCTGGACGGAAATCAGTCGTAGAGTGTAAAGGCATAAGGGAGCTTGATTGTGAGACCTACAAGTCGAACAAAGACGAAAGTCGGCCTTAGTGATCCGGCGGTACCGAGTGGAAGGGCCGTCGCTCAACGGATAAAAGTTACTCTAGGGATAACAGGCTGA
>M03053_135_000000000-ALP1V_1_1116_14859_3030	
GGACAAAAAGACCCTATGCAGCTTTACTGTAACTTGAGATTGGTTTCGGGTTTTATTTGCGCAGAATAGGTGGGAGGCTATGAAAAAATACTTGTGGGTGTTTTGGAGCCATCAGTGAGATACCACTCTTGTAAAACTAGAAATCTAACTTTACACCATTATCTGGTTAAAAGACAGTCTCAGGCGGGCAGTTTGACTGGGGCGGTCGCCTCCTAAAAGGTAACGGAGGCGTACAAAGGTTTCCTCAAATCGGTCAGACATCGATTGTAGAGCGTAAAGGCATATGGAAGCTTAACTGCGAGACCTACAAGTCGAGCAGAGACGAAAGTCGGTCTTAGTGATCTGGCGGTATTACGTGGAAAAGCCGCCACTCAACGGATAAAAGTTACTCTAGGGATAACAGGCTGA
>M03053_135_000000000-ALP1V_1_2116_22987_11945	
GGACAAAAAGACCCTATGCAGCTTTACTGTAACTTGAGATTGGTTTCGGGTTTTATTTGCGCAGAATAGGTGGGAGGCTATGAAAAAATACTTGTGGGTGTTTTGGAGCCATCAGTGAGATACTACTCTTGTAAAACTAGAAATCTAACTTTACACCATTATCTGGTTAAAAGACAGTCTCAGGCGGGCAGTTTGACTGGGGCGGTCGCCTCCTAAAAGGTAACGGAGGCGTACAAAGGTTTCCTCAAATCGGTCAGACATCGATTGTAGAGCGTAAAGGCATATGGAAGCTTAACTGCGAGACCTACAAGTCGAGCAGAGACGAAAGTCGGTCTTAGTGATCTGGCGGTATTACGTGGAAAAGCCGCCACTCAACGGATAAAAGTTACTCTAGGGATAACAGGCTGA
>M03053_135_000000000-ALP1V_1_2117_12847_14484	
GGACAGAAAGACCCTATGCAGCTTTACTGTAACCTGGAATTGCTCTCAAGCTTATCTTGCGCAGCTTAGGTGGGAGACGTTGAACTTCTTCTTCCGGGAAGGAGGGAGTCATCAGTGAGATACCACTCTTGGTAAGCTAGAGCGCTCATTTCTAACCGTCAACCGGTAGAAAGACAGTTTCAGGCGGGCAGTTTGACTGGGGCAGTCACCTCCCAAAAGGTAATGGAGGTGTACAAAGGTTCGCTCAGGCTGGACGGAAATCAGCCATAGAGTGTAAAAGCATAAGCGAGCTTGACTGCGAGACTGACATGTCAAGCAGAGACGAAAGTCGGTTTTAGTGATCCGACGGTGCTGAGTGGAAAGGCCGTCGCTCAACGGATAAAAGTTACTCTAGGGATAACAGGCTGA
>M03053_135_000000000-ALP1V_1_1108_17918_10512	
GGACAAAAAGACCCTATGCAGCTTTACTGTATCTTGGAATTGGGTTTGGTCTTTACTTGCGCAGGATAGGTGGGAGGCTTTGAAGATGATCTTGCGGGATCGTTGGAGCCACTGGTGAGATACCACTCTTGTAATGATAAAATCCTAACTTTGAACCGTTATCCGGTCAGAGAACAGTTTCAGGTGGGCAGTTTGACTGGGGCGGTCGCCTCCTAAAAGGTAACGGAGGCGTGCAAAGGTTCCCTCAGGCTGGTTGGACATCAGTCGTAGAGTGTAAAGGCATAAGGGAGCTTGACTGCAAGACTTACAAGTCGAGCAGAGACGAAAGTCGGCCTTAGTGATCCGACAGTTCCGAGTGGAAGGGCCGTCGCTCAACGGATAAAAGTTACTCTAGGGATAACAGGCTGA
>M03053_135_000000000-ALP1V_1_1101_22579_22038	
GGACAGAAAGACCCTATGAAGCTTTACTGTAGCTTGAAATTGAAATTGGACTTTGCATGCGCAGCATAGGTGGGAAGCTTTGATGATAATCTTGCGGGATTATTTGAGCTATCAGTGAGATACCACTCTCGTAATGTTAGATTTCTAACTTTATATCATTATCTGGTTAAAGAACAGTTTCAGGCGGGCAGTTTGACTGGGGCGGTCGCCTCCCAAATGGTAACGGAGGCGTACAAAGGTTTCCTCAGGTCGGTCAGAAATCGATCGTAGAGCGTAAAGGCATAAGGAAGCTTGACTGCGAGACCTACAAGTCGAGCAGAGACGAAAGTCGGTCTTAGTGATCTGACGGTTCCGAGTGGAAGGGCCGTCACTCAACGGATAAAAGTTACTCTAGGGATAACAGGCTGA
>M03053_135_000000000-ALP1V_1_1118_14573_4963	
GGACAAAAAGACCCTATGAAGCTTTACTGTAACTTGAGATTGGTTTCGGGTTTTATTTGCGCAGAATAGGTGGGAGGCTATGAAAAAATACTTGTGGGTGTTTTGGAGCCATCAGTGAGATACCACTCTTGTAAAACTAGAAATCTAACTTTACACCATTATCTGGTTAAAAGACAGTCTCAGGCGGGCAGTTTGACTGGGGCGGTCGCCTCCTAAAAGGTAACGGAGGCGTACAAAGGTTTCCTCAAATCGGTCAGACATCGATTGTAGAGCGTAAAGGCATATGGAAGCTTAACTGCGAGACCTACAAGTCGAGCAGAGACGAAAGTCGGTCTTAGTGATCTGGCGGTATTACGTGGAAAAGCCGCCACTCAACGGATAAAAGTTACTCTAGGGATAACAGGCTGA
>M03053_135_000000000-ALP1V_1_2113_8388_8796	
GGACAGAAAGACCCTATGAAGCTTTACTGTAACTTGAAATTGAAATTGGACTTTATTTGCGCAGTATAGGTGGGAGGCGTTGAGTTTATTCTTGCGGGAATTTAGGAGCCATCAGTGAGATACCACTCTGGTAATGTTAGATTTCTAACTTTGTATCATGATCTGGTCAAAGAACAGTTTCAGGCGGGCAGTTTGACTGGGGCGGTCGCCTCCCAAATGGTAACGGAGGCGTACAAAGGTTTCCTCTGAACGTGTAGAAATCGTATCTAGAGTGTAAAGGCATAAGGAAGCTTGACTGTGAGACCTACAAGTCGAGCAGGGACGAAAGTCGGTCTTAGTGATCTGACGGTGCTGAGTGGAAAGGCCGTCACTCAACGGATAAAAGTTACTCTAGGGATAACAGGCTGA
>M03053_135_000000000-ALP1V_1_2104_16864_19108	
GGACAGAAAGACCCTATGCAGCTTTACTGTAGCTTGGTATTGTGCCCGGGCTCTGAATGCGCAGGATAGGTGGGAGACGTTGATCTCATGCTTGCGGGTATGAGTTGGTCACTGGTGAGATACCACTCTTTCAGAGCTAGGGTTCTAACGTTCACCCGTTATCCGGGGAGCGGACAGTATCAGGTGGGCAGTTTGACTGGGGCGGTCGCCTCCTAAAAGGTAACGGAGGCGTACAAAGGTTTCCTCAAATCGGTCAGACATCGATTGTAGAGCGTAAAGGCATATGGAAGCTTAACTGCGAGACCTACAAGTCGAGCAGAGACGAAAGTCGGTCTTAGTGATCTGGCGGTATTACGTGGAAAAGCCTCCACTCAACGGATAAAAGTTACTCTAGGGATAACAGGCTGA
>M03053_135_000000000-ALP1V_1_1107_10468_1931	
GGACAGAAAGACCCTATGCAGCTTTACTGTAACTTGAGATTGGTTTCGGGTTTTATTTGCGCAGAATAGGTGGGAGGCTATGAAAAAATACTTGTGGGTGTTTTGGAGCCATCAGTGAGATACCACTCTTGTAAAACTAGAAATCTAACTTTACACCATTATCTGGTTAAAAGACAGTCTCAGGCGGGCAGTTTGACTGGGGCGGTCGCCTCCTAAAAGGTAACGGAGGCGTACAAAGGTTTCCTCAAATCGGTCAGACATCGATTGTAGAGCGTAAAGGCATATGGAAGCTTAACTGCGAGACCTACAAGTCGAGCAGAGACGAAAGTCGGTCTTAGTGATCTGGCGGTATTACGTGGAAAAGCCGCCACTCAACGGATAAAAGTTACTCTAGGGATAACAGGCTGA
>M03053_135_000000000-ALP1V_1_1106_20572_14672	
GGACAGAAAGACCCTATGCAGCTTTACTGTAACCTGGAATTGCTCTCAAGCTTATCTTGCGCAGCTTAGGTGGGAGGCTATGAACCTTTTCTTCTGGGAAGAGGGGAGCCATCAGTGAGATACCACTCTTGGTAAGCTAGAGCGCTCAGTCTTCACCGTCATCCGGTAAGACGACAGTTTCAGGCGGGCAGTTTGACTGGGGCAGTCACCTACCAAAAGGTAATGGAGGTGTGCAAAGGTTCCCTCAGGCTGGACGGAAATCAGCCATAGAGTGTAAAAGCATAAGGGAGCTTGACTGCGAGACTGACATGTCAAGCAGAGACGAAAGTCGGCTTTAGTGATCCGACGGTGCTGTGTGGAAAGGCCGTCGCTCAACGGATAAAAGTTACTCTAGGGATAACAGGCTGA
>M03053_135_000000000-ALP1V_1_2112_17520_14521	
GGACAGAAAGACCCTATGCAGCTTTACTGTAGCTTGGTATTGTGCTCGGGCTCGCAATGCGCAGGATAGGTGGGAGGCTTTGATCCATTGCTTGTGGGTGATGGTGAGCCACTGGTGAGATACCACTCTTTGCGAGCTAGGGTTCTAACGGTTACCCGTTATCCGGGAACCGGACAGTATCTGGTGGGCAGTTTGACTGGGGCGGTCGCCTCCTAAAAGGTAACGGAGGCGTGCAAAGGTTTCCTCAGGCTGGTCGGAAATCAGTCGTAGAGTGTAAGGGCATAAGGAAGCTTGATTGTGAGACCTACAAGTCGAACAAAGACGAAAGTCGGCCTTAGTGATCCGACGGTTCCGAGTGGAAGGGCCGTCGCTCAACGGATAAAAGTTACTCTAGGGATAACAGGCTGA
>M03053_135_000000000-ALP1V_1_2101_21248_7459	
GGACAGAAAGACCCTATGCAGCTTTACTGTAACTTGAGATTGGTTTCGGGTTTTATTTGCGCAGAATAGGTGGGAGGCTATGAAAAAATACTTGTGGGTGTTTTGGAGCCATCAGTGAGATACCACTCTTGTAAAACTAGAAATCTAACTTTACACCATTATCTGGTTAAAAGACAGTCTCAGGCGGGCAGTTTGACTGGGGCGGTCGCCTCCTAAAAGGTAACGGAGGCGTACAAAGGTTTCCTCAAATCGGTCAGACATCGATTGTAGAGCGTAAAGGCATATGGAAGCTTAACTGCGAGACCTACAAGTCGAGCAGAGACGAAAGTCGGTCTTAGTGATCTGGCGGTATTACGTGGAAAAGCCGCCACTCAACGGATAAAAGTTACTCTAGGGATAACAGGCTGA
>M03053_135_000000000-ALP1V_1_1114_17931_7069	
GGACAGAAAGACCCTATGCAGCTTTACTGTAACTTGAGATTGGTTTCGGGTTTTATTTGCGCAGAATAGGTGGGAGGCTATGAAAAAATACTTGTGGGTGTTTTGGAGCCATCAGTGAGATACCACTCTTGTAAAACTAGAAATCTAACTTTACACCATTATCTGGTTAAAAGACAGTCTCAGGCGGGCAGTTTGACTGGGGCGGTCGCCTCCTAAAAGGTAACGGAGGCGTACAAAGGTTTCCTCAAATCGGTCAGACATCGATTGTAGAGCGTAAAGGCATATGGAAGCTTAACTGCGAGACCTACAAGTCGAGCAGAGACGAAAGTCGGTCTTAGTGATCTGGCGGTATTACGTGGAAAAGCCGCCACTCAACGGATAAAAGTTACTCTAGGGATAACAGGCTGA
>M03053_135_000000000-ALP1V_1_1116_6804_9626	
GGACAGAAAGACCCTATGCAGCTTTACTGTAACTTGAGATTGGTTTCGGGTTTTATTTGCGCAGAATAGGTGGGAGGCTATGAAAAAATACTTGTGGGTGTTTTGGAGCCATCAGTGAGATACCACTCTTGTAAAACTAGAATTCTAACTTTACACCATTATCTGGTTAAAAGACAGTCTCAGGCGGGCAGTTTGACTGGGGCGGTCGCCTCCTAAAAGGTAACGGAGGCGTACAAAGGTTTCCTCAAATCGGTCAGAAATCGATTGTAGAGCGTAAAGGCAAATGGAAGCTTAACTGTGAGACCTACAAGTCGAGCAGAGACGAAAGTCGGTCTTAGTAATCTGGCGGTAGTACGTGGAAAGGCCGCCACTCAACGGATAAAAGTTACTCTAGGGATAACAGGCTGA
>M03053_135_000000000-ALP1V_1_1115_6919_12450	
GGACAAAAAGACCCTATGCAGCTTTACTGTAACTTGAGATTGGTTTCGGGTTTTATTTGCGCAGAATAGGTGGGAGGCTATGAAAAAATACTTGTGGGTGTTTTGGAGCCATCAGTGAGATACCACTCTTGTAAAACTAGAAATCTAACTTTACACCATTATCTGGTTAAAAGACAGTCTCAGGCGGGCAGTTTGACTGGGGCGGTCGCCTCCCAAAAGGTAACGGAGGCGTACAAAGGTTTCCTCAAATCGGTCAGACATCGACTGTAGAGCGTAAAGGCATATGGAAGCTTAACTGCGAGACCTACAAGTCGAGCAGAGACGAAAGTCGGTCTTAGTGATCTGACGGTATTGTGTGGAAAAGCCGTCACTCAACGGATAAAAGTTACTCTAGGGATAACAGGCTGA
>M03053_135_000000000-ALP1V_1_2104_17242_7236	
GGACAAAAAGACCCTATGCAGCTTTACTGTAGCTTGATATTGGCTCCGGGCTTTGTTTGCGCAGGATAGGTGGGAGGCGTTGAAAATTTTCTTGTGGGAAGATTGGAGCCGTTGGTGAGATACCACTCTAACAATGCTAGGATTCTAACCCTACACCGTTATCCGGTTAGGGGACAGTTTCAGGTGGTCAGTTTGACTGGGGCGGTCGCCTCCCAAAAGGTAACGGAGGCGTGCAAAGGTTTCCTCAGGCTGGTCGGAAATCAGTCGTAGAGTGTAAAGGCATAAGGAAGCTTGATTGTGAGACCTACAAGTCGAACAAAGACGAAAGTCGGCCTTAGTGATCCGACGGTTCCGAGTGGAAGGGCCGTCGCTCAACGGATAAAAGTTACTCTAGGGATAACAGGCTGA
>M03053_135_000000000-ALP1V_1_1108_8630_22037	
GGACAGAAAGACCCTATGCAGCTTTACTGTATCTTGGAATTGGGTTTGGTCTTTACTTGCGCAGGATAGGTGGGAGGCTTTGAAGATGATCTTGCGGGATCGTTGGAGCCACTGGTGAGATACCACTCTTGTAATGATAAAATCCTAACTTTGAACCGTTATCCGGTCAGAGAACAGTTTCAGGTGGGCAGTTTGACTGGGGCGGTCGCCTCCTAAAAGGTAACGGAGGCGTGCAAAGGTTCCCTCAGGCTGGTTGGACATCAGTCGTAGAGTGTAAAGGCATAAGGGAGCTTGACTGCGAGACCAACAAGTCGAGCAGAGACGAAAGTCGGCCTTAGTGATCCGGCGCTTCCGAGTGGAAGGGGCGTCGCTCAACGGATAAAAGTTACTCTAGGGATAACAGGCTGA
>M03053_135_000000000-ALP1V_1_1101_26465_20694	
GGACAGAAAGACCCTATGCAGCTTTACTGTATCTTGGAATTGGGTTTGGTCTTTGCTTGCGCAGGATAGGTGGGAGGCTTTGAAGGCAATCTTGCGGGATTGCTGGAGCCACTGGTGAGATACCACTCTTGTAATGATAAAATCCTAACTTTGAACCGTTATCCGGTCAGAGAACAGTTTCAGGTGGGCAGTTTGACTGGGGCGGTCGCCTCCTAAAAGGTAACGGAGGCGTGCAAAGGTTCCCTCAGGCTGGTTGGACATCAGTCGTAGAGTGTAAAGGCATAAGGGAGCTTGACTGCAAGACTTACAAGTCGAGCAGAGACGAAAGTCGGCCTTAGTGATCCGACGGTTCCGAGTGGAAGGGCCGCCGCTCAACGGATAAAAGTTACTCTAGGGATAACAGGCTGA
>M03053_135_000000000-ALP1V_1_1109_3804_14435	
GGACAAAAAGACCCTATGAAGCTTTACTGTATCTTGGAATTGGGTTTGGTCTTTGCTTGCGCAGGATAGGTGGGAGGCTTTGAAGATGGTCTTGCGGGATCATTGGAGCCCCTGGTGAGATACCACTCTAGTAATGATAAAATCCTAACTTTGAACCGTTATCCGGTCAAAGAACAGTTTCAGGTGGGCAGTTTGACTGGGGCGGTCGCCTCCTAAAAGGTAACGGAGGCGTGCAAAGGTTCCCTCAGGCTGGTTGGACATCAGTCGTAGAGTGTAAAGGCATAAGGGAGCTTGACTGCGAGACCTACAAGTCGAGCAGAGACGAAAGTCGGCCTTAGTGATCCGACGGTTCCGAGTGGAAGGGCCGTCGCTCAACGGATAAAAGTTACTCTAGGGATAACAGGCTGA
>M03053_135_000000000-ALP1V_1_1107_8226_4218	
GGACAGAAAGACCCTATGCAGCTTTACTGTAACTTGAGATTGGTTTCGGGTTTTATTTGCGCAGAATAGGTGGGAGGCTATGAAAAAATACTTGTGGGTGTTTTGGAGCCATCAGTGAGATACCACTCTTGTAAAACTAGAAATCTAACTTTACACCATTATCTGGTTAAAAGACAGTCTCAGGCGGGCAGTTTGACTGGGGCGGTCGCCTCCTAAAAGGTAACGGAGGCGTACAAAGGTTTCCTCAAATCGGTCAGACATCGATTGTAGAGCGTAAAGGCATATGGAAGCTTAACTGCGAGACCTACAAGTCGAGCAGAGACGGAAGTCGGTCTTAGTGATCTGGCGGTATTACGTGGAAAAGCCGCCACTCAACGGATAAAAGTTACTCTAGGGATAACAGGCTGA
>M03053_135_000000000-ALP1V_1_1107_22799_10537	
GGACAAAAAGACCCTATGCAGCTTTACTGTAGCTTGGTATTGTGCCCGGGCTCTGAATGCGCAGGATAGGTGGGAGACGTTGATCTCATGGTTGCGGCTATGAGTTAGTCACTGGTGAGATACCACTCTTTCAGAGCTAGGGTTCTAACTTCATACCGTTAGCCGGTTGAAAGACAGTTTCAGGTGGGCAGTTTGACTGGGGCGGTCGCCTCCCAAAAGGTAACGGAGGCGTACAAAGGTTCCCTCAGATCGGTCAGAAATCGATCTTAGAGTGTAAAGGCAAAAGGGAGCTTAACTGTGAGACAAACAAGTCGAGCAGAGACGAAAGTCGGTCTTAGTGATCTGACGATGCTGTGTGGAAAGGTCGTCACTCAACGGATAAAAGTTACTCTAGGGATAACAGGCTGA
>M03053_135_000000000-ALP1V_1_2113_5668_16016	
GGACAGAAAGACCCTATGCAGCTTTACTGTATCTTGGAATTGGGTTTGGTCTTTACTTGCGCAGGATAGGTGGGAGGCTTTGAAGATGATCTTGCGGGATCGTTGGAGCCACTGGTGAGATACCACTCTTGTAATGTTAGATTTCTAACTTTGAACCATTATCTGGTCAGAGAACAGTTTCAGGCGGGCAGTTTGACTGGGGCGGTCGCCTCCCAAATGGTAACGGAGGCGTACAAAGGTTTCCTCTGAACGGGTAGAAATCGTATCTAGAGTGTAAAGGCATAAGGAAGCTTGACTGTGAGACCTACAAGTCGAACAGGGACGAAAGTCGGTCTTAGTGATCTGACGGTACTGAGTGGAAAGGCTGTCACTCAACGGATAAAAGTTACTCTAGGGATAACAGGCTGA
>M03053_135_000000000-ALP1V_1_2112_7031_7999	
GGACAAAAAGACCCTATGCAGCTTTACTGTAGCTTGATATTGGCTCCGGGCTTTGTTTGCGCAGGATAGGTGGGAGGCGTTGAAAATTCTCTTGCGGGAGGATTCGAGCCGTTGGTGAGATACCACTCTAACAATGCTAGGATTCTAACCCTATACCGTTATCCGGTTAGGGGACAGTTTCAGGTGGTCAGTTTGACTGGGGCGGTCGCCTCCCAAAAGGTAACGGAGGTGTGCAAAGGTTTCCTCAGGCTGGTCGGAAATCAGTCGTAGAGTGTAAAGGCATAAGGAAGCTTGATTGTTAGACCTACAAGTCGAACAAAGACGAAAGTCGGCCTTAGTGATCCGACGGTTCCGAGTGGAAGGGCCGTCGCTCAACGGATAAAAGTTACTCTAGGGATAACAGGCTGA
>M03053_135_000000000-ALP1V_1_2118_20152_3587	
GGACAAAAAGACCCTATGCAGCTTTACTGTAGCTTGGTATTGTGCCCGGGCTCTGAATGCGCAGGATAGGTGGGAGACGTTGATCTCATGCTTGCGGGTATGAGTTAGTCACTGGTGAGATACCACTCTTTCAGAGCTAGGGTTCTAACGTTCACCCGTTATCCGGGGAGCGGACAGTATCAGGTGGGCAGTTTGACTGGGGCGGTCGCCTCCTAAAAGGTAACGGAGGCGCACAAAGGTTTCCTCAGGCTGGTTGGAAATCAGCTGACGAGTGCAAAAGCAGAAGGAAGCTTGACTGTGAGACCTACAAGTCGAACAGGGACGAAAGTCGGTTTTAGTGATCCGACGGTTCTGAGTGGAAAGGCCGTCGCTCAACGGATAAAAGTTACTCTAGGGATAACAGGCTGA
>M03053_135_000000000-ALP1V_1_1108_23682_4307	
GGACAGAAAGACCCTATGCAGCTTTACTGTAACCTGGAATTGCTCTCAAGCTTATCTTGCGCAGCTTAGGTGGGAGACGTTGAACTTCTTCTTCCGGGAAGGAGGGAGTCATCAGTGAGATACCACTCTTGGTAAGCTAGAGCGCTCATTTCTAACCGTCAACCGGTAGAAAGACAGTTTCAGGCGGGCAGTTTGACTGGGGCAGTCACCTCCCAAAAGGTAATGGAGGTGTACAAAGGTTCGCTCAGGCTGGACGGAAATCAGCCATAGAGTGTAAAAGCATAAGCGAGCTTGACTGCGAGACTGACATGTCAAGCAGAGACGAAAGTCGGTTTTAGTGATCCGACGGTGCTGAGTGGAAAGGCCGTCGCTCAACGGATAAAAGTTACTCTAGGGATAACAGGCTGA
>M03053_135_000000000-ALP1V_1_2102_16015_18073	
GGACAGAAAGACCCTATGAAGCTTTACTGTAACTTGAGATTGGTTTCGGGTTTTATTTGCGCAGAATAGGTGGGAGGCTATGAAAAAATACTTGTGGGTGTTTTGGAGCCATCAGTGAGATACCACTCTTGTAAAACTAGAAATCTAACTTTACACCATTATCTGGTTAAAAGACAGTCTCAGGCGGGCAGTTTGACTGGGGCGGTCGCCTCCTAAAAGGTAACGGAGGCGTACAAAGGTTCCCTCAAATCGGTCAGACATCGATTGTAGAGCGTAAAGGCAGATGGAAGCTTAACTGCGAGACCTACAAGTCGAGCAGAGACGAAAGTCGGTCTTAGTGATCTGGCGGTATCACGTGGAAAAGCCGCCTCTCAACGGATAAAAGTTACTCTAGGGATAACAGGCTGA
>M03053_135_000000000-ALP1V_1_1111_6523_9613	
GGACAGAAAGACCCTATGCAGCTTTACTGTATCTTGGAATTGGGTTTGGTCTTTGCTTGCGCAGGATAGGTGGGAGGCTTTGAAGGCAATCTTGCGGGATTGCTGGAGCCACTGGTGAGATACCACTCTTGTAATGATAAAATCCTAACTTTGAACCGTTATCCGGTCAGAGAACAGTTTCAGGTGGGCAGTTTGACTGGGGCGGTCGCCTCCTAAAAGGTAACGGAGGCGTGCAAAGGTTCCCTCAGGCTGGTTGGACATCAGTCGTAGAGTGTAAAGGCATAAGGGAGCTTGACTGCAAGACTTACAAGTCGAGCAGAGACGAAAGTCGGCCTTAGTGATCCGACGGTTCTGAGTAGAAGGGCCGTCGCTCAACGGATAAAAGTTACTCTAGGGATAACAGGCTGA
>M03053_135_000000000-ALP1V_1_1119_13786_8369	
GGACAGAAAGACCCTATGCAGCTTTACTGTAACTTGAGATTGGTTTCGGGTTTTATTTGCGCAGTATAGGTGGGAGGCTATGAAAAAATTCTTGCGGGAATTTTGGAGCCATCAGTGAGATACCACTCTTGTAAAACTAGAAATCTAACTTTACACCATTATCTGGTTAAAAGACAGTCTCAGGCGGGCAGTTTGACTGGGGCGGTCGCCTCCCAAAAGGTAACGGAGGCGTACAAAGGTTTCCTCAAATCGGTCAGACATCGATTGTAGAGCGTAAAGGCATATGGAAGCTTAACTGCGAGACCTACAAGTCGAGCAGAGACGAAAGTCGGTCTTAGTGATCTGACGGTATTGTGTGGAAAAGCCGTCACTCAACGGATAAAAGTTACTCTAGGGATAACAGGCTGA
>M03053_135_000000000-ALP1V_1_2107_4570_13762	
GGACAGAAAGACCCTATGCAGCTTTACTGTAACTTGAGATTGGTTTCGGGTTTTATTTGCGCAGAATAGGTGGGAGGCTATGAAAAAATACTTGTGGGTGTTTTGGAGCCATCAGTGAGATACCACTCTTGTAAAACTAGAAATCTAACTTTACACCATTATCTGGTTAAAAGACAGTCTCAGGCGGGCAGTTTGACTGGGGCGGTCGCCTCCTAAAAGGTAACGGAGGCGTACAAAGGTTTCCTCAAATCGGTCAGACATCGATTGTAGAGCGTAAAGGCATATGGAAGCTTAACTGCGAGACCTACAAGTCGAGCAGAGACGAAAGTCGGTCTTAGTGATCTGGCGGTATTACGTGGAAAAGCCGCCACTCAACGGATAAAAGTTACTCTAGGGATAACAGGCTGA
>M03053_135_000000000-ALP1V_1_2106_5993_14777	
GGACAGAAAGACCCTATGAAGCTTTACTGTAACTTGAGATTGGTTTCGGGTTTTATTTGCGCAGAATAGGTGGGAGGCTATGAAAAAATACTTGTGGGTGTTTTGGAGCCATCAGTGAGATACCACTCTTGTAAAACTAGAAATCTAACTTTACACCATTATCTGGTTAAAAGACAGTCTCAGGTGGGCAGTTTGACTGGGGCGGTCGCCTCCTAAAAGGTAACGGAGGCGTACAAAGGTTTCCTCAAATCGGTCAGACATCGATTGTAGAGCGTAAAGGCATATGGAAGCTTAACTGCGAGACCTACAAGTCGAGCAGAGACGAAAGTCGGTCTTAGTGATCTGGCGGTATTACGTGGAAAAGCCGCCACTCAACGGATAAAAGTTACTCTAGGGATAACAGGCTGA
>M03053_135_000000000-ALP1V_1_2115_9434_19457	
GGACAAAAAGACCCTATGCAGCTTTACTGTAGCTTGATATTGGCTCCGGGCTTTGTTTGCGCAGGATAGGTGGGAGGCGTTGAAAATTTTCTTGCGGGAAGATTGGAGCCGTTGGTGAGATACCACTCTAACAATGCTAGGATTCTAACCCTACACCGTTATCCGGTTAGGGGACAGTTTCAGGTGGTCAGTTTGACTGGGGCGGTCGCCTCCCAAAAGGTAACGGAGGCGTGCAAAGGTTTCCTCAGGCTGGTCGGAAATCAGTCGTAGAGTGTAAAGGCATAAGGAAGCTTGATTGTGAGACCTACAAGTCGAACAAAGACGAAAGTCGGCCTTAGTGATCCGACGGTTCCGAGTGGAAGGGCCGTCGCTCAACGGATAAAAGTTACTCTAGGGATAACAGGCTGA
>M03053_135_000000000-ALP1V_1_1117_11486_2737	
GGACAAAAAGACCCTATGCAGCTTTACTGTAACCTGGAATTGCTCTCAAGCTTATTTTGCGCAGCTTAGGTGGGAGACGTTGAACTTCTTTTTCCGGAAAGGAGGGAGTCATCAGTGAGATACCACTCTTGGTAAGCTAGAGCGCTCATTTCTAACCGTTATCCGGTAGAAAGACAGTTTCAGGCGGGCAGTTTGACTGGGGCAGTCACCTCCCAAAAGGTAATGGAGGTGTACAAAGGTTCGCTCAGGCTGGACGGAAATCAGCCATAGAGTGTAAAAGCATAAGCGAGCTTGACTGCGAGACTGACATGTCAAGCAGAGACGAAAGTCGGTTTTAGTGATCCGACGGTGCTGAGTGGAAAGGCCGTCGCTCAACGGATAAAAGTTACTCTAGGGATAACAGGCTGA
>M03053_135_000000000-ALP1V_1_1104_12995_14641	
GGACAAAAAGACCCTATGCAGCTTTACTGTGACTTGATATTGGTTTCGCGCTTTGTTTGTGCAGTATAGGTGGGAGGCTTAAAGATGTAAGCTGTTAGTGAGATACCACTCTAACAATGCTCGGATTCTAACCTTATGTCGTTATCCGGCTAAGAGACAGTTTCAGGTGGTCAGTTTGACTGGGGCGGTCGCCTCCTAAAAGGTAACGGAGGCGCGCAAAGGTTTCTTCACGCTGGTTGGAAATCAGTCGTAGAGTGTATAGGCATAAGGGAGCTTGACTGCGAGACCAACAAGTCGAGCAGAGACGAAAGTCGGCCTTAGTGATCCGGCGCTTCCGAGTGGAAGGGGCGTCGCTCAACGGATAAAAGTTACTCTAGGGATAACAGGCTGA
>M03053_135_000000000-ALP1V_1_2112_20257_5402	
GGACAGAAAGACCCTATGCAGCTTTACTGTAGCCTGGAATTGGCTTCGGGCTCTTCTTGCGCAGCTTAGGTGGAAGACTGAGATTGTATCCTTCCGGGGATACATGAGTCATCAGTGAGATACCACTCTGGGAGAGCTAGAAGTCTAATGGCGGTCCTTGAATCAGGACGCTTGACAGTTTCAGGTGGGCAGTTTTACTGGGGCGGTAGCCTCCTAAAAGGTAACGGAGGCGTACAAAGGTTTCCTCAAATCGGTCAGACATCGACTGTAGAGCGTAAAGGCATATGGAAGCTTAACTGCGAGACCTACAAGTCGAGCAGAGACGAAAGTCGGTCTTAGTGATCTGGCGGTATTACGTGGAAAAGCCGCCACTCAACGGATAAAAGTTACTCTAGGGATAACAGGCTGA
>M03053_135_000000000-ALP1V_1_1119_21114_4551	
GGACAGAAAGACCCTATGCAGCTTTACTGTAACTTGAGATTGGTTTCGGGTTTTATTTGCGCAGAATAGGTGGGAGGCTATGAAAAAATACTTGTGGGTGTTTTGGAGCCATCAGTGAGATACCACTCTTGTAAAACTAGAAATCTAACTTTACACCATTATCTGGTTAAAAGACAGTCTCAGGCGGGCAGTTTGACTGGGGCGGTCGCCTCCTAAAAGGTAACGGAGGCGTACAAAGGTTTCCTCAAATCGGTCAGACATCGATTGTAGAGCGTAAAGGCATATGGAAGCTTAACTGCGAGACCTACAAGTCGAGCAGAGACGAAAGTCGGTCTTAGTGATCTGGCGGTATTACGTGGAAAAGCCGCCACTCAACGGATAAAAGTTACTCTAGGGATAACAGGCTGA
>M03053_135_000000000-ALP1V_1_2119_19217_2413	
GGACAGAAAGACCCTATGAAGCTTTACTGTAACCTGAAATTGAAATCGGACTTTATTCGCGCAGTATAGGTGGGAGGTATTGAAAATATTCTTGCGGGAGTATTGGAGCCATCAGTGAGATACCACTCTTGTAATGTTAGGTTTCTAACTTTGAACCATTATCTGGTCAAAGAACAGTTTCAGGCGGGCAGTTTGACTGGGGCGGTCGCCTCCCAAATGGTAACGGAGGCGTACAAAGGTTTCCTCAAATCGGTCAGACATCGATTGTAGAGCGTAAAGGCATATGGAAGCTTAACTGCGAGACCTACAAGTCGAGCAGAGACGAAAGTCGGTCTTAGTGATCTGGCGGTATTACGTGGAAAAGCCGCCACTCAACGGATAAAAGTTACTCTAGGGATAACAGGCTGA
>M03053_135_000000000-ALP1V_1_1119_16025_19172	
GGACAAAAAGACCCTATGAAGCTTTACTGTGACTTGATATTGGTTTCGCGCTTTGTTTGTGCAGTATAGGTGGGAGGCTTAAAGATGTAAGCTGTTAGTGAGATACCACTCTAACAATGCTCGGATTCTAACCTTATGTCGTTATCCGGCTAAGAGACAGTTTCAGGTGGTCAGTTTGACTGGGGCGGTCGCCTCCTAAAAGGTAACGGAGGCGCGCAAAGGTTTCTTCACGCTGGTTGGAAATCAGTCGTAGAGTGTAAAGGCATAAAGAAGCTTGATTGTAAGACTTACAAGTCGAACAAAGACTAAAGTCGGCCTTAGTGATCCGGCGGTATCGAGTGGAAGGGCCGCCGCTCAACGAATAAAAGTTACTCTAGGGATAACAGGCTGA
>M03053_135_000000000-ALP1V_1_2109_28538_14374	
GGACAGAAAGACCCTATGAAGCTTTACTGTAGCTTGGTATTGTGCCCGGGCTCTGAATGCGCAGGATAGGTGGGAGACGTTGATCTCGTGCTTGCGGGTACGAGGGAGTCAATGGTGAGATACCACTCTTTCAGAGCTAGGGTTCTAACGTTCACCCGTTATCCGGGGAGCGGACAGTATCAGGTGGGCAGTTTGACTGGGGCGGTCGCCTCCTAAAAAGTAACGGAGGTGTGCAAAGGTTTTCTCCAGGAGGCTGGAAATCTACTTAATTGAGTGTAAAGGCAAAAGAAAGCCTGATTGTAAGACAAACAAGTCAAACAAAGACGAAAGTCGGCCTTAGTGAACAGGCGAAACTGTGTGGAAAGGTCGCCGATCAGCGAATTAAAGTTACTCTAGGGATAACAGGCTGA
>M03053_135_000000000-ALP1V_1_1107_9652_17180	
GGACAGAAAGACCCTATGCAGCTTTACTGTAACTTGAGATTGGTTTCGGGTTTTATTTGCGCAGAATAGGTGGGAGGCTATGAAAAAATACTTGTGGGTGTTTTGGAGCCATCAGTGAGATACCACTCTTGTAAAACTAGAAATCTAACTTTACACCATTATCTGGTTAAAAGACAGTCTCAGGCGGGCAGTTTGACTGGGGCGGTCGCCTCCTAAAAGGTAACGGAGGCGTACAAAGGTTTCCTCAAATCGGTCAGACATCGATTGTAGAGCGTAAAGGCATATGGAAGCTTAACTGCGAGACCTACAAGTCGAGCAGAGACGAAAGTCGGTCTTAGTGATCTGGCGGTATTACGTGGAAAAGCCGCCACTCAACGGATAAAAGTTACTCTAGGGATAACAGGCTGA
>M03053_135_000000000-ALP1V_1_1113_3155_13051	
GGACAGAAAGACCCTATGAAGCTTTACTGTAGCTTGATATTGGCTCCGGGCTTTGTTTGCGCAGGATAGGTGGGAAACGTTGAAAACCTTCTCGTGGGAAGGTTGGAGTCGTTGGTGAGATACCACTCTAACAATGCTAGGATTCTAACCCTACACCGTTATCCGGTTAGGGAACAGTTTCAGGTGGTCAGTTTGACTGGGGCGGTCGCCTCCTAAAAGGTAACGGAGGCGTGCAAAGGTTTCCTCAGGCTGGTCGGAAATCAGTCGTAGAGTATAAAGGCATAAGGGAGCTTGATTGTGAGACCTACAAGTCGAACAAAGACGAAAGTCGGCCTTAGTGATCCGACGGTTCCAAGTGGAAGGGCCGTCGCTCAACGGATAAAAGTTACTCTAGGGATAACAGGCTGA
>M03053_135_000000000-ALP1V_1_1103_22435_19051	
GGACAAAAAGACCCTATGCAGCTTTACTGTAACTTGAGATTGGCTTCGGGTTTTATTTGCGCAGAATAGGTGGGAGGCTATGAAAAAATACTTGTGGGTGTTTTGGAGCCATCAGTGAGATACCACTCTTGTAAAACTAGAAATCTAACTTTACACCATTATCTGGTTAAAAGACAGTCTCAGGCGGGCAGTTTGACTGGGGCGGTCGCCTCCTAAAAGGTAACGGAGGCGTACAAAGGTTTCCTCAAATCGGTCAGACATCGATTGTAGAGCGTAAAGGCATATGGAAGCTTAACTGCGAGACCTACAAGTCGAGCGGAGACGAAAGTCGGTCTTAGTGATCTGGCGGTATTACGTGGAAAAGCCGCCACTCAACGGATAAAAGTTACTCTAGGGATAACAGGCTGA
>M03053_135_000000000-ALP1V_1_2104_24103_5207	
GGACAGAAAGACCCTATGCAGCTTTACTGTAACCTGGAATTGCTCCCAAGCTTATTTTGCGCAGCTTAGGTGGGAGGCTATGAATCTTTTCTTCTGGGAAGAGGGGAGCCGTCAGTGAGATACCACTCTTGTAAAACTAGAAATCTAACTTTACACCATTATCCGGTTAAAAGACAGTCTCAGGCGGGCAGTTTGACTGGGGCGGTCGCCTCCTAAAAGGTAACGGAGGCGTACAAAGGTTTCCTCAAATCGGTCAGACATCGATTGTAGAGCGTAAAGGCATATGGAAGCTTAACTGCGAGACCTACAAGTCGAGCAGAGACGAAAGTCGGTCTTAGTGATCTGGCGGTATTACGTGGAAAAGCCGCCACTCAACGGATAAAAGTTACTCTAGGGATAACAGGCTGA
>M03053_135_000000000-ALP1V_1_1103_12675_5418	
GGACAGAAAGACCCTATGCAGCTTTACTGTAACCTGAAATTGAAATTGGACTTTATTCGCGCAGTATAGGTGGGAAGCGTTGAAAATATTCTTGCGGGAATATTGGAGCTATCAGTGAGATACCACTCTTGTAATGTTAGATTTCTAACTTTGAACCATTATCTGGTCAGAGAACAGTTTCAGGCGGGCAGTTTGACTGGGGCGGTCGCCTCCCAAACGGTAACGGAGGCGTACAAAGGTTTCCTCTGAACGTGTAGAAATCGTATCTAGAGTGTAAAGGCATAAGGAAGCTTGACTGTGAGACCTACAAGTCGAACAGGGACGAAAGTCGGTCTTAGTGATCTGACGGTACTGAGTGGAAAGGCCGTCACTCAACGGATAAAAGTTACTCTAGGGATAACAGGCTGA
>M03053_135_000000000-ALP1V_1_2101_21259_17536	
GGACAGAAAGACCCTATGCAGCTTTACTGTATCTTGGAATTGGGTTTGGTCTTTACTTGCGCAGGATAGGTGGGAGGCTTTGAAGATGATCTTGCGGGATCGTTGGAGCCACTGGTGAGATACCACTCTTGTAATGATAAAATCCTAACTTTGAACCGTTATCCGGTCAGAGAACAGTTTCAGGTGGGCAGTTTGACTGGGGCGGTCGCCTCCCAAATGGTAACGGAGGCGTACAAAGGTTTCCTCTGAACGAGTAGAAATCGTATCTAGAGTGTAAAGGCATAAGGAAGCTTGACTGTGAGACCTACAAGTCGAGCAGGGACGAAAGTCGGTCTTAGTGATCTGACGGTACTGAGTGGAAAGGCCGTCACTCAACGGATAAAAGTTACTCTAGGGATAACAGGCTGA
>M03053_135_000000000-ALP1V_1_1118_16622_12180	
GGACAGAAAGACCCTATGCAGCTTTACTGTAGCTTGGTATTGTGCTCGGGCTCGCAATGCGCAGGATAGGTGGGAGGCTTTGATCCATTGCTTGTGGGTGATGGTGAGCCACTGGTGAGATACCACTCTTTGCGAGCTAGGGTTCTAACGGTTACCCGTTATCCGGGAACCGGACAGTATCTGGTGGGCAGTTTGACTGGGGCGGTCGCCTCCTAAAAGGTAACGGAGGCGCGCAAAGGTTCCCTCAGGCTGGTTGGAAATCAGCCGACGAGTGCAAAAGCAGAAGGGAGCTTGACTGTGAGACCTACAAGTCGAACAGGTACGAAAGTAGGCTTTAGTGATCCGACGGTTCTGAGTGGAAGGGCCGTCGCTCAACGGATAAAAGTTACTCTAGGGATAACAGGCTGA
>M03053_135_000000000-ALP1V_1_1108_5276_6097	
GGACAGAAAGACCCTATGCAGCTTTACTGTAACTTGAGATTGGTTTCGGGTTTTATTTGCGCAGAATAGGTGGGAGGCTATGAAAAAATACTTGTGGGTGTTTTGGAGCCATCAGTGAGATACCACTCTTGTAAAACTAGAAATCTAACTTTACACCATTATCTGGTTAAAAGACAGTCTCAGGCGGGCAGTTTGACTGGGGCGGTCGCCTCCTAAAAGGTAACGGAGGCGTACAAAGGTTTCCTCAAATCGGTCAGACATCGATTGTAGAGCGTAAAGGCATATGGAAGCTTAACTGCGAGACCTACAAGTCGAGCAGAGACGAAAGTCGGTCTTAGTGATCTGGCGGTATTACGTGGAAAAGCCGCCACTCAACGGATAAAAGTTACTCTAGGGATAACAGGCTGA
>M03053_135_000000000-ALP1V_1_2107_18321_22645	
GGACAGAAAGACCCTATGCAGCTTTACTGTAACCTGGAATTGCTTTCAAGCTTATTTTGCGCAGCTTAGGTGGGAGGCTACGAACCTTTTCTTCCGGGAAGAGGGGAGCCATCAGTGAGATACCACTCTTGGTAAGCTAGAAAGCTCAGTCTTAACCGTTATCCGGTAAGATGACAGTTTCAGGCGGGCAGTTTGACTGGGGCAGTCACCTCCCAAAAGGTAATGGAGGTGCACAAAGGTTCCCTCAGGTTGGACGGAAATCAACCATAGAGTGTAAAAGCATAAGGGAGCTTGACTGCGAGACTGACATGTCAAGCAGAGACGAAAGTCGGTTTTAGTGATCCGACGGTGCTGCGTGGAAAGGCCGTCGCTCAACGGATAAAAGTTACTCTAGGGATAACAGGCTGA
>M03053_135_000000000-ALP1V_1_1116_4981_10516	
GGACAAAAAGACCCTATGCAGCTTTACTGTAACCTGGAATTGCTCTCAAGCTTATCTTGCGCAGCTTAGGTGGGAGGCTATGAACCTTTTCTTCTGGGAAGAGGGGAGCCATCAGTGAGATACCACTCTTGGTAAGCTAGAGCGCTCAGTCTTCACCGTCATCCGGTAAGACGACAGTTTCAGGCGGGCAGTTTGACTGGGGCAGTCACCTCCCAAAAGGTAATGGAGGTGTGCAAAGGTTCCCTCAGGCTGGACGGAAATCAGCCATAGAGTGTAAAAGCAGAAGGGAGCTTCACTGCGAGACCAACAAGTCGAGCAGGAACGAAAGTTGGCTTTAGTGACCCGACGGTGCTGTGTGGAAAGGCCGTCGATTAACGGATAAAAATTACTCTAGGGATAACAGGCTGA
>M03053_135_000000000-ALP1V_1_1105_8852_11743	
GGACAAAAAGACCCTATGAAGCTTTACTGTAACTTGAGATTGGTTTCGGGTTTTATTTGCGCAGAATAGGTGGGAGGCTATGAAAAAATACTTGTGGGTGTTTTGGAGCCATCAGTGAGATACCACTCTTGTAAAACTAGAAATCTAACTTTACACCATTATCTGGTTAAAAGACAGTCTCAGGCGGGCAGTTTGACTGGGGCGGTCGCCTCCTAAAAGGTAACGGAGGCGTACAAAGGTTTCCTCAAATCGGTCAGACATCGATTGTAGAGCGTAAAGGCATATGGAAGCTTAACTGCGAGACCTACAAGTCGAGCAGAGACGAAAGTCGGTCTTAGTGATCTGGCGGTATTACGTGGAAAAGCCGCCACTCAACGGATAAAAGTTACTCTAGGGATAACAGGCTGA
>M03053_135_000000000-ALP1V_1_1117_22329_5056	
GGACAGAAAGACCCTATGCAGCTTTACTGTAACTTGAGATTGGTTTCGGGTTTTATTTGCGCAGAATAGGTGGGAGGCATTGATGATTAGCTCGTGGGTTAATCGGAGCCACTGGTGAGATACCACTCTTTCAGAGATAGAATTCTAACTTTCACCCGTTACCCGGGGAGAGGACAGTATCAGGTGGGCAGTTTGACTGGGGCGGTCGCCTCCTAAAAGGTAACGGAGGCGTGCAAAGGTTCCCTCAGGCTGGTTGGAAATCAGCCGACGAGTGCAAAGGCGGAAGGGAGCTTGACTGTGAGACCTACAAGTCGAACAGGGACGAAAGTCGGCCTTAGTGATCCGACGGTTCTGTGTGGAAGGGCCGTCGCTCAACGGATAAAAGTTACTCTAGGGATAACAGGCTGA
>M03053_135_000000000-ALP1V_1_1118_22857_2954	
GGACAGAAAGACCCTATGCAGCTTTGCTGTAACTTGAGATTGGTTTCGGGTTTTATTTGCGCAGAATAGGTGGGAGGCTATGAAAAAATACTTGTGGGTGTTTTGGAGCCATCAGTGAGATACCACTCTTGTAAAACTAGAAATCTAACTTTACACCATTATCTGGTTAAAAGACAGTCTCAGGCGGGCAGTTTGACTGGGGCGGTCGCCTCCTAAAAGGTAACGGAGGCGTACAAAGGTTTCCTCAAATCGGTCAGACATCGATTGTAGAGCGTAAAGGCATATGGAAGCTTAACTGCGAGACCTACAAGTCGAGCAGAGACGAAAGTCGGTCTTAGTGATCTGGCGGTATTACGTGGAAAAGCCGCCACTCAACGGATAAAAGTTACTCTAGGGATAACAGGCTGA
>M03053_135_000000000-ALP1V_1_2112_15675_19764	
GGACAGAAAGACCCTATGAAGCTTTACTGTAACTTGAGATTGGTTTCGGGTTTTATTTGCGCAGAATAGGTGGGAGGCTATGAAAAAATACTTGTGGGTGTTTTGGAGCCATCAGTGAGATACCACTCTTGTAAAACTAGAAATCTAACTTTACACCATTATCTGGTTAAAAGACGGTCTCAGGCGGGCAGTTTGACTGGGGCGGTCGCCTCCTAAAAGGTAACGGAGGCGTACAAAGGTTTCCTCAAATCGGTCAGACATCGATTGCAGAGCGTAAAGGCATATGGAAGCTTAACTGCGAGACCTACAAGTCGAGCAGAGACGAAAGTCGGTCTTAGTGATCTGGCGGTATTACGTGGAAAAGCCGCCACTCAACGGATAAAAGTTACTCTAGGGATAACAGGCTGA
>M03053_135_000000000-ALP1V_1_1107_21443_5594	
GGACAAAAAGACCCTATGCAGCTTTACTGTAACTTGAAATTGAAATTGGACTTTATTTGCGCAGTATAGGTGGGAGGCGTTGAGTTAATTCTTGCGGGAATTTAGGAGCCATCAGTGAGATACCACTCTGGTAATGTTAGATTTCTAACTTTGTATCATAATCTGGTCAAGGAACAGTTTCAGGCGGGCAGTTTGACTGGGGCGGTCGCCTCCCAAATGGTAACGGAGGCGTACAAAGGTTTCCTCTGAACGTGTAGAAATCGTATCTAGAGTGTAAAGGCATAAGGAAGCTTGACTGTGAGACCTACAAGTCGAGCAGGGACGAAAGTCGGTCTTAGTGATCTGACGGTGCTGAGTGGAAAGGCCGTCACTCAACGGATAAAAGTTACTCTAGGGATAACAGGCTGA
>M03053_135_000000000-ALP1V_1_1104_21568_7423	
GGACAGAAAGACCCTATGCAGCTTTACTGTAACTTGAGATTGGTTTCGGGTTTTATTTGCGCAGAATAGGTGGGAGGCTATGAAAAAATACTTGTGGGTGTTTTGGAGCCATCAGTGAGATACCACTCTTGTAAAACTAGAAATCTAACTTTACACCATTATCTGGTTAAAAGACAGTCTCAGGCGGGCAGTTTGACTGGGGCGGTCGCCTCCTAAAAGGTAACGGAGGCGTACAAAGGTTTCCTCAAATCGGTCAGACATCGATTGTAGAGCGTAAAGGCATATGGAAGCATAACTGCGAGACCTACAAGTCGAGCAGAGACGAAAGTCGGTCTTAGTGATCTGGCGGTATTACGTGGAAAAGCCGCCACTCAACGGATAAAAGTTACTCTAGGGATAACAGGCTGA
>M03053_135_000000000-ALP1V_1_2115_12213_15370	
GGACAAAAAGACCCTATGAAGCTTTACTGTAGCTTGATATTGGCTCCGGGCTTTGTTTGCGCAGGATAGGTGGGAGGCGTTGAAAATTTTCTTGCGGGAAGATTGGAGCCGTTGGTGAGATACCACTCTAACAATGCTAGGATTCTAACCCTACACCGTTATCCGGTTAGGGGACAGTTTCAGGTGGTCAGTTTGACTGGGGCGGTCGCCTCCCAAAAGGTAACGGAGGCGTGCAAAGGTTTCCTCAGGCTGGTCGGAAATCAGTCGTAGAGTGTAAAGGCATAAGGAAGCTTGATTGTGAGACCTACAAGTCGAACAAAGACGAAAGTCGGCCTTAGTGATCCTACGGTTCCGAGTGGAAGGGCCGTCGCTCAACGGATAAAAGTTACTCTAGGGATAACAGGCTGA
>M03053_135_000000000-ALP1V_1_1107_18289_19975	
GGACAAAAAGACCCTATGCAGCTTTACTGTAACTTGAGATTGGTTTCGGGTTTTATTTGCGCAGAATAGGTGGGAGGCTATGAAAAAATACTTGTGGGTGTTTTGGAGCCATCAGTGAGATACCACTCTTGTAAAACTAGAAATCTAACTTTACACCATTATCTGGTTAAAAGACAGTCTCAGGCGGGCAGTTTGACTGGGGCGGTCGCCTCCTAAAAGGTAACGGAGGCGTACAAAGGTTTCCTCAAATCGGTCAGACATCGATTGTAGAGCGTAAAGGCATATGGAAGCTTAACTGCGAGACCTACAAGTCGAGCAGAGACGAAAGTCGGTCTTAGTGATCTGGCGGTATTACGTGGAAAAGCCGCCACTCAACGGATAAAAGTTACTCTAGGGATAACAGGCTGA
>M03053_135_000000000-ALP1V_1_2117_18515_17313	
GGACAAAAAGACCCTATGCAGCTTTACTGTAACTTGAGATTGGTTTCGGGTTTTATTTGCGCAGAATAGGTGGGAGGCTATGAAAAAATACTTGTGGGTGTTTTGGAGCCATCAGTGAGATACCACTCTTGTAAAACTAGAAATCTAACTTTACACCATTATCTGGTTAAAAGACAGTCTCAGGCGGGCAGTTTGACTGGGGCGGTCGCCTCCTAAAAGGTAACGGAGGCGTACAAAGGTTTCCTCAAATCGGTCAGACATCGATTGTAGAGCGTAAAGGCATATGGAAGCTTAACTGCGAGACCTACAAGTCGAGCAGAGACGAAAGTCGGTCTTAGTGATCTGGCGGTATTACGTGGAAAAGCCGCCACTCAACGGATAAAAGTTACTCTAGGGATAACAGGCTGA
>M03053_135_000000000-ALP1V_1_2108_5198_14295	
GGACAAAAAGACCCTATGCAGCTTTACTGTAGCTTGATATTGGCTCCGGGCTTTGTTTGCGCAGGATAGGTGGGAGGCGTTGAAAATTTTCTTGCGGGAAAATTGGAGCCATTGGTGAGATACCACTCTAACAATGCTAGGATTCTAACCCTACACCGTTATCCGGTTAGGGGACAGTTTCAGGTGGTCAGTTTGACTGGGGCGGTCGCCTCCTAAAAGGTAACGGAGGCGTGCAAAGGTTTCCTCAGGCTGGTCGGAAATCAGTCGTAGAGTGTAAAGGCATAAGGAAGCTTGATTGTGAGACCTACAAGTCGAACAAAGACGAAAGTCGGCCTTAGTGATCCGACGGTTCCGAGTGGAAGGGCCGTCGCTCAACGGATAAAAGTTACTCTAGGGATAACAGGCTGA
>M03053_135_000000000-ALP1V_1_2110_25667_17636	
GGACAGAAAGACCCTATGCAGCTTTACTGTAACTTGAGATTGGTTTCGGGTTTTATTTGCGCAGAATAGGTGGGAGGCTATGAAAAAATACTTGTGGGTGTTTTGGAGCCATCAGTGAGATACCACTCTTGTAAAACTAGAAATCTAACTTTACACCATTATCTGGTTAAAAGACAGTCTCAGGCGGGCAGTTTGACTGGGGCGGTCGCCTCCTAAAAGGTAACGGAGGCGTACAAAGGTTTCCTCAGGCTGGTTGGACATCAGTCGTAGAGTTTAAAGGCATAAGGGAGCTTGACTGCGAGACCAACAAGTCGAGCAGAGACGAAAGTCGGCCTTAGTGATCCGGCGCTTCCGAGTGGAAGGGGCGTCGCTCAACGGATAAAAGTTACTCTAGGGATAACAGGCTGA
>M03053_135_000000000-ALP1V_1_1106_23227_21276	
GGACAAAAAGACCCTATGCAGCTTTACTGTAACCTGGAATTGCTCTCAAGCTTATCTTGCGCAGCTTAGGTGGGAGGCCATGAACCTTTTCTTCTGGGAAGAGGGGAGCCATCAGTGAGATACCACTCTTGGTAAGCTAGAGCGCTCAGTCTTCACCGTCATCCGGTAAGACGACAGTTTCAGGCGGGCAGTTTGACTGGGGCAGTCACCTCCCAAAAGGTAACGGAGGCGTGCAAAGGTTTCCTCAGGCTGGTCGGAAATCAGTCGTAGAGTATAAAGGCATAAGGAAGCTTGATTGTGAGACCTACAAGTCGAACAAAGACGAAAGTCGGCCTTAGTGATCCGATGGTTCCGAGTGGAAGGGCCGTCGCTCAACGGATAAAAGTTACTCTAGGGATAACAGGCTGA
>M03053_135_000000000-ALP1V_1_2107_18339_15696	
GGACAGAAAGACCCTATGAAGCTTTACTGTAACTTGAGATTGGTTTCGGGTTTTATTTGCGCAGAATAGGTGGGAGGCTATGAAAAAATACTTGTGGGTGTTTTGGAGCCATCAGTGAGATACCACTCTTGTAAAACTAGAAATCTAACTTTACACCATTATCTGGTTAAAAGACAGTCTCAGGCGGGCAGTTTGACTGGGGCGGTCGCCTCCTAAAAGGTAACGGAGGCGTACAAAGGTTTCCTCAAATCGGTCAGACATCGATTGTAGAGCGTAAAGGCATATGGAAGCTTAACTGCGAGACCTACAAGTCGAGCAGAGACGAAAGTCGGTCTTAGTGATCTGGCGGTATTACGTGGAAAAGCCGCCACTCAACGGATAAAAGTTACTCTAGGGATAACAGGCTGA
>M03053_135_000000000-ALP1V_1_2101_18035_14614	
GGACAGAAAGACCCTATGCAGCTTTACTGTAGCTTGATATTGGCTCCGGGCTTTGTTTGCGCAGGATAGGTGGGAGGCGTTGAAAATTTTCTTGCGGGAAGATTGGAGCCGTTGGTGAGATACCACTCTAACAATGCTAGGATTCTAACCCTACACCGTTATCCGGTCAGGGGACAGTTTCAGGTGGTCAGTTTGACTGGGGCGGTCGCCTCCCAAAAGGTAACGGAGGCGTGCAAAGGTTTCCTCAGGCTGGTCGGAAATCAGTCGTAGAGTGTAAAGGCATAAGGAAGCTTGATTGTGAGACCTACAAGTCGAACAAAGACGAAAGTCGGCCTTAGTGATCCGACGGTTCCGAGTGGAAGGGCCGTCGCTCGACGGATAAAAGTTACTCTAGGGATAACAGGCTGA
>M03053_135_000000000-ALP1V_1_2103_25940_11845	
GGACAAAAAGACCCTATGAACCTTAACTGTACGCTGTCACTGGTTTTTCGATTTCGATGCTCAGTGTAAGTGGGAGACTTTGAAGCGATGCCTTAGGGCATTGTGGAGTCGTCAATGAGACACCACCCTTTGGATTTGGAAAATCTAACATCCTGCCTTGAATCAGGCGGAAGGACAATGGCAGCCGGTCAGTTTTACTGGGGCGGTATCCTCCTAAAAGGTAACGGAGGAGCGCGAAGTTTGGCTCAGCGTGGTTGGCAATCACGTTTCGAGTGTATAGGCATAAGCCAGACTAACTGTGAGACTGACAAGTCGAGCAGAGACGAAAGTCGGCCTAAGTGATCCGGTAGTTGAATGTGGAATTGCTATCGCTCAACGGATAAAAGGTACTCTAGGGATAACAGGCTGA
>M03053_135_000000000-ALP1V_1_2119_14404_22070	
GGACAAAAAGACCCTATGCAGCTTTACTGTAGCTTGATATTGGCTCCGGGCTTTGTTTGCGCAGGATAGGTGGGAGGCGTTGAAAATTTTCTTGCGGGAAGATTGGAGCCGTTGGTGAGATACCACTCTAACAATGCTAGGATTCTAACCCTACACCGTTATCCGGTTAGGGGACAGTTTCAGGTGGTCAGTTTGACTGGGGCGGTCGCCTCCCAAAAGGTAACGGAGGCGTGCAAAGGTTTCCTCAGGCTGGTCGGAAATCAGTCGTAGAGTGTAAAGGCATAAGGAAGCTTGATTGTGAGACCTACAGGTCGAACAGGGACGAAAGTCGGCCTTAGTGATCCGACGGCTCTGTGTGGAAGGGCCGTCGCTCAACGGATAAAAGTTACTCTAGGGATAACAGGCTGA
>M03053_135_000000000-ALP1V_1_1107_24746_21940	
GGACAGAAAGACCCTATGCAGCTTTACTGTATCTTGGAATTGGGTTTGGTCTTTACTTGCGCAGGATAGGTGGGAGGCTTTGAAGATGATCTTGCGGGATCGTTGGAGCCACTGGTGAGATACCACTCTTGTAATGATAAAATCCTAACTTTGAACCGTTATCCGGTCAGAGAACAGTTTCAGGTGGGCAGTTTGACTGGGGCGGTCGCCTCCTAAAAGGTAACGGAGGCGTGCAAAGGTTCCCTCAGGCTGGTTGGACATCAGTCGTAGAGTGTAAAGGCATAAGGGAGCTTGACTGCGAGACCAACAAGTCGAGCAGAGACGAAAGTCGGCCTTAGTGATCCGGCGCTTCCGAGTGGAAGGGGCGTCGCTCAACGGATAAAAGTTACTCTAGGGATAACAGGCTGA
>M03053_135_000000000-ALP1V_1_1117_4222_13660	
GGACAGAAAGACCCTATGAAGCTTTACTGTAACTTGAAATTGAAATTGGACTTTATTCGCGCAGTATAGGTGGGAGGCGTTGATTATAATCTTGCGGGATTATTGGAGCCATCAGTGAGATACCACTCTTGTAATGTTAGATTTCTAACTTTGAATCATTATCTGGTCAAAGAACAGTTTCAGGCGGGCAGTTTGACTGGGGCGGTCGCCTCCCAAATGGTAACGGAGGCGTACAAAGGTTTCCTCTGAACGGGTAGAAATCGTATCTAGAGTGTAAAGGCATAAGGAAGCTTAACTGCGAGACCTACAAGTCGAGCAGAGACGAAAGTCGGTCTTAGTGATCTGGCGGTATTACGTGGAAAAGCCGCCACTCAACGGATAAAAGTTACTCTAGGGATAACAGGCTGA
>M03053_135_000000000-ALP1V_1_1119_22838_13513	
GGACAGAAAGACCCTATGAAGCTTTACTGTAACTTGAGATTGGTTTCGGGTTTTATTTGCGCAGAATAGGTGGGAGGCTATGAAAAAATACTTGTGGGTGTTTTGGAGCCATCAGTGAGATACCACTCTTGTAAAACTAGAAATCTAACTTTACACCATTATCTGGTTAAAAGACAGTCTCAGGCGGGCAGTTTGACTGGGGCGGTCGCCTCCTAAAAGGTAACGGAGGCGTACAAAGGTTTCCTCAAATCGGTCAGACATCGATTGTAGAGCGTAAAGGCATATGGAAGCTTAACTGCGAGACCTACAAGTCGAGCAGAGACGAAAGTCGGTCTTAGTGATCTGGCGGTATTACGTGGAAAAGCCGCCACTCAACGGATAAAAGTTACTCTAGGGATAACAGGCTGA
>M03053_135_000000000-ALP1V_1_2104_3523_15200	
GGACAGAAAGACCCTATGCAGCTTTACTGTAACTTGAGATTGGTTTCGGGTTTTATTTGCGCAGAATAGGTGGGAGGCTATGAAAAAATACTTGTGGGTGTTTTGGAGCCATCAGTGAGATACCACTCTTGTAAAACTAGAAATCTAACTTTACACCATTATCTGGTTAAAAGACAGTCTCAGGCGGGCAGTTTGACTGGGGCGGTCGCCTCCTAAAAGGTAACGGAGGCGTACAAAGGTTTCCTCAAATCGGTCAGACATCGATTGTAGAGCGTAAAGGCATATGGAAGCTTAACTGCGAGACCTACAAGTCGAGCAGAGACGAAAGTCGGTCTTAGTGATCTGGCGGTATTACGTGGAAAAGCCGCCACTCAACGGATAAAAGTTACTCTAGGGATAACAGGCTGA
>M03053_135_000000000-ALP1V_1_1111_19276_6716	
GGACAAAAAGACCCTATGCAGCTTTACTGTAACTTGAGATTGGTTTCGGGTTTTATTTGCGCAGAATAGGTGGGAGGCTATGAAAAAATACTTGTGGGTGTTTTGGAGCCATCAGTGAGATACCACTCTTGTAAAACTAGAAATCTAACTTTACACCATTATCTGGTTAAAAGACAGTCTCAGGCGGGCAGTTTGACTGGGGCGGTCGCCTCCTAAAAGGTAACGGAGGCGTACAAAGGTTTCCTCAAATCGGTCAGACATCGATTGTAGAGCGTAAAGGCATATGGAAGCTTAACTGCGAGACCTACAAGTCGAGCAGAGACGAAAGTCGGTCTTAGTGATCTGGCGGTATTACGTGGAAAAGCCGCCACTCAACGGATAAAAGTTACTCTAGGGATAACAGGCTGA
>M03053_135_000000000-ALP1V_1_2101_14691_6692	
GGACAAAAAGACCCTATGCAGCTTTACTGTAGCTTGATATTGGCTCCGGGCTTTGTTTGCGCAGGATAGGTGGGAGGCGATGAAGATGTTCTTGCGGGGATATTGGAGCCGTTGGTGAGATACCACTCTAACAATGCTAGGATTCTAACCCTATACCGTTATCCGGTTAGGGGACAGTTTCAGGTGGTCAGTTTGACTGGGGCGGTCGCCTCCCAAAAGGTAACGGAGGCGTGCAAAGGTTTTCTCAGGCTGGTTGGAAATCAGTCGTAGAGTGTAAAGGCATAAGAAAGCTTGATTGTGAGACCTACAAGTCGAACAAAGACGAAAGTCGGCCTTAGTGATCCGACGGTTCCAAGTGGAAGGGCCGTCGCTCAACGGATAAAAGTTACTCTAGGGATAACAGGCTGA
>M03053_135_000000000-ALP1V_1_1101_22527_17910	
GGACAGAAAGACCCTATGAAGCTTTACTGTAACTTGAAATTGAAATTGGACTTTATTCGCGCAGTATAGGTGGGAAGCGTTGAAAATACTCTTGCGGGAGTATTGGAGCTATCAGTGAGATACCACTCTTGTAATGTTAGATTTCTAACTTTGAACCATTATCTGGTCAGAGGACAGTTTCAGGCGGGCAGTTTGACTGGGGCGGTCGCCTCCCAAACGGTAACGGAGGCGTACAAAGGTTTCCTCTGAACGTGTAGAAATCGTATCTAGAGTATAAAGGCATAAGGAAGCTTGACTGTGAGACCTACAAGTCGAGCAGGGACGAAAGTCGGTCTTAGTGATCTGACGGTACTGAGTGGAAAGGCCGTCACTCAACGGATAAAAGTTACTCTAGGGATAACAGGCTGA
>M03053_135_000000000-ALP1V_1_2112_18234_14314	
GGACAGAAAGACCCTATGCAGCTTTACTGTAGCTTGATATTGGCTCCGGGCTTTGTTTGCGCAGGATAGGTGGGAGGCGTTGAAAATCTTCTCGTGGGAAGATGGGAGCCGTTGGTGAGATACCACTCTAACAATGCTAGGATTCTAACCCTACACCGTTATCCGGTTAGGGGACAGTTTCAGGTGGTCAGTTTGACTGGGGCGGTCGCCTCCCAAAAAGTAACGGAGGCGTGCAAAGGTTTCCTCAGGCTGGTCGGAAATCAGTCGTAGAGTGTAAAGGCATAAGGAAGCTTAACTGCGAGACCTACAAGTCGAGCAGAGACGAAAGTCGGTCTTAGTGATCTGGCGGTATTACGTGGAAAAGCCGCCACTCAACGGATAAAAGTTACTCTAGGGATAACAGGCTGA
>M03053_135_000000000-ALP1V_1_2114_25754_4402	
GGACAAAAAGACCCTATGAAGCTTTACTGTATCTTGGAATTGGGTTTGGTCTTTGCTTGCGCAGGATAGGTGGGAGGCTTTGAAGATGGTCTTGCGGGATCATTGGAGCCACTGGTGAGATACCACTCTAGTAATGATAAAATCCTAACTTTGAACCGTTATCCGGTCAAAGAACAGTTTCAGGTGGGCAGTTTGACTGGGGCGGTCGCCTCCTAAAAGGTAACGGAGGCGTGCAAAGGTTCCCTCAGGCTGGTTGGAAATCAGCCGACGAGTGCAAAGGCAGAAGGGAGCTTGACTGTGAGACCTACAAGTCGAACAGGGACGAAAGTCGGCCTTAGTGATCCGACGGTTCTGTGTGGAAGGGCCGTCGCTCAACGGATAAAAGTTACTCTAGGGATAACAGGCTGA
>M03053_135_000000000-ALP1V_1_1112_11271_14654	
GGACAGAAAGACCCTATGCAGCTTTACTGTAACCTGGAATTGCTTTCAAGCTTATTTTGCGCAGCTTAGGTGGGAGGCTACGAACCTTTTCTTCCGGGAAGAGGGGAGCCATCAGTGAGATACCACTCTTGGTAAGCTAGAAAGCTCAGTCTTAACCGTTATCCGGTAAGATGACAGTTTCAGGCGGGCAGTTTGACTGGGGCAGTCACCTCCCAAAAGGTAATGGAGGTGCACAAAGGTTCCCTCAGGTTGGACGGAAATCAACCATAGAGTGTAAAAGCATAAGGGAGCTTGACTGCGAGACTGACATGTCAAGCAGAGACGAAAGTCGGTTTTAGTGATCCGACGGTGCTGCGTGGAAAGGCCGTCGCTCAACGGATAAAAGTTACTCTAGGGATAACAGGCTGA
>M03053_135_000000000-ALP1V_1_1109_21366_18537	
GGACAGAAAGACCCTATGCAGCTTTACTGTAACTTGAAATTGAAATTGGACTTTATTTGCGCAGCATAGGTGGGAAGCTTTGAAGATATTTTTGCGGAAATATTGGAGCTATCAGTGAGGTACCACTCTTGTAATGTTAGATTTCTAACTTTGTACCATTAGCTGGTCAAAGAACAGTTTCAGGCGGGCAGTTTGACTGGGGCGGTCGCCTCCTAAAAGGTAACGGAGGCGTGCAAAGGTTCCCTCAGGCTGGTTGGACATCAGTCGTAGAGTGTAAAGGCATAAGGGAGCTTGACTGCGAGACCAACAAGTCGAGCAGAGACGAAAGTCGGCCTTAGTGATCCGGCGCTTCCGAGTGGAAGGGGCGTCGCTCAACGGATAAAAGTTACTCTAGGGATAACAGGCTGA
>M03053_135_000000000-ALP1V_1_2117_21874_18778	
GGACAGAAAGACCCTATGAAGCTTTACTGTAGCTTGGTATTGTGCCCGGGCTCTGGATGCGCAGGATAGGTGGGAGACGTTGATCTAGTGCTCGTGGGTACTAGGGAGTCAATGGTGAGATACCACTCTTTCAGAGCTAGGGTTCTAACGTTCACCCGTTATCCGGGGAGCGGACAGTATCAGGTGGGCAGTTTGACTGGGGCGGTCGCCTCCTAAAAGGTAACGGAGGCGCGCAAAGGTTTCCTCAGGCTGGTTGGAAATCAGCCGACGAGTGCAAAAGCAGAAGGAAGCTTGACTGTGAGACCTACAAGTCGAACAGGGACGAAAGTCGGCTTTAGTGATCCGACGGTTCTGAGTGGAAGGGCCGTCGCTCAACGGATAAAAGTTACTCTAGGGATAACAGGCTGA
>M03053_135_000000000-ALP1V_1_1110_21773_15146	
GGACAGAAAGACCCTATGCAGCTTTACTGTAGCTTGGTATTGTGCCCGGGCTCTGAATGCGCAGGATAGGTGGGAGACGTTGATCTCATGCTTGCGGGTATGAGTTAGTCACTGGTGAGATACCACTCTTTCAGAGCTAGGGTTCTAACGTTCACCCGTTATCCGGGGAGCGGACAGTATCAGGTGGGCAGTTTGACTGGGGCGGTCGCCTCCTAAAAGGTAACGGAGGCGCACAAAGGTTTCCTCAGGCTGGTTGGAAATCAGCTGACGAGTGCAAAAGCAGAAGGAAGCTTGACTGTGTGACCTACAAGTCGAACAGGGACGAAAGTCGGTTTTAGTGATCCGACGGTTCTGAGTGGAAGGGCCGTCGCTCAACGGATAAAAGTTACTCTAGGGATAACAGGCTGA
>M03053_135_000000000-ALP1V_1_1109_28129_16624	
GGACAGAAAGACCCTATGCAGCTTTACTGTAACTTGAGATTGGTTTCGGGTTTTATTTGCGCAGAATAGGTGGGAGGCTATGAAAAAATACTTGTGGGTGTTTTGGAGCCATCAGTGAGATACCACTCTTGTAAAACTAGAAATCTAACTTTACACCATTATCTGGTTAAAAGACAGTCTCAGGCGGGCAGTTTGACTGGGGCGGTCGCCTCCTAAAAGGTAACGGAGGCGTACAAAGGTTTCCTCAAATCGGTCAGACATCGATTGTAGAGCGTAAAGGCATATGGAAGCTTAACTGCGAGACCTACAAGTCGAGCAGAGACGGAAGTCGGTCTTAGTGATCTGGCGGTATTACGTGGAAAAGCCGCCACTCAACGGATAAAAGTTACTCTAGGGATAACAGGCTGA
>M03053_135_000000000-ALP1V_1_1113_23466_7960	
GGACAAAAAGACCCTATGAAGCTTTACTGTAGCTTGGTATTGTGCCCGGGCTCTGAATGCGCAGGATAGGTGGGAGACGTTGATCTCATGCTTGCGGGTATGAGTTAGTCACTGGTGAGATACCACTCTTTCAGAGCTAGGGTTCTAACGTTCACCCGTTATCCGGGGAGCGGACAGTATCAGGTGGGCAGTTTGACTGGGGCGGTCGCCTCCTAAAAGGTAACGGAGGCGCACAAAGGTTTCCTCAGGCTGGTTGGAAATCAGCTGACGAGTGCAAAAGCAGAAGGAAGCTTGACTGTGAGACCTACAAGTCGAACAGGGACGAAAGTCGGTTTTAGTGATCCGACGGTTCTGAGTGGAAGGGCCGTCGCTCAACGGATAAAAGTTACTCTAGGGATAACAGGCTGA
>M03053_135_000000000-ALP1V_1_1114_16174_5908	
GGACAGAAAGACCCTATGCAGCTTTACTGTAACTTGAGATTGGTTTCGGGTTTTATTTGCGCAGAATAGGTGGGAGGCTATGAAAAAATACTTGTGGGTGTTTTGGAGCCATCAGTGAGATACCACTCTTGTAAAACTAGAAATCTAACTTTACACCATTATCTGGTTAAAAGACAGTCTCAGGCGGGCAGTTTGACTGGGGCGGTCGCCTCCTAAAAGGTAACGGAGGCGTACAAAGGTTTCCTCAAATCGGTCAGACATCGATTGTAGAGCGTAAAGGCATATGGAAGCTTAACTGCGAGACCTACAAGTCGAGCAGAGACGAAAGTCGGTCTTAGTGATCTGGCGGTATTACGTGGAAAAGCCGCCACTCAACGGATAAAAGTTACTCTAGGGATAACAGGCTGA
>M03053_135_000000000-ALP1V_1_1110_5259_20804	
GGACAGAAAGACCCTATGCAGCTTTACTGTAGCTTGGTATTGTGCCCGGGCTCTGAATGCGCAGGATAGGTGGGAGACGTTGATCTCATGCTTGTGGGTATGAGTTAGTCACTGGTGAGATACCACTCTTTCAGAGCTAGGGTTCTAACGTTCACCCGTTATCCGGGGAGCGGACAGTATCAGGTGGGCAGTTTGACTGGGGCGGTCGCCTCCTAAAAGGTAACGGAGGCGCGCAAAGGTTCCCTCAGGCTGGTTGGAAATCAGCTGACGAGTGCAAAAGCAGAAGGGAGCTTGACTGTGAGACCAACAAGTCGAACAGGGACGAAAGTCGGCTTTAGTGATCCGACGGTTCTGAGTGGAAGGGCCGTCGCTCAACGGATAAAAGTTACTCTAGGGATAACAGGCTGA
>M03053_135_000000000-ALP1V_1_1112_10643_9325	
GGACAGAAAGACCCTATGCAGCTTTACTATAACTTGAGATTGGTTTCGGGTTTTATTTGCGCAGAATAGGTGGGAGGCTATGAAAAAATACTTGTGGGTGTTTTGGAGCCATCAGTGAGATACCACTCTTGTAAAACTAGAAATCTAACTTTACACCATTATCTGGTTAAAAGACAGTCTCAGGCGGGCAGTTTGACTGGGGCGGTCGCCTCCTAAAAGGTAACGGAGGCGTACAAAGGTTTCCTCAAATCGGTCAGACATCGATTGTAGAGCGTAAAGGCATATGGAAGCTTAACTGCGAGACCTACAAGTCGAGCAGAGACGAAAGTCGGTCTTAGTGATCTGGCGGTATTACGTGGAAAAGCCGCCACTCAACGGATAAAAGTTACTCTAGGGATAACAGGCTGA
>M03053_135_000000000-ALP1V_1_2113_27718_7598	
GGACAAAAAGACCCTATGCAGCTTTACTGTAGCTTGGTATTGTGTTCGGTCTCTGAATGCGCAGGATAGGTGGGAGGCATTGATGATTAGCTCGTGGGTTAATCGGAGCCACTGGTGAGATACCACTCTTTCAGAGATAGAATTCTAACTTTCACCCGTTATCCGGGGAGAGGACAGTATCAGGTGGGCAGTTTGACTGGGGCGGTCGCCTCCTAAAAGGTAACGGAGGCGTGCAAAGGTTCCCTCAGGCTGGTTGGAAATCAGCCGACGAGTGCAAAGGCAGAAGGGAGCTTGACTGTGAGACCTACAAGTCGAACAGGGACGAAAGTCGGCCTTAGTGATCCGACGGTTCTGTGTGGAAGGGCCGTCGCTCAACGGATAAAAGTTACTCTAGGGATAACAGGCTGA
>M03053_135_000000000-ALP1V_1_2113_25996_13231	
GGACAAAAAGACCCTATGCAGCTTTACTGTAACTTGAAATTGAAATTGGACTTTAGTCGCGCAGTATAGGTGGGAGGCTTTGAAGACACTCTTGTGGGAGTGTTGGAGCCGTAAGTGAGATACCACTCTTCTAATGTTAGATTTCTAACTTTGAACCATTATCTGGTCAAAAAACAGTTTCAGGCGGGCAGTTTGACTGGGGCGGTCGCCTCCCAAATGGTAACGGAGGCGTACAAAGGTTTCCTCTGAACGGGTAGAAATCGTATCTAGAGTGTAAAGGCATAAGGAAGCTTGACTGTGAGACCTACAAGTCGAACAGGGACGAAAGTCGGTCTTAGTGATCTGACGGTACTGAGTGGAAAGGCCGTCACTCAACGGATAAAAGTTACTCTAGGGATAACAGGCTGA
>M03053_135_000000000-ALP1V_1_1110_22815_22859	
GGACAGAAAGACCCTATGCAGCTTTACTGTAGCTTGGTATTGTGCCCGGGCTCTGAATGCGCAGGATAGGTGGGAGACGTTGATCTCATGGTTGCGGCTATGAGTTAGTCACTGGTGAGATACCACTCTTTCAGAGCTAGGGTTCTAACGTTCACCCGTTATCCGGGGAGCGGACAGTATCAGGTGGGCAGTTTGACTGGGGCGGTCGCCTCCTAAAAGGTAACGGAGGCGCACAAAGGTTTCCTCAGGCTGGTTGGAAATCAGCTGACGAGTGCAAAAGCAGAAGGAAGCTTGACTGTGAGACCTACAAGTCGAACAGGGACGAAAGTCGGTTTTAGTGATCCGACGGTTCCGAGTGGAAGGGCCGTCGCTCAACGGATAAAAGTTACTCTAGGGATAACAGGCTGA
>M03053_135_000000000-ALP1V_1_1112_13539_11327	
GGACAGAAAGACCCTATGCAGCTTTACTGTAGCTTGAAATTGTTGCCGAGTATATCGTGTGCAGCTTAGGTGGGAGGCTACGAACCTTTTCTTCCGGGAAGAGGGGAGCCATCAGTGAGATACCACTCTTGGTAAGCTAGAAAGCTCAGTCTTAACCGTTATCCGGTAAGATGACAGTTTCAGGCGGGCAGTTTGACTGGGGCAGTCACCTCCCAAAAGGTAATGGAGGTGCACAAAGGTTCCCTCAGGTTGGACGGAAATCAACCATAGAGTGTAAAAGCATAAGGGAGCTTGACTGCGAGACTGACATGTCAAGCAGAGACGAAAGTCGGTTTTAGTGATCCGACGGTGCTGCGTGGAAAGGCCGTCGCTCAACGGATAAAAGTTACTCTAGGGATAACAGGCTGA
>M03053_135_000000000-ALP1V_1_2107_4939_6785	
GGACAAAAAGACCCTATGCAGCTTTACTGTAGCTTGATATTGGCTTCGAGCTTTGTTTGTGCAGTATAAGTGGGAGGCATTAACAATTTTCTTGTGGGAAAAATAGGGCCATTAGTGAGATACCACTCTAACAAGGCTAGAATTCTAACCTTAGGTCGTTATCCGATTAAGGGACAGTTTTAGGTGGGCAGTTTGACTGGGGCGGTCGCCTCCTAAAAGGTAACGGAGGTGTGCAAAGGTTTCCTCAGGCTGGTTGGAAACCAACCGTAGAATGCAAAGGTATAAGGAGACTTGATTGTGAGACATACCGGTCAAGCAAAGATGAAAGTCGGTCTTAGTGATCCGACGGTTCCGAGTGGAAGGACCGTCGCTCAACGGATAAAAGTTACTCTAGGGATAACAGGCTGA
>M03053_135_000000000-ALP1V_1_1115_14939_7522	
GGACAAAAAGACCCTATGCAGCTTTACTGTATCTTGGAATTGGGTTTGGTCTTTACTTGCGCAGGATAGGTGGGAGGCTTTGAAGATGATCTTGCGGGATCGTTGGAGCCACTGGTGAGATACCACTCTTGTAATGATAAAATCCTAACTTTGAACCGTTATCCGGTCAGAGAACAGTTTCAGGTGGGCAGTTTGACTGGGGCGGTCGCCTCCTAAAAGGTAACGGAGGCGTGCAAAGGTTCCCTCAGGCTGGTTGGACATCAGTCGTAGAGTGTAAAGGCATAAGGGAGCTTGACTGCGAGACCAACAAGTCGAGCAGAGACGAAAGTCGGCCTTAGTGATCCGGCGCTGCCGAGTGGAAGGGGCGTCGCTCAACGGATAAAGTTACTCTAGGGATAACAGGCTGA
>M03053_135_000000000-ALP1V_1_1113_18041_15751	
GGACAGAAAGACCCTATGAAGCTTTACTGTAACCTGGAATTGCTCTCAAGCTTATTTTGCGCAGCTTAGGTGGGAGACGTTGAACTTCTTTTTCCGGAAAGGAGGGAGTCATCAGTGAGATACCACTCTTGGTAAGCTAGAGCGCTCATTTCTAACCGTTATCCGGTAGAAAGACAGTTTCAGGCGGGCAGTTTGACTGGGGCAGTCACCTCCCAAAAGGTAATGGAGGTGTACAAAGGTTCGCTCAGGCTGGACGGAAATCAGCCATAGAGTGTAAAAGCATAAGCGAGCTTGACTGCGAGACTGACATGTCAAGCAGAGACGAAAGTCGGTTTTAGTGATCCGACGGTGCTGAGTGGAAAGGCCGTCGCTCAACGGATAAAAGTTACTCTAGGGATAACAGGCTGA
>M03053_135_000000000-ALP1V_1_1115_16337_9166	
GGACAGAAAGACCCTATGCAGCTTTACTGTAGCTTGGTATTGTGCCCGGGCTCTGAATGCGCAGGATAGGTGGGAGACGTTGATCTCATGCTTGCGGGTATGAGTTAGTCACTGGTGAGATACCACTCTTTCAGAGCTAGGGTTCTAACGCTCACCCGTTATCCGGGGAGCGGACAGTATCAGGTGGGCAGTTTGACTGGGGCGGTCGCCTCCTAAAAGGTAACGGAGGCGCGCAAAGGTTTCCTCAGGCTGGTTGGAAATCAGCTGACGAGTGCAAAAGCAGAAGGAAGCTTGACTGTGAGACCTACAAGTCGAACAGGGACGAAAGTCGGCTTTAGTGATCCGACGGTTCTGAGTGGAAGGGCCGTCGCTCAACGGATAAAAGTTACTCTAGGGATAACAGGCTGA
>M03053_135_000000000-ALP1V_1_1107_10470_4149	
GGACAGAAAGACCCTATGCAGCTTTACTGTAGCTTGGTATTGTGCCCGGGCTCTGAATGCGCAGGATAGGTGGGAGACGTTGATCTCATGCTTGCGGGTATGAGTTAGTCACTGGTGAGATACCACTCTTTCAGAGCTAGGGTTCTAACGTTCACCCGTTATCCGGGGAGCGGACAGTATCAGGTGGGCAGTTTGACTGGGGCGGTCGCCTCCTAAAAGGTAACGGAGGCGCGCAAAGGTTTCCTCAGGCTGGTTGGAAATCAGCTGACGAGTGCAAAAGCAGAAGGAAGCTTGACTGTGAGACCTACAAGTCGAACAGGGACGAAAGTCGGCTTTAGTGATCCGACGGTTCTGAGTGGAAGGGCCGTCGCCCAACGGATAAAAGTTACTCTAGGGATAACAGGCTGA
>M03053_135_000000000-ALP1V_1_1108_9869_19502	
GGACAAAAAGCCCTATGAAGCTTTACTGTAACTTGAAATTGAAATTGGACTTTAGTCGCGCAGTATAGGTGGGAGGCGTTGAAAATAATCTTGCGGGAATATTGGAGCCATCAGTGAGATACCACTCTTCTAATGTTAGATTTCTAACTTTGAACCATTATCTGGTCAAAGGACAGTTTCAGGCGGGCAGTTTGACTGGGGCGGTCGCCTCCCAAAAGGTAACGGAGGCGTGCAAAGGTTTCCTCAGGCTGGTCGGAAATCAGTCGTAGAGTGTAAAGGCATAAGGAAGCTTGATTGTTAGACCTACAAGTCGAACAAAGACGAAAGTCGGCCTTAGTGATCCGACGGTTCCGGGTGGAAGGGCCGTCGCTCAACGGATAAAAGTTACTCTAGGGATAACAGGCTGA
>M03053_135_000000000-ALP1V_1_1113_25673_11012	
GGACAGAAAGACCCTATGCAGCTTTACTGTAACTTGAAATTGAAATTGGACTTTATTCGCGCAGTATAGGTGGGAAGCGTTGAAAATACTCTTGCGGGAGTATTGGAGCTATCAGTGAGATACCACTCTTGTAATGTTAGATTTCTAACTTTGAACCATTATCTGGTCAGAGGACAGTTTCAGGCGGGCAGTTTGACTGGGGCGGTCGCCTCCCAAACGGTAACGGAGGCGTACAAAGGTTTCCTCTGAACGTGTAGAAATCGTATCTAGAGTGTAAAGGCATAAGGAAGCTTGACTGTGAGACCTACAAGTCGAGCAGGGACGAAAGTCGGTCTTAGTGATCTGACGGTACTGAGTGGAAAGGCCGTCACTCAACGGATAAAAGTTACTCTAGGGATAACAGGCTGA
>M03053_135_000000000-ALP1V_1_1108_13468_10212	
GGACAGAAAGACCCTATGCAGCTTTACTGTAACTTGAGATTGGTTTCGGGTTTTATTTGCGCAGAATAGGTGGGAGGCTATGAAAAAATACTTGTGGGTGTTTTGGAGCCATCAGTGAGATACCACTCTTGTAAAACTAGAAATCTAACTTTACACCATTATCTGGTTAAAAGACAGTCTCAGGCGGGCAGTTTGACTGGGGCGGTCGCCTCCTAAAAGGTAACGGAGGCGTACAAAGGTTTCCTCAAATCGGTCAGACATCGATTGTAGAGCGTAAAGGCATATGGAAGCTTAACTGCGAGACCTACAAGTCGAGCAGAGACGAAAGTCGGTCTTAGTGATCTGGCGGTATTACGTGGAAAAGCCGCCACTCAACGGATAAAAGTTACTCTAGGGATAACAGGCTGA
>M03053_135_000000000-ALP1V_1_1119_19273_9093	
GGACAGAAAGACCCTATGAAGCTTTACTGTAACTTGAGATTGAGATTGGACTTTATTTGCGCAGTATAGGTGGGAGACGTTGAAAATATTCTTGCGGGAATATTTGAGTCATCAGTGAGATACCACTCTTATAATGTTAGATTTCTAACTTTGTATCATTATCTGGTCAAAGAACAGTCTCAGGCGGGCAGTTTGACTGGGGCGGTCGCCTCCTAAAAGGTAACGGAGGCGTGCAAAGGTTCCCTCAGGCTGGTTGGACATCAGTCGTAGAGTGTAAAGGCATAAGGGAGCTTGACTGCGAGACCAACAAGTCGAGCAGAGACGAAAGTCGGCCTTAGTGATCCGGCGCTTCCGAGTGGAAGGGGCGTCGCTCAACGGATAAAAGTTACTCTAGGGATAACAGGCTGA
>M03053_135_000000000-ALP1V_1_1119_20321_12937	
GGACAAAAAGACCCTATGCAGCTTTACTGTAACTTGAGATTGGTTTCGGGTTTTATTTGCGCAGAATAGGTGGGAGGCTATGAAAAAATACTTGTGGGTGTTTTGGAGCCATCAGTGGGATACCACTCTTGTAAAACTAGAAATCTAACTTTACACCATTATCTGGTTAGAAGACAGTCTCAGGCGGGCAGTTTGACTGGGGCGGTCGCCTCCTAAAAGGTAACGGAGGCGTACAAAGGTTTCCTCAAATCGGTCAGACATCGATTGTAGAGCGTAAAGGCATATGGAAGCTTAACTGCGAGACCTACAAGTCGAGCAGAGACGAAAGTCGGTCTTAGTGATCTGGCGGTATTACGTGGAAAAGCCGCCACTCAACGGATAAAAGTTACTCTAGGGATAACAGGCTGA
>M03053_135_000000000-ALP1V_1_2105_24590_19208	
GGACAGAAAGACCCTATGAAGCTTTACTGTAACTTGAGATTGGTTTCGGGTTTTATTTGCGCAGAATAGGTGGGAGGCTATGAAAAAATACTTGTGGGTGTTTTGGAGCCATCAGTGAGATACCACTCTTGTAAAACTAGAAATCTAACTTTACACCATTATCTGGTTAAAAGACAGTCTCAGGCGGGCAGTTTGACTGGGGCGGTCGCCTCCTAAAAGGTAACGGAGGCGTACAAAGGTTTCCTCAAATCGGTCAGACATCGATTGTAGAGCGTAAAGGCATATGGAAGCTTAACTGCGAGACCTACAAGTCGAGCAGAGACGAAAGTCGGTCTTAGTGATCTGGCGGTATTACGTGGAAAAGCCGCCACTCAACGGATAAAAGTTACTCTAGGGATAACAGGCTGA
>M03053_135_000000000-ALP1V_1_1114_18095_13681	
GGACAAAAAGACCCTATGCAGCTTTACTGTAACTTGAGATTGGTTTCGGGTTTTATTTGCGCAGAATAGGTGGGAGGCTATGAAAAAATACTTGTGGGTGTTTTGGAGCCATCAGTGAGATACCACTCTTGTAAAACTAGAAATCTAACTTTACACCATTATCTGGTTAAAAGACAGTCTCAGGCGGGCAGTTTGACTGGGGCGGTCGCCTCCTAAAAGGTAACGGAGGCGTACAAAGGTTTCCTCAAATCGGTCAGACATCGATTGTAGAGCGTAAAGGCATATGGAAGCTTAACTGCGAGACCTACAAGTCGAGCAGAGACGAAAGTCGGTCTTAGTGATCTGGCGGTATTACGTGGAAAAGCCGCCACTCAACGGATAAAAGTTACTCTAGGGATAACAGGCTGA
>M03053_135_000000000-ALP1V_1_1107_7106_11517	
GGACAGAAAGACCCTATGCAGCTTTACTGTAACTTGAGATTGGTTTCGGGTTTTATTTGCGCAGAATAGGTGGGAGGCTATGAAAAAATACTTGTGGGTGTTTTGGAGCCATCAGTGAGATACCACTCTTGTAAAACTAGAAATCTAACTTTACACCATTATCTGGTTAAAAGACAGTCTCAGGCGGGCAGTTTGACTGGGGCGGTCGCCTCCTAAAAGGTAACGAAGGCGTACAAAGGTTTCCTCAAATCGGTCAGACATCGATTGTAGAGCGTAAAGGCATATGGAAGCTTAACTGCGAGACCTACAAGTCGAGCAGAGACGAAAGTCGGTCTTAGTGATCTGGCGGTATTACGTGGAAAAGCCGCCACTCAACGGATAAAAGTTACTCTAGGGATAACAGGCTGA
>M03053_135_000000000-ALP1V_1_2117_28316_12871	
GGACAGAAAGACCCTATGAAGCTTTACTGTAACTTGAGATTGGTTTCAGGTTTTATTTGCGCAGAATAGGTGGGAGGCTATGAAAAAATACTTGTGGGTGTTTTGGAGCCATCAGTGAGATACCACTCTTGTAAAACTAGAAATCTAACTTTACACCATTATCTGGTTAAAAGACAGTCTCAGGCGGGCAGTTTGACTGGGGCGGTCGCCTCCTAAAAGGTAACGGAGGCGTACAAAGGTTTCCTCAAATCGGTCAGACATCGATTGTAGAGCGTAAAGGCATATGGAAGCTTAACTGCGAGACCTACAAGTCGAGCAGAGACGAAAGTCGGTCTTAGTGATCTGGCGGTATTACGTGGAAAAGCCGCCACTCAACGGATAAAAGTTACTCTAGGGATAACAGGCTGA
>M03053_135_000000000-ALP1V_1_2104_22530_16671	
GGACAGAAAGACCCTATGAAGCTTTACTGTAACTTGAGATTGGTTTCGGGTTTTATTTGCGCAGTATAGGTGGGAGGCTATGAAAAAATTCTTGCGGGAATTTTGGAGCCATCAGTGAGATACCACTCTTGTAAAACTAGAAATCTAACTTTACACCATTATCTGGTTAAAAGACAGTCTCAGGCGGGCAGTTTGACTGGGGCGGTCGCCTCCTAAAAGGTAACGGAGGCGTACAAAGGTTTCCTCAAATCGGTCAGACATCGATTGTAGAGCGTAAAGGCATATGGAAGCTTAACTGCGAGACCTACAAGTCGAGCAGAGACGAAAGTCGGTCTTAGTGATCTGGCGGTATTACGTGGAAAAGCCGCCACTCAACGGATAAAAGTTACTCTAGGGATAACAGGCTGA
>M03053_135_000000000-ALP1V_1_1119_13158_18764	
GGACAGAAAGACCCTATGCAGCTTTACTGTAACCTGGAATTGCTTTCAAGCTTATTTTGCGCAGCTTAGGTGGGAGGCTACGAACCTTTTCTTCCGGGAAGAGGGGAGCCATCAGTGAGATACCACTCTTGGTAAGCTAGAAAGCTCAGTCTTAACCGTTATCCGGTAAGACGACAGTTTCAGGCGGGCAGTTTGACTGGGGCAGTCACCTCCCAAAAGGTAATGGAGGTGCACAAAGGTTCCCTCAGGTTGGACGGAAATCAACCATAGAGTGTAAAAGCATAAGGGAGCTTGACTGCGAGACTGACATGTCAAGCAGAGACGAAAGTCGGTTTTAGTGATCCGACGGTGCTGCGTGGAAAGGCCGTCGCTCAACGGATAAAAGTTACTCTAGGGATAACAGGCTGA
>M03053_135_000000000-ALP1V_1_1106_21826_7037	
GGACAGAAAGACCCTATGCAGCTTTACTGTAACCTGGAATTGCTCTCAAGCTTATCTTGCGCAGCTTAGGTGGGAGGCTATGAACCTTTTCTTCTGGGAAGAGGGGAGCCATCAGTGAGATACCACTCTTGGTAAGCTAGAGCGCTCAGTCTTCACCGTCATCCGGTAAGACGACAGTTTCAGGCGGGCAGTTTGACTGGGGCAGTCACCTCCCAAAAGGTAATGGAGGTGTGCAAAGGTTCCCTCAGGCTGGACGGAAATCAGCCATAGAGTGTAAAAGCATAAGGGAGCTTGACTGCGAGACTGACATGTCAAGCAGAGACGAAAGTCGGCTTTAGTGATCCGACGGTGCTGTGTGGAAAGGCCGTCGCCCAACGGATAAAAGTTACTCTAGGGATAACAGGCTGA
>M03053_135_000000000-ALP1V_1_2108_22763_11367	
GGACAGAAAGACCCTATGCAGCTTTACTGTATCTTGGAATTGGGTTTGGTCTTTACTTGCGCAGGATAGGTGGGAGGCTTTGAAGATGATCTTGCGGGATCGTTGGAGCCACTGGTGAGATACCACTCTTGTAATGATAAAATCCTAACTTTGAACCGTTATCCGGTCAGAGAACAGTTTCAGGTGGGCAGTTTGACTGGGGCGGTCGCCTCCTAAAAGGTAACGGAGGCGTGCAAAGGTTCCCTCAGGCTGGTTGGACATCAGTCGTAGAGTGTAAAGGCATAAGGGAGCTTGACTGCGAGACCAACAAGTCGAGCAGAGACGAAAGTCGGCCTTAGTGATCCGGCGCTTCCGAGTGGAAGGGGCGTCGCTCAACGGATAAAAGTTACTCTAGGGATAACAGGCTGA
>M03053_135_000000000-ALP1V_1_2111_2073_14414	
GGACAAAAAGACCCTATGAAGCTTTACTGTAACTTGAGATTGGTTTCGGGTTTTATTTGCGCAGAATAGGTGGGAGGCTATGAAAAAATACTTGTGGGTGTTTTGGAGCCATCAGTGAGATACCACTCTTGTAAAACTAGAAATCTAACTTTACACCATTATCTGGTTAAAAGACAGTCTCAGGCGGGCAGTTTGACTGGGGCGGTCGCCTCCTAAAAGGTAACGGAGGCGTACAAAGGTTTCCTCAAATCGGTCAGACATCGATTGTAGAGCGTAAAGGCATATGGAAGCTTAACTGCGAGACCTACAAGTCGAGCAGAGACGAAAGTCGGTCTTAGTGATCTGGCGGTATTACGTGGAAAAGCCGCCACTCAACGGATAAAAGTTACTCTAGGGATAACAGGCTGA
>M03053_135_000000000-ALP1V_1_2103_15592_14162	
GGACAGAAAGACCCTATGCAGCTTTACTGTATCTTGGAATTGGGTTTGGTCTTTACTTGCGCAGGATAGGTGGGAGGCTTTGAAGATGATCTTGCGGGATCGTTGGAGCCACTGGTGAGATACCACTCTTGTAATGATAAAATCCTAACTTTGAACCGTTATCCGGTCAGAGAACAGTTTCAGGTGGGCAGTTTGACTGGGGCGGTCGCCTCCTAAAAGGTAACGGAGGCGTGCAAAGGTTCCCTCAGGCTGGTTGGACAGCAGTCGTAGAGTGTAAAGGCATAAGGGAGCTTGACTGCGAGACCAACAAGTCGAGCAGAGACGAAAGTCGGCCTTAGTGATCCGGCGCTTCCGAGTGGAAGGGGCGTCGCTCAACGGATAAAAGTTACTCTAGGGATAACAGGCTGA
>M03053_135_000000000-ALP1V_1_1108_9911_11299	
GGACAGAAAGACCCTATGAAGCTTTACTGTAACTTGAGATTGGTTTCGGGTTTTATTTGCGCAGAATAGGTGGGAGGCTATGAAAAAATACTTGTGGGTGTTTTGGAGCCATCAGTGAGATACCACTCTTGTAAAACTAGAAATCTAACTTTACACCATTATCTGGTTAAAAGACAGTCTCAGGCGGGCAGTTTGACTGGGGCGGTCGCCTCCTAAAAGGTAACGGAGGCGTACAAAGGTTTCCTCAAATCGGTCAGACATCGATTGTAGAGCGTAAAGGCATATGGAAGCTTAACTGCGAGACCTACAAGTCGAGCAGAGACGAAAGTCGGTCTTAGTGATCTGGCGGTATTACGTGGAAAAGCCGCCACTCAACGGATAAAAGTTACTCTAGGGATAACAGGCTGA
>M03053_135_000000000-ALP1V_1_1107_26230_10146	
GGACAGAAAGACCCTATGAAGCTTTACTGTATCTTGGAATTGGGTTTGGTCTTTGCTTGCGCAGGATAGGTGGGAGGCTATGAAGGCAATCTTGCGGGATTGCTGGAGCCACTGGTGAGATACCACTCTTGTAATGATAAAATCCTAACTTTGAACCGTTATCCGGTCAGAGAACAGTTTCAGGTGGGCAGTTTGACTGGGGCGGTCGCCTCCTAAAAGGTAACGGAGGCGTGCAAAGGTTCCCTCAGGCTGGTTGGACATCAGTCGTAGAGTGTAAAGGCATAAGGGAGCTTGACTGCAAGACTTACAAGTCGAGCAGAGACGAAAGTCGGCCTTAGTGATCCGACGGTTCCGAGTGGAAGGGCCGTCGCTCAACGGATAAAAGTTACTCTAGGGATAACAGGCTGA
>M03053_135_000000000-ALP1V_1_1106_15243_3351	
GGACAGAAAGACCCTATGCAGCTTTACTTTAACCTAGAGTTGTAACCTTTTTTTATCTGTGCAAAATAGGTGGGAGGGAGAAATGTAATCCCCCAAGTGAGATACCACTCTTTTGAAATTAGGATTGCTTACAATAACATAGTTCTTAAACTCTATTGGACCGCTCGTGGGGGTCAGTTTGACTGGGGCGGTCGCCTCCTAAAGTGTAACGGAGGCGTGCAAAGGTCTCCTCAAATTGGTCGGAAATCAATTGTGGAGTGGAAAGACATATGGAGGCTTGATTGCAAAGTTGACTGGCTGCGCAAAGATGAGAATCGGCCTTAATGATCCGATATGGCTGAGTGGAAGGTATATCGCTAAACGGATAAAAGTTACTCTAGGGATAACAGGCTGA
>M03053_135_000000000-ALP1V_1_2116_25764_8401	
GGACAGAAAGACCCTATGCAGCTTTACTGTAGCTTGATATTGGCTCCGGGCTTTGTTTGCGCAGGATAGGTGGGAGGCGTTGAAAATCTTCTCGTGGGAAGATGGGAGCCGTTGGTGAGATACCACTCTAACAATGCTAGGATTCTAACCCTACACCGTTATCCGGTTAGGGGACAGTTTCAGGTGGTCAGTTTGACTGGGGCGGTCGCCTCCCAAAAAGTAACGGAGGCGTGCAAAGGTTTCCTCAGGCTGGTCGGAAATCAGTCGTAGAGTGTAAAGGCATAAGGAAGCTTGATTGTGAGACCTACAAGTCGAACAAAGACGAAAGTCGGCCTTAGTGATCCGACGGTTCCGAGTGGAAGGGCCGTCGCTCAACGGATAAAAGTTACTCTAGGGATAACAGGCTGA
>M03053_135_000000000-ALP1V_1_2111_10442_15305	
GGACAGAAAGACCCTATGCAGCTTTACTGTAGCTTGATATTGGCTTCGAGCTTTGTTTGTGCAGTATAAGTGGGAGGCATTAACAATTTTCTTGTGGGAAAAATAGGGCCATTAGTGAGATACCACTCTAACAAGGCTAGAATTCTAACCTTAGGTCGTTATCCGATTAAGGGACAGTTTTAGGTGGGCAGTTTGACTGGGGCGGTCGCCTCCTAAAAGGTAACGGAGGTGTGCAAAGGTTTCCTCAGGCTGGTTGGAAACCAACCGTAGAATGCAAAGGTATAAGGAGACTTGATTGTGAGACATACCGGTCAAGCAAAGATGAAAGTCGGTCTTAGTGATCCGACGGTTCCGAGTGGAAGGACCGTCGCTCAACGGATAAAAGTTACTCTAGGGATAACAGGCTGA
>M03053_135_000000000-ALP1V_1_1113_22206_9840	
GGACAGAAAGACCCTATGCAGCTTTACTGTAACCTGGAATTGCTTTCAAGCTTGTTTTGCGCAGCTTAGGTGGGAGGCTACGAACCTTTTCTTCCGGGAAGAGGGGAGCCATCAGTGAGATACCACTCTTGGTAAGCTAGAAAGCTCAGTCTTAACCGTTATCCGGTAAGACGACAGTTTCAGGCGGGCAGTTTGACTGGGGCAGTCACCTCCCAAAAGGTAATGGAGGTGCACAAAGGTTCCCTCAGGTTGGACGGAAATCAACCATAGAGTGTAAAAGCATAAGGGAGCTTGACTGCGAGACTGACATGTCAAGCAGAGACGAAAGTCGGTTTTAGTGATCCGACGGTGCTGCGTGGAAAGGCCGTCGCTCAACGGATAAAAGTTACTCTAGGGATAACAGGCTGA
>M03053_135_000000000-ALP1V_1_2110_10743_24759	
GGACAGAAAGACCCTATGCAGCTTTACTGTAGCTTGAAATTGGCTCCGGGCTTTATTTGCGCAGGATAAGTGGGAGGCATTGATAATTTTCTTGTGGGAAAATTTGAGCCGTTGGTGAGATACCACTCTAATAATGCTAGGATTCTAACCTTATACCGTTATCCGGTTAAGGAACAGTTTCAGGTGGTCAGTTTGACTGGGGCGGTCGCCTCCTAAAAGGTAACGGAGGCGTGCAAAGGTTCCCTCAGGCTGGTTGGACATCAGTCGTAGAGTGTAAAGGCATAAGGGAGCTTGACTGCGAGACCAACAAGTCGAGCAGAGACGAAAGTCGGCCTTAGTGATCCGGCGCTTCCGAGTGGAAGGGGCGTCGCTCAACGGATAAAAGTTACTCTAGGGATAACAGGCTGA
>M03053_135_000000000-ALP1V_1_2104_17387_2056	
GGACAGAAAGACCCTATGCAGCTTTACTGTATCCTGATATTGAATTTTGATTATATTTGCGCAGTATAGGTGGGAGACTATGATAGTATTCTTGCGGGGATAAAGGAGTCATCAGTGAGATACCACTCTTGTATGATTGAACTTCTAACTTCATACCGTTAGCCGGTTGAAAGACAGTTTCAGGTGGGCAGTTTGACTGGGGCGGTCGCCTCCCAAAAGGTAACGGAGGCGTACAAAGGTTCCCTCAGATCGGTCAGAAATCGATCTTAGAGTGTAAAGGCAAAAGGGAGCTTAACTGTGAGACAAACAAGTCGAGCAGAGACGAAGGTCGGTCTTAGTGATCTGACGATGCTGTGTGGAAAGGTCGTCACTCAACGGATAAAAGTTACTCTAGGGATAACAGGCTGA
>M03053_135_000000000-ALP1V_1_1109_15421_11746	
GGACAGAAAGACCCTATGCAGCTTTACTGTAACCTGGAATTGCTCTCAAGCTTATCTTGCGCAGCTTAGGTGGGAGGCTATGAACCTTTTCTTCTGGGAAGAGGGGGGCCATCAGTGAGATACCACTCTTGGTAAGCTAGAGCGCTCAGTCTTCACCGTCATCCGGTAAGACGACAGTTTCAGGCGGGCAGTTTGACTGGGGCAGTCACCTCCCAAAAGGTAATGGAGGTGTGCAAAGGTTCCCTCAGGCTGGACGGAAATCAGCCATAGAGTGTAAAAGCATAAGGGAGCTTGACTGCGAGACTGACATGTCAAGCAGAGACGAAAGTCGGCTTTAGTGATCCGACGGTGCTGTGTGGAAAGGCCGTCGCTCAACGGATAAAAGTTACTCTAGGGATAACAGGCTGA
>M03053_135_000000000-ALP1V_1_1111_12105_20118	
GGACAAAAAGACCCTATGAAGCTTTACTGTAACCTGGAATTGCTCTCAAGCTTATCTTGCGCAGCTTAGGTGGGAGGCTATGAACCTTTTCTTCTGGGAAGAGGGGAGCCATCAGTGAGATACCACTCTTGGTAAGCTAGAGCGCTCAGTCTTCACCGTCATCCGGTAAGACGACAGTTTCAGGCGGGCAGTTTGACTGGGGCAGTCACCTCCCAAAAGGTAATGGAGGTGTGCAAAGGTTCCCTCAGGCTGGACGGAAATCAGCCATAGAGTGTAAAAGCATAAGGGAGCTTGACTACGAGACTGACATGTCAAGCAGAGACGAAAGTCGGCTTTAGTGATCCGACGGTGCTGTGTGGAAAGGCCGTCGCTCAACGGATAAAAGTTACTCTAGGGATAACAGGCTGA
>M03053_135_000000000-ALP1V_1_2102_28120_18997	
GGACAAAAAGACCCTATGAAGCTTTACTGTAACCTGAAATTGAAATTGGACTTTATTCGCGCAGTATAGGTGGGAAGCGTTGAAAATATTCTTGCGGGAATATTGGAGCTATCAGTGAGATACCACTCTTGTAATGTTAGATTTCTAACTTTGAACCATTATCTGGTCAGAGAACAGTTTCAGGCGGGCAGTTTGACTGGGGCGGTCGCCTCCTAAAAGGTAACGGAGGCGTACAAAGGTTTCCTCAAATCGGTCAGACATCGATTGTAGAGCGTAAAGGCATATGGAAGCTTAACTGCGAGACCTACAAGTCGAGCAGAGACGAAAGTCGGTCTTAGTGATCTGGCGGTATTACGTGGAAAAGCCGCCACTCAACGGATAAAAGTTACTCTAGGGATAACAGGCTGA
>M03053_135_000000000-ALP1V_1_1108_19216_8808	
GGACAGAAAGACCCTATGCAGCTTTACTGTAGCTTGATATTGGCTCCGGGCTTTGTTTGCACAGGATAGGTGGGAGGCGTTGAAAATCTTCTCGTGGGAAGGTTGGAGCCGTTGGTGAGATACCACTCTAACAATGCTAGGATTCTAACCCTACACCGTTATCCGGTTAGGGGACAGTTTCAGGTGGTCAGTTTGACTGGGGCGGTCGCCTCCCAAAAGGTAACGGAGGCGTGCAAAGGTTTCCTCAGGCTGGTCGGAAATCGGTCGTAGAGTGTAAAGGCATAAGGAAGCTTGATTGTGAGACTTACAAGTCGAACAAAGACGAAAGTCGGCCTTAGTGATCCGACGGTTCCGAGTGGAAGGGCCGTCGCTCAACGGATAAAAGTTACTCTAGGGATAACAGGCTGA
>M03053_135_000000000-ALP1V_1_2113_5850_20301	
GGACAAAAAGACCCTATGCAGCTTTACTGTAACTTGAGATTGGTTTCGGGTTTTATTTGCGCAGAATAGGTGGGAGGCTATGAAAAAATACTTGTGGGTGTTTTGGAGCCATCAGTGAGATACCACTCTTGTAAAACTAGAAATCTAACTTTACACCATTATCTGGTTAAAAGACAGTCTCAGGCGGGCAGTTTGACTGGGGCGGTCGCCTCCTAAAAGGTAACGGAGGCGTACAAAGGTTTCCTCAAATCGGTCAGACATCGATTGTAGAGCGTAAAGGCATATGGAAGCTTAACTGCGAGACCTACAAGTCGAGCAGAGACGAAAGTCGGTCTTAGTGATCTGGCGGTACTGAGTGGAAAGGCCGTCACTCAACGGATAAAAGTTACTCTAGGGATAACAGGCTGA
>M03053_135_000000000-ALP1V_1_1104_19286_20062	
GGACAGAAAGACCCTATGCAGCTTTACTGTAACTTGAGATTGAATTTGGGCTTTATTTGCGCAGGATAGGTGGGAGGCTTTGATGGTATTTTTGCGGAAATATCGGAGCCATTGGTGAGATACCACTCTTGTAAAGCTAGAATTCTAACCTCATACCGTAATCCGGTTAAGGAACAGTCTCTGGTGGGCAGTTTGACTGGGGCGGTCGCCTCCCAAAAGGTAACGGAGGCGCACAAAGGTTTCCTCAGATCGGTCAGAAATCGATCGTAGAGCGTAAAGGCATAAGGAAGCTTGACTGCGAGACCTACAAGTCGAGCAGAGACGAAAGTCGGTCTTAGTGATCTGACGGTTCCGAGTGGAAGGGCCGTCACTCAACGGATAAAAGTTACTCTAGGGATAACAGGCTGA
>M03053_135_000000000-ALP1V_1_2111_16827_7620	
GGACAGAAAGACCCTATGCAGCTTTACTTTAACCTAGAGTTGTAACCTTTTTTTATCTGTGCAAAATAGGTGGGAGGGAGAAATGTAATCCCCCAAGTGTGATACCACTCTTTTGAAATTAGGATTGCTTACAATAACATAGTTCTTAAACTCTATTGGACCGCTCGTGGGGGTCAGTTTGACTGGGGCGGTCGCCTCCTAAAGTGTAACGGAGGCGTGCAAAGGTCTCCTCAAATTGGTCGGAAATCAATTGTGGAGTGGAAAGACATATGGAGGCTTGATTGCAAAGTTGACTGGCTGCGCAAAGATGAGAATCGGCCTTAATGATCCGATATGGCTGAGTGGAGGGTATATCGCTAAACGGATAAAAGTTACTCTAGGGATAACAGGCTGA
>M03053_135_000000000-ALP1V_1_2118_15203_11329	
GGACAGAAAGACCCTATGCAGCTTTACTGTAACTTGAGATTGGTTTCGGGTTTTATTTGCGCAGAATAGGTGGGAGGCTATGAAAAAATACTTGTGGGTGTTTTGGAGCCATCAGTGAGATACCACTCTTGTAAAACTAGAAATCTAACTTTACACCATTATCTGGTTAAAAGACAGTCTCAGGCGGGCAGTTTGACTGGGGCGGTCGCCTCCTAAAAGGTAACGGAGGCGTACAAAGGTTTCCTCAAATCGGTCAGACATCGATTGTAGAGCGTAAAGGCATATGGAAGCTTAACTGCGAGACCTACAAGTCGAGCAGAGACGAAAGTCGGTCTTAGTGATCTGGCGGTATTACGTGGAAAAGCCGCCACTCAACGGATAAAAGTTACTCTAGGGATAACAGGCTGA
>M03053_135_000000000-ALP1V_1_1103_12177_6554	
GGACAGAAAGACCCTATGAAGCTTTACTGTAACTTGAGATTGGTTTCGGGTTTTATTTGCGCAGAATAGGTGGGAGGCTATGAAAAAATACTTGTGGGTGTTTTGGAGCCATCAGTGAGATACCACTCTTGTAAAACTAGAAATCTAACTTTACACCATTATCTGGTTAAAAGACAGTCTCAGGCGGGCAGTTTGACTGGGGCGGTCGCCTCCTAAAAGGTAACGGAGGCGTACAAAGGTTTCCTCAAATCGGTCAGACATCGATTGTAGAGCGTAAAGGCATATGGAAGCTTAACTGCGAGACCTACAAGTCGAGCAGAGACGAAAGTCGGTCTTAGTGATCTGGCGGTATTACGTGCAAAAGCCGCCACTCAACGGATAAAAGTTACTCTAGGGATAACAGGCTGA
>M03053_135_000000000-ALP1V_1_1110_17092_12851	
GGACAGAAAGACCCTATGCAGCTTTACTGTAACCTGAAATTGAAATTGGACTTTATTCGCGCAGTATAGGTGGGAAGCGTTGAAAATATTCTTGCGGGAATATTGGAGCTATCAGTGAGATACCACTCTTGTAATGTTAGATTTCTAACTTTGAACCATTATCTGGTCAGAGAACAGTTTCAGGCGGGCAGTTTGACTGGGGCGGTCGCCTCCCAAACGGTAACGGAGGCGTACAAAGGTTTCCTCTGAACGTGTAGAAATCGTATCTAGAGTGTAAAGGCATAAGGAAGCTTGACTGTGAGACTTACAAGTCGAGCAGGGACGAAAGTCGGTCTTAGTGATCTGACGGTGCTGAGTGGAAAGGCCGTCACTCAACGGATAAAAGTTACTCTAGGGATAACAGGCTGA
>M03053_135_000000000-ALP1V_1_1102_14023_24136	
GGACAAAAAGACCCTATGAAGCTTTACTGTAGCTTGATATTGGCTCCGGGCTTTGTTTGCGCAGGATAGGTGGGAGGCGTTGAAAGTTTTCTTGCGGGAAGATTTGAGCCATTGGTGAGATACCACTCTAACAATGCTAGGATTCTAACCCTATGTCGTTATCCGGCTAGGGGACAGTTTCAGGTGGTCAGTTTGACTGGGGCGGTCGCCTCCTAAAAGGTAACGGAGGCGTGCAAAGGTTCCCTCAGGCTGGTTGGAAATCAGTCGTAGAGTGTAAAGGCATAAGGGAGCTTGACTGCGAGACCAACAAGTCGAGCAGAGACGAAAGTCGGCCTTAGTGATCCGGCGCTTCCGAGTGGAAGGGGCGTCGCTCAACGGATAAAAGTTACTCTAGGGATAACAGGCTGA
>M03053_135_000000000-ALP1V_1_1101_3478_9687	
GGACAGAAAGACCCTATGCAGCTTTACTGTAACTTGAGATTGGTTTCGGGTTTTATTTGCGCAGAATAGGTGGGAGGCTATGAAAAAATACTTGTGGGTGTTTTGGAGCCATCAGTGAGATACCACTCTTGTAAAACTAGAAATCTAACTTTACACCATTATCTGGTTAAAAGACAGTCTCAGGCGGGCAGTTTGACTGGGGCGGTCGCCTCCTAAAAGGTAACGGAGGCGTACAAAGGTTTCCTCAAATCGGTCAGACATCGATTGTAGAGCGTAAAGGCATATGGAAGCTTAACTGCGAGACCTACAAGTCGAGCAGAGACGAAAGTCGGTCTTAGTGATCTGGCGGTATTACGTGGAAAAGCCGCCACTCAACGGATAAAAGTTACTCTAGGGATAACAGGCTGA
>M03053_135_000000000-ALP1V_1_2114_27071_12511	
GGACAGAAAGACCCTATGAAGCTTTACTGCATCTTGAAATTGAATCTCGATTCTATATGCGCAGCATAGGTGGGAGACTTTGAGTCTATCCTTGCGGGGATAGAGGAGTCATTAGTGAGATACCACTCTTATATCATTGATATTCTAACTTCATACCGTTAGCCGGTTGAAAGACAGTTTCAGGTGGGCAGTTTGACTGGGGCGGTCGCCTCCCAAAAGGTAACGGAGGCGTACAAAGGTTTCCTCAGATCGTTCAGAAATCGATCTTCGAGTGCAAAGGCAAAAGGAAGCTTAACTGTGAGACCTACAAGTCGAGCAGAGACGAAAGTCGGTCTTAGTGATCTGACGCTGCTGTGTGGAAAGGGCGTCACTCAACGGATAAAAGTTACTCTAGGGATAACAGGCTGA
>M03053_135_000000000-ALP1V_1_1116_29514_14871	
GGACAGAAAGACCCTATGCAGCTTTACTGTAGCTTGATATTGGCTCCGGGCTTTGTTTGCGCAGGATAGGTGGGAGGCGTTGAAAATTTTCTTGCGGGAAAATTGGAGCCATTGGTGAGATACCACTCTAACAATGCTAGGATTCTAACCCTACACCGTTATCCGGTTAGGGGACAGTTTCAGGTGGTCAGTTTGACTGGGGCGGTCGCCTCCTAAAAGGTAACGGAGGCGTGCAAAGGTTTCCTCAGACTGGTCGGAAATCAGTCGTAGAGTGTAAAGGCATAAGGAAGCTTGATTGTGAGACCTACAAGTCGAACAAAGACGAAAGTCGGCCTTAGTGATCCGACGGTTCCGAGTGGAAGGGCCGTCGCTCAACGGATAAAAGTTACTCTAGGGATAACAGGCTGA
>M03053_135_000000000-ALP1V_1_2107_17578_3691	
GGACAGAAAGACCCTATGCAGCTTTACTGTAACTTGAGATTGGTTTCGGGTTTTATTTGCGCAGAATAGGTGGGAGGCTATGAAAAAATACTTGTGGGTGTTTTGGAGCCATCAGTGAGATACCACTCTTGTAAAACTAGAAATCTAACTTTACACCATTATCTGGTTAAAAGACAGTCTCAGGCGGGCAGTTTGACTGGGGCGGTCGCCTCCTAAAAGGTAACGGAGGCGTACAAAGGTTTCCTCAAATCGGTCAGACATCGATTGTAGAGCGTAAAGGCATATGGAAGCTTAACTGCGAGACCTACAAGTCGAGCAGAGACGAAAGTCGGTCTTAGTGATCTGGCGGTATTACGTGGAAAAGCCGCCACTCAACGGATAAAAATTACTCTAGGGATAACAGGCTGA
>M03053_135_000000000-ALP1V_1_2116_18626_4828	
GGACAAAAAGACCCTATGAAGCTTTACTGCATCTTGAAATTGAATCTCGATTCTATATGCGCAGCATAGGTGGGAGACTTTGAGTCTATCCTTGCGGGGATAGAGGAGTCATTAGTGAGATACCACTCTTATATCATTGATATTCTAACTTCATACCGTTAGCCGGTTGAAAGACAGTTTCAGGTGGGCAGTTTGACTGGGGCGGTCGCCTCCCAAAAGGTAACGGAGGCGTACAAAGGTTTCCTCAGATCGTTCAGAAATCGATCTTCGAGTGCAAAGGCAAAAGGAAGCTTAACTGTGAGACCTACAAGTCGAGCAGAGACGAAAGTCGGTCTTAGTGATCTGACGCTGCTGTGTGGAAAGGGCGTCACTCAACGGATAAAAGTTACTCTAGGGATAACAGGCTGA
>M03053_135_000000000-ALP1V_1_1111_9671_8884	
GGACAAAAAGACCCTATGCAGCTTTACTGTAACCTGAAATTGAAATTGGACTTTAGTCGCGCAGTATAGGTGGGAGGCGTTGAGCATATTCTTGCGGGAATATAGGAGCCATCAGTGAGATACCACTCTTCTAATGTTAGATTTCTAACCTTGTACCATTATCTGGTCAAGGAACAGTTTCAGGCGGGCAGTTTGACTGGGGCGGTCGCCTCCCAAACGGTAACGGAGGCGTACAAAGGTTTCCTCTGAACGTGTAGAAATCGTATCTAGAGTGTAAAGGCATAAGGAAGCTTGACTGTGAGACCTACAAGTCGAGCAGGGACGAAAGTCGGTCTTAGTGATCTGACGGTACTGAGTGGAAAGGCCGTCACTCAACGGATAAAAGTTACTCTAGGGATAACAGGCTGA
>M03053_135_000000000-ALP1V_1_2110_18534_12414	
GGACAGAAAGACCCTATGCAGCTTTACTGTAACTTGAGATTGGTTTCGGGTTTTATTTGCGCAGAATAGGTGGGAGGCTATGAAAAAATACTTGTGGGTGTTTTGGAGCCATCAGTGAGATACCACTCTTGTAAAACTAGAAATCTAACTTTACACCATTATCTGGTTAAAAGACAGTCTCAGGCGGGCAGTTTGACTGGGGCGGTCGCCTCCTAAAAGGTAACGGAGGCGTACAAAGGTTTCCTCAAATCGGTCAGACATCGATTGTATAGCGTAAAGGCATATGGAAGCTTAACTGCGAGACCTACAAGTCGAGCAGAGACGAAAGTCGGTCTTAGTGATCTGGCGGTATTACGTGGAAAAGCCGCCACTCAACGGATAAAAGTTACTCTAGGGATAACAGGCTGA
>M03053_135_000000000-ALP1V_1_1117_17311_4566	
GGACAAAAAGACCCTATGCAGCTTTACTGTAGCTTGGTATTGTGCCCGGGCTCTGAATGCGCAGGATAGGTGGGAGACGTTGATCTCATGGTTGCGGCTATGAGTCAGTCACTGGTGAGATACCACTCTTTCAGAGCTAGGGTTCTAACGTTCACCCGTTATCCGGGGAGCGGACAGTATCAGGTGGGCAGTTTGACTGGGGCGGTCGCCTCCTAAAAGGTAACGGAGGCGTACAAAGGTTTCCTCAAATCGGTCAGACATCGATTGTAGAGCGTAAAGGCATATGGAAGCTTAACTGCGAGACCTACAAGTCGAGCAGAGACGAAAGTCGGTCTTAGTGATCTGACGGTATTGTGTGGAAAAGCCGTCACTCAACGGATAAAAGTTACTCTAGGGATAACAGGCTGA
>M03053_135_000000000-ALP1V_1_1119_24381_6856	
GGACAGAAAGACCCTATGCAGCTTTACTGTAACCTGGAATTGCTCTCAAGCTTATCTTGCGCAGCTTAGGTGGGAGGCTATGAACCTTTTCTTCTGGGAAGAGGGGAGCCATCAGTGAGATACCACTCTTGGTAAGCTAGAGCGCTCAGTCTTCACCGTCATCCGGTAAGACGACAGTTTCAGGCGGGCAGTTTGACTGGGGCAGTCACCTCCCAAAAGGTAATGGAGGTGTGCAAAGGTTCCCTCAGGCTGGACGGAAATCAGCCATAGAGTGTAAAAGCATAAGGGAGCTTGACTGCGAGACTGACATGTCAAGCAGAGACGAAAGTCGGCTTTAGTGATCCGACGGTGCTGTGTGGAAAGGCCGTCGCTCAACGGATAAAAGTTACTCTAGGGATAACAGGCTGA
>M03053_135_000000000-ALP1V_1_1118_5535_12706	
GGACAGAAAGACCCTATGAAGCTTTACTGTAACTTGAGATTGGTTTCGGGTTTTATTTGCGCAGAATAGGTGGGAGGCTATGAAAAAATACTTGTGGGTGTTTTGGAGCCATCAGTGAGATACCACTCTTGTAAAACTAGAAATCTAACTTTACACCATTATCTGGTTAAAAGACAGTCTCAGGCGGGCAGTTTGACTGGGGCGGTCGCCTCCTAAAAGGTAACGGAGGCGTACAAAGGTTTCCTCAAATCGGTCAGACATCGATTGTAGAGCGTAAAAGCATATGGAAGCTTAACTGCGAGACCTACAAGTCGAGCAGAGACGAAAGTCGGTCTTAGTGATCTGGCGGTATTACGTGGAAAAGCCGCCACTCAACGGATAAAAGTTACTCTAGGGATAACAGGCTGA
>M03053_135_000000000-ALP1V_1_1101_10299_20919	
GGACAAAAAGACCCTATGCAGCTTTACTGTAACTTGAGATTGGTTTCGGGTTTTATTTGCGCAGAATAGGTGGGAGGCTATGAAAAAATACTTGTGGGTGTTTTGGAGCCATCAGTGAGATACCACTCTTGTAAAACTAGAAATCTAACTTTACACCATTATCTGGTTAAAAGACAGTCTCAGGCGGGCAGTTTGACTGGGGCGGTCGCCTCCTAAAAGGTAACGGAGGCGTACAAAGGTTTCCTCAAATCGGTCAGACATCGATTGTAGAGCGTAAAGGCATATGGAAGCTTAACTGCGAGACCTACAAGTCGAGCAGAGACGAAAGTCGGTCTTAGTGATCTGGCGGTATTACGTGGAAAAGCCGCCACTCAACGGATAAAAGTTACTCTAGGGATAACAGGCTGA
>M03053_135_000000000-ALP1V_1_1118_16868_8953	
GGACAGAAAGACCCTATGAAGCTTTACTGTAGCTTGATATTGGCTCCGGGCTTTGTTTGCGCAGGATAGGTGGGAGGCGTTGAAAGTTTTCTTGCGGGAAGATTTGAGCCATTGGTGAGATACCACTCTAACAATGCTAGGATTCTAACCCTATGTCGTTATCCGGCTAGGGGACAGTTTCAGGTGGTCAGTTTGACTGGGGCGGTCGCCTCCTAAAAGGTAACGGAGGCGTGCAAAGGTTCCCTCAGGCTGGTTGGAAATCAGTCGTAGAGTGTAAAGGCATAAGGGAGCTTGATTGTGAGACCTACAAGTCGAACAAAGACGAAAGTCGGCCTTAGTGATCCGGCGGTACCGAGTGGAAGGGCCGTCGCTCAACGGATAAAAGTTACTCTAGGGATAACAGGCTGA
>M03053_135_000000000-ALP1V_1_1107_6034_16203	
GGACAAAAAGACCCTATGAAGCTTTACTGTAGCTTGGTATTGTGCCCGGGCTCTGAATGCGCAGGATAGGTGGGAGACGTTGATCTCATGGTTGCGGCTATGAGTTAGTCACTGGTGAGATACCACTCTTTCAGAGCTAGGGTTCTAACGTTCACCCGTTATCCGGGGAGCGGACAGTATCAGGTGGGCAGTTTGACTGGGGCGGTCGCCTCCTAAAAGGTAACGGAGGCGCGCAAAGGTTCCCTCAGGCTGGTTGGAAATCAGCTGACGAGTGCAAAAGCAGAAGGGAGCTTGACTGTGAGACCAACAAGTCGAACAGGGACGAAAGTCGGCTTTAGTGATCCGACGGTTCTGAGTGGAAGGGCCGTCGCTCAACGGATAAAAGTTACTCTAGGGATAACAGGCTGA
>M03053_135_000000000-ALP1V_1_1119_17813_9678	
GGACAGAAAGACCCTATGCAGCTTTACTGTAGCTTGATATTGGCTCCGGGCTTTGTTTGCGCAGGATAGGTGGGAGGCGTTGAAAATTTTCTTGCGGGAAGATTGGAGCCGTTGGTGAGATACCACTCTAACAATGCTAGGATTCTAACCCTACACCGTTATCCGGTTAGGGGACAGTTTCAGGTGGTCAGTTTGACTGGGGCGGTCGCCTCCCAAAAGGTAACGGAGGCGTGCAAAGGTTTCCTCAGGCTGGTCGGAAATCAGTCGTAGAGTGTAAAGGCATAAGGAAGCTTGATTGTGAGACCTACAAGTCGAACAAAGACGAAAGTCGGCCTTAGTGATCCGACGGTTCCGAGTGGAAGGGCCGTCGCTCAACGGATAAAAGTTACTCTAGGGATAACAGGCTGA
>M03053_135_000000000-ALP1V_1_1117_14628_13882	
GGACAGAAAGACCCTATGCAGCTTTACTGTAACTTGAAATTGAAATTGGACTTTAGTCGCGCAGTATAGGTGGGAGGCGTTGAGCATATTCTTGCGGGAATATAGGAGCCATCAGTGAGATACCACTCTTCTAATGTTAGATTTCTAACCTTGTACCATTATCTGGTCAAGGAACAGTTTCAGGCGGGCAGTTTGACTGGGGCGGTCGCCTCCCAAACGGTAACGGAGGCGTACAAAGGTTTCCTCTGAACGGATAGAAATCGTATCTAGAGTATAAAGGCATAAGGAAGCTTGACTGTGAGACCTACAAGTCGAGCAGGGACGAAAGTCGGTCTTAGTGATCTGACGGTACTGAGTGGAAAGGCCGTCACTCAACGGATAAAAGTTACTCTAGGGATAACAGGCTGA
>M03053_135_000000000-ALP1V_1_2115_11931_19312	
GGACAGAAAGACCCTATGAAGCTTTACTGTGACTTGATATTGGTTTCGCGCTTTGTTTGTGCAGTATAGGTGGGAGGCTTAAAGATGTAAGCTGTTAGTGAGATACCACTCTAACAATGCTCGGATTCTAACCTTATGTCGTTATCCGGCTAAGAGACAGTTTCAGGTGGTCAGTTTGACTGGGGCGGTCGCCTCCTAAAAGGTAACGGAGGCGCGCAAAGGTTTCTTCACGCTGGTTGGAAATCAGTCGTAGAGTGTAAAGGCATAAAGAAGCTTGATTGTAAGACTTACAAGTCGAACAAAGACTAAAGTCGGCCTTAGTGATCCGGCGGTATCGAGTGGAAGGGCCGCCGCTCAACGAATAAAAGTTACTCTAGGGATAACAGGCTGA
>M03053_135_000000000-ALP1V_1_2118_14786_18132	
GGACAGAAAGACCCTATGAAGCTTTACTGTAACTTGAGATTGGTTTCGGGTTTTATTTGCGCAGAATAGGTGGGAGGCTATGAAAAAATACTTGTGGGTGTTTTGGAGCCATCAGTGAGATACCACTCTTGTAAAACTAGAAATCTAACTTTACACCATTATCTGGTTAAAAGACAGTCTCAGGCGGGCAGTTTGACTGGGGCGGTCGCCTCCTAAAAGGTAACGGAGGCGTACAAAGGTTTCCTCAAATCGGTCAGACATCGATTGTAGAGCGTAAAGGCATATGGAAGCTTAACTGCGAGACCTACAAGTCGAGCAGAGACGAAAGTCGGTCTTAGTGATCTGGCGGTATTACGTGGAAAAGCCGCCACTCAACGGATAAAAGTTACTCTAGGGATAACAGGCTGA
>M03053_135_000000000-ALP1V_1_1103_2387_14336	
GGACAGAAAGACCCTATGAAGCTTTACTGTATCTTGGAATTGGGTTTGGTCTTTACTTGCGCAGGATAGGTGGGAGGCTTTGAAGATGATCTTGCGGGATCGTTGGAGCCACTGGTGAGATACCACTCTTGTAATGATAAAATCCTAACTTTGAACCGTTATCCGGTCAGAGAACAGTTTCAGGTGGGCAGTTTGACTGGGGCGGTCGCCTCCTAAAAGGTAACGGAGGTGTGCAAAGGTTCCCTCAGGCTGGACGGAAATCAGCCGTAGAGTGTAAAGGCAGAAGGGAGCTTGACTGCAAGACCTACAAGTCGAGCAGGGGCGAAAGCCGGCCTTAGTGATCCGACGGTTCCGCGTGGAAGGGCCGTCGCTCAACGGATAAAAGTTACTCTAGGGATAACAGGCTGA
>M03053_135_000000000-ALP1V_1_1115_21046_2610	
GGACAGAAAGACCCTATGAAGCTTTACTGTAACTTGAGATTGAAATCGGACTTTATTTGCGCAGTATAGGTGGGAGACGTTGAAAGTAATCTTGCGGGAATACTGGAGTCATCAGTGAGATACCACTCTTGTAATGTTAGATTTCTAACTTTATATCATTAACTGGTTAAAGAACAGTCTCAGGCGGGCAGTTTGACTGGGGCGGTCGCCTCCCAAATGGTAACGGAGGCGCACAAAGGTTTCCTCTGAACGTGTAGAAATCGTATCTAGAGTGTAAAGGCATAAGGAAGCTTGACTGTGAGACCTACAAGTCAAGCAGGGACGAAAGTCGGTCTTAGTGATCTGACGGTGCTGAGTGGAAAGGCCGTCACTCAACGGATAAAAGTTACTCTAGGGATAACAGGCTGA
>M03053_135_000000000-ALP1V_1_2115_22646_23524	
GGACAGAAAGACCCTATGAAGCTTTACTGTAGCTTGATATTGGCTCCGGGCTTTGTTTGCGCAGGATAGGTGGGAGGCGTTGAAAGTGTTCTTGCGGGAAGATGTGAGCCATTGGTGAGATACCACTCTAACAATGCTAGGATTCTAACCCTATGTCGTTATCCGGCTAGGGGACAGTTTCAGGTGGTCAGTTTGACTGGGGCGGTCGCCTCCTAAAAGGTAACGGAGGCGTGCAAAGGTTCCCTCAGGCTGGTTGGAAATCAGTCGTAGAGTGTAAAGGCATAAGGGAGCTTGAGTGTGAGACCTACAAGTCGAACAAAGACGAAAGTCGGCTTTAGTGATCCGACGGTGCTGCGTGGAAAGGCCGTCGCTCAACGGATAAAAGTTACTCTAGGGATAACAGGCTGA
>M03053_135_000000000-ALP1V_1_1113_18479_9491	
GGACAGAAAGACCCTATGAAGCTTTACTGTAACTTGAGATTGGTTTCGGGTTTTATTTGCGCAGAATAGGTGGGAGGCTATGAAAAAATACTTGTGGGTGTTTTGGAGCCATCAGTGAGATACCACTCTTGTAAAACTAGAAATCTAACTTTACACCATTATCTGGTTAAAAGACAGTCTCAGGCGGGCAGTTTGACTGGGGCGGTCGCCTCCTAAAAGGTAACGGAGGCGTACAAAGGTTTCCTCAAATCGGTCAGACATCGATTGTAGAGCGTAAAGGCATATGGAAGCTTAACTGCGAGACCTACAAGTCGAGCAGAGACGAAAGTCGGTCTTAGTGATCTGGCGGTATTACGTGGAAAAGCCGCCACTCAACGGATAAAAGTTACTCTAGGGATAACAGGCTGA
>M03053_135_000000000-ALP1V_1_1103_15894_11361	
GGACAAAAAGACCCTATGCAGCTTTACTGTAACCTGAAATTGAAATTGGACTTTATTCGCGCAGTATAGGTGGGAAGCGTTGAAAATATTCTTGCGGGAATATTGGAGCTATCAGTGAGATACCACTCTTGTAATGTTAGATTTCTAACTTTGAACCATTATCTGGTCAGAGAACAGTTTCAGGCGGGCAGTTTGACTGGGGCGGTCGCCTCCCAAACGGTAACGGAGGCGTACAAAGGTTTCCTCTGAACGTGTAGAAATCGTATCTAGAGTGTAAAGGCATAAGGAAGCTTGACTGTGAGACCTACAAGTCGAGCAGGGACGAAAGTCGGTCTTAGTGATCTGACGGTACTGAGTGGAAAGGCCGTCACTCAACGGATAAAAGTTACTCTAGGGATAACAGGCTGA
>M03053_135_000000000-ALP1V_1_1113_4481_7608	
GGACAAAAAGACCCTATGAAGCTTTACTGTAACTTGAGATTGGTTTCGGGTTTTATTTGCGCAGAATAGGTGGGAGGCTATGAAAAAATACTTGTGGGTGTTTTGGAGCCATCAGTGAGATACCACTCTTGTAAAACTAGAAATCTAACTTTACACCATTATCTGGTTAAAAGACAGTCTCAGGCGGGCAGTTTGACTGGGGCGGTCGCCTCCTAAAAGGTAACGGAGGCGTACAAAGGTTTCCTCAAATCGGTCAGACATCGATTGTAGAGCGTAAAGGCATATGGAAGCTTAACTGCGAGACCTACAAGTCGAGCAGAGACGAAAGTCGGTCTTAGTGATCTGGCGGTATTACGTGGAAAAGCCGCCACTCAACGGATAAAAGTTACTCTAGGGATAACAGGCTGA
>M03053_135_000000000-ALP1V_1_1106_18251_17790	
GGACAGAAAGACCCTATGCAGCTTTACTGTAGCTTGGTATTGTGTTCGGTCTCTGAATGCGCAGGATAGGTGGGAGGCATTGATGATTAGCTCGTGGGTTAATCGGAGCCACTGGTGAGATACCACTCTTTCAGAGATAGAATTCTAACTTTCACCCGTTATCCGGGGAGAGGACAGTATCAGGTGGGCAGTTTGACTGGGGCGGTCGCCTCCTAAAAGGTAACGGAGGCGTGCAAAGGTTCCCTCAGGCTGGTTGGAAATCAGCCGACGAGTGCAAAGGCAGAAGGGAGCTTGACTGTGAGACCTACAAGTCGAACAGGGACGAAAGTCGGCCTTAGTGATCCGACGGTTCTGTGTGGAAGGGCCGTCGCTCAACGGATAAAAGTTACTCTAGGGATAACAGGCTGA
>M03053_135_000000000-ALP1V_1_2114_12647_7774	
GGACAGAAAGACCCTATGCAGCTTTACTGTAACTTGAGATTGGTTTCGGGTTTTATTTGCGCAGAATAGGTGGGAGGCTATGAAAAAATACTTGTGGGTGTTTTGGAGCCATCAGTGAGATACCACTCTTGTAAAACTAGAAATCTAACTTTACACCATTATCTGGTTAAAAGACAGTCTCAGGCGGGCAGTTTGACTGGGGCGGTCGCCTCCTAAAAGGTAACGGAGGCGTACAAAGGTTTCCTCAAATCGGTCAGACATCGATTGTAGAGCGTAAAGGCATATGGAAGCTTAACTGCGAGACCTACAAGTCGAGCAGAGACGAAAGTCGGTCTTAGTGATCTGGCGGTATTACGTGGAAAAGCCGCCACTCAACGGATAAAAGTTACTCTAGGGATAACAGGCTGA
>M03053_135_000000000-ALP1V_1_2106_16095_23015	
GGACAAAAAGACCCTATGCAGCTTTACTGTAACTTGAAATTGAAATTGGACTTTATTCGCGCAGTATAGGTGGGAAGCGTTGAAAATACTCTTGCGGGAGTATTGGAGCTATCAGTGAGATACCACTCTTGTAATGTTAGATTTCTAACTTTGAACCATTATCTGGTCAGAGGACAGTTTCAGGCGGGCAGTTTGACTGGGGCGGTCGCCTCCCAAACGGTAACGGAGGCGTACAAAGGTTTCCTCTGAACGTGTAGAAATCGTATCTAGAGTGTAAAGGCATAAGGAAGCTTGACTGTGAGACCTACAAGTCGAGCAGGGACGAAAGTCGGTCTTAGTGATCTGACGGTACTGAGTGGAAAGGCCGTCACTCAACGGATAAAAGTTACTCTAGGGATAACAGGCTGA
>M03053_135_000000000-ALP1V_1_2109_24655_23551	
GGACAAAAAGACCCTATGAAGCTTTACTGTATCTTGGAATTGGGTTTGGTCTTTGCTTGCGCAGGATAGGTGGGAGGCTTTGAAGATGGTCTTGCGGGATCATTGGAGCCACTGGTGAGATACCACTCTAGTAATGATAAAATCCTAACTTTGAACCGTTATCCGGTCAAAGAACAGTTTCAGGTGGGCAGTTTGACTGGGGCGGTCGCCTCCTAAAAGGTAACGGAGGCGTGCAAAGGTTCTCTCAGGCTGGTTGGACATCAGTCGTAGAGTGTAAAGGCATAAGGAAGCTTGATTGTGAGACCTACAAGTCGAACAAAGACGAAAGTCGGCCTTAGTGATCCGACGGTTCCGAGTGGAAGGGCCGTCGCTCAACGGATAAAAGTTACTCTAGGGATAACAGGCTGA
>M03053_135_000000000-ALP1V_1_2116_23095_16235	
GGACAGAAAGACCCTATGAAGCTTTACTGTAGCTTGGTATTGTGCCCGGGCTCTGAATGCGCAGGATAGGTGGGAGACGTTGATCTCATGGTTGCGGCTATGAGTTAGTCACTGGTGAGATACCACTCTTTCAGAGCTAGGGTTCTAACGTTCACCCGTTATCCGGGGAGCGGACAGTATCAGGTGGGCAGTTTGACTGGGGCGGTCGCCTCCTAAAAGGTAACGGAGGCGCACAAAGGTTTCCTCAGGCTGGTTGGAAATCAGCCGACGAGTGCAAAGGCAGAAGGGAGCTTGACCGTGAGACCTACAAGTCGAACAGGGACGAAAGTCGGTTTTAGTGATCCGACGGTTCTGAGTGGAAGGGCCGTCGCTCAACGGATAAAAGTTACTCTAGGGATAACAGGCTGA
>M03053_135_000000000-ALP1V_1_1101_25508_6468	
GGACAAAAAGACCCTATGCAGCTTTACTGTAGCTTGGTATTGTGCCCGGGCTCTGAATGCGCAGGATAGGTGGGAGACGTTGAAGCAGTGCTTGCGGGTGCTGCTGAGCCAATGGTGAGATACCACCCTTTCAGAGCTAGGGTTCTAACGTTCACCCGTTATCCGGGGAGCGGACAGTATCAGGTGGGCAGTTTGACTGGGGCGGTCGCCTCCTAAAAGGTAACGGAGGCGCGCAAAGGTTTCCTCAGGCTGGTTGGAAATCAGCCGACGAGTGCAAAAGCAGAAGGAAGCTTGACTGTGAGACCTACAAGTCGAACAGGGACGAAAGTCGGCTTTAGTGATCCGACGGTTCTGAGTGGAAGGGCCGTCGCTCAACGGATAAAAGTTACTCTAGGGATAACAGGCTGA
>M03053_135_000000000-ALP1V_1_1115_2205_14080	
GGACAGAAAGACCCTATGCAGCTTTACTGTATCTTGGAATTGGGTTTGGTCTTTGCTTGCGCAGGATAGGTGGGAGGCTTTGAAGGCAATCTTGCGGGATTGCTGGAGCCACTGGTGAGATACCACTCTTGTAATGATAAAATCCTAACTTTGAACCGTTATCCGGTCAGAGAACAGTTTCAGGTGGGCAGTTTGACTGGGGCGGTCGCCTCCTAAAAGGTAACGGAGGCGTGCAAAGGTTCCCTCAGGCTGGTTGGACATCAGTCGTAGAGTGTAAAGGCATAAGGGAGCTTGACCGCAAGACTTACAAGTCGAGCAGAGACGAAAGTCGGCCTTAGTGATCCGACGGTTCCGAGTGGAAGGGCCGTCGCTCAACGGATAAAAGTTACTCTAGGGATAACAGGCTGA
>M03053_135_000000000-ALP1V_1_2115_11682_14873	
GGACAGAAAGACCCTATGCAGCTTTACTGTAACCTGAAATTGAAATTGGACTTTATTCGCGCAGTATAGGTGGGAAGCGTTGAAAATATTCTTGCGGGAATATTGGAGCTATCAGTGAGATACCACTCTTGTAATGTTAGATTTCTAACTTTGAACCATTATCTGGTCAGAGAACAGTTTCAGGCGGGCAGTTTGACTGGGGCGGTCGCCTCCCAAACGGTAACGGAGGCGTACAAAGGTTTCCTCTGAACGTGTAGAAATCGTATCTAGAGTGTAAAGGCATAAGGAAGCTTGACTGTGAGACCTACAAGTCGAGCAGGGACGAAAGTCGGTCTTAGTGATCTGACGGTACTGAGTGGAAAGGCCGTCACTCAACGGATAAAAGTTACTCTAGGGATAACAGGCTGA
>M03053_135_000000000-ALP1V_1_1103_28084_13336	
GGACAGAAAGACCCTATGCAGCTTTACTGTAACTTGAGATTGGTTTCGGGTTTTATTTGCGCAGAATAGGTGGGAGGCTATGAAAAAATACTTGTGGGTGTTTTGGAGCCATCAGTGAGATACCACTCTTGTAAAACTAGAAATCTAACTTTACACCATTATCTGGTTAAAAGACAGTCTCAGGCGGGCAGTTTGACTGGGGCGGTCGCCTCCTAAAAGGTAACGGAGGCGTACAAAGGTTTCCTCAAATCGGTCAGACATCGATTGTAGAGCGTAAAGGCATATGGAAGCTTAACTGCGAGACCTACAAGTCGAGCAGAGACGAAAGTCGGTCTTAGTGATCTGGCGGTATTACGTGGAAAAGCCGCCACTCAACGGATAAAAGTTACTCTAGGGATAACAGGCTGA
>M03053_135_000000000-ALP1V_1_1101_7910_9065	
GGACAGAAAGACCCTATGAAGCTTTACTGTAACCTGGAATTGCTTTCAAGCTTATTTTGCGCAGCTTAGGTGGGAGGCTACGAACCTTTTCTTCCGGGAAGAGGGGAGCCATCAGTGAGATACCACTCTTGGTAAGCTAGAAAGCTCAGTCTTAACCGTTATCCGGTAAGATGACAGTTTCAGGCGGGCAGTTTGACTGGGGCAGTCACCTCCCAAAAGGTAATGGAGGTGCACAAAGGTTCCCTCAGGTTGGACGGAAATCAACCATAGAGTGTAAAAGCATAAGGGAGCTTGACTGCGAGACTGACATGTCAAGCAGAGACGAAAGTCGGTCTTAGTGATCCGACGGTGCTGCGTGGAAAGGCCGTCGCTCAACGGATAAAAGTTACTCTAGGGATAACAGGCTGA
>M03053_135_000000000-ALP1V_1_1116_19918_12758	
GGACAAAAAGACCCTATGCAGCTTTACTGTATCCTGATATTGAATTTTGATTATATTTGCGCAGTATAGGTGGGAGACTATGATAGTGTTCTTGCGGGGACAAAGGAGTCATCAGTGAGATACCACTCTTGTATAATTGAACTTCTAACTTCATACCGTTAGCCGGTTGAAAGACAGTTTCAGGTGGGCAGTTTGACTGGGGCGGTCGCCTCCCAAAAGGTAACGGAGGCGTACAAAGGTTCCCTCAGATCGGTCAGAAATCGATCTTAGAGTGTAAAGGCAAAAGGGTGCTTAACTGTGAGACAAACAAGTCGAGCAGAGACGAAAGTCGGTCTTAGTGATCTGACGATGCTGTGTGGAAAGGTCGTCACTCAACGGATAAAAGTTACTCTAGGGATAACAGGCTGA
>M03053_135_000000000-ALP1V_1_2103_12709_19553	
GGACAGAAAGACCCTATGCAGCTTTACTGTAGCTTGAAATTGTTGTCGAGTATATCGTGTGCAGCTTAGGTGGGAGGCGTTGATTCTTAGCCACAAGGTTAGGTGGAGCCACTAGTGAGATACCACTCTCGATATATTCAGCATCTCATCATACACTTTTAGCAAGTTATGAGACAGTTTTAGGTGGGCAGTTTGACTGGGGCGGTCGCCTCCTAAAAGGTAACGGAGGCGCACAAAGGTATCCTCAAGCTGTTTAGAAATCAGCTGTGGCGTGTAAAGGCATAAGGATGCTTGACTGCAAGACTTACAAGTCGAGCAGGGACGAAAGTCGGTCTTAGTGATCCGACGGTTCCGTGTGGAAGGGCCGTCGCTCAACGGATAAAAGTTACTCTAGGGATAACAGGCTGA
>M03053_135_000000000-ALP1V_1_1112_10792_8680	
GGACAGAAAGACCCTATGAAGCTTTACTGTAGCTTGGTATTGTGCCCGGGCTCTGAATGCGCAGGATAGGTGGGAGACGTTGATCTCATGGTTGCGGCTATGAGTTAGTCACTGGTGAGATACCACTCTTTCAGAGCTAGGGTTCTAACGTTCACCCGTTATCCGGGGAGCGGACAGTATCAGGTGGGCAGTTTGACTGGGGCGGTCGCCTCCTAAAAGGTAACGGAGGCGTACAAAGGTTTTCTCAGACTGGTCGGAAATCAGTCGTAGAGTGTAAAGGCATAAGAAAGCTTGATTGTGAGACCTGCAAGTCGAACAAAGACGAAAGTCGGCTTTAGTGATCCGACGGTTCCGAGTGGAAGGGCCGTCGCTCAACGGATAAAAGTTACTCTAGGGATAACAGGCTGA
>M03053_135_000000000-ALP1V_1_2110_19664_22937	
GGACAAAAAGACCCTATGCAGCTTTACTGTAACTTGAAATTGAAATTGGACTTTATTCGCGCAGTATAGGTGGGAGGCTTTGATGATATTCTTGCGGGAATATCGGAGCCATACGTGAGATACCACTCTTCTAATGTTAGATTTCTAACTTTGAACCATTATCTGGTCAAAAGACAGTCTCAGGCGGGCAGTTTGACTGGGGCGGTCGCCTCCTAAAAGGTAACGGAGGCGTACAAAGGTTTCCTCAAATCGGTCAGACATCGATTGTAGAGCGTAAAGGCATATGGAAGCTTAACTGCGAGACCTACAAGTCGAGCAGAGACGAAAGTCGGTCTTAGTGATCTGGCGGTATTACGTGGAAAAGCCGCCACTCAACGGATAAAAGTTACTCTAGGGATAACAGGCTGA
>M03053_135_000000000-ALP1V_1_2105_19780_14819	
GGACAGAAAGACCCTATGAAGCTTTACTGTAACTTGAGATTGGTTTCGGGTTTTATTTGCGCAGAATAGGTGGGAGGCTATGAAAAAATACTTGTGGGTGTTTTGGAGCCATCAGTGAGATACCACTCTTGTAAAACTAGAAATCTAACTTTACACCATTATCTGGTTAAAAGACAGTCTCAGGCGGGCAGTTTGACTGGGGCGGTCGCCTCCTAAAAGGTAACGGAGGCGTACAAAGGTTTCCTCAAATCGGTCAGACATCGATTGTAGAGCGTAAAGGCATATGGAAGCTTAACTGCGAGACCTACAAGTCGAGCAGAGACGAAAGTCGGTCTTAGTGATCTGGCGGTATTACGTGGAAAAGCCGCCACTCAACGGATAAAAGTTACTCTAGGGATAACAGGCTGA
>M03053_135_000000000-ALP1V_1_2116_23202_3923	
GGACAGAAAGACCCTATGCAGCTTTACTGTATCTTGGAATTGGGTTTGGTCTTTACTTGCGCAGGATAGGTGGGAGGCTTTGAAGATGATCTTGCGGGATCGTTGGAGCCACTGGTGAGATACCACTCTTGTAATGATAAAATCCTAACTTTGAACCGTTATCCGGTCAGAGAACAGTTTCAGGTGGGCAGTTTGACTGGGGCGGTCGCCTCCTAAAAGGTAACGGAGGCGTGCAAAGGTTCCCTCAGGCTGGTTGGACATCAGTCGTAGAGTGTAAAGGCATAAGGGAGCTTGACTGCGAGACCAACAAGTCGAGCAGAGACGAAAGTCGGCCTTAGTGATCCGGCGCTTCCGAGTGGAAGGGGCGTCGCTCAACGGATAAAAGTTACTCTAGGGATAACAGGCTGA
>M03053_135_000000000-ALP1V_1_2117_23742_18160	
GGACAGAAAGACCCTATGCAGCTTTACTGTAGCTTGATATTGGCTCCGGGCTTTGTTTGCGCAGGATAGGTGGGAGGCGTTGATTATTTTCTTGCGGGAAAGTATGAGCCATTGGTGAGATACCACTCTAACAATGCTAGGATTCTAACCCTACACCGTTATCCGGTTAGGGGACAGTTTCAGGTGGTCAGTTTGACTGGGGCGGTCGCCTCCTAAAAGGTAACGGAGGCGTGCAAAGGTTTCCTCAGACTGGTCGGAAATCAGTCGTAGAGTGTAAAGGCATAAGGAAGCTTGATTGTAAGACTTACAAGTCGAACAAAGACGAAAGTCGGCCTTAGTGATCCGACGGTTCCGAGTGGAAGGGCCGTCGCTCAACGGATAAAAGTTACTCTAGGGATAACAGGCTGA
>M03053_135_000000000-ALP1V_1_1106_26124_10027	
GGACAAAAAGACCCTATGCAGCTTTACTGTAGCTTGATATTGGCTCCGGGCTTTGTTTGCGCAGGATAGGTGGGAGGCGTTGAAAATTTTCTTGCGGGAAGATTGGAGCCGTTGGTGAGATACCACTCTAACAATGCTAGGATTCTAACCCTACACCGTTATCCGGTTAGGGGACAGTTTCAGGTGGTCAGTTTGACTGGGGCGGTCGCCTCCCAAAAGGTAACGGAGGCGTGCAAAGGTTTCCTCAGGCTGGTCGGAAATCAGTCGTAGAGTGTAAAGGCATAAGGAAGCTTGATTGTGAGACCTACAAGTCGAACAAAGACGAAAGTCGGCCTTAGTGATCCGACGGTTCCGAGTGGAAGGGCCGTCGCTCAACGGATAAAAGTTACTCTAGGGATAACAGGCTGA
>M03053_135_000000000-ALP1V_1_2113_17051_8844	
GGACAGAAAGACCCTATGAAGCTTTACTGTAACTTGAAATTGAAATTGGACTTTAGTCGCGCAGTATAGGTGGGAGGCTTTGAAGACACTCTTGTGGGAGTGTTGGAGCCGTAAGTGAGATACCACTCTTCTAATGTTAGATTTCTAACTTTGAACCATTATCTGGTCAAAAAACAGTTTCAGGCGGGCAGTTTGACTGGGGCGGTCGCCTCCCAAATGGTAACGGAGGCGTACAAAGGTTTCCTCTGAACGGGTAGAAATCGTATCTAGAGTGTAAAGGCATAAGGAAGCTTGATTGTGAGACCTACAAGTCGAACAAAGACGAAAGTCGGCCTTAGTGATCCGACGGTTCCGAGTGGAAGGGCCGTCGCTCAACGGATAAAAGTTACTCTAGGGATAACAGGCTGA
>M03053_135_000000000-ALP1V_1_1107_18782_19393	
GGACAGAAAGACCCTATGCAGCTTTACTGTAGCTTGATATTGGCTCCGGGCTTTGTTTGCGCAGGATAGGTGGGAGGCGTTGAAAATTTTCTTGCGGGGAAATTGGAGCCGTTGGTGAGATACCACTCTAACAATGCTAGGATTCTAACCCTATACCGTTATCCGGTTAGGGGACAGTTTCAGGTGGTCAGTTTGACTGGGGCGGTCGCCTCCCAAAAGGTAACGGAGGCGTGCAAAGGTTTCCTCAGGCTGGTCGGAAATCAGTCGTAGAGTGTAAAGGCATAAGGAAGCTTGATTGTTAGACCTACAAGTCGAACAAAGACGAAAGTCGGCCTTAGTGATCCGACGGTTCCGAGTGGAAGGGCCGTCGCTCAACGGATAAAAGTTACTCTAGGGATAACAGGCTGA
>M03053_135_000000000-ALP1V_1_2118_16342_11198	
GGACAGAAAGACCCTATGCAGCTTTACTGTAGCTTGATATTGGCTCCGGGCTTTGTTTGCGCAGGATAGGTGGGAGGCGTTGAAGATTTTCTTGCGGGGAGATTGGAGCCGTTGGTGAGATACCACTCTAACAATGCTAGGATTCTAACCCTATACCGTTATCCGGTTAGGGGACAGTTTCAGGTGGTCAGTTTGACTGGGGCGGTCGCCTCCCAAAAGGTAACGGAGGCGTGCAAAGGTTTCCTCAGGCTGGTCGGAAATCAGTCGTAGAGTGTAAAGGCATAAGGAAGCTTGATTGTGAGACCTACAAGTCGAACAAAGACGAAAGTCGGCCTTAGTGATCCGACGGTTCCGAGTGGAAGGGCCGTCGCTCAACGGATAAAAGTTACTCTAGGGATAACAGGCTGA
>M03053_135_000000000-ALP1V_1_1105_7317_8404	
GGACAAAAAGACCCTATGCAGCTTTACTGTAACTTGAGATTGGTTTCGGGTTTTATTTGCGCAGAATAGGTGGGAGGCTATGAAAAAATACTTGTGGGTGTTTTGGAGCCATCAGTGAGATACCACTCTTGTAAAACTAGAAATCTAACTTTACACCATTATCTGGTTAAAAGACAGTCTCAGGCGGGCAGTTTGACTGGGGCGGTCGCCTCCTAAAAGGTAACGGAGGCGTACAAAGGTTTCCTCAAATCGGTCAGACATCGATTGTAGAGCGTAAAGGCATATGGAAGCTTAACTGCGAGACCTACAAGTCGAGCAGAGACGAAAGTCGGTCTTAGTGATCTGGCGGTATTACGTGGAAAAGCCGCCACTCAACGGATAAAAGTTACTCTAGGGATAACAGGCTGA
>M03053_135_000000000-ALP1V_1_2109_23845_10595	
GGACAGAAAGACCCTATGCAGCTTTACTGTAGCTTGGTATTGTGCCCGGGCTCTGAATGCGCAGGATAGGTGGGAGACGTTGATCTCATGCTTGCGGGTATGAGTTAGTCACTGGTGAGATACCACTCTAACAAGGCTAGAATTCTAACCTTAGGTCGTTATCCGATTAAGGGACAGTTTTAGGTGGGCAGTTTGACTGGGGCGGTCGCCTCCTAAAAGGTAACGGAGGTGTGCAAAGGTTTCCTCAGGCTGGTTGGAAACCAACCGTAGAATGCAAAGGCATAAGGAGACTTGATTGTGAGACATACCGGTCAAGCAAAGATGAAAGTCGGTCTTAGTGATCCGACGGTTCCGAGTGGAAGGACCGTCGCTCAACGGATAAAAGTTACTCTAGGGATAACAGGCTGA
>M03053_135_000000000-ALP1V_1_2110_12965_18253	
GGACAGAAAGACCCTATGAAGCTTTACTGTAGCTTGGTATTGTGCCCGGGCTCTGAATGCGCAGGATAGGTGGGAGACGTTGATCTCGTGCTTGCGGGTACGAGTTAGTCACTGGTGAGATACCACTCTTTCAGAGCAAGGGTTCTAACGTTCACCCGTTATCCGGTTAGGGGACAGTTTCAGGTGGTCAGTTTGACTGGGGCGGTCGCCTCCCAAAAGGTAACGGAGGCGTGCAAAGGTTTCCTCAGACTGGTCGGAAATCAGTCGTAGAGTGTAAAGGCATAAGGAAGCTTGATTGTTAGACCTACAAGTCGAACAAAGACGAAAGTCGGCCTTAGTGATCCGACGGTTCCGAGTGGAAGGGCCGTCGCTCAACGGATAAAAGTTACTCTAGGGATAACAGGCTGA
>M03053_135_000000000-ALP1V_1_2103_17221_20472	
GGACAAAAAGACCCTATGCAGCTTTACTGTAGCTTGATATTGGCTCCGGGCTTTGTTTGCGCAGGATAGGTGGGAGGCGTTGAAAATTTTCTTGCGGGAAGATTGGAGCCGTTGGTGAGATACCACTCTAACAATGCTAGGATTCTAACCCTACACCGTTATCCGGTTAGGGGACAGTTTCAGGTGGTCAGTTTGACTGGGGCGGTCGCCTCCCAAAAGGTAACGGAGGCGTGCAAAGGTTTCCTCAGGCTGGTCGGAAATCAGTCGTAGAGTGTAAAGGCATAAGGAAGCTTGATTGTGAGACCTACAAGTCGAACAAAGACGAAAGTCGGCCTTAGTGATCCGACGGTTCCGAGTGGAAGGGCCGTCGCTCAACGGATAAAAGTTACTCTAGGGATAACAGGCTGA
>M03053_135_000000000-ALP1V_1_1102_17836_19043	
GGACAAAAAGACCCTATGCAGCTTTACTGTAACCTGGAATTGCTCTCAAGCTTATCTTGCGCAGCTTAGGTGGGAGGCTATGAACCTTTTCTTCTGGGAAGAGGGGAGCCATCAGTGAGATACCACTCTTGGTAAGCTAGAGCGCTCAGTCTTCACCGTCATCCGGTAAGACGACAGTTTCAGGCGGGCAGTTTGACTGGGGCAGTCACCTCCCAAAAGGTAATGGAGGTGTGCAAAGGTTCCCTCAGGCTGGACGGAAATCAGCCATAGAGTGTAAAAGCATAAGGGAGCTTGACTGCGAGACTGACATGTCAAGCAGAGACGAAAGTCGGCTTTAGTGATCCGACGGTGCTGTGTGGAAAGGCCGTCGCTCAACGGATAAAAGTTACTCTAGGGATAACAGGCTGA
>M03053_135_000000000-ALP1V_1_1112_18833_2636	
GGACAGAAAGACCCTATGCAGCTTTACTGTAACTTGAGATTGGTTTCGGGTTTTATTTGCGCAGAATAGGTGGGAGGCTATGAAAAAATACTTGTGGGTGTTTTGGAGCCATCAGTGAGATACCACTCTTGTAAAACTAGAAATCTAACTTTACACCATTATCTGGTTAAAAGACAGTCTCAGGCGGGCAGTTTGACTGGGGCGGTCGCCTCCTAAAAGGTAACGGAGGCGTACAAAGGTTTCCTCAAATCGGTCAGACATCGATTGTAGAGCGTAAAGGCATATGGAAGCTTAACTGCGAGACCTACAAGTCGAGCAGAGACGAAAGTCGGTCTTAGTGATCTGGCGGTATTACGTGGAAAAGCCGCCACTCAACGGATAAAAGTTACTCTAGGGATAACAGGCTGA
>M03053_135_000000000-ALP1V_1_1119_9252_13926	
GGACAAAAAGACCCTATGCAGCTTTACTGTATCCTGATATTGAATTTTGATTATATTTGCGCAGTATAGGTGGGAGACTATGATAGTGTTCTTGCGGGGACAAAGGAGTCATCAGTGAGATACCACTCTTGTATAATTGAACTTCTAACTTCATACCGTTAGCCGGTTGAAAGACAGTTTCAGGTGGGCAGTTTGACTGGGGCGGTCGCCTCCCAAAAGGTAACGGGGGCGTACAAAGGTTTCCTCAAATCGGTCAGACATCGATTGTAGAGCGTAAAGGCATATGGAAGCTTAACTGCGAGACCTACAAGTCGAGCAGAGACGAAAGTCGGTCTTAGTGATCTGGCGGTATTACGTGGAAAAGCCGCCACTCAACGGATAAAAGTTACTCTAGGGATAACAGGCTGA
>M03053_135_000000000-ALP1V_1_1118_11371_5454	
GGACAGAAAGACCCTATGCAGCCTTACTGTAACCTGAGATTGGTTTCGGGTTTTATTTGCGCAGTATAGGTGGGAGGCTATGAAAAAATTCTTGCGGGAATTTTGGAGCCATCAGTGAGATACCACTCTTGTAAAACTAGAAATCTAACTTTACACCATTATCTGGTTAAAAGACAGTCTCAGGCGGGCAGTTTGACTGGGGCGGTCGCCTCCCAAAAGGTAACGGAGGCGTACAAAGGTTTCCTCAAATCGGTCAGACATCGATTGTAGAGCGTAAAGGCATATGGAAGCTTAACTGCGAGACCTACAAGTCGAGCAGAGACGAAAGTCGGTCTTAGTGATCTGACGGTATTGTGTGGAAAAGCCGTCACTCAACGGATAAAAGTTACTCTAGGGATAACAGGCTGA
>M03053_135_000000000-ALP1V_1_2119_16166_10724	
GGACAGAAAGACCCTATGAAGCTTTACTGTATCTTGGAATTGGGTTTGGTCTTTACTTGCGCAGGATAGGTGGGAGGCTTTGAAGATGATCTTGCGGGATCGTTGGAGCCACTGGTGAGATACCACTCTTGTAATGATAAAATCCTAACTTTGAACCGTTATCCGGTCAGAGAACAGTTTCAGGTGGGCAGTTTGACTGGGGCGGTCGCCTCCTAAAAGGTAACGGAGGCGTGCAAAGGTTCCCTCAGGCTGGTTGGACATCAGTCGTAGAGTGTAAAGGCATAAGGGAGCTCGACTGCGAGACCAACAAGTCGAGCAGAGACGAAAGTCGGCCTTAGTGATCCGGCGCTTCCGAGTGGAAGGGGCGTCGCTCAACGGATAAAAGTTACTCTAGGGATAACAGGCTGA
>M03053_135_000000000-ALP1V_1_1104_9072_13075	
GGACAGAAAGACCCTATGAAGCTTTACTGTAGCTTGGTATTGTGCCCGGGCTCTGAATGCGCAGGATAGGTGGGAGACGTTGATCTCATGCTTGCGGGTATGAGTTAGTCACTGGTGAGATACCACTCTTTCAGAGCTAGGGTTCTAACGTTCACCCGTTATCCGGGGAGCGGACAGTATCAGGTGGGCAGTTTGACTGGGGCGGTCGCCTCCTAAAAGGTAACGGAGGCGTACAAAGGTTTCCTCAAATCGGTCAGACATCGATTGTAGAGCGTAAAGGCATATGGAAGCTTAACTGCGAGACCTACAAGTCGAGCAGAGACGAAAGTCGGTCTTAGTGATCTGGCGGTATTACGTGGAAAAGCCGCCACTCAACGGATAAAAGTTACTCTAGGGATAACAGGCTGA
>M03053_135_000000000-ALP1V_1_1109_13784_5242	
GGACAGAAAGACCCTATGCAGCTTTACTGTATCTTGGAATTGGGTTTGGTCTTTGCTTGCGCAGGATAGGTGGGAGGCTTTGAAGATGGTCTTGCGGGATCATTGGAGCCACTGGTGAGATACCACTCTAGTAATGATAAAATCCTAACTTTGAACCGTTATCCGGTCAAAGAACAGTTTCAGGTGGGCAGTTTGACTGGGGCGGTCGCCTCCTAAAAGGTAACGGAGGCGTGCAAAGGTTCCCTCAGGCTGGTTGGACATCAGTCGTAGAGTGTAAAGGCATAAGGGAGCTTGACTGCGAGACCTACAAGTCGAGCAGAGACGAAAGTCGGCCTTAGTGATCCGACGGTTCCGAGTGGGAGGGCCGTCGCTCAACGGATAAAAGTTACTCTAGGGATAACAGGCTGA
>M03053_135_000000000-ALP1V_1_2114_24233_19721	
GGACAAAAAGACCCTATGAAGCTTTACTGTAACTTGAGATTGGTTTCGGGTTTTATTTGCGCAGAATAGGTGGGAGGCTATGAAAAAATACTTGTGGGTGTTTTGGAGCCATCAGTGAGATACCACTCTTGTAAAACTAGAAATCTAACTTTACACCATTATCTGGTTAAAAGACAGTCTCAGGCGGGCAGTTTGACTGGGGCGGTCGCCTCCTAAAAGGTAACGGAGGCGTACAAAGGTTTCCTCAAATCGGTCAGACATCGATTGTAGAGCGTAAAGGCATATGGAAGCTTAACTGCGAGACCTACAAGTCGAACAGGGACGAAAGTCGGTCTTAGTGATCTGACGGTACTGAGTGGAAAGGCCGTCACTCAACGGATAAAAGTTACTCTAGGGATAACAGGCTGA
>M03053_135_000000000-ALP1V_1_2108_18161_21049	
GGACAGAAAGACCCTATGAAGCTTTACTGTAACTTGAGATTGGTTTCGGGTTTTATTTGCGCAGAATAGGTGGGAGGCTATGAAAAAATACTTGTGGGTGTTTTGGAGCCATCAGTGAGATACCACTCTTGTAAAACTAGAAATCTAACTTTACACCATTATCTGGTTAAAAGACAGTCTCAGGCGGGCAGTTTGACTGGGGCGGTCGCCTCCTAAAAGGTAACGGAGGCGTACAAAGGTTTCCTCAAATCGGTCAGACATCGATTGTAGAGCGTAAAGGCATATGGAAGCTTAACTGCGAGACCTACAAGTCGAGCAGAGACGAAAGTCGGTCTTAGTGATCTGGCGGTATTACGTGGAAAAGCCGCCACTCAACGGATAAAAGTTACTCTAGGGATAACAGGCTGA
>M03053_135_000000000-ALP1V_1_2114_10117_10489	
GGACAGAAAGACCCTATGCAGCTTTACTGTAACTTGAGATTGGTTTCGGGTTTTATTTGCGCAGTATAGGTGGGAGGCTATGAAAAAATTCTTGCGGGAATTTTGGAGCCATCAGTGAGATACCACTCTTGTAAAACTAGAAATCTAACTTTACACCATTATCTGGTTAAAAGACAGTCTCAGGCGGGCAGTTTGACTGGGGCGGTCGCCTCCCAAAAGGTAACGGAGGCGTACAAAGGTTTCCTCAAATCGGTCAGACATCGATTGTAGAGCGTAAAGGCATATGGAAGCTTAACTGCGAGACCTACAAGTCGAGCAGAGACGAAAGTCGGTCTTAGTGATCTGACGGTATTGTGTGGAAAAGCCGTCACTCAACGGATAAAAGTTACTCTAGGGATAACAGGCTGA
>M03053_135_000000000-ALP1V_1_1101_2414_16925	
GGACAGAAAGACCCTATGCAGCTTTACTGTAACTTGAGATTGGTTTCGGGTTTTATTTGCGCAGAATAGGTGGGAGGCTATGAAAAAATACTTGTGGGTGTTTTGGAGCCATCAGTGAGATACCACTCTTGTAAAACTAGAAATCTAACTTTACACCATTATCTGGTTAAAAGACAGTCTCAGGCGGGCAGTTTGACTGGGGCGGTCGCCTCCTAAAAGGTAACGGAGGCGTACAAAGGTTTCCTCAAATCGGTCAGACATCGATTGTAGAGCGTAAAGGCATATGGAAGCTTAACTGCGAGACCTACAAGTCGAGCAGAGACGAAAGTCGGTCTTAGTGATCTGGCGGTATTACGTGGAAAAGCCGCCACTCAACGGATAAAAGTTACTCTAGGGATAACAGGCTGA
>M03053_135_000000000-ALP1V_1_1102_20599_4253	
GGACAGAAAGACCCTATGCAGCTTTACTGTAACTTGAGATTGGTTTCGGGTTTTATTTGCGCAGAATAGGTGGGAGGCTATGAAAAAATACTTGTGGGTGTTTTGGAGCCATCAGTGAGATACCACTCTTGTAAAACTAGAAATCTAACTTTACACCATTATCTGGTTAAAAGACAGTCTCAGGCGGGCAGTTTGACTGGGGCGGTCGCCTCCTAAAAGGTAACGGAGGCGTACAAAGGTTTCCTCAAATCGGTCAGACATCGATTGTAGAGCGTAAAGGCATATGGAAGCTTAACTGCGAGACCTACAAGTCGAGCAGAGACGAAAGTCGGTCTTAGTGATCTGGCGGTATTACGTGGAAAAGCCGCCACTCAACGGATAAAAGTTACTCTAGGGATAACAGGCTGA
>M03053_135_000000000-ALP1V_1_1111_8757_4431	
GGACAAAAAGACCCTATGCAGCTTTACTGTAACTTGAGATTGGTTTCGGGTTTTATTTGCGCAGAATAGGTGGGAGGCTATGAAAAAATACTTGTGGGTGTTTTGGAGCCATCAGTGAGATACCACTCTTGTAAAACTAGAAATCTAACTTTACACCATTATCTGGTTAAAAGACAGTCTCAGGCGGGCAGTTTGACTGGGGCGGTCGCCTCCTAAAAGGTAACGGAGGCGTACAAAGGTTTCCTCAAATCGGTCAGACATCGATTGTAGAGCGTAAAGGCATATGGAAGCTTAACTGCGAGACCTACAAGTCGAGCAGAGACGAAAGTCGGTCTTAGTGATCTGGCGGTATTACGTGGAAAAGCCGCCACTCAACGGATAAAAGTTACTCTAGGGATAACAGGCTGA
>M03053_135_000000000-ALP1V_1_1113_6431_9331	
GGACAGAAAGACCCTATGCAGCTTTACTGTAACCTGGAATTGCTTTCAAGCTTATTTTGCGCAGCTTAGGTGGGAGGCTACGAACCTTTTCTTCCGGGAAGAGGGGAGCCATCAGTGAGATACCACTCTTGGTAAGCTAGAAAGCTCAGTCTTAACCGTTATCCGGTAAGACGACAGTTTCAGGCGGGCAGTTTGACTGGGGCAGTCACCTCCCAAAAGGTAATGGAGGTGCACAAAGGTTCCCTCAGGTTGGACGGAAATCAACCATAGAGTGTAAAAGCATAAGGGAGCTTGACTGCGAGACTGACATGTCAAGCAGAGACGAAAGTCGGTTTTAGTGATCCGACGGTGCTGCGTGGAAAGGCCGTCGCTCAACGGATAAAAGTTACTCTAGGGATAACAGGCTGA
>M03053_135_000000000-ALP1V_1_1106_8396_23132	
GGACAGAAAGACCCTATGCAGCTTTACTGTAGCTTGGTATTGTGCCCGGGCTCTGAATGCGCAGGATAGGTGGGAGACGTTGATCTCATGCTTGCGGGTATGAGTTAGTCACTGGTGAGATACCACTCTTTCAGAGCTAGGGTTCTAACGTTCACCCGTTATCCGGGGAGCGGACAGTATCAGGTGGGCAGTTTGACTGGGGCGGTCGCCTCCTAAAAGGTAACGGAGGCGCACAAAGGTTTCCTCAGGCTGGTTGGAAATCAGCTGACGAGTGCAAAAGCAGAAGGAAGCTTGACTGTGAGACCTACAAGTCGAACAGGGACGAAAGTCGGTTTTAGTGATCCGACGGTTCTGAGTGGAAGGGCCGTCGCTCAACGGATAAAAGTTACTCTAGGGATAACAGGCTGA
>M03053_135_000000000-ALP1V_1_2101_14103_9751	
GGACAAAAAGACCCTATGCAGCTTTACTGTAACCTGAAATTGAAATTGGACTTTATTCGCGCAGTATAGGTGGGAAGCGTTGAAAATATTCTTGCGGGAATATTGGAGCTATCAGTGAGATACCACTCTTGTAATGTTAGATTTCTAACTTTGAACCATTATCTGGTCAGAGAACAGTTTCAGGCGGGCAGTTTGACTGGGGCGGTCGCCTCCCAAACGGTAACGGAGGCGTACAAAGGTTTCCTCTGAACGTGTAGAAATCGTATCTAGAGTGTAAAGGCATAAGGAAGCTTGACTGTGAGACCTACAAGTCGAGCAGGGACGAAAGTCGGTCTTAGTGATCTGACGGTACTGAGTGGAAAGGCCGTCACTCAACGGATAAAAGTTACTCTAGGGATAACAGGCTGA
>M03053_135_000000000-ALP1V_1_1107_11201_20698	
GGACAGAAAGACCCTATGCAGCTTTACTGTAGCTTGATATTGGCTCCGGGCTTTGTTTGCGCAGGATAGGTGGGAGGCGTTGAAAACTTTCTCGTGGGAAGGTTGGAGCCGTTGGTGAGATACCACTCTAACAATGCTAGGATTCTAACCCTACACCGTTATCCGGTTAGGGGACAGTTTCAGGTGGTCAGTTTGACTGGGGCGGTCGCCTCCTAAAAGGTAACGGAGGCGTGCAAAGGTTTCCTCAGGCTGGTCGGAAATCAGTCGTAGAGTGTAAAGGCATAAGGAAGCTTGATTGTGAGACCTACAAGTCGAACAAAGACGAAAGTCGGCCTTAGTGATCCGACGGTACCGAGTGGAAGGGCCGTCGCTCAACGGATAAAAGTTACTCTAGGGATAACAGGCTGA
>M03053_135_000000000-ALP1V_1_2103_19334_1193	
GGACAAAAAGACCCTATGCAGCTTTACTGTAGCTTGAGATTGGCTCCGGGCTTTATTTGCGCAGGATAGGTGGGAGGCGTTGAAAATTTCCTTGCGGGGGAATTTGAGCCATTGGTGAGATACCACTCTAATAAAGCTAGGATTCTAACCCTATACCGTTATCCGGTTAGGGAACAGTCTCAGGTGGTCAGTTTGACTGGGGCGGTCGCCTCCTAAAAGGTAACGGAGGCGTGCAAAGGTTTCCTCAGACTGGTCGGAAATCAGTCGAAGAGTGTAAAGGCATAAGGAAGCTTGATTGTGAGACCTACAAGTCGAACAAAGACGAAAGTCGGCCTTAGTGATCCGGCGGTACCAAGTGGAAGGGCCGTCGCTCAACGGATAAAAGTTACTCTAGGGATAACAGGCTGA
>M03053_135_000000000-ALP1V_1_1109_2760_14707	
GGACAAAAAGACCCTATGCAGCTTTACTGTAACTTGAGATTGGTTTCGGGTTTTATTTGCGCAGTATAGGTGGGAGGCTATGAAAAAATTCTTGCGGGAATTTTGGAGCCATCAGTGAGATACCACTCTTGTAAAACTAGAAATCTAACTTTACACCATTATCTGGTTAAAAGACAGTCTCAGGCGGGCAGTTTGACTGGGGCGGTCGCCTCCCAAAAGGTAACGGAGGCGTACAAAGGTTTCCTCAAATCGGTCAGACATCGATTGTAGAGCGTAAAGGCATATGGAAGCTTAACTGCGAGACCTACAAGTCGAGCAGAGACGAAAGTCGGTCTTAGTGATCTGACGGTATTGTGTGGAAAAGCCGTCACTCAACGGATAAAAGTTACTCTAGGGATAACAGGCTGA
>M03053_135_000000000-ALP1V_1_1116_11179_2320	
GGACAAAAAGACCCTATGCAGCTTTACTGTAACTTGAGATTGGTTTCGGGTTCTATTTGCGCAGAATAGGTGGGAGGCTATGAAAAAATACTTGTGGGTGTTTTGGAGCCATCAGTGAGATACCACTCTTGTAAAACTAGAAATCTAACTTTACACCATTATCTGGTTAAAAGACAGTCTCAGGCGGGCAGTTTGACTGGGGCGGTCGCCTCCTAAAAGGTAACGGAGGCGTACAAAGGTTTCCTCAAATCGGTCAGACATCGATTGTAGAGCGTAAAGGCATATGGAAGCTTAACTGCGAGACCTACAAGTCGAGCAGAGACGAAAGTCGGTCTTAGTGATCTGGCGGTATTACGTGGAAAAGCCGCCACTCAACGGATAAAAGTTACTCTAGGGATAACAGGCTGA
>M03053_135_000000000-ALP1V_1_2102_11045_11192	
GGACAGAAAGACCCTATGCAGCTTTACTTTAACCTAGAGTTGTAACCTTTTTTTACCTGTGCAAAATAGGTGGGAGGGAGAAATGTAATCCCCCAAGTGAGATACCACTCTTTTGAAATTAGGATTGCTTACAATAACATAGTTCTTAAACTCTATTGGACCGCTCGTGGGGGTCAGTTTGACTGGGGCGGTCGCCTCCTAAAGTGTAACGGAGGCGTACAAAGGTTTCCTCTGAACGGTTAGAAATCGTATCTAGAGTGTAAAGGCATAAGGAAGCTTGACTGTGAGACCTACAAGTCGAGCAGGGACGAAAGTCGGTCTTAGTGATCTGACGGTACTGAGTGGAAAGGCCGTCACTCAACGGATAAAAGTTACTCTAGGGATAACAGGCTGA
>M03053_135_000000000-ALP1V_1_1108_6570_17166	
GGACAGAAAGACCCTATGCAGCTTTACTGTAGCTTGAGATGGCTCCGGGCTTTGTTTGCGCAGGATAGGTGGGAGGCGTTGATAACTTTCTCGTGGGAAGGTTGGAGCCACTGGTGAGATACCACTCTAACAATGCTAGGATTCTAACCCTATGTCGTTATCCGGCTAGGGGACAGTTTCAGGTGGTCAGTTTGACTGGGGCGGTCGCCTCCTAAAAGGTAACGGAGGCGTGCAAAGGTTTCCTCAGGCTGGTCGGAAATCAGTCGTAGAGTGTAAAGGCAAAAGGGAGCTTGATCGTGAGACCTACAAGTCGAACAAAGACGAAAGTCGGCCTTAGTGATCCGGCGGTACCGAGTGGAAGGGCCGTCGCTCAACGGATAAAAGTTACTCTAGGGATAACAGGCTGA
>M03053_135_000000000-ALP1V_1_2107_28198_10219	
GGACAGAAAGACCCTATGCAGCTTCACTGTAACTTGAGATTGGTTTCGGGTTTTATTTGCGCAGTATAGGTGGGAGGCTATGAAAAAATTCTTGCGGGAATTTTGGAGCCATCAGTGAGATACCACTCTTGTAAAACTAGAAATCTAACTTTACACCATTATCTGGTTAAAAGACAGTCTCAGGCGGGCAGTTTGACTGGGGCGGTCGCCTCCTAAAAGGTAACGGAGGCGTACAAAGGTTTCCTCAAATCGGTCAGACATCGATTGTAGAGCGTAAAGGCATATGGAAGCTTAACTGCGAGACCTACAAGTCGAGCAGAGACGAAAGTCGGTCTTAGTGATCTGGCGGTATTACGTGGAAAAGCCGCCACTCAACGGATAAAAGTTACTCTAGGGATAACAGGCTGA
>M03053_135_000000000-ALP1V_1_2111_4230_14023	
GGACAAAAAGACCCTATGCAGCTTTACTGTAACTTGAGATTGGTTTCGGGTTTTATTTGCGCAGTATAGGTGGGAGGCTATGAAAAAATTCTTGCGGGAATTTTGGAGCCATCAGTGAGATACCACTCTTGTAAAACTAGAAATCTAACTTTACACCATTATCTGGTTAAAAGACAGTCTCAGGCGGGCAGTTTGACTGGGGCGGTCGCCTCCCAAAAGGTAACGGAGGCGTACAAAGGTTTCCTCAAATCGGTCAGACATCGATTGCAGAGCGTAAAGGCATATGGAAGCTTAACTGCGAGACCTACAAGTCGAGCAGAGACGAAAGTCGGTCTTAGTGATCTGACGGTATTGTGTGGAAAAGCCGTCACTCAACGGATAAAAGTTACTCTAGGGATAACAGGCTGA
>M03053_135_000000000-ALP1V_1_1106_19645_16469	
GGACAGAAAGACCCTATGCAGCTTTACTGTATCTTGGAATTGGGTTTGGTCTTTGCTTGCGCAGGATAGGTGGGAGGCTTTGAAGATGGTCTTGCGGGATCATTGGAGCCACTAGTGAGATACCACTCTAGTAATGATAAAATCCTAACTTTGAACCGTTATCCGGTCAAAGAACAGTTTCAGGTGGGCAGTTTGACTGGGGCGGTCGCCTCCTAAAAGGTAACGGAGGCGTGCAAAGGTTCCCTCAGGCTGGTTGGACATCAGTCGTAGAGTGTAAAGGCATAAGGGAGCTTGACTGCGAGACCTACAAGTCGAGCAGAGACGAAAGTCGGCCTTAGTGATCCGACGGTTCCGAGTGGAAGGGCCGTCGCTCAACGGATAAAAGTTACTCTAGGGATAACAGGCTGA
>M03053_135_000000000-ALP1V_1_1102_14103_8882	
GGACAGAAAGACCCTATGCAGCTTTACTGTAACTTGAGATTGGTTTCGGGTTTTATTTGCGCAGAATAGGTGGGAGGCTATGAAAAAATACTTGAGGGTGTTTTGGAGCCATCAGTGAGATACCACTCTTGTAAAACTAGAAATCTAACTTTACACCATTATCTGGTTAAAAGACAGTCTCAGGCGGGCAGTTTGACTGGGGCGGTCGCCTCCTAAAAGGTAACGGAGGCGTACAAAGGTTTCCTCAGATCGTATAGAAATCGATCGTAGAGTGTAAAGGCATAAGGAAGCTTGACTGCGAGACCTACAAGTCGAGCAGAGACGAAAGTCGGTCTTAGTGATCCGACGATACTGAGTGGAAAGGTCGTCGCTCAACGGATAAAAGTTACTCTAGGGATAACAGGCTGA
>M03053_135_000000000-ALP1V_1_2104_24651_6373	
GGACAAAAAGACCCTATGCAGCTTTACTGTAACTTGAGATTGGTTTCGGGTTTTATTTGCGCAGAATAGGTGGGAGGCTATGAAAAAATACTTGTGGGTGTTTTGGAGCCATCAGTGAGATACCACTCTTGTAAAACTAGAAATCTAACTTTACACCATTATCTGGTTAAAAGACAGTCTCAGGCGGGCAGTTTGACTGGGGCGGTCGCCTCCTAAAAGGTAACGGAGGCGTACAAAGGTTTCCTCAAATCGGTCAGACATCGATTGTAGAGCGTAAAGGCATATGGAAGCTTAACTGCGAGACCTACAAGTCGAGCAGAGACGAAAGTCGGTCTTAGTGATCTGGCGGTATTACGTGGAAAAGCCGCCACTCAACGGATAAAAGTTACTCTAGGGATAACAGGCTGA
>M03053_135_000000000-ALP1V_1_1119_28633_11440	
GGACAAAAAGACCCTATGCAGCTTTACTGTAGCTTGGTATTGTGCCCGGGCTCTGAATGCGCAGGATAGGTGGGAGACGTTGATCTCATGGTTGCGGCTATGAGTTAGTCACTGGTGAGATACCACTCTTTCAGAGCTAGGGTTCTAACGTTCACCCGTTATCCGGGGAGCGGACAGTATCAGGTGGGCAGTTTGACTGGGGCGGTCGCCTCCTAAAAGGTAACGGAGGCGCACAAAGGTTTCCTCAGGCTGGTTGGAAATCAGCTGACGAGTGCAAAAGCAGAAGGAAGCTTGACTGTGAGACCTACAAGTCGAACAGGGACGAAAGTCGGTTTTAGTGATCCGACGGTTCTGAGTGGAAGGGCCGTCGCTCAACGGATAAAAGTTACTCTAGGGATAACAGGCTGA
>M03053_135_000000000-ALP1V_1_1104_8568_18776	
GGACAGAAAGACCCTATGCAGCTTTACTGTAACCTGAAATTGAAATTGGACTTTATTTGCGCAGTATAGGTGGGAGGCGTTGAGTTAATTCTTGCGGGAATTTAGGAGCCATCAGTGAGATACCACTCTGGTAATGTTAGATTTCTAACTTTGTGTCATAATCTGGTCAAGGAACAGTTTCAGGCGGGCAGTTTGACTGGGGCGGTCGCCTCCCAAATGGTAACGGAGGCGTACAAAGGTTTCCTCTGAACGTGTAGAAATCGTATCTAGAGTGTAAAGGCATAAGGAAGCTTGACCGTGAGACCTACAAGTCGAGCAGGGACGAAAGTCGGTCTTAGTGATCTGACGGTGCTGAGTGGAAAGGCCGTCACTCAACGGATAAAAGTTACTCTAGGGATAACAGGCTGA
>M03053_135_000000000-ALP1V_1_1108_5232_8363	
GGACAGAAAGACCCTATGCAGCTTTACTGTAGCTTGGTATTGTGCTCGGGCTCGCAATGCGCAGGATAGGTGGGAGGCTTTGATCCATTGCTTGTGGGTGATGGTGAGCCACTGGTGAGATACCACTCTTTGCGAGCTAGGGTTCTAACGGTTACCCGTTATCCGGGAACCGGACAGTATCTGGTGGGCAGTTTGACTGGGGCGGTCGCCTCCTAAAAGGTAACGGAGGCGCGCAAAGGTTTCCTCAGGCTGGTTGGAAATCAGCTGACGAGTGCAAAGGCAGAAGGGAGCTTGACTGTGAGACCTACAAGTCGAACAGGGACGAAAGTCGGCCTTAGTGATCCGACGGTTCTGTGTGGAAGGGCCGTCGCTCAACGGATAAAAGTTACTCTAGGGATAACAGGCTGA
>M03053_135_000000000-ALP1V_1_2103_10938_19989	
GGACAGAAAGACCCTATGAAGCTTTACTGTAACTTGAGATTGGTTTCGGGTTTTATTTGCGCAGAATAGGTGGGAGGCTATGAAAAAATACTTGTGGGTGTTTTGGAGCCATCAGTGAGATACCACTCTTGTAAAACTAGAAATCTAACTTTACACCATTATCTGGTTAAAAGACAGTCTCAGGCGGGCAGTTTGACTGGGGCGGTCGCCTCCTAAAAGGTAACGGAGGCGTACAAAGGTTTCCTCAAATCGGTCAGACATCGATTGTAGAGCGTAAGGGCATATGGAAGCTTAACTGCGAGACCTACAAGTCGAGCAGAGACGAAAGTCGGTCTTAGTGATCTGGCGGTATTACGTGGAAAAGCCGCCACTCAACGGATAAAAGTTACTCTAGGGATAACAGGCTGA
>M03053_135_000000000-ALP1V_1_2102_11540_19598	
GGACAGAAAGACCCTATGCAGCTTTACTGTAACTTGAGATTGGTTTCGGGTTTTATTTGCGCAGAATAGGTGGGAGGCTATGAAAAAATACTTGTGGGTGTTTTGGAGCCATCAGTGAGATACCACTCTTGTAAAACTAGAAATCTAACTTTACACCATTATCTGGTTAAAAGACAGTCTCAGGCGGGCAGTTTGACTGGGGCGGTCGCCTCCTAAAAGGTAACGGAGGCGTACAAAGGTTTCCTCAAATCGGTCAGACATCGATTGTAGAGCGTAAAGGCATATGGAAGCTTAACTGCGAGACCTACAAGTCGAGCAGAGACGAAAGTCGGTCTTAGTGATCTGGCGGTATTACGTGGAAAAGCCGCCACTCAACGGATAAAAGTTACTCTAGGGATAACAGGCTGA
>M03053_135_000000000-ALP1V_1_2115_25500_17916	
GGACAGAAAGACCCTATGAAGCTTTACTGTAGTTTGAGATTGGGCTCGGGCTTTTCTTGCGCAGCTTAGGTGGGAGGCTTAGATCCTATTCTTTTGGGAATAGAGGAGCCGTCAGTGAGATACCACTCTAGGAAGGCTAGAGTCCTAAGGGTGATCCCTTTGCGGGACACCTAACAGTCTCAGATGGGCAGTTTGACTGGGGCGGTCGCCTCCTAAAAGGTAACGGAGGCGTGCAAAGGTTCCCTCAGACTGGACGGAAATCAGTCGTAGAGTGTAAAGGCAGAAGGGAGCTTGACTGCGAGACTGACACGTCAAGCAGGGGCGAAAGCCGGCCTTAGTGATCCGACGGTTCCGTGTGGAAGGGCCGTCGCTCAACGGATAAAAGTTACTCTAGGGATAACAGGCTGA
>M03053_135_000000000-ALP1V_1_1115_23053_7217	
GGACAGAAAGACCCTATGCAGCTTTACTGTAGCTTGGTATTGTGTCCGGGCTCTGAATGCGCAGGATAGGTGGGAGATGTTGATCTCGTGCTCGTGGGTACGAGGGAGTCAATGGTGAGATACCACTCTTTCAGAGCTAGGATTCTAACGTTCACCCGTTATCCGGGGAGCGGACAGTATCAGGCGGGCAGTTTGACTGGGGCGGTCGCCTCCCAAATGGTAACGGAGGCGTACAAAGGTTTCCTCTGAACGGGTAGAAATCGTATCTAGAGTGTAAAGGCATAAGGAAGCTTGACTGTGAGACCTACAAGTCGAACAGGGACGAAAGTCGGTCTTAGTGATCTGACGGTACTGAGTGGAAAGGCCGTCACTCAACGGATAAAAGTTACTCTAGGGATAACAGGCTGA
>M03053_135_000000000-ALP1V_1_1109_17232_14429	
GGACAAAAAGACCCTATGAAGCTTTACTGTATCCTGATATTGAATTTTGATTATATTTGCGCAGTATAGGTGGGAGACGTTAATAGTACTCTTGCGGGAGTAAAGTAGTCATCAGTGAGATACCACTCTTGTATAATTGGACTTCTAACTTCATACCGTAAGCCGGTTGAAGAACAGTTTCAGGTGGGCAGTTTGACTGGGGCGGTCGCCTCCCAAAAGGTAACGGAGGCGCACAAAGGTTCCCTCAGATCGGTCAGAAATCGATCGTAGAGTGTAAAGGCAAAAGGGAGCTTAACGGTGAGACAAACAAGTCGAGCAGAGACGAAAGTCGGTCTTAGTGATCTGACGATGCTGTGTGGAAAGGTCGTCACTCAACGGATAAAAGTTACTCTAGGGATAACAGGCTGA
>M03053_135_000000000-ALP1V_1_2115_20327_11650	
GGACAGAAAGACCCTATGAAGCTTTACTGTAACTTGAGATTGGTTTCGGGTTTTATTTGCGCAGTATAGGTGGGAGGCTATGAAAAAATTCTTGCGGGAATTTTGGAGCCATCAGTGAGATACCACTCTTGTAAAACTAGAAATCTAACTTTACACCATTATCTGGTTAAAAGACAGTCTCAGGCGGGCAGTTTGACTGGGGCGGTCGCCTCCTAAAAGGTAACGGAGGCGTACAAAGGTTTCCTCAAATCGGTCAGACATCGATTGTAGAGCGTAAAGGCATATGGAAGCTTAACTGCGAGACCTACAAGTCGAACAGGGACGAAAGTCGGTTTTAGTGATCCGACGGTTCTGAGTGGAAGGGCCGTCGCTCAACGGATAAAAGTTACTCTAGGGATAACAGGCTGA
>M03053_135_000000000-ALP1V_1_1117_2990_8331	
GGACAGAAAGACCCTATGAAGCTTTACTGTAACTTGAGATTGGTTTCGGGTTTTATTTGCGCAGAATAGGTGGGAGGCTATGAAAAAATACTTGTGGGTGTTTTGGAGCCATCAGTGAGATACCACTCTTGTAAAACTAGAAATCTAACTTTACACCATTATCTGGTTAAAAGACAGTCTCAGGCGGGCAGTTTGACTGGGGCGGTCGCCTCCTAAAAGGTAACGGAGGCGTACAAAGGTTTCCTCAAATCGGTCAGACATCGATTGTAGAGCGTAAAGGCATATGGAAGCTTAACTGCGAGACCTACAAGTCGAGCAGAGACGAAAGTCGGTCTTAGTGATCTGGCGGTAGTACGTGGAAAAGCCGCCACTCAACGGATAAAAGTTACTCTAGGGATAACAGGCTGA
>M03053_135_000000000-ALP1V_1_1114_12892_6139	
GGACAAAAAGACCCTATGCAGCTTTACTGTAACCTGGAATTGCTCTCAAGCTTATCTTGCGCAGCTTAGGTGGGAGGCTATGAACCTTTTCTTCTGGGAAGAGGGGAGCCATCAGTGAGATACCACTCTTGGTAAGCTAGAGCGCTCAGTCTTCACCGTCATCCGGTAAGACGACAGTTTCAGGCGGGCAGTTTGACTGGGGCAGTCACCTCCCAAAAGGTAATGGAGGTGTGCAAAGGTTCCCTCAGGCTGGACGGAAATCAGCCATAGAGTGTAAAAGCATAAGGGAGCTTGACTGCGAGACTGACATGTCAAGCAGAGACGAAAGTCGGCTTTAGTGATCCGACGGTGCTGTGTGGAAAGGCCGTCGCTCAACGGATAAAAGTTACTCTAGGGATAACAGGCTGA
>M03053_135_000000000-ALP1V_1_2116_25390_10419	
GGACAGAAAGACCCTATGCAGCTTTACTGTAGCTTGATATTGGCTCCGGGCTTTGTTTGCGCAGGATAGGTGGGAGGCGTTGAGAATCTTCTCGTGGGAAGATGGGAGCCGTTGGTGAGATACCACTCTAACAATGCTAGGATTCTAACCCTACACCGTTATCCGGTTAGGGGACAGTTTCAGGTGGTCAGTTTGACTGGGGCGGTCGCCTCCCAAAAAGTAACGGAGGCGTGCAAAGGTTTCCTCAGGCTGGTCGGAAATCAGTCGTAGAGTGTAAAGGCATAAGGAAGCTTGATTGTGAGACCTACAAGTCGAACAAAGACGAAAGTCGGCCTTAGTGATCCGACGGTTCCGAGTGGAAGGGCCGTCGCTCAACGGATAAAAGTTACTCTAGGGATAACAGGCTGA
>M03053_135_000000000-ALP1V_1_2105_28077_10670	
GGACAAAAAGACCCTATGCAGCTTTACTGTAACCTGGAATTGCTCTCAAGCTTATCTTGCGCAGCTTAGGTGGGAGGCTATGAACCTTTTCTTCTGGGAAGAGGGGGGCCATCAGTGAGATACCACTCTTGGTAAGCTAGAGCGCTCAGTCTTCACCGTCATCCGGTAAGACGACAGTTTCAGGCGGGCAGTTTGACTGGGGCAGTCACCTCCCAAAAGGTAATGGAGGTGTGCAAAGGTTCCCTCAGGCTGGACGGAGATCAGCCATAGAGTGTAAAAGCATAAGGGAGCTTGACTGCGAGACTGACATGTCAAGCAGAGACGAAAGTCGGCTTTAGTGATCCGACGGTGCTGTGTGGAAAGGCCGTCGCTCAACGGATAAAAGTTACTCTAGGGATAACAGGCTGA
>M03053_135_000000000-ALP1V_1_2112_16261_7021	
GGACAGAAAGACCCTATGCAGCTTTACTGTAACTTGAGATTGGTTTCGGGTTTTATTTGCGCAGAATAGGTGGGAGGCTATGAAAAAATACTTGTGGGTGTTTTGGAGCCATCAGTGAGATACCACTCTTGTAAAACTAGAAATCTAACTTTACACCATTATCTGGTTAAAAGACAGTCTCAGGCGGGCAGTTTGACTGGGGCGGTCGCCTCCCAAAAGGTAACGGAGGCGTACAAAGGTTTCCTCAAATCGGTCAGACATCGATTGTAGAGCGTAAAGGCATATGGAAGCTTAACTGCGAGACCTACAAGTCGAGCAGAGACGAAAGTCGGTCTTAGTGATCTGGCGGTATTACGTGGAAGAGCCGTCACTCAACGGATAAAAGTTACTCTAGGGATAACAGGCTGA
>M03053_135_000000000-ALP1V_1_1112_7097_6893	
GGACAGAAAGACCCTATGAAGCTTTACTGTAACCTGGAATTGCTCTCAAGCTTATCTTGCGCCTTAGGTGGGAGGCTATGAACCTTTTCTTCTGGGAAGAGGGGAGCCATCAGTGAGATACCTCTCTTGGTAAGCTAGAGCGCTCAGTCTTCACCGTCATCCGGTAGACGACAGTTTCAGGCGGGCAGTTTGACTGGGGCAGTCACCTCCCAAAAGGTAATGGAGGTGTGCAAAGGTTCCCTCAGGCTGGACGGAAATCAGCCATAGAGTGTAAAAGCATAAGGGAGCTTGACCGCGAGACTGACATGTCAAGCAGAGACGAAAGTCGGCTTTAGTGATCCGACGGTGCTGTGTGGAAAGGCCGTCGCTCAACGGATAAAAGTTACTCTAGGGATAACAGGCTGA
>M03053_135_000000000-ALP1V_1_2102_21817_6830	
GGACAGAAAGACCCTATGCAGCTTTACTGTAACTTGAGATTGGTTTCGGGTTTTATTTGCGCAGAATAGGTGGGAGGCTATGAAAAAATACTTGTGGGTGTTTTGGAGCCATCAGTGAGATACCACTCTTGTAAAACTAGAAATCTAACTTTACACCATTATCTGGTTAAAAGACAGTCTCAGGCGGGCAGTTTGACTGGGGCGGTCGCCTCCTAAAAGGTAACGGAGGCGTACAAAGGTTTCCTCAAATCGGTCAGACATCGATTGTAGAGCGTAAAGGCATATGGAAGCTTAACTGCGAGACCTACAAGTCGAGCAGAGACGAAAGTCGGTCTTAGTGATCTGGCGGTATTACGTGGAAAAGCCGCCACTCAACGGATAAAAGTTACTCTAGGGATAACAGGCTGA
>M03053_135_000000000-ALP1V_1_2104_18686_15495	
GGACAGAAAGACCCTATGCAGCTTTACTTTAACCTAGAGTTGTAACCTTTTTTTATCTGTGCAAAATAGGTGGGAGGGAGAAATGTAATCCCCCAAGTGAGATACCACTCTTTTGAAATTAGGATTGCTTACAATAACATAGTTCTTAAACTCTATTGGACCGCTCGTGGGGGTCAGTTTGACTGGGGCGGTCGCCTCCTAAAGTGTAACGGAGGCGTGCAAAGGTCTCCTCAAATTGGTCGGAAATCAATTGTGGAGTGGAAAGACATATGGAGGCTTGATTGCAAAGTTGACTGGCTGCGCAAAGATGAGAATCGGCCTTAATGATCCGATATGGCTGAGTGGAAGGTATATCGCTAAACGGATAAAAGTTACTCTAGGGATAACAGGCTGA
>M03053_135_000000000-ALP1V_1_1111_11672_5352	
GGACAGAAAGACCCTATGCAGCTTTACTGTATCTTGGAATTGGGTTTGGTCTTTACTTGCGCAGGATAGGTGGGAGGCTTTGAAGATGATCTTGCGGGATCGTTGGAGCCACTGGTGAGATACCACTCTTGTAACGATAAAATCCTAACTTTGAACCGTTATCCGGTCAGAGAACAGTTTCAGGTGGGCAGTTTGACTGGGGCGGTCGCCTCCTAAAGTGTAACGGAGGCGTGCAAAGGTCTCCTCAAATTGGTCGGAAATCAATTGTGGAGTGGAAAGACATATGGAGGCTTGATTGCAAAGTTGACTGGCTGCGCAAAGATGAGAATCGGCCTTAATGATCCGATATGGCTGAGTGGAAGGTATATCGCTAAACGGATAAAAGTTACTCTAGGGATAACAGGCTGA
>M03053_135_000000000-ALP1V_1_1115_20008_15281	
GGACAGAAAGACCCTATGCAGCTTTACTGTAGCTTGATATTGGCTCCGGGCTTTGTTTGCGCAGGATAGGTGGGAGGCGTTGAAAATTTTCTCGTGGGAAGATTGGAGCCGTTGGTGAGATACCACTCTAACAATGCTAGGATTCTAACCCTACACCGTTATCCGGTTAGGGGACAGTTTCAGGTGGTCAGTTTGACTGGGGCGGTCACCTCCCAAAAGGTAACGGAGGCGTGCAAAGGTTTCCTCAGGCTGGTCGGAAATCAGTCGTAGAGTGTAAAGGCATAAGGAAGCTTGATTGTGAGACCTACAAGTCGAACAAAGACGAAAGTCGGCCTTAGTGATCCGACGGCTCCGAGTGGAAGGGCCGTCGCTCAACGGATAAAAGTTACTCTAGGGATAACAGGCTGA
>M03053_135_000000000-ALP1V_1_2110_16073_6993	
GGACAGAAAGACCCTATGCAGCTTTACTGTAACTTGAGATTGGTTTCGGGTTTTATTTGCGCAGAATAGGTAGGAGGCTATGAAAAAATACTTGTGGGTGTTTTGGAGCCATCAGTGAGATACCACTCTTGTAAAACTAGAAATCTAACTTTACACCATTATCTGGTTAAAAGACAGTCTCAGGCGGGCAGTTTGACTGGGGCGGTCGCCTCCCAAAAGGTAACGGAGGCGTACAAAGGTTTCCTCAAATCGGTCAGACATCGATTGTAGAGCGTAAAGGCATATGGAAGCTTAACTGCGAGACCTACAAGTCGAGCAGAGACGAAAGTCGGTCTTAGTGATCTGACGGTATTGTGTGGAAAAGCCGTCACTCAACGGATAAAAGTTACTCTAGGGATAACAGGCTGA
>M03053_135_000000000-ALP1V_1_2116_16725_5756	
GGACAGAAAGACCCTATGCAGCTTTACTTTAACCTAGAGTTGTAACCTTTTTTTATCTGTGCAAAATAGGTGGGAGGGAGAAATGTAATCCCCCAAGTGAGATACCACTCTTCTGAAATTAGGATTGCTTACAATAACATAGTTCTTAAACTCTATTGGACCGCTCGTGGGGGTCAGTTTGACTGGGGCGGTCGCCTCCTAAAGTGTAACGGAGGCGTGCAAAGGTCTCCTCAAATTGGTCGGAAATCAATTGTGGAGTGGAAAGACATATGGAGGCTTGATTGCAAAGTTGACTGGCTGCGCAAAGATGAGAATCGGCCTTAATGATCCGATATGGCTGAGCGGAAGGTATATCGCTAAACGGATAAAAGTTACTCTAGGGATAACAGGCTGA
>M03053_135_000000000-ALP1V_1_2111_16907_5310	
GGACAGAAAGACCCTATGCAGCTTTACTGTAACTTGAGATTGGTTTCGGGTTTTATTTGCGCAGTATAGGTGGGAGGCTATGGAAAAATTCTTGCGGGAATTTTGGAGCCATCAGTGAGATACCACTCTTGTAAAACTAGAAATCTAACTTTACACCATTATCTGGTTAAAAGACAGTCTCAGGCGGGCAGTTTGACTGGGGCGGTCGCCTCCCAAAAGGTAACGGAGGCGTACAAAGGTTTCCTCAAATCGGTCAGACATCGATTGTAGAGCGTAAAGGCATATGGAAGCTTAACTGCGAGACCTACAAGTCGAGCAGAGACGAAAGTCGGTCTTAGTGATCTGACGGTATTGTGTGGAAAAGCCGTCACTCAACGGATAAAAGTTACTCTAGGGATAACAGGCTGA
>M03053_135_000000000-ALP1V_1_2104_4094_15896	
GGACAAAAAGACCCTATGCAGCTTTACTGTAACTTGAGATTGGTTTCGGGTTTTATTTGCGCAGTATAGGTGGGAGGCTATGAAAAAATTCTTGCGGGAATTTTGGAGCCATCAGTGAGATACCACTCTTGTAAAACTAGAAATCTAACTTTACACCATTATCTGGTTAAAAGACAGTCTCAGGCGGGCAGTTTGACTGGGGCGGTCGCCTCCCAAAAGGTAACGGAGGCGTACAAAGGTTTCCTCAAATCGGTCAGACATCGATTGTAGAGCGTAAAGGCATATGGAAGCTTAACTGCGAGACCTACAAGTCGAGCAGAGACGAAAGTCGGTCTTAGTGATCTGACGGTATTGTGTGGAAAAGCCGTCACTCAACGGATAAAAGTTACTCTAGGGATAACAGGCTGA
>M03053_135_000000000-ALP1V_1_1118_8407_15093	
GGACAGAAAGACCCTATGCAGCTTTACTGTAGCTTGGTATTGTGCCCGGGCTCTGAATGCGCAGGATAGGTGGGAGACGTTGATCTCATGGTTGCGGCTATGAGTTAGTCACTGGTGAGATACCACTCTTTCAGAGCTAGGGTTCTAACGTTCACCCGTTATCCGGGGAGCGGACAGTATCAGGTGGGCAGTTTGACTGGGGCGGTCGCCTCCTAAAAGGTAACGGAGGCGCACAAAGGTTTCCTCAGGCTGGTTGGAAATCAGCTGACGAGTGCAAAAGCAGAAGGGAGCTTGACTGTGAGACCAACAAGTCGAACAGGGACGAAAGTCGGCTTTAGTGATCCGACGGTTCTGAGTGGAAGGGCCGTCGCTCAACGGATAAAAGTTACTCTAGGGATAACAGGCTGA
>M03053_135_000000000-ALP1V_1_2116_6763_18893	
GGACAGAAAGACCCTATGAAGCTTTACTGTATCTTGGAATTGGGTTTGGTCTTTACTTGCGCAGGATAGGTGGGAGGCTTTGAAGATGATCTTGCGGGATCGTTGGAGCCACTGGTGAGATACCACTCTTGTAATGATAAAATCCTAACTTTGAACCATTATCTGGTCAAAGGACAGTTTCAGGCGGGCAGTTTGACTGGGGCGATCGCCTCCCAAATGGTAACGGAGGCGTACAAAGGTTTCCTCTGAACGGGTAGAAATCGTATCTAGAGTGTAAAGGCATAAGGAAGCTTGACGGTGAGACCTACAAGTCGAACAGGGACGAAAGTCGGTCTTAGTGATCTGACGGTACTGAGTGGAAAGGCCGTCACTCAACGGATAAAAGTTACTCTAGGGATAACAGGCTGA
>M03053_135_000000000-ALP1V_1_1106_3946_11724	
GGACAAAAAGACCCTATGCAGCTTTACTGTAACTTGAGATTGGTTTCGGGTTTTATTTGCGCAGAATAGGTGGAGGCTATGAAAAAATACTTGTGGGTGTTTTGGAGCCATCAGTGAGATACCACTCTTGTAAAACTAGAAATCTAACTTTACACCATTATCTGGTTAAAAGACAGTCTCAGGCGGGCAGTTTGACTGGGGCGGTCGCCTCCTAAAAGGTAACGGAGGCGTACAAAGGTTTCCTCAAATCGGTCAGACATCGATTGTAGAGCGTAAAGGCATATGGAAGCTTAACTGCGAGACCTACAAGTCGAGCAGAGACGAAAGTCGGTCTTAGTGATCTGGCGGTATTACGTGGAAAAGCCGCCACTCAACGGATAAAAGTTACTCTAGGGATAACAGGCTGA
>M03053_135_000000000-ALP1V_1_1111_4663_17279	
GGACAGAAAGACCCTATGCAGCTTTACTGTAACTTGAAATTGAAATTGGACTTTATTCGCGCAGTATAGGTGGGAGGTGTTGATTATAATCTTGCGGGATTATTGGAGCCATCAGTGAGATACCACTCTTGTAATGTTAGATTTCTAACTTTGAATCATTATCTGGTCAAAGAACAGTTTCAGGCGGGCAGTTTGACTGGGGCGGTCGCCTCCCAAATGGTAACGGAGGCGTACAAAGGTTTCCTCTGAACGGGTAGAAATCGTATCTAGAGTGTAAAGGCATAAGGAAGCTTGACTGTGAGACCTACAAGTCGAGCAGGGACGAAAGTCGGTCTTAGTGATCTGACGGTGCTGAGTGGAAAGGCCGTCACTCAACGGATAAAAGTTACTCTAGGGATAACAGGCTGA
>M03053_135_000000000-ALP1V_1_1117_27675_14562	
GGACAGAAAGACCCTATGCAGCTTTACTGTATCTTGGAATTGGGTTTGGTCTTTACTTGCGCAGGATAGGTGGGAGGCTTTGAAGATGATCTTGCGGGATCGTTGGAGCCACTGGTGAGATACCACTCTTGTAATGATAAAATCCTAACTTTGAACCGTTATCCGGTCAGAGAACAGTTTCAGGTGGGCAGTTTGACTGGGGCGGTCGCCTCCTAAAAGGTAACGGAGGCGTGCAAAGGTTCCCTCAGGCTGGTTGGACATCAGTCGTAGAGTGTAAAAGCATAAGGGAGCTTGACTGCGAGACTGACATGTCAAGCAGAGACGAGAGTCGGTTTTAGTGATCCGACGGTGCTGCGTGGAAAGGCCGTCGCTCAACGGATAAAAGTTACTCTAGGGATAACAGGCTGA
>M03053_135_000000000-ALP1V_1_2103_22362_16978	
GGACAGAAAGACCCTATGAAGCTTTACTGTAACCTGGAATTGCTCTCAAGCTTATTTTGCGCAGCTTAGGTGGGAGGCTATGAACCTTTTCTTCTGGGAAGAGGGGAGCCATCAGTGAGATACCACTCTTGGTAAGCTAGAGCGCTCAGTCTTCACCGTCATCCGGTAAGACGACAGTTTCAGGCGGGCAGTTTGACTGGGGCAGTCACCTCCCAAAAGGTAATGGAGGTGTGCAAAGGTTCCCTCAGGCTGGACGGAAATCAGCCATAGAGTGTAAAAGCATAAGGGAGCTTGACTGCGAGACTGACATGTCAAGCAGAGACGAAAGTCGGCTTTAGTGATCAGACGGTGCTGTGTGGAAAGGCCGTCGCTCAACGGATAAAAGTTACTCTAGGGATAACAGGCTGA
>M03053_135_000000000-ALP1V_1_1117_3567_11445	
GGACAGAAAGACCCTATGAAGCTTTACTGTAACTTGAAATTGAAATTGGACTTTAGTCGCGCAGCATAGGTGGGAGGCGTTGATAATATTCTTGCGGGAATATTGGAGCTATCAGTGAGATACCACTCTTCTAATGTTAGATTTCTAACTTTGAACCATCATCTGGTCAAAGAACAGTTTCAGGCGGGCAGTTTGACTGGGGCGGTCGCCTCCCAAATGGTAACGGAGGCGTACAAAGGTTTCCTCTGAACGGGTAGAAATCGTATCTAGAGTGTAAAGGCATAAGGAAGCTTGACTGTGAGACCTACAAGTCGAACAGGGACGAAAGTCGGTCTTAGTGATCTGACGGTACTGAGTGGAAAGGCCGTCACTCAACGGATAAAAGTTACTCTAGGGATAACAGGCTGA
>M03053_135_000000000-ALP1V_1_1105_5125_13539	
GGACAGAAAGACCCTATGAAGCTTTACTGTAACTTGAGATTGGTTTCGGGTTTTATTTGCGCAGAATAGGTGGGAGGCTATGAAAAAATACTTGTGGGTGTTTTGGAGCCATCAGTGAGATACCACTCTTGTAAAACTAGAAATCTAACTTTACACCATTATCTGGTTAAAAGACAGTCTCAGGCGGGCAGTTTGACTGGGGCGGTCGCCTCCTAAAAGGTAACGGAGGCGTACAAAGGTTTCCTCAAATCGGTCAGACATCGATTGTAGAGCGTAAAGGCATATGGAAGCTTAACTGCGAGACCTACAAGTCGAGCAGAGACGAAAGTCGGTCTTAGTGATCTGGCGGTATTACGTGGAAAAGCCGCCACTCAACGGATAAAAGTTACTCTAGGGATAACAGGCTGA
>M03053_135_000000000-ALP1V_1_1112_7518_12895	
GGACAAAAAGACCCTATGCAGCTTTACTGTAGCTTGATATTGGCTCCGGGCTTTGTTTGCGCAGGATAGGTGGGAGGCGTTGAAAGTTTTCTTGCGGGAAGATTGGAGCCATTGGTGAGATACCACTCTAACAATGCTAGGATTCTAACCCTACACCGTTATCCGGTTAGGGGACAGTTTCAGGTGGTCAGTTTGACTGGGGCGGTCGCCTCCCAAAAGGTAACGGAGGCGTGCAAAGGTTTCCTCAGGCTGGTCGGAAATCAGTCGTAGAGTGTAAAGGCATAAGGAAGCTTGATTGTGAGACCTACAAGTCGAACAAAGACGAAAGTCGGCCTTAGTGATCCGACGGTTCCGAGTGGAAGGGCCGTCGCTCAACGGATAAAAGTTACTCTAGGGATAACAGGCTGA
>M03053_135_000000000-ALP1V_1_1114_25171_16842	
GGACAAAAAGACCCTATGAAGCTTTACTGTAACTTGAGATTGGTTTCGGGTTTTATTTGCGCAGAATAGGTGGGAGGCTATGAAAAAATACTTGTGGGTGTTTTGGAGCCATCAGTGAGATACCACTCTTGTAAAACTAGAAATCTAACTTTACACCATTATCTGGTTAAAAGACAGTCTCAGGCGGGCAGTTTGACTGGGGCGGTCGCCTCCTAAAAGGTAACGGAGGCGTACAAAGGTTTCCTCAAATCGGTCAGACATCGATTGTAGAGCGTAAAGGCATATGGAAGCTTAACTGCGAGACCTACAAGTCGAGCAGGGACGAAAGTCGGTCTTAGTGATCTGGCGGTATTACGTGGAAAAGCCGCCACTCAACGGATAAAAGTTACTCTAGGGATAACAGGCTGA
>M03053_135_000000000-ALP1V_1_2103_12306_13366	
GGACAAAAAGACCCTATGAAGCTTTACTGTAGCTTGATATTGGCTCCGGGCTTTGTTTGCGCAGGATAGGTGGGAGGCGTTGAAAATTTTCTTGCGGGAAGATTGGAGCCGTTGGTGAGATACCACTCTAACAATGCTAGGATTCTAACCCTACACCGTTATCCGGTTAGGGGACAGTTTCAGGTGGTCAGTTTGACTGGGGCGGTCGCCTCCCAAAAGGTAACGGAGGCGTGCAAAGGTTTCCTCAGGCTGGTCGGAAATCAGTCGTAGAGTGTAAAGGCATAAGGAAGCCTGATTGTAAGACTTACAAGTCAAACAAAGACGAAAGTCGGCCTTAGTGATCCGACGGTTCCGAGTGGAAGGGCCGTCGCTCAACGGATAAAAGTTACTCTAGGGATAACAGGCTGA
>M03053_135_000000000-ALP1V_1_1105_11189_13888	
GGACAGAAAGACCCTATGCAGCTTTACTGTAACTTGAGATTGGTTTCGGGTTTTATTTGCGCAGTATAGGTGGGAGGCTATGAAAAAATTCTTGCGGGAATTTTGGAGCCATCAGTGAGATACCACTCTTGTAAAACTAGAAATCTAACTTTACACCATTATCTGGTTAAAAGACAGTCTCAGGCGGGCAGTTTGACTGGGGCGGTCGCCTCCCAAAAGGTAACGGAGGCGTACAAAGGTTTCCTCAAATCGGTCAGACATCGATTGTAGAGCGTAAAGGCATATGGAAGCTTAACTGCGAGACCTACAAGTCGAGCAGAGACGAAAGTCGGTCTTAGTGATCTGACGGTATTGTGTGGAAAAGCCGTCACTCAACGGATAAAAGTTACTCTAGAGATAACAGGCTGA
>M03053_135_000000000-ALP1V_1_1115_25889_9280	
GGACAGAAAGACCCTATGAAGCTTTACTGTAACTTGAAATTGAAATTGGACTTTATTTGCGCAGCATAGGTGGGAGGCGTTGAGTTTATTCTTGCGGGAATTTAGGAGCCATCAGTGAGATACCACTCTGGTAATGTTAGATTTCTAACTTTGAACCATTATCTGGTCAGAGAACAGTTTCAGGCGGGCAGTTTGACTGGGGCGGTCGCCTCCCAAACGGTAACGGAGGCGTACAAAGGTTTCCTCTGAACGTGTAGAAATCGTATCTAGAGTGTAAAAGCATAAGGGAGCTTGACTGCGAGACTGACATGTCAAGCAGAGACGAAAGTCGGCTTTAGTGATCCGACGGTGCTGTGTGGAAAGGCCGTCGCTCAACGGACAAAAGTTACTCTAGGGATAACAGGCTGA
>M03053_135_000000000-ALP1V_1_2110_11271_18343	
GGACAGAAAGACCCTATGCAGCTTTACTGTAACTTGAGATTGGTTTCGGGTTTTATTTGCGCAGTATAGGTGGGAGGCTATGAAAAAATTCTTGCGGGAATTTTGGAGCCATCAGTGAGATGCCACTCTTGTAAAACTAGAAATCTAACTTTACACCATTATCTGGTTAAAAGACAGTCTCAGGCGGGCAGTTTGACTGGGGCGGTCGCCTCCCAAAAGGTAACGGAGGCGTACAAAGGTTTCCTCAAATCGGTCAGACATCGATTGTAGAGCGTAAAGGCATATGGAAGCTTAACTGCGAGACCTACAAGTCGAGCAGAGACGAAAGTCGGTCTTAGTGATCTGACGGTATTGTGTGGAAAAGCCGTCACTCAACGGATAAAAGTTACTCTAGGGATAACAGGCTGA
>M03053_135_000000000-ALP1V_1_1103_21750_2571	
GGACAGAAAGACCCTATGCAGCTTTACTGTAACTTGAGATTGGTTTCGGGTTTTATTTGCGCAGAATAGGTGGGAGGCTATGAAAAAATACTTGTGGGTGTTTTGGAGCCATCAGTGAGATACCACTCTTGTAAAACTAGAAATCTAACTTTACACCATTATCTGGTTAAAAGACAGTCTCAGGCGGGCAGTTTGACTGGGGCGGTCGCCTCCTAAAAGGTAACGGAGGCGTACAAAGGTTTCCTCAAATCGGTCAGACATCGATTGTAGAGCGTAAAGGCATATGGAAGCTTAACTGCGAGACCTACAAGTCGAGCAGAGACGAAAGTCGGTCTTAGTGATCTGGCGGTATTACGTGGAAAAGCCGCCACTCAACGGATAAAAGTTACTCTAGGGATAACAGGCTGA
>M03053_135_000000000-ALP1V_1_2107_11800_13628	
GGACAGAAAGACCCTATGCAGCTTTACTGTAACTTGAGATTGGTTTCGGGTTTTATTTGCGCAGAATAGGTGGGAGGCTATGAAAAAATACTTGTGGGTGTTTTGGAGCCATCAGTGAGATACCACTCTTGTAAAACTAGAAATCTAACTTTACACCATTATCTGGTTAAAAGACAGTCTCAGGCGGGCAGTTTGACTGGGGCGGTCGCCTCCTAAAAGGTAACGGAGGCGTACAAAGGTTTCCTCAAATCGGTCAGACATCGATTGTAGAGCGTAAAGGCATATGGAAGCTTAACTGCGAGACCTACAAGTCGAGCAGAGACGAAAGTCGGTCTTAGTGATCTGGCGGTATTACGTGGAAAAGCCGCCACTCAACGGATAAAAGTTACTCTAGGGATAACAGGCTGA
>M03053_135_000000000-ALP1V_1_1119_12766_8219	
GGACAGAAAGACCCTATGCAGCTTTACTGTATCCTGATATTGAATTTTGATTATATTTGCGCAGTATAGGTGGGAGACTATGATAGTGTTCTTGCGGGGACAAAGGAGTCATCAGTGAGATACCACTCTTGTATAATTGAACTTCTAACTTCATACCGTTAGCCGGTTGAAAGACAGTTTCAGGTGGGCAGTTTGACTGGGGCGGTCGCCTCCCAAAAGGTAACGGAGGCGTACAAAGGTTCCCTCAGATCGGTCAGAAATCGATCTTAGAGTGTAAAGGCAAAAGGGAGCTTAACTGTGAGACAAACAAGTCGAGCAGAGACGAAAGTCGGTCTTAGTGATCTGACGATGCTGTGTGGAAAGGTCGTCACTCAACGGATAAAAGTTACTCTAGGGATAACAGGCTGA
>M03053_135_000000000-ALP1V_1_2115_24856_16267	
GGACAAAAAGACCCTATGCAGCTTTACTGTAACCTGGAATTGCTCTCAAGCTTATCTTGCGCAGCTTAGGTGGGAGGCTATGAACCTTTTCTTCTGGGAAGAGGGGAGCCATCAGTGAGATACCACTCTTGGTAAGCTAGAGCGCTCAGTCTTCACCGTCATCCGGTAAGACGACAGTTTCAGGCGGGCAGTTTGACTGGGGCAGTCACCTCCCAAAAGGTAATGGAGGTGTGCAAAGGTTCCCTCAGGCTGGACGGAAATCAGCCATAGAGTGTAAAAGCATAAGGGAGCTTGACTGCGAGACTGACATGTCAAGCAGAGACGAAAGTCGGCTTTAGTGATCCGACGGTGCTGTGTGGAAAGGCCGTCGCTCAACGGATAAAAGTTACTCTAGGGATAACAGGCTGA
>M03053_135_000000000-ALP1V_1_2116_21528_13934	
GGACAAAAAGACCCTATGCAGCTTTACTGTATCTTGGAATTGGGTTTGGTCATTGCTTGCGCAGGATAGGTGGGAGGCTTTGAAGGCAATCTTGCGGGATTGCTGGAGCCACTGGTGAGATACCACTCTTGTAATGATAAAATCCTAACTTTGAACCGTTATCCGGTCAGAGAACAGTTTCAGGTGGGCAGTTTGACTGGGGCGGTCGCCTCCTAAAAGGTAACGGAGGCGTGCAAAGGTTCCCTCAGGCTGGTTGGACATCAGTCGTAGAGTGTAAAGGCATAAGGGAGCTTGACTGCAAGACTTACAAGTCGAGCAGAGACGAAAGTCGGCCTTAGTGATCCGACGGTTCCGAGTGGAAGGGCCGTCGCTCAACGGATAAAAGTTACTCTAGGGATAACAGGCTGA
>M03053_135_000000000-ALP1V_1_2119_13398_11917	
GGACAGAAAGACCCTATGCAGCTTTACTGTAGCTTGATATTGGCTCCGGGCTTTGTTTGCGCAGGATAGGTGGGAGGCGTTGAAAATTTTCTTGTGGGAAGATTGGAGCCGTTGGTGAGATACCACTCTAACAATGCTAGGATTCTAACCCTACACCGTTATCCGGTTAGGGGACAGTTTCAGGTGGTCAGTTTGACTGGGGCGGTCGCCTCCCAAAAGGTAACGGAGGCGTGCAAAGGTTTCCTCAGGCTGGTCGGAAATCAGTCGTAGAGTGTAAAGGCATAAGGAAGCTTGATTGTGAGACCTACAAGTCGAACAAAGACGAAAGTCGGCCTTAGTGATCCGACGGTTCCGAGTGGAAGGGCCGTCGCTCAACGGATAAAAGTTACTCTAGGGATAACAGGCTGA
>M03053_135_000000000-ALP1V_1_1104_13643_11621	
GGACAGAAAGACCCTATGCAGCTTTACTGTAACTTGAGATTGGTTTCGGGTTTTATTTGCGCAGAATAGGTGGGAGGCTTTGAAGATGATCTTGCGGGATCGTTGGAGCCACTGGTGAGATACCACTCTTGTAATGATAAAATCCTAACTTTGAACCGTTATCCGGTCAGAGAACAGTTTCAGGTGGGCAGTTTGACTGGGGCGGTCGCCTCCTAAAAGGTAACGGAGGCGTGCAAAGGTTCCCTCAGGCTGGTTGGACATCAGTCGTAGAGTGTAAAGGCATAAGGGAGCTTGACTGCGAGACCAACAAGTCGAGCAGAGACGAAAGTCGGCCTTAGTGATCCGGCGCTTCCGAGTGGAAGGGGCGTCGCTCAACGGATAAAAGTTACTCTAGGGATAACAGGCTGA
>M03053_135_000000000-ALP1V_1_1111_16937_11320	
GGACAGAAAGACCCTATGCAGCTTTACTGTAACTTGAAATTGAAATTGGACTTTATTTGCGCAGCATAGGTGGGAAGCTTTGATGATATTCTTGCGGGAGTATTTGAGCTATCAGTGAGATACCACTCTTGTAATGTTAAGTTTCTAACTTTGTACCATTAGCTGGTCGGAGGACACTTTCAGGCGGGCAGTTTGACTGGGGCGGTCGCCTCCTAAATGGTAACGGAGGCGTACAAAGGTTTCCTCTGAACGTGTAGAAATCGTATCTAGAGTGTAAAGGCATAAGGAAGCTTGACTGTGAGACCTACAAGTCGAGCAGGGACGAAAGTCGGTCTTAGTGATCTGACGGTGCTGAGTGGAAAGGCCGTCACTCAACGGATAAAAGTTACTCTAGGGATAACAGGCTGA
>M03053_135_000000000-ALP1V_1_2107_14112_14542	
GGACAGAAAGACCCTATGCAGCTTTACTGTAACTTGAGATTGGTTTCGGGTTTTATTTGCGCAGAATAGGTGGGAGGCTATGAAAAAATACTTGTGGGTGTTTTGGAGCCATCAGTGAGATACCACTCTTGTAAAACTAGAAATCTAACTTTACACCATTATCTGGTTAAAAGACAGTCTCAGGCGGGCAGTTTGACTGGGGCGGTCGCCTCCTAAAAGGTAACGGAGGCGTACAAAGGTTTCCTCAAATCGGTCAGACATCGATTGTAGAGCGTAAAGGCATATGGAAGCTTAACTGCGAGACCTACAAGTCGAGCAGAGACGAAAGTCGGTCTTAGTGATCTGGCGGTATTACGTGGAAAAGCCGCCACTCAACGGATAAAAGTTACTCTAGGGATAACAGGCTGA
>M03053_135_000000000-ALP1V_1_1112_17677_20246	
GGACAGAAAGACCCTATGCAGCTTTACTGTAACTTGAGATTGGTTTCGGGTTTTATTTGCGCAGAATAGGTGGGAGGCTATGAAAAAATACTTGTGGGTGTTTTGGAGCCATCAGTGAGATACCACTCTTGTAAAACTAGAAATCTAACTTTACACCATTATCTGGTTAAAAGACAGTCTCAGGCGGGCAGTTTGACTGGGGCGGTCGCCTCCTAAAAGGTAACGGAGGCGTACAAAGGTTTCCTCAAATCGGTCAGACATCGATTGTAGAGCGTAAAGGCATATGGAAGCTTAACTGTGAGACAAACAAGTCGAGCAGAGACGAAAGTCGGTCTTAGTGATCTGACGATGCTGTGTGGAAAGGTCGTCACTCAACGGATAAAAGTTACTCTAGGGATAACAGGCTGA
>M03053_135_000000000-ALP1V_1_1103_11222_8585	
GGACAAAAAGACCCTATGCAGCTTTACTGTAACTTGAGATTGGTTTCGGGTTTTATTTGCGCAGAATAGGTGGGAGGCTATGAAAAAATACTTGTGGGTGGTTTGGAGCCATCGGTGAGATACCACTCTTGTAAAACTAGAAATCTAACTTTACACCATTATCTGGTTAAAAGACAGTCTCAGGCGGGCAGTTTGACTGGGGCGGTCGCCTCCTAAAAGGTAACGGAGGCGTACAAAGGTTTCCTCAAATCGGTCAGACATCGATTGTAGAGCGTAAAGGCATATGGAAGCTTAACTGCGAGACCTACAAGTCGAGCAGAGACGAAAGTCGGTCTTAGTGATCTGGCGGTATTACGTGGAAAAGCCGCCACTCAACGGATAAAAGTTACTCTAGGGATAACAGGCTGA
>M03053_135_000000000-ALP1V_1_1103_22431_3662	
GGACAAAAAGACCCTATGCAGCTTTACTGTAACTTGAGATTGGTTTCGGGTTTTATTTGCGCAGAATAGGTGGGAGGCTATGAAAAAATACTTGTGGGTGTTTTGGAGCCATCAGTGAGATACTACTCTTGTAAAACTAGAAATCTAACTTTACACCATTATCTGGTTAAAAGACAGTCTCAGGCGGGCAGTTTGACTGGGGCGGTCGCCTCCTAAAAGGTAACGGAGGCGTACAAAGGTTTCCTCAAATCGGTCAGACATCGATTGTAGAGCGTAAAGGCATATGGAAGCTTAACTGCGAGACCTACAAGTCGAGCAGAGACGAAAGTCGGTCTTAGTGATCTGGCGGTATTACGTGGAAAAGCCGCCACTCAACGGATAAAAGTTACTCTAGGGATAACAGGCTGA
>M03053_135_000000000-ALP1V_1_2109_15288_11991	
GGACAGAAAGACCCTATGCAGCTTTACTGTAACTTGAGATTGGTTTCGGGTTTTATTTGCGCAGAATAGGTGGGAGGCTATGAAAAAATACTTGTGGGTGTTTTGGAGCCATCAGTGAGATACCACTCTTGTAAAACTAGAAATCTAACTTTACACCATTATCTGGTTAAAAGACAGTCTCAGGCGGGCAGTTTGACTGGGGCGGTCGCCTCCTAAAAGGTAACGGAGGCGTACAAAGGTTTCCTCAAATCGGTCAGACATCGATTGTAGAGCGTAAAGGCATATGGAAGCTTAACTGCGAGACCTACAAGTCGAGCAGAGACGAAAGTCGGTCTTAGTGATCTGGCGGTATTACGTGGAAAAGCCGCCACTCAACGGATAAAAGTTACTCTAGGGATAACAGGCTGA
>M03053_135_000000000-ALP1V_1_1113_21415_23549	
GGACAGAAAGACCCTATGCAGCTTTACTGTAACTTGAAATTGAAATTGGACTTTAGTCGCGCAGTATAGGTGGGAGGCGTTGAGCATATTCTTGCGGGAATATAGGAGCCATCAGTGAGATACCACTCTTCTAATGTTAGATTTCTAACCTTGTACCATTATCTGGTCAAGGAACAGTTTCAGGCGGGCAGTTTGACTGGGGCGGTCGCCTCCCAAACGGTAACGGAGGCGTACAAAGGTTTCCTCTGAACGGATAGAAATCGTATCTAGAGTATAAAGGCATAAGGAAGCTTGACTGTGAGACCTACAAGTCGAGCAGGGACGAAAGTCGGTCTTAGTGATCTGACGGTACTGAGTGGAAAGGCCGTCACTCAACGGATAAAAGTTACTCTAGGGATAACAGGCTGA
>M03053_135_000000000-ALP1V_1_1114_17344_22266	
GGACAGAAAGACCCTATGAAGCTTTACTGTAGCTTGGTATTGTGCCCGGGCTCTGAATGCGCAGGATAGGTGGGAGACGTTGATCTCATGGTTGCGGCTATGAGTTAGTCACTGGTGAGATACCACTCTTTCAGAGCTAGGGTTCTAACGTTCACCCGTTATCCGGGGAGCGGACAGTATCAGGTGGGCAGTTTGACTGGGGCGGTCGCCTCCTAAAAGGTAACGGAGGCGCACAAAGGTTTCCTCAGGCTGGTTGGAAATCAGCTGACGAGTGCAAAAGCAGAAGGAAGCTTGACTGTGAGACCTACAAGTCGAACAGGGACGAAAGTCGGTTTTAGTGATCCGACGGTTCTGAGTGGAAGGGCCGTCGCTCAACGGATAAAAGTTACTCTAGGGATAACAGGCTGA
>M03053_135_000000000-ALP1V_1_2115_24515_3743	
GGACAGAAAGACCCTATGAAGCTTTACTGTAACTTGAGATTGGTTTCGGGTTTTATTTGCGCAGAATAGGTGGGAGGCTATGAAAAAATACTTGTGGGTGTTTTGGAGCCATCAGTGAGATACCACTCTTGTAAAACTAGAAATCTAACTTTACACCATTATCTGGTTAAAAGACAGTCTCAGGCGGGCAGTTTGACTGGGGCGGTCGCCTCCTAAAAGGTAACGGAGGCGTACAAAGGTTTCCTCAAATCGGTCAGACATCGATTGTAGAGCGTAAAGGCATATGGAAGCTTAACTGCGAGACCTACAAGTCGAGCAGAGACGAAAGTCGGTCTTAGTGATCTGGCGGTATTACGTGGAAAAGCCGCCACTCAACGGATAAAAGTTACTCTAGGGATAACAGGCTGA
>M03053_135_000000000-ALP1V_1_1108_23373_12627	
GGACAGAAAGACCCTATGCAGCTTTACTGTAGCTTGGTATTGTGTTCGGTCTCTGAATGCGCAGGATAGGTGGGAGGCTTTGATGATTAGCTCGTGGGTTAATCGGAGCCACTGGTGAGATACCACTCTTTCAGAGCTAGAGTTCTAACTTTCACCCGTTATCCGGGGAGAGGACAGTATCAGGTGGGCAGTTTGACTGGGGCGGTCGCCTCCTAAAAGGTAACGGAGGCGTGCAAAGGTTCCCTCAGGCTGGTTGGAAATCAGCCGACGAGTGCAAAGGCAGAAGGGAGCTTGACTGTGAGACCTACAAGTCGAACAGGGACGAAAGTCGGCCTTAGTGATCCGACGGTTCTGTGTGGAAGCGCCGTCGCTCAACGGATAAAAGTTACTCTAGGGATAACAGGCTGA
>M03053_135_000000000-ALP1V_1_2107_10331_11399	
GGACAGAAAGACCCTATGCAGCTTTACTGTAACTTGAGATTGGTTTCGGGTTTTATTTGCGCAGAATAGGTGGGAGGCTATGAAAAAATACTTGTGGATGTTTTGGAGCCATCAGTGAGATACCGCTCTTGTAAAACTAGAAATCTAACTTTACACCATTATCTGGTTAAAAGACAGTCTCAGGCGGGCAGTTTGACTGGGGCGGTCGCCTCCTAAAAGGTAACGGAGGCGTACAAAGGTTTCCTCAAATCGGTCAGACATCGATTGTAGAGCGTAAAGGCATATGGAAGCTTAACTGCGAGACCTACAAGTCGAGCAGAGACGAAAGTCGGTCTTAGTGATCTGGCGGTATTACGTGGAAAAGCCGCCACTCAACGGATAAAAGTTACTCTAGGGATAACAGGCTGA
>M03053_135_000000000-ALP1V_1_2117_24664_7403	
GGACAGAAAGACCCTATGAAGCTTTACTGTAACCTGGAATTGCTCTCAAGCTTATTTTGCGCAGCTTAGGTGGGAGGCTATGAACCTTTTCTTCTGGGAAGAGGGGAGCCATCAGTGAGATACCACTCTTGGTAAGCTAGAGCGCTCAGTCTTCACCGTCATCCGGTAAGACGACAGTTTCAGGCGGGCAGTTTGACTGGGGCAGTCACCTCCCAAAAGGTAATGGAGGTGTGCAAAGGTTCCCTCAGGCTGGACGGAAATCAGCCATAGAGTGTAAAAGCATAAGGGAGCTTGACTGCGAGACTGACATGTCAAGCAGAGACGAAAGTCGGCTTTAGTGATCCGACGGTGCTGTGTGGAAAGGCCGTCGCTCAACGGATAAAAGTTACTCTAGGGATAACAGGCTGA
>M03053_135_000000000-ALP1V_1_2105_5241_9240	
GGACAAAAAGACCCTATGCAGCTTTACTGTAACTTGAGATTGGTTTCGGGTTTTATTTGCGCAGAATAGGTGGGAGGCTATGAAAAAATACTTGTGGGTGTTTTGGAGCCATCAGTGAGATACCACTCTTGTAAAACTAGAAATCTAACTTTACACCATTATCTGGTTAAAAGACAGTCTCAGGCGGGCAGTTTGACTGGGGCGGTCGCCTCCTAAAAGGTAACGGAGGCGTACAAAGGTTTCCTCAAATCGGTCAGACATCGATTGTAGAGCGTAAAGGCATATGGAAGCTTAACTGCGAGACCTACAAGTCGAGCAGAGACGAAAGTCGGTCTTAGTGATCTGGCGGTATTACGTGGAAAAGCCGCCACTCAACGGATAAAAGTTACTCTAGGGATAACAGGCTGA
>M03053_135_000000000-ALP1V_1_1117_21421_4255	
GGACAGAAAGACCCTATGCAGCTTTACTGTAACCTGAAATTGAAATTGGACTTTAGTCGCGCAGTATAGGTGGGAAGCGTTGAGAATACTCTTGCGGGAGTATTGGAGCTATCAGTGAGATACCACTCTTCTAATGTTAGATTTCTAACTTTGAACCATTATCTGGTCAAAGAACAGTTTCAGGCGGGCAGTTTGACTGGGGCAGTCACCTCCCAAAAGGTAATGGAGGTGCACAAAGGTTCCCTCAGGTTGGACGGAAATCAACCATAGAGTGTAAAAGCATAAGGGAGCTTGACTGCGAGACTGACATGTCAAGCAGAGACGAAAGTCGGTTTTAGTGATCCGACGGTGCTGCGTGGAAAGGCCGTCGCTCAACGGATAAAAGTTACTCTAGGGATAACAGGCTGA
>M03053_135_000000000-ALP1V_1_1103_21848_2315	
GGACAGAAAGACCCTATGCAGCTTTACTGTAACTTGAGATTGGTTTCGGGTTTTATTTGCGCAGAATAGGTGGGAGGCTATGAAAAAATACTTGTGGGTGTTTTGGAGCCATTAGTGGGATACCACTCTTGTAAAACTAGAAATCTAACTTTGCACCATTATCTGGTTAAAAGACAGTCTCAGGCGGGCAGTTTGACTGGGGCGGTCGCCTCCTAAAAGGTAACGGAGGCGTACAAAGGTTTCCTCAAATCGGTCAGACATCGATTGTAGAGCGTAAAGGCATATGGAAGCTTAACTGCGAGACCTACAAGTCGAGCAGAGACGAAAGTCGGTCTTAGTGATCTGGCGGTATTACGTGGAAAAGCCGCCACTCAACGGATAAAAGTTACTCTAGGGATAACAGGCTGA
>M03053_135_000000000-ALP1V_1_1112_29496_15432	
GGACAGAAAGACCCTATGCAGCTTCACTGTAACTTGAGATTGGTTTCGGGTTTTATTTGCGCAGAATAGGTGGGAGGCTATGAAAAAATACTTGTGGGTGTTTTGGAGCCATCAGTGAGATACCACTCTTGTAAAACTAGAAATCTAACTTTACACCATTATCTGGTTAAAAGACAGTCTCAGGCGGGCAGTTTGACTGGGGCGGTCGCCTCCTAAAAGGTAACGGAGGCGTACAAAGGTTTCCTCAAATCGGTCAGACATCGATTGTAGAGCGTAAAGGCATATGGAAGCTTAACTGCGAGACCTACAAGTCGAGCAGAGACGAAAGTCGGTCTTAGTGATCTGGCGGTATTACGTGGAAAAGCCGCCACTCAACGGATAAAAGTTACTCTAGGGATAACAGGCTGA
>M03053_135_000000000-ALP1V_1_2101_2846_14855	
GGACAGAAAGACCCTATGCAGCTTTACTGTAACTTGAGATTGGTTTCGGGTTTTATTTGCGCAGAATAGGTGGGAGGCTATGAAAAAATACTTGTGGGTGTTTTGGAGCCATCAGTGAGATACCACTCTTGTAAAACTAGAAATCTAACTTTACACCATTATCTGGTTAAAAGGCAGTCTCAGGCGGGCAGTTTGACTGGGGCGGTCGCCTCCTAAAAGGTAACGGAGGCGTACAAAGGTTTCCTCAAATCGGTCAGACATCGATTGTAGAGCGTAAAGGCATATGGAAGCTTAACTGCGAGACCTACAAGTCGAGCAGAGACGAAAGTCGGTCTTAGTGATCTGGCGGTATTACGTGGAAAAGCCGCCACTCAACGGATAAAAGTTACTCTAGGGATAACAGGCTGA
>M03053_135_000000000-ALP1V_1_1101_4598_15434	
GGACAAAAAGACCCTATGAAGCTTTACTGTAGCTTGATATTGGCTCCGGGCTTTGTTTGCGCAGGATAGGTGGGAGGCGTTGAAAGTTTTCTTGCGGGAAGATTTGAGCCGTTGGTGAGATACCACTCTAACAATGCTAGGATTCTAACCCTATGTCGTTATCCGGCTAGGGGACAGTTTCAGGTGGTCAGTTTGACTGGGGCGGTCGCCTCCTAAAAGGTAACGGAGGCGTGCAAAGGTTCCCTCAGGCTGGTTGGAAATCAGTCGTAGAGTGTAAAGGCATAAGGGAGCTTGACTGCGAGACCTACAAGTCGAGCAGAGACGAAAGTCGGCCTTAGTGATCCGACGGTTCCGAGTGGAAGGGCCGTCGCTCAACGGATAAATGTTACTCTAGGGATAACAGGCTGA
>M03053_135_000000000-ALP1V_1_1109_6691_17611	
GGACAAAAAGACCCTATGCAGCTTTACTGTAACTTGAGATTGGTTTCGGGTTTTATTTGCGCAGAATAGGTGGGAGGCTATGAAAAAATACTTGTGGGTGTTTTGGAGCCATCAGTGAGATACCACTCTTGTAAAACTAGAAATCTAACTTTACACCATTATCTGGTTAAAAGACAGTCTCAGGCGGGCAGTTTGACTGGGGCGGTCGCCTCCTAAAAGGTAACGGAGGCGTACAAAGGTTTCCTCAAATCGGTCAGACATCGATTGTAGAGCGTAAAGGCATATGGAAGCTTAACTGCGAGACCTACAAGTCGAGCAGAGACGAAAGTCGGTCTTAGTGATCTGGCGGTATTACGTGGAAAAGCCGCCACTCAACGGATAAAAGTTACTCTAGGGATAACAGGCTGA
>M03053_135_000000000-ALP1V_1_1119_10047_20574	
GGACAAAAAGACCCTATGCAGCTTTACTGTAACTTGAAATTGAAATTGGACTTTATTCGCGCAGTATAGGTGGGAATCGTTGAAAATACTCTTGCGGGAGTATTGGAGCTATCAGTGAGATACCACTCTTTCAGAGCTAGGGTTCTAACGTTCACCCGTTATCCGGGGAGCGGACAGTATCAGGTGGGCAGTTTGACTGGGGCGGTCGCCTCCTAAAAGGTAACGGAGGCGCGCAAAGGTTCCCTCAGGCTGGTTGGAAATCAGCTGACGAGTGCAAAAGCAGAAGGGAGCTTGACTGTGAGACCAACAAGTCGAACAGGGACGAAAGTCGGCTTTAGTGATCCGACGGTTCTGAGTGGAAGGGCCGTCGCTCAACGGATAAAAGCTACTCTAGGGATAACAGGCTGA
>M03053_135_000000000-ALP1V_1_1111_28159_10994	
GGACAGAAAGACCCTATGAAGCTTTACTGTAGCTTGGTATTGTGTCCGGGCTCTGAATGCGCAGGATAGGTGGGAGATGTTGATCTCGTGCTCGTGGGTACGAGGGAGTCAATGGTGAGATACCACTCTTTCAGAGCTAGGATTCTAACGTTCACCCGTTATCCGGGGAGCGGACAGTATCAGGTGGGCAGTTTGACTGGGGCGGTCGCCTCCTAAAAGGTAACGGAGGCGCGCAAAGGTTTCCTCAGGCTGGTTGGAAATCAGCTGACGAGTGCAAAAGCAGAAGGAAGCTTGACTGTGAGACCTACAAGTCGAACAGGGACGAAAGTCGGCTTTAGTGATCCGACGGTTCTGAGTGGAAGGGCCGTCGCTCAACGGATAAAAGTTACTCTAGGGATAACAGGCTGA
>M03053_135_000000000-ALP1V_1_1103_23540_9136	
GGACAGAAAGACCCTATGCAGCTTTACTGTAACTTGAGATTGGTTTCGGGTTTTATTTGCGCAGAATAGGTGGGAGGCTATGAAAAAATACTTGTGGGTGTTTTGGAGCCATCAGTGAGATACCACTCTTGTAAAACTAGAAATCTAACTTTACACCATTATCTGGTTAAAAGACAGTCTCAGGCGGGCAGTTTGACTGGGGCGGTCGCCTCCTAAAAGGTAACGGAGGCGTACAAAGGTTTCCTCAAATCGGTCAGACATCGATTGTAGAGCGTAAAGGCATATGGAAGCTTAACTGCGAGACCTACAAGTCGAGCAGAGACGAAAGTCGGTCTTAGTGATCTGGCGGTATTACGTGGAAAAGCCGCCACTCAACGGATAAAAGTTACTCTAGGGATAACAGGCTGA
>M03053_135_000000000-ALP1V_1_1105_8689_19616	
GGACAAAAAGACCCTATGCAGCTTTACTGTAACTTGAGATTGGTTTCGGGTTTTATTTGCGCAGAATAGGTGGGAGGCTATGAAAAAATACTTGTGGGTGTTTTGGAGCCATCAGTGAGATACCACTCTTGGTAAGCTAGAGCGCTCAGTCTTCACCGTTATCCGGTAAGACGACAGTTTCAGGCGGGCAGTTTGACTGGGGCAGTCACCTCCCAAAAGGTAATGGAGGTGTGCAAAGGTTCCCTCAGGCTGGACGGAAATCAGCCATAGAGTGTAAAAGCAAAAGGGAGCTTGACTGCGAGACTGACATGTCAAGCAGAGACGAAAGTCGGCTTTAGTGATCCGACGGTGCTGTGTGGAAAGGCCGTCGCTCAACGGATAAAAGTTACTCTAGGGATAACAGGCTGA
>M03053_135_000000000-ALP1V_1_1106_9220_10466	
GGACAGAAAGACCCTATGAAGCTTTACTGTAACTTGAGATTGGTTTCGGGTTTTATTTGCGCAGAATAGGTGGGAGGCTATGAAAAAATACTTGTGGGTGTTTTGGAGCCATCAGTGAGATACCACTCTTGTAAAACTAGAAATCTAACTTTACACCATTATCTGGTTAAAAGACAGTCTCAGGCGGGCAGTTTGACTGGGGCGGTCGCCTCCTAAAAGGTAACGGAGGCGTACAAAGGTTTCCTCAAATCGGTCAGACATCGATTGTAGAGCGTAAAGGCATATGGAAGCTTAACTGCGAGACCTACAAGTCGAGCAGAGACGAAAGTCGGTCTTAGTGATCTGGCGGTATTACGTGGAAAAGCCGCCACTCAACGGATAAAAGTTACTCTAGGGATAACAGGCTGA
>M03053_135_000000000-ALP1V_1_1112_23402_16597	
GGACAGAAAGACCCTATGCAGCTTTACTGTAACTTGAGATTGGTTTCGGGTTTTATTTGCGCAGAATAGGTGGGAGGCTATGAAAAAATACTTGTGGGTGTTTTGGAGCCATCAGTGAGATACCACTCTTGTAAAACTAGAAATCTAACTTTACACCATTATCTGGTTAAAAGACAGTCTCAGGCGGGCAGTTTGACTGGGGCGGTCGCCTCCTAAAAGGTAACGGAGGCGTACAAAGGTTTCCTCAAATCGGTCAGACATCGATTGTAGAGCGTAAAGGCATATGGAAGCTTAACTGCGAGACCTACAAGTCGAGCAGGGACGAAAGTCGGTCTTAGTGATCTGACGGTACTGAGTGGAAAGGCCGTCACTCAACGGATAAAAGTTACTCTAGGGATAACAGGCTGA
>M03053_135_000000000-ALP1V_1_1103_20706_11840	
GGACAGAAAGACCCTATGCAGCTTTACTGTAACCTGAAATTGAAATTGGACTTTACTTGCGCAGTATAGGTGGGAGGCGTTGAGTTTATTCTTGCGGGAATTTAGGAGCCATCAGTGAGATACCACTCTGGTAATGTTAGATTTCTAACTTTGTATCATAATCTGGTCAAAGGACAGTTTCAGGCGGGCAGTTTGACTGGGGCGGTCGCCTCCTAAAAGGTAACGGAGGCGTACAAAGGTTTCCTCAAATCGGTCAGACATCGATTGTAGAGCGTAAAGGCATATGGAAGCTTAACTGCGAGACCTACAAGTCGAGCAGAGACGAAAGTCGGTCTTAGTGATCTGGCGGTATTACGTGGAAAAGCCGCCACTCAACGGATAAAAGTTACTCTAGGGATAACAGGCTGA
>M03053_135_000000000-ALP1V_1_1108_11861_1109	
NGACAGAAAGACCCTATGAAGCTTTACTGTAACTTGAGATTGAAATTGGACTTTATTTGCGCAGAATAGGTGGGAAGCGTTGAAAATAGTCTTGCGGGATTATTTGAGCTATCAGTGAGATACCACTCTTATAATGTTAGATTTCTAACTTTGAACCATTATCTGGTCAAAGAACAGTCTCAGGTAGGCAGTTTGACTGGGGCGGTCGCCTCCCAAACGGTAACGGAGGCGTACAAAGGTTTCCTCTGAACGTGTAGAAATCGTATCTAGAGTATAAAGGCAAAAGGAAGCTTGACTGTGAGACCTACAAGTCGAGCAGGGACGAAAGTCGGTCTTAGTGATCTGACGGTACTGAGTGGAAAGGCCGTCACTCAACGGATAAAAGTTACTCTAGGGATAACAGGCTGA
>M03053_135_000000000-ALP1V_1_2103_26285_13033	
GGACAGAAAGACCCTATGCAGCTTTACTGTAACCTGGAATTGCTCTCAAGCTTATCTTGCGCAGCTTAGGTGGGAGGCTATGAACCTTTTCTTCTGGGAAGAGGGGAGCCATCAGTGAGATACCACTCTTGGTAAGCTAGAGCGCTCAGTCTTCACCGTCATCCGGTAAGACGACAGTTTCAGGCGGGCAGTTTGACTGGGGCAGTCACCTCCCAAAAGGTAATGGAGGTGTGCAAAGGTTCCCTCAGGCCGGACGGAAATCAGCCATAGAGTGTAAAGGCATAAGGGAGCTTGACTGCGAGACTGACATGTCAAGCAGAGACGAAAGTCGGCTTTAGTGATCCGACGGTGCTGTGTGGAAAGGCCGTCGCTCAACGGATAAAAGTTACTCTAGGGATAACAGGCTGA
>M03053_135_000000000-ALP1V_1_2113_9307_6870	
GGACAGAAAGACCCTATGCAGCTTTACTGTAACTTGAGATTGGTTTCGGGTTTTATTTGCGCAGAATAGGTGGGAGGCTATGAAAAAATACTTGTGGGTGTTTTGGAGCCATCAGTGAGATACCACTCTTGTAAAACTAGAAATCTAACTTTACATCATTATCTGGTTAAAAGACAGTCTCAGGCGGGCAGTTTGACTGGGGCGGTCGCCTCCTAAAAGGTAACGGAGGCGTACAAAGGTTTCCTCAAATCGGTCAGACATCGATTGTAGAGCGTAAAGGCATATGGAAGCTTAACTGCGAGACCTACAAGTCGAGCAGAGACGAAAGTCGGTCTTAGTGATCTGGCGGTATTACGTGGAAAAGCCGCCACTCAACGGATAAAAGTTACTCTAGGGATAACAGGCTGA
>M03053_135_000000000-ALP1V_1_1114_8944_2951	
GGACAAAAAGACCCTATGCAGCTTTACTGTAACTTGAGATTGGTTTCGGGTTTTATTTGCGCAGTATAGGTGGGAGGCTATGAAAAAATTCTTGCGGGAATTTTGGAGCCATCAGTGAGATACCACTCTTGTAAAACTAGAAATCTAACTTTACACCATTATCTGGTTAAAAGACAGTCTCAGGCGGGCAGTTTGACTGGGGCGGTCGCCTCCCAAAAGGTAACGGAGGCGTACAAAGGTTTCCTCAAATCGGTCAGACATCGATTGTAGAGCGTAAAGGCATATGGAAGCTTAACTGCGAGACCTACAAGTCGAGCAGAGACGAAAGTCGGTCTTAGTGATCTGACGGTATTGTGTGGAAAAGCCGTCACTCAACGGATAAAAGTTACTCTAGGGATAACAGGCTGA
>M03053_135_000000000-ALP1V_1_2119_11910_5867	
GGACAGAAAGACCCTATGCAGCTTTACTGTAACCTGGAATTGCTCTCAAGCTTATCTTGCGCAGCTTAGGTGGGAGACGTTGAACTTCTTCTTCCGGGAAGGAGGGAGTCATCAGTGAGATACCACTCTTGGTAAGCTAGAGCGCTCATTTCTAACCGTCAACCGGTAGAAAGACAGTTTCAGGCGGGCAGTTTGACTGGGGCAGTCACCTCCCAAAAGGTAATGGAGGTGTACAAAGGTTCGCTCAGGCTGGACGGAAATCAGCCATAGAGTGTAAAAGCATAAGCGAGCTTGACTGCGAGACTGACATGTCAAGCAGAGACGAAAGTCGGTTTTAGTGATCCGACGGTGCTGAGTGGAAAGGCCGTCGCTCAACGGATAAAAGTTACTCTAGGGATAACAGGCTGA
>M03053_135_000000000-ALP1V_1_1118_7141_16682	
GGACAGAAAGACCCTATGAAGCTTTACTGTAACCTGGAATTGCTTTCAAGCTTATTTTGCGCAGCTTAGGTGGGAGGCTACGAACCTTTTCTTCCGGGAAGAGGGGAGCCATCAGTGAGATACCACTCTTGGTAAGCTAGAAAGCTCAGTCTTAACCGTTATCCGGTAAGATGACAGTTTCAGGCGGGCAGTTTGACTGGGGCAGTCACCTCCCAAAAGGTAATGGAGGTGCACAAAGGTTCCCTCAGGTTGGACGGAAATCAACCATAGAGTGTAAAAGCATAAGGGAGCTTGACTGCGAGACTGACATGTCAAGCAGAGACGAAAGTCGGTTTTAGTGATCCGACGGTGCTGCGTGGAAAGGCCGTCGCTCAACGGATAAAAGTTACTCTAGGGATAACAGGCTGA
>M03053_135_000000000-ALP1V_1_1104_16007_12565	
GGACAGAAAGACCCTATGCAGCTTTACTGTAACTTGAAATTGAAATTGGACTTTATTCGCGCAGTATAGGTGGGAAGCGTTGAAAATACTCTTGCGGGAGTATTGGAGCTATCAGTGAGATACCACTCTTGTAATGTTAGATTTCTAACTTTGAACCATTATCTGGTCAGAGGACAGTTTCAGGCGGGCAGTTTGACTGGGGCGGTCGCCTCCCAAACGGTAACGGAGGCGTACAAAGGTTTCCTCTGAACGTGTAGAAATCGTATCTAGAGTGTAAAGGCATAAGGAAGCTTGACTGTGAGACCTACAAGTCGAGCAGGGACGAAAGTCGGTCTTAGTGATCTGACGGTACTGAGTGGAAAGGCCGTCACTCAACGGATAAAAGTTACTCTAGGGATAACAGGCTGA
>M03053_135_000000000-ALP1V_1_1106_6924_19713	
GGACAGAAAGACCCTATGCAGCTTTACTGTAACTTGAAATTGAAATTGGACTTTAGTCGCGCAGTATAGGTGGGAGGCGTTGAGCATATTCTTGCGGGAATATAGGAGCCATCAGTGAGATACCACTCTTCTAATGTTAGATTTCTAACCTTGTACCATTATCTGGTCAAGGAACAGTTTCAGGCGGGCAGTTTGACTGGGGCGGTCGCCTCCCAAACGGTAACGGAGGCGTACAAAGGTTTCCTCTGAACGGATAGAAATCGTATCTAGAGTGTAAAGGCATAAGGAAGCTTGACTGTGAGACCTACAAGTCGAGCAGGGACGAAAGTCGGTCTTAGTGATCTGACGGTGCTGAGTGGAAAGGCCGTCACTCAACGGATAAAAGTTACTCTAGGGATAACAGGCTGA
>M03053_135_000000000-ALP1V_1_1113_3895_20605	
GGACAAAAAGACCCTATGCAGCTTTACTGTAACTTGAAATTGAAATTGGACTTTACTTGCGCAGTATAGGTGGGAGGCGTTGAGTTTATTCTTGCGGGAATTTAGGAGCCATCAGTGAGATACCACTCTGGTAATGTTAGATTTCTAACTTTGCATCATAATCTGGTCAAAGGACAGTTTCAGGCGGGCAGTTTGACTGGGGCGGTCGCCTCCCAAACGGTAACGGAGGCGTACAAAGGTTTCCTCTGAACGTGTAGAAATCGTATCTAGAGTGTAAAGGCATAAGGAAGCCTGACTGTGAGACCTACAAGTCGAGCAGGGACGAAAGTCGGTCTTAGTGATCTGACGGTGCTGAGTGGAAAGGCCGTCACTCAACGGATAAAAGTTACTCTAGGGATAACAGGCTGA
>M03053_135_000000000-ALP1V_1_2110_12998_4018	
GGACAGAAAGACCCTATGCAGCTTTACTGTAACCTGGAATTGCTCTCAAGCTTATCTTGCGCAGCTTAGGTGGGAGGCTATGAACCTTTTCTTCTGGGAAGAGGGGAGCCATCAGTGAGATACCACTCTTGGTAAGCTAGAGCGCTCAGTCTTCACCGTCATCCGGTAGGACGACAGTTTCAGGCGGGCAGTTTGACTGGGGCAGTCACCTCCCAAAAGGTAATGGAGGTGTGCAAAGGTTCCCTCAGGCTGGACGGAAATCAGCCATAGAGTGTAAAAGCATAAGGGAGCTTGACTGCGAGACTGACATGTCAAGCAGAGACGAAAGTCGGCTTTAGTGATCCGACGGTGCTGTGTGGAAAGGCCGTCGCTCAACGGATAAAAGTTACTCTAGGGATAACAGGCTGA
>M03053_135_000000000-ALP1V_1_1103_22854_4453	
GGACAGAAAGACCCTATGAAGCTTTACTGTAACTTGAAATTGAAATTGGACTTTATTTGCGCAGTATAGGTGGGAGGCGTCGAGTTTATTCTTGCGGGAATTTAGGAGCCATCAGTGAGATACCACTCTGGTAATGTTAGATTTCTAACTTTGTACCATTATCTGGTCAAAGAACAGTTTCAGGCGGGCAGTTTGACTGGGGCGGTCGCCTCCCAAATGGTAACAGAGGCGTACAAAGGTTTCCTCTGAACGGGTAGAAATCGTATCTAGAGTGTAAAGGCATAAGGAAGCTTGACTGTGAGACCTACAAGTCGAACAGGGACGAAAGTCGGTCTTAGTGATCTGACGGTACTGAGTGGAAAGGCCGTCACTCAACGGATAAAAGTTACTCTAGGGATAACAGGCTGA
>M03053_135_000000000-ALP1V_1_2103_10799_14051	
GGACAGAAAGACCCTATGCAGCTTTACTGTAGCTTGGTATTGTGCCCGGGCTCTGAATGCGCAGGATAGGTGGGAGACGTTGATCTCATGGTTGCGGCTATGAGTTAGTCACTGGTGAGATACCACTCTTTCAGAGCTAGGGTTCTAACGTTCACCCGTTATCCGGGGAGCGGACAGTATCAGGTGGGCAGTTTGACTGGGGCGGTCGCCTCCTAAAAGGTAACGGAGGCGCACAAAGGTTTCCTCAGGCTGGTTGGAAATCAGCTGACGAGTGCAAAAGCAGAAGGAAGCTTGACTGTGAGACCTACAAGTCGAACAGGGACGAAAGTCGGTTTTAGTGATCCGACGGTTCTGAGTGGAAGGGCCGTCGCTCAACGGATAAAAGTTACTCTAGGGATAACAGGCTGA
>M03053_135_000000000-ALP1V_1_2105_20796_9098	
GGACAAAAAGACCCTATGAAGCTTTACTGTAGCTTGGTATTGTGCCCGGGCTCTGAATGCGCAGGATAGGTGGGAGACGTTGATCTCATGCTCGTGGGTATGAGTTAGTCACTGGTGAGATACCACTCTTTCAGAGCTAGGATTCTAACCCTATGTCGTTATCCGGCTAGGGGACAGTTTCAGGTGGTCAGTTTGACTGGGGCGGTCGCCTCCTAAAAGGTAACGGAGGCGTGCATAGGTTTCCTCAGGCTGGTTGGAAATCAGTCGTAGAGTGTAAAGGCATAAGGGAGCTTGATTGTGAGACTTACAAGTCGAACAAAGACGAAAGTCGGCCTTAGTGATCCGACGGTTCCGAGTGGAAGGGCCGTCGCTCAACGGATAAAAGTTACTCTAGGGATAACAGGCTGA
>M03053_135_000000000-ALP1V_1_1108_3549_15399	
GGACAAAAAGACCCTATGCAGCTTTACTGTAACTTGAGATTGGTTTCGGGTTTTATTTGCGCAGAATAGGTGGGAGACTTTGATTATAGCCTTGTGGGGTTATATGAGTCATTAGTGAGATACCACTCTTATATAGTTGATATTCTAACTTTATACCGTAAGCCGGTTAAAAGACAGTTTCAGGTGGGCAGTTTGACTGGGGCGGTCGCCTCCCAAAAGGTAACGGAGGCGTACAAAGGTTTCCTCAGATCGTTCAGAAATCGATCTTAGAGTGCAAAGGCAAAAGGAAGCTTAACTGTGAGACCTACAAGTCGAGCAGAGACGAAAGTCGGTCTTAGTGATCTGACGCTGCTGTGTGGAAAGGGCGTCACTCAACGGATAAAAGTTACTCTAGGGATAACAGGCTGA
>M03053_135_000000000-ALP1V_1_2110_5818_12202	
GGACAAAAAGACCCTATGCAGCTTTACTGTAACTTGAGATTGGTTTCGGGTTTTATTTGCGCAGAATAGGTGGGAGGCTATGAAAAAATACTTGTGGGTGTTTTGGAGCCATCAGTGAGATACCACTCTTGTAAAACTAGAAATCTAACTTTACACCATTATCTGGTTAAAAGACAGTCTCAGGCGGGCAGTTTGACTGGGGCGGTCGCCTCCTAAAAGGTAACGGAGGCGTACAAAGGTTTCCTCAAATCGGTCAGACATCGATTGTAGAGCGTAAAGGCATATGGAAGCTTAACTGCGAGACCTACAAGTCGAGCAGAGACGAAAGTCGGTCTTAGTGATCTGGCGGTATTACGTGGAAAAGCCGCCACTCAACGGATAAAAGTTACTCTAGGGATAACAGGCTGA
>M03053_135_000000000-ALP1V_1_2102_10447_12559	
GGACAAAAAGACCCTATGCAGCTTTACTGTAGCTTGATATTGGCTCCGGGCTTTGTTTGCGCAGGATAGGTGGGAGGCGTTGAAGGTTTTCTTGCGGGAAAATTGGAGCCATTGGTGAGATACCACTCTAACAATGCTAGGATTCTAACCCTATACCGTTATCCGGTTAGGGGACAGTTTCAGGTGGTCAGTTTGACTGGGGCGGTCGCCTCCCAAAAGGTAACGGAGGCGTGCAAAGGTTTCCTCAGACTGGTCGGAAATCAGTCGTAGAGTGTAAAGGCATAAGGAAGCTTGATTGTGAGACCTACAAGTCGAACAAAGACGAAAGTCGGCCTTAGTGATCCGACGGTTCCGAGTGGAAGGGCCGTCGCTCAACGGATAAAAGTTACTCTAGGGATAACAGGCTGA
>M03053_135_000000000-ALP1V_1_1114_28475_7497	
GGACAGAAAGACCCTATGCAGCTTTACTGTAACCTGGAATTGCTTTCAAGCTTATTTTGCGCAGCTTAGGTGGGAGGCTACGAACCTTTTCTTCCGGGAAGAGGGGAGCCATCAGTGAGATACCACTCTTGGTAAGCTAGAAAGCTCAGTCTTAACCGTTATCCGGTAAGATGACAGTTTCAGGTGGTCAGTTTGACTGGGGCGGTCGCCTCCTAAAAGGTAACGGAGGCGTGCAAAGGTTTCCTCAGGCTGGTTGGAAATCAGTCGTAGAGTGTAAAGGCATAAGGGAGCTTGATTGTGAGACTTACAAGTCGAACAAAGACGAAAGTCGGCCTTAGTGATCCGACGGTGCTGGGTGGAAAGGCCGTCGCTCAACGGATAAAAGTTACTCTAGGGATAACAGGCTGA
>M03053_135_000000000-ALP1V_1_2108_15439_7804	
GGACAGAAAGACCCTATGCAGCTTTACTGTATCTTGGAATTGGGTTTGGTCTTTGCTTGCGCAGGATAGGTGGGAGGCTTTGAAGGCAATCTTGCGGGATTGCTGGAGCCACTGGTGAGATACCACTCTTGTAATGATAAAATCCTAACTTTGAACCGTTATCCGGTCAGAGAACAGTTTCAGGTGGGCAGTTTGACTGGGGCGGTCGCCTCCTAAAAGGTAACGGAGGCGTGCAAAGGTTCCCTCAGGCTGGTTGGACATCAGTCGTAGAGTGTAAAGGCATAAGGGAGCTTGACTGCAAGACTTACAAGTCGAGCAGAGACGAAAGTCGGCCTTAGTGATCCGACGGTTCCGAGTGGAAGGGCCGTCGCTCAACGGATAAAAGTTACTCTAGGGATAACAGGCTGA
>M03053_135_000000000-ALP1V_1_1110_20972_11915	
GGAAAGACCCTATGCAGCTTTACTGTAGCTTGGTATTGTGCCCGGGCTCTGAATGCGCAGGATGGGTGGGAGACGTTGATCTCGTGCTCGTGGGTATGAGTTAGTCACTGGTGAGATACCACTCTTTCAGAGCTAGGGTTCTAACGTTCACCCGTTATCCGGGGAGCGGACAGTATCAGGTGGGCAGTTTGACTGGGGCGGTCGCCTCCTAAAAGGTAACGGAGGCGCGCAAAGGTTTCCTCAGGCTGGTTGGAAATCAGCTGACGAGTGCAAAAGCAGAAGGAAGCTTGACTGTGAGACCTACAAGTCGAACAGGGACGAAAGTCGGCTTTAGTGATCCGACGGTTCTGAGTGGAAGGGCCGTCGCTCAACGGATAAAAGTTACTCTAGGGATAACAGGCTGA
>M03053_135_000000000-ALP1V_1_2107_24745_17444	
GGACAGAAAGACCCTATGCAGCTTTACTGTAGCTTGATATTGGCTCCGGGCTTTGTTTGCGCAGGATAGGTGGGAGGCGTTGAAAATTTTCTTGCGGGAAGATTGGAGCCATTGGTGAGATACCACTCTAACAATGCTAGGATTCTAACCCTACACCGTTATCCGGTTAGGGGACAGTTTCAGGTGGTCAGTTTGACTGGGGCGGTCGCCTCCCAAAAGGTAACGGAGGCGTGCAAAGGTTTCCTCAGGCTGGTCGGAAATCATTCGTAGAGTGTAAAGGCATAAGGAAGCTTGATTGTGAGACCTACAAGTCGAACAAAGACGAAAGTCGGCCTTAGCGATCCGACGGTTCCGAGTGGAAGGGCCGTCGCTCAACGGATAAAAGTTACTCTAGGGATAACAGGCTGA
>M03053_135_000000000-ALP1V_1_2114_18267_18219	
GGACAGAAAGACCCTATGCAGCTTTACTGTAACTTGGGATTGGTTTCGGGTTTTATTTGCGCAGAATAGGTGGGAGGCTATGAAAAAATACTTGTGGGTGTTTTGGAGCCATCAGTGAGATACCACTCTTGTAAAACTAGAAATCTAACTTTACACCATTATCTGGTTAAAAGACAGTCTCAGGCGGGCAGTTTGACTGGGGCGGTCGCCTCCTAAAAGGTAACGGAGGCGTACAAAGGTTTCCTCAAATCGGTCAGACATCGATTGTAGAGCGTAAAGGCATATGGAAGCTTAACTGCGAGACCTACAAGTCGAGCAGAGACGAAAGTCGGTCTTAGTGATCTGGCGGTATTACGTGGAAAAGCCGCCACTCAACGGATAAAAGTTACTCTAGGGATAACAGGCTGA
>M03053_135_000000000-ALP1V_1_2112_26736_16924	
GGACAGAAAGACCCTATGCAGCTTTACTGTATCCTGATATTGAATTTTGATTATATTTGCGCAGTATAGGTGGGAGACTATGATAGTGTTCTTGCGGGGACAACGGAGTCATCAGTGAGATACCACTCTTGTATAATTGAACTTCTAACTTCATACCGTTAGCCGGTTGAAAGACAGTTTCAGGTGGGCAGTTTGACTGGGGCGGTCGCCTCCCAAAAGGTAACGGAGGCGTACAAAGGTTCCCTCAGATCGGTCAGAAATCGATCTTAGAGTGTAAAGGCAAAAGGGAGCTTAACTGTGAGACAAACAAGTCGAGCAGAGACGAAAGTCGGTCTTAGTGATCTGACGATGCTGTGTGGAAAGGTCGTCACTCAACGGATAAAAGTTACTCTAGGGATAACAGGCTGA
>M03053_135_000000000-ALP1V_1_2117_7370_17339	
GGACAGAAAGACCCTATGAAGCTTTACTGTAACCTGGAATTGCTTTCAAGCTTATTTTGCGCAGCTTAGGTGGGAGGCTACGAACCTTTTCTTCCGGGAAGAGGGGAGCCATCAGTGAGATACCACTCTTGGTAAGCTAGAAAGCTCAGTCTTCACCGTTATCCGGTAAGACGACAGTTTCAGGCGGGCAGTTTGACTGGGGCAGTCACCTCCCAAAAGGTAATGGAGGTGTGCAAAGGTTCCCTCAGGCTGGACGGAAATCAGCCATAGAGTGTAAAAGCATAAGGGAGCTTGACTGCGAGACTGACATGTCAAGCAGAGACGAAAGTCGGCTTTAGTGATCCGACGGTGCTGTGTGGAAAGGCCGTCGCTCAACGGATAAAAGTTACTCTAGGGATAACAGGCTGA
>M03053_135_000000000-ALP1V_1_1118_22971_15195	
GGACAGAAAGACCCTATGAAGCTTTACTGTAACTTGAGATTGGTTTCGGGTTTTATTTGCGCAGAATAGGTGGGAGGCTATGAAAAAATACTTGTGGGTGTTTTGGAGCCATCAGTGAGATACCACTCTTGTAAAACTAGAAATCTAACTTTACACCATTATCTGGTTAAAAGACAGTCTCAGGCGGGCAGTTTGACTGGGGCGGTCGCCTCCTAAAAGGTAACGGAGGCGTACAAAGGTTTCCTCAAATCGGTCAGACATCGATTGTAGAGCGTAAAGGCATATGGAAGCTTAACTGCGAGACCTACAAGTCGAGGAGAGACGAAAGTCGGTCTTAGTGATCTGGCGGTATTACGTGGAAAAGCCGCCACTCAACGGATAAAAGTTACTCTAGGGATAACAGGCTGA
>M03053_135_000000000-ALP1V_1_2106_23180_8116	
GGACAGAAAGACCCTATGCAGCTTTACTGTAACCTGGAATTGCTCTCAAGCTTATCTTGCGCAGCTTAGGTGGGAGACGTTGAACTTCTTCTTCCGGGAAGGAGGGAGTCATCAGTGAGATACCACTCTTGGTAAGCTAGAGCGCTCATTTCTAACCGTCAACCGGTAGAAAGACAGTTTCAGGCGGGCAGTTTGACTGGGGCAGTCACCTCCCAAAAGGTAATGGAGGTGTACAAAGGTTCGCTCAGGCTGGACGGAAATCAGCCATAGGGTGTAAAAGCATAAGCGAGCTTGACTGCGAGACTGACATGTCAAGCAGAGACGAAAGTCGGTTTTAGTGATCCGACGGTGCTGAGTGGAAAGGCCGTCGCTCAACGGATAAAAGTTACTCTAGGGATAACAGGCTGA
>M03053_135_000000000-ALP1V_1_2102_19679_7778	
GGACAGAAAGACCCTATGCAGCTTTACTGTATCTTGGAATTGGGTTTGGTCTTTGCTTGCGCAGGATAGGTGGGAGGCTTTGAAGGCAATCTTGCGGGATTGCTGGAGCCACTGGTGAGATACCACTCTTGTAATGATAAAATCCTAACTTTGAACCGTTATCCGGTCAGAGAACAGTTTCAGGTGGGCAGTTTGACTGGGGCGGTCGCCTCCTAAAAGGTAACGGAGGCGTGCAAAGGTTCCCTCAGGCTGGTTGGACATCAGTCGTAGAGTGTAAAGGCATAAGGGAGCTTGACTGCAAGACTTACAAGTCGAGCAGAGACGAAAGTCGGCCTTAGTGATCCGACGGTTCCGAGTGGAAGGGCCGTCGCTCAACGGATAAAAGTTACTCTAGGGATAACAGGCTGA
>M03053_135_000000000-ALP1V_1_1112_8677_5163	
GGACAGAAAGACCCTATGAAGCTTTACTTTAACCTAGAGTTGTAACCTTTTTTTATCTGTGCAAAATAGGTGGGAGGGAGAAATGTAATCCCCCAAGTGAGATACCACTCTTTTGAAATTAGGATTGCTTACAATAACATAGTTCTTAAACTCTATTGGACCGCTCGTGGGGGTCAGTTTGACTGGGGCGGTCGCCTCCTAAAGTGTAACGGAGGCGTGCAAAGGTCTCCTCAAATTGGTCGGAAATCAATTGTGGAGTGGAAAGACATATGGAGGCTTGATTGCAAAGTTGACTGGCTGCGCAAAGATGAGAATCGGCCTTAATGATCCGATATGGCTGAGTGGAAGGTATATCGCTAAACGGATAAAAGTTACTCTAGGGATAACAGGCTGA
>M03053_135_000000000-ALP1V_1_2117_13643_9917	
GGACAGAAAGACCCTATGCAGCTTTACTGTAACCTGGAATTGCTTTCAAGCTTATTTTGCGCAGCTTAGGTGGGAGGCTACGAACCTTTTCTTCCGGGAAGAGGGGAGCCATCAGTGAGATACCACTCTTGGTAAGCTAGAAAGCTCAGTCTTAACCGTTATCCGGTAAGATGACAGTTTCAGGCGGGCAGTTTGACTGGGGCAGTCACCTCCCAAAAGGTAATGGAGGTGCACAAAGGTTCCCTCAGGCTGGACGGAAATCAGCCATAGAGTGTAAAAGCATAAGGGAGCTTGACTGCGAGACTGACATGTCAAGCAGAGACGAAAGTCGGCTTTAGTGATCCGACGGTGCTGTGTGGAAAGGCCGTCGCTCAACGGATAAAAGTTACTCTAGGGATAACAGGCTGA
>M03053_135_000000000-ALP1V_1_2115_25396_14695	
GGACAGAAAGACCCTATGCAGCTTTACTGTAACTTGAGATTGGTTTCGGGTTTTATTTGCGCAGAATAGGTGGGAGGCTATGAAAAAATACTTGTGGGTGTTTTGGAGCCATCAGTGAGATACCACTCTTGTAAAACTAGAAATCTAACTTTACACCATTATCTGGTTAAAAGACAGTCTCAGGCGGGCAGTTTGACTGGGGCGGTCGCCTCCTAAAAGGTAACGGAGGCGTACAAAGGTCTCCTCAAATCGGTCAGACATCGATTGTAGAGCGTAAAGGCATATGGAAGCTTAACTGCGAGACCTACAAGTCGAGCAGAGACGAAAGTCGGTCTTAGTGATCTGGCGGTATTACGTGGAAAAGCCGCCACTCAACGGATAAAAGTTACTCTAGGGATAACAGGCTGA
>M03053_135_000000000-ALP1V_1_1117_21157_5461	
GGACAGAAAGACCCTATGCAGCTTTACTGTATCTTGGAATTGGGTTTGGTCTTTACTTGCGCAGGATAGGTGGGAGGCTTTGAAGATGATCTTGCGGGATCGTTGGAGCCACTGGTGAGATACCACTCTTGTAATGATAAAATCCTAACTTTGAACCGTTATCCGGTCAGAGAACAGTTTCAGGTGGGCAGTTTGACTGGGGCGGTCGCCTCCTAAAAGGTAACGGAGGCGTGCAAAGGTTCCCTCAGGCTGGTTGGACATCAGTCGTAGAGTGTAAAGGCATAAGGGAGCTTGACCGCGAGACCAACAAGTCGAGCAGAGACGAAAGTCGGCCCTAGTGATCCGGCGCTTCCGAGTGGAAGGGGCGTCGCTCAACGGATAAAAGTTACTCTAGGGATAACAGGCTGA
>M03053_135_000000000-ALP1V_1_1107_24882_22574	
GGACAGAAAGACCCTATGAAGCTTTACTGTAACCTGAAATTGAAATTGGACTTTATTCGCGCAGTATAGGTGGGAAGCGTTGAAAATATTCTTGCGGGAATATTGGAGCTATCAGTGAGATACCACTCTTGTAATGTTAGATTTCTAACTTTGAACCATTATCTGGTCAGAGAACAGTTTCAGGCGGGCAGTTTGACTGGGGCGGTCGCCTCCCAAACGGTAACGGAGGCGTACAAAGGTTTCCTCAGACTGGGCGGAAATCAGTCGTGGAGTGTAAAGGCATAAGGAAGCTTGATTGTGAGACCTACAAGTCAAACAAAGACGAAAGTCGGCCTTAGTGATCCGACGGTTGTGAGTGGAAGAGCCGTCGCTCAACGGATAAAAGTTACTCTAGGGATAACAGGCTGA
>M03053_135_000000000-ALP1V_1_1104_24993_11726	
GGACAAAAAGACCCTATGAAGCTTTACTGTAACCTGGAATTGCTCTCAAGCTTATCTTGCGCAGCTTAGGTGGGAGACGTTGAACTTCTTCTTCCGGGAAGGAGGGAGTCATCAGTGAGATACCACTCTTAGTAAGCTAGAGCGCTCATTTCTAACCGTCAACCGGTAGAAAGACAGTTTCAGGCGGGCAGTTTGACTGGGGCAGTCACCTCCCAAAAGGTAATGGAGGTGTACAAAGGTTCGCTCAGGCTGGACGGAAATCAGCCATAGAGTGTAAAAGCATAAGCGAGCTTGACTGCGAGACTGACATGTCAAGCAGAGACGAAAGTCGGTTTTAGTGATCCGACGGTGCTGAGTGGAAAGGCCGTCGCTCAACGGATAAAAATTACTCTAGGGATAACAGGCTGA
>M03053_135_000000000-ALP1V_1_2103_23645_18050	
GGACAAAAAGACCCTATGCAGCTTTACTGTAGCTTGATATTGGCTCCGGGCTTTGTTTGCGCAGGATAGGTGGGAGGCGTTGAAAATTTTCTCGTGGGAAGATTGGAGCCGTTGGTGAGATACCACTCTAACAATGCTAGGATTCTAACCCTATACCGTTATCCGGTTAGGGGACAGTTTCAGGTGGTCAGTTTGACTGGGGCGGTCGCCTCCCAAAAGGTAACGGAGGCGTGCAAAGGTTTCCTCAGGCTGGTCGGAAATCAGTCGTAGAGTGTAAAGGCATAAGGAAGCTTGATTGTGAGACCTACAAGTCGAACAAAGACGAAAGTCGGCCTTAGTGATCCGACGGTTCCGAGTGGAAGGGCCGTCGCTCAACGGATAAAAGTTACTCTAGGGATAACAGGCTGA
>M03053_135_000000000-ALP1V_1_2117_13021_3185	
GGACAGAAAGACCCTATGCAGCTTTACTGTAACCTGGAATTGCTCTCAAGCTTATTTTGCGCAGCTTAGGTGGGAGACGTTGAACTTCTTTTTCCGGAAAGGAGGGAGTCATCAGTGAGATACCACTCTTGGTAAGCTAGAGCGCTCATTTCTAACCGTTATCCGGTAGAGAGGCAGTTTCAGGCGGGCAGTTTGACTGGGGCAGTCACCTCCCAAAAGGTAATGGAGGTGTACAAAGGTTCGCTCAGGCTGGACGGAAATCAGCCATAGAGTGTAAAAGCATAAGCGAGCTTGACTGCGAGACTGACATGTCAAGCAGAGACGAAAGTCGGTTTTAGTGATCCGACGGTGCTGAGTGGAAAGGCCGTCGCTCAACGGATAAAAGTTACTCTAGGGATAACAGGTTGA
>M03053_135_000000000-ALP1V_1_1119_22182_23726	
GGACAGAAAGACCCTATGCAGCTTTACTGTATCCTGATATTGAATTTTGATTATATTTGCGCAGTATAGGTGGGAGACTATGATAGTGTTCTTGCGGGGACAAAGGAGTCATCAGTGAGATACCACTCTTGTATAATTGAACTTCTAACTTCATACCGTTAGCCGGTTGAAAGACAGTTTCAGGTGGGCAGTTTGACTGGGGCGGTCGCCTCCCAAAAGGTAACGGAGGCGTACAAAGGTTCCCTCAGATCGGTCAGAAATCGATCTTAGAGTGTAAAGGCAAAAGGGAGCTTAACTGCGAGACCTACAAGTCGAGCAGAGACGAAAGTCGGTCTTAGTGATCTGGCGGTATTACGTGGAAAAGCCGCCACTCAACGGATAAAAGTTACTCTAGGGATAACAGGCTGA
>M03053_135_000000000-ALP1V_1_1105_18271_3622	
GGACAGAAAGACCCTATGAAGCTTTACTGTAACTTGAGATTGGTTTCGGGTTTTATTTGCGCAGAATAGGTGGGAGGCTATGAAAAAATACTTGTGGGTGTTTTGGAGCCATCAGTGAGGTACCACTCTTGTAAAACTAGAAATCTAACTTTACACCATTATCTGGTTAAAAGACAGTCTCAGGCGGGCAGTTTGACTGGGGCGGTCGCCTCCTAAAAGGTAACGGAGGCGTACAAAGGTTTCCTCAAATCGGTCAGACATCGATTGTAGAGCGTAAAGGCATATGGAAGCTTAACTGCGAGACCTACAAGTCGAGCAGAGACGAAAGTCGGTCTTAGTGATCTGGCGGTATTACGTGGAAAAGCCGCCACTCAACGGATAAAAGTTACTCTAGGGATAACAGGCTGA
>M03053_135_000000000-ALP1V_1_1104_20324_4280	
GGACAAAAAGACCCTATGCAGCTTTACTGTAACTTGAGATTGGTTTCGGGTTTTATTTGCGCAGAATAGGTGGGAGGCTATGAAAAAATACTTGTGGGTGTTTTGGAGCCATCAGTGAGATACCACTCTTGTAAAACTAGAAATCTAACTTTACACCATTATCTGGTTAAAAGACAGTCTCAGGCGGGCAGTTTGACTGGGGCGGTCGCCTCCTAAAAGGTAACGGAGGCGTACAAAGGTTTCCTCAAATCGGTCAGACATCGATTGTAGAGCGTAAAGGCATATGGAAGCTTAACTGCGAGACCTACAAGTCGAGCAGAGACGAAAGTCGGTCTTAGTGATCTGGCGGTATTACGTGGAAAAGCCGCCACTCAACGGATAAAAGTTACTCTAGGGATAACAGGCTGA
>M03053_135_000000000-ALP1V_1_2103_23726_2449	
GGACAGAAAGACCCTATGCAGCTCTACTTTAACCTAGAGTTGTAACCTTTTTTTATCTGTGCAAAATAGGTGGGAGGGAGAAATGTAATCCCCCAAGTGAGATACCACTCTTTTGAAATTAGGATTGCTTACAATAACATAGTTCTTAAACTCTATTGGACCGCTCGTGGGGGTCAGTTTGACTGGGGCGGTCGCCTCCTAAAGTGTAACGGAGGCGTGCAAAGGTCTCCTCAAATTGGTCGGAAATCAATTGTGGAGTGGAAAGACATATGGAGGCTTGATTGCAAAGTCGACTGGCTGCGCAAAGATGAGAATCGGCCTTAATGATCCGATATGGCTGAGTGGAAGGTATATCGCTAAACGGATAAAAGTTACTCTAGGGATAACAGGCTGA
>M03053_135_000000000-ALP1V_1_2112_12919_4918	
GGACAAAAAGACCCTATGCAGCTTTACTGTAACTTGAGATTGGTTTCGGGTTTTATTTGCGCAGAATAGGTGGGAGGCTATGAAAAAATACTTGTGGGTGTTTTGGAGCCATCAGTGAGATACCACTCTTGTAAAACTAGAAATCTAACTTTACACCATTATCTGGTTAAAAGACAGTCTCAGGCGGGCAGTTTGACTGGGGCGGTCGCCTCCTAAAAGGTAACGGAGGCGTACAAAGGTTTCCTCAAATCGGTCAGACATCGATTGTAGAGCGTAAAGGCATATGGAAGCTTAACTGCGAGACCTACAAGTCGAGCAGAGACGAAAGTCGGTCTTAGTGATCTGGCGGTATTACGTGGAAAAGCCGCCACTCAACGGATAAAAGTTACTCTAGGGATAACAGGCTGA
>M03053_135_000000000-ALP1V_1_1107_3606_8408	
GGACAGAAAGACCCTATGCAGCTTTACTGTAACCTGGAATTGCTCTCAAGCTTATCTTGCGCAGCTTAGGTGGGAGGCTATGAACCTTTTCTTCTGGGAAGAGGGGAGCCATCAGTGAGATACCACTCTTGGTAAGCTAGAGCGCTCAGTCTTCACCGTCATCCGGTAAGACGACAGTTTCAGGCGGGCAGTTTGACTGGGGCAGTCACCTCCCAAAAGGTAATGGTGGTGTGCAAAGGTTCCCTCAGGCTGGACGGAAATCAGCCATAGAGTGTAAAAGCATAAGGGAGCTTGACTGCGAGACTGACATGTCAAGCAGAGACGAAAGTCGGCTTTAGTGATCCGACGGTGCTGTGTGGAAAGGCCGTCGCTCAACGGATAAAAGTTACTCTAGGGATAACAGGCTGA
>M03053_135_000000000-ALP1V_1_1117_16246_11789	
GGACAAAAAGACCCTATGCAGCTTTGCTGTAGCTTGGTATTGTGCTCGGGCTCGCAGTGCGCGGGATAGGTGGGAGGCTTTGATCCATTGCTTGTGGGTGATGGTGAGCCACTGGTGAGATACCACTCTTTGCGAGCTAGGGTTCTAACGGTTACCCGTTATCCGGGAACCGGACAGTATCTGGTGGGCAGTTTGACTGGGGCGGTCGCCTCCTAAAAGGTAACGGAGGCGCGCAAAGGTTCCCTCAGGCTGGTTGGAAATCAGCCGACGAGTGCAAAAGCAGAAGGGAGCTTGACTGTGAGACCTACAAGTCGAACAGGTACGAAAGTAGGCTTTAGTGATCCGACGGTTCTGAGTGGAAGGGCCGTCGCTCAACGGATAAAAGTTACTCTAGGGATAACAGGCTGA
>M03053_135_000000000-ALP1V_1_2102_17227_19922	
GGACAAAAAGACCCTATGAAGCTTTACTGTAACCTGAAATTGAAATTGGACTTTATTCGCGCAGTATAGGTGGGAAGCGTTGAAAATATTCTTGCGGGAATATTGGAGCTATCAGTGAGATACCACTCTTGTAATGTTAGATTTCTAACTTTGAACCATTATCTGGTCAGAGAACAGTTTCAGGCGGGCAGTTTGACTGGGGCGGTCGCCTCCCAAACGGTAACGGAGGCGTACAAAGGTTTCCTCTGAACGTGTAGAAATCGTATCTAGAGTGTAAAGGCATAAGGAAGCTTGACTGTGAGACCTACAAGTCGAGCAGGGACGAAAGTCGGTCTTAGTGATCTGACGGTACTGAGTGGAAAGGCCGTCACTCAACGGATAAAAGTTACTCTAGGGATAACAGGCTGA
>M03053_135_000000000-ALP1V_1_2114_27455_13806	
GGACAAAAAGACCCTATGAAGCTTTACTGTAACTTGAGATTGGTTTCGGGTTTTATTTGCGCAGAATAGGTGGGAGGCTATGAAAAAATACTTGTGGGTGTTTTGGAGCCATCAGTGAGATACCACTCTTGTAAAACTAGAAATCTAACTTTACACCATTATCTGGTTAAAAGACAGTCTCAGGCGGGCAGTTTGACTGGGGCGGTCGCCTCCTAAAAGGTAACGGAGGCGTACAAAGGTTTCCTCAAATCGGTCAGACATCGATTGTAGAGCGTAAAGGCATATGGAAGCTTAACTGCGAGACCCACAAGTCGAGCAGAGACGAAAGTCGGTCTTAGTGATCTGGCGGTATTACGTGGAAAAGCCGCCACTCAACGGATAAAAGTTACTCTAGGGATAACAGGCTGA
>M03053_135_000000000-ALP1V_1_1117_5396_7647	
GGACAGAAAGACCCTATGAAGCTTTACTGTAACTTGAGATTGGTTTCGGGTTTTATTTGCGCAGAATAGGTGGGAGGCTATGAAAAAATACTTGTGGGTGTTTTGGAGCCATCAGTGAGATACCACTCTTGTAAAACTAGAAATCTAACTTTACACCATTATCTGGTTAAAAGACAGTCTCAGGCGGGCAGTTTGACTGGGGCGGTCGCCTCCTAAAAGGTAACGGAGGCGTACAAAGGTTTCCTCAAATCGGTCAGACATCGATTGTAGAGCGTAAAGGCATATGGAAGCTTAACTGCGAGACCTACAAGTCGAGCAGAGACGAAAGTCGGTCTTAGTGATCTGGCGGTATTACGTGGAAAAGCCGCCACTCAACGGATAAAAGTTACTCTAGGGATAACAGGCTGA
>M03053_135_000000000-ALP1V_1_1113_8603_2533	
GGACAGAAAGACCCTATGAAGCTTTACTGTAACTTGAGATTGGTTTCGGGTTTTATTTGCGCAGAATAGGTGGGAGGCTATGAAAAAATACTTGTGGGTGTTTTGGAGCCATCAGTGACATACCACTCTTGTAAAACTAGAAATCTAACTTTACACCATTATCTGGTTAAAAGACAGTCTCAGGCGGGCAGTTTGACTGGGGCGGTCGCCTCCTAAAAGGTAACGGAGGCGTACAAAGGTTTCCTCAAATCGGTCAGACATCGATTGTAGAGCGTAAAGGCATATGTAAGCTTAACTGCGAGACCTACAAGTCGAGCAGAGACGAAAGTCGGTCTTAGTGATCTGGCGGTATTACGTGGAAAAGCCGCCACTCAACGGATAAAAGTTACTCTAGGGATAACAGGCTGA
>M03053_135_000000000-ALP1V_1_1109_15788_16865	
GGACAAAAAGACCCTATGCAGCTTTACTGTAGCTTGGTATTGTGCCCGGGCTCTGAATGCGCAGGATAGGTGGGAGACGTTGATCTCATGGTTGCGGCTATGAGTTAGTCACTGGTGAGATACCACTCTTTCAGAGCTAGGGTTCTAACGTTCACCCGTTATCCGGGGAGCGGACAGTATCAGGTGGGCAGTTTGACTGGGGCGGTCGCCTCCTAAAAGGTAACGGAGGCGCACAAAGGTTTCCTCAGGCTGGTTGGAAATCAGCTGACGAGTGCAAAAGCAGAAGGAAGCTTGACTGTGAGACCTACAAGTCGAACAGGGACGAAAGTCGGTTTTAGTGATCCGACGGTTCTGAGTGGAAGGGCCGTCGCTCAACGGATAAAAGTTACTCTAGGGATAACAGGCTGA
>M03053_135_000000000-ALP1V_1_1116_27571_13194	
GGACAAAAAGACCCTATGCAGCTTTACTGTAACCTGGAATTGCTCTCAAGCTTATCTTGCGCAGCTTAGGTGGGAGGCTATGAACCTTTTCTTCTGGGAAGAGGGGAGCCATCAGTGAGATACCACTCTTGGTAAGCTAGAGCGCTCAGTCTTCACCGTCATCCGGTAAGACGACAGTTTCAGGCGGGCAGTTTGACTGGGGCAGTCACCTCCCAAAAGGTAATGGAGGTGTGCAAAGGTTCCCTCAGGCTGGACGGAAATCGGCCATAGAGTGTAAAAGCATAAGGGAGCTTGACTGCGAGACTGACATGTCAAGCAGAGACGAAAGTCGGCTTTAGTGATCCGACGGTGCTGTGTGGAAAGGCCGTCGCTCAACGGATAAAAGTTACTCTAGGGATAACAGGCTGA
>M03053_135_000000000-ALP1V_1_1110_19688_14671	
AGACAGAAAGACCCTATGCAGCTTTACTGTAACCTGGAATTGCTTTCAAGCTTATTTTGCGCAGCTTAGGTGGGAGGCTACGAACCTTTTCTTCCGGGAAGAGGGGAGCCATCAGTGAGATACCACTCTTGGTAAGCTAGAAAGCTCAGTCTTAACCGTTATCCGGTAAGATGACAGTTTCAGGCGGGCAGTTTGACTGGGGCAGTCACCTCCCAAAAGGTAATGGAGGTGCACAAAGGTTCCCTCAGGTTGGACGGAAATCAACCATAGAGTGTAAAAGCATAAGGGAGCTTGACTGCGAGACTGACATGTCAAGCAGAGACGAAAGTCGGTTTTAGTGATCCGACGGTGCTGCGTGGAAAGGCCGTCGCTCAACGGATAAAAGTTACTCTAGGGATAACAGGCTGA
>M03053_135_000000000-ALP1V_1_2111_26740_15251	
GGACAGAAAGACCCTATGAAGCTTTACTGTAACCTGGAATTGCTTTCAAGCTTATTTTGCGCAGCTTAGGTGGGAGGCTACGAACCTTTTCTTCCGGGAAGAGGGGAGCCATCAGTGAGATACCACTCTTGGTAAGCTAGAAAGCTCAGTCTTAACCGTTATCCGGTAAGACGACAGTTTCAGGCGGGCAGTTTGACTGGGGCAGTCACCTCCCAAAAGGTAATGGAGGTGCACAAAGGTTCCCTCAGGTTGGACGGAAATCGACCATAGAGTGTAAAAGCATAAGGGAGCTTGACTGCGAGACTGACATGTCAAGCAGAGACGAAAGTCGGTTTTAGTGATCCGACGGTGCTGCGTGGAAAGGCCGTCGCTCAACGGATAAAAGTTACTCTAGGGATAACAGGCTGA
>M03053_135_000000000-ALP1V_1_1119_7061_7203	
GGACAGAAAGACCCTATGCAGCTTTACTGTAACCTGGAATTGCTCTCAAGCTTATCTTGCGCAGCTTAGGTGGGAGGCTATGAACCTTTTCTTCTGGGAAGAGGGGAGCCATCAGTGAGATACCACTCTTGGTAAGCTAGAGCGCTCAGTCTTCACCGTCATCCGGTAAGACGACAGTTTCAGGCGGGCAGTTTGACTGGGGCAGTCACCTCCCAAAAGGTAATGGAGGTGTGCAAAGGTTTCCTCAAATCGGTCAGACATCGATTGTAGAGCGTAAAGGCATATGGAAGCTTAACTGCGAGACCTACAAGTCGAGCAGAGACGAAAGTCGGTCTTAGTGATCTGGCGGTATTACGTGGAAAAGCCGCCACTCAACGGATAGAAGTTACTCTAGGGATAACAGGCTGA
>M03053_135_000000000-ALP1V_1_2105_19198_4495	
GGACAGAAAGACCCTATGCAGCTTTACTGTAGCTTGAGATTGGCTCCGGGCTTTATTTGCGCAGGATAGGTGGGAGGCGTTGAAAATTTCCTTGCGGGGGAATTTGAGCCATTGGTGAGATACCACTCTAATAAAGCTAGGATTCTAACCCTATACCGTTATCCGGTTAGGGAACAGTCTCAGGTGGTCAGTTTGACTGGGGCGGTCGCCTCCTAAAAGGTAACGGAGGCGTGCAAAGGTTTCCTCAGACTGGTCGGAAATCAGTCGAAGAGTGTAAAGGCATAAGGAAGCTTGATTGTGAGACCTACAAGTCGAACAAAGACGAAAGTCGGCCTTAGTGATCCGGCGGTACCAAGTGGAAGGGCCGTCGCTCAACGGATAAAAGTTACTCTAGGGATAACAGGCTGA
>M03053_135_000000000-ALP1V_1_1115_8958_12038	
GGACAAAAAGACCCTATGCAGCTTTACTGTAACCTGGAATTGCTCTCAAGCTTATCTTGCGCAGCTTAGGTGGGAGGCTATGAACCTTTTCTTCTGGGAAGAGGGGAGCCATCAGTGAGATACCACTCTTGGTAAGCTAGAGCGCTCAGTCTTCACCGTCATCCGGTAAGACGACAGTTTCAGGCGGGCAGTTTGACTGGGGCAGTCACCTCCCAAAAGGTAATGGAGGTGTGCAAAGGTTCCCTCAGGCTGGACGGAAATCAGCCATAGAGTGTAAAAGCATAAGGGAGCTTGACTGCGAGACTGACATGTCAAGCAGAGACGAAAGTCGGCTTTAGTGATCCGACGGTGCTGTGTGGAAAGGCCGTCGCTCAACGGATAAAAGTTACTCTAGGGATAACAGGCTGA
>M03053_135_000000000-ALP1V_1_2108_21537_8274	
GGACAAAAAGACCCTATGCAGCTTTACTGTAACTTGAGATTGGTTTCGGGTTTTATTTGCGCAGTATAGGTGGGAGGCTATGAAAAAATTCTTGCGGGAATTTTGGAGCCATCAGTGAGATACCACTCTTGTAAAACTAGAAATCTAACTTTACACCATTATCTGGTTAAAAGACAGTCTCAGGCGGGCAGTTTGACTGGGGCGGTCGCCTCCTAAAAGGTAACGGAGGCGTACAAAGGTTTCCTCAAATCGGTCAGACATCGATTGTAGAGCGTAAGGGCATATGGAAGCTTAACTGCGAGACCTACAAGTCGAGCAGAGACGAAAGTCGGTCTTAGTGATCTGGCGGTATTACGTGGAAAAGCCGCCACTCAACGGATAAAAGTTACTCTAGGGATAACAGGCTGA
>M03053_135_000000000-ALP1V_1_2113_20870_3443	
GGACAGAAAGACCCTATGCAGCTTTACTGTAGCTTGATATTGGCTCCGGGCTTTGTTTGCGCAGGATAGGTGGGAGGCGTTGAAAATTTTCTTGCGGGAAGATTGGAGCCGTTGGTGAGATACCACTCTAACAATGCTTGGATTCTAACCCTATACCGTTATCCGGTTAGGGGACAGTTTCAGGTGGTCAGTTTGACTGGGGCGGTCGCCTCCTAAAAGGTAACGGAGGCGTGCAAAGGTTTCCTCAGACTGGTCGGAAATCAGTCGTAGAGTGTAAAGGCATAAGGAAGCTTGATTGTGAGACCTACAAGTCGAACAAAGACGAAAGTCGGCCTTAGTGATCCGACGGTTCCGAGTGGAAGGGCCGTCGCTCAACGGATAAAAGTTACTCTAGGGATAACAGGCTGA
>M03053_135_000000000-ALP1V_1_1104_21785_13744	
GGACAGAAAGACCCTATGAAGCTTTACTGTAACTTGAGATTGGTTTCGGGTTTTATTTGCGCAGAATAGGTGGGAGGCTATGAAAAAATACTTGTGGGTGTTTTGGAGCCATCAGTGAGATACCACTCTTGTAAACTAGAAATCTCACTTTACACCATTATCTGGTTAAAAGACAGTCTCAGGCGGGCAGTTTGACTGGGGCGGTCGCCTCCTAAAAGGTAACGGAGGCGTACAAAGGTTTCCTCAAATCGGTCAGACATCGATTGTAGAGCGTAAAGGCATATGGAAGCTTAACTGCGAGACCTACAAGTCGAGCAGAGACGAAAGTCGGTCTTAGTGATCTGGCGGTATTACGTGGAAAAGCCGCCACTCAACGGATAAAAGTTACTCTAGGGATAACAGGCTGA
>M03053_135_000000000-ALP1V_1_1103_29532_15062	
GGACAGAAAGACCCTATGCAGCTTTACTGTAACTTGAGATTGGTTTCGGGTTTTATTTGCGCAGAATAGGTGGGAGGCTATGAAAAAATACTTGTGGGTGTTTTGGAGCCATCAGTGAGATACCACTCTTGTAAAACTAGAAATCTAACTTTACACCATTATCTGGTTAAAAGACAGTCTCAGGCGGGCAGTTTGACTGGGGCGGTCGCCTCCTAAAAGGTAACGGAGGCGTACAAAGGTTTCCTCAAATCGGTCAGACATCGATTGTAGAGCGTAAAGGCATATGGAAGCTTAACTGCGAGACCTACAAGTCGAGCAGAGACGAAAGTCGGTCTTAGTGATCTGGCGGTATTACGTGGAAAAGCCGCCACTCAACGGATAAAAGTTACTCTAGGGATAACAGGCTGA
>M03053_135_000000000-ALP1V_1_1105_14098_17005	
GGACAGAAAGACCCTATGAAGCTTTACTGTAACTTGAGATTGGTTTCGGGTTTTATTTGCGCAGAATAGGTGGGAGGCTATGAAAAAATACTTGTGGGTGTTTTGGAGCCATCAGTGAGATACCACTCTTGTAATGATAAAATCCTAACTTTGAACCGTTATCCGGTCAGGGAACAGTTTCAGGTGGGCAGTTTGACTGGGGCGGTCGCCTCCTAAAAGGTAACGGAGGCGTGCAAAGGTTCCCTCAGGCTGGTTGGACATCAGTCGTAGAGTGTAAAGGCATAAGGGAGCTTGACTGCGAGACCAACAAGTCGAGCAGAGACGAAAGTCGGCCTTAGTGATCCGGCGCTTCCGAGTGGAAGGGGCGTCGCTCAACGGATGAAAGTTACTCTAGGGATAACAGGCTGA
>M03053_135_000000000-ALP1V_1_1101_22450_9555	
GGACAAAAAGACCCTATGCAGCTTTACTGTAACTTGAGATTGGTTTCGGGTTTTATTTGCGCAGAATAGGTGGGAGGCTATGAAAAAATACTTGTGGGTGTTTTGGAGCCATCAGTGAGATACCACTCTTGTAAAACTAGAAATCTAACTTTACACCATTATCTGGTTAAAAGACAGTCTCAGGCGGGCAGTTTGACTGGGGCGGTCGCCTCCTAAAAGGTAACGGAGGCGTACAAAGGTTTCCTCAAATCGGTCAGACATCGATTGTAGAGCGTAAAGGCATATGGAAGCTTAACTGCGAGACCTACAAGTCGAGCAGAGACGAAAGTCGGTCTTAGTGATCTGGCGGTATTACGTGGAAAAGCCGCCACTCAACGGATAAAAGTTACTCTAGGGATAACAGGCTGA
>M03053_135_000000000-ALP1V_1_1105_8128_17114	
GGACAGAAAGACCCTATGCAGCTTTACTGTAACTTGAGATTGGTTTCGGGTTTTATTTGCGCAGAATAGGTGGGAGGCTATGAAAAAATACTTGTGGGTGTTTTGGAGCCATCAGTGAGATACCACTCTTGTAAAACTAGAAATCTAACTTTACACCATTATCTGGTTAAAAGACAGTCTCAGGCGGGCAGTTTGACTGGGGCGGTCGCCTCCTAAAAGGTAACGGAGGCGTACAAAGGTTTCCTCAAATCGGTCAGACATCGATTGTAGAGCGTAAAGGCATATGGAAGCTTAACTGCGAGACCTACAAGTCGAGCAGAGACGAAAGTCGGTCTTAGTGATCTGGCGGTATTACGTGGAAAAGCCGCCACTCAACGGATAAAAGTTACTCTAGGGATAACAGGCTGA
>M03053_135_000000000-ALP1V_1_2104_9368_5114	
GGACAGAAAGACCCTATGCAGCTTTACTGTAACTTGAGATTGGTTTCGGGTTTTATTTGCGCAGAATAGGTGGGAGGCTATGAAAAAATACTTGTGGGTGTTTTGGAGCCATCAGTGAGATACCACTCTTGTAAAACTAGAAATCTAACTTTACACCATTATCTGGTTAAAAGACAGTCTCAGGCGGGCAGTTTGACTGGGGCGGTCGCCTCCTAAAAGGTAACGGAGGCGTACAAAGGTTTCCTCAAATCGGTCAGACATCGATTGTAGAGCGTAAAGGCATATGGAAGCTTAACTGCGAGACCTACAAGTCGAGCAGAGACGAAAGTCGGTCTTAGTGATCTGGCGGTATTACGTGGAAAAGCCGCCACTCAACGGATAAAAGTTACTCTAGGGATAACAGGCTGA
>M03053_135_000000000-ALP1V_1_1118_22395_9159	
GGACAGAAAGACCCTATGCAGCTTTACTGTAACTTGAGATTGGTTTCGGGTTTTATTTGCGCAGAATAGGTGGGAGGCTATGAAAAAATACTTGTGGGTGTTTTGGAGCCATCAGTGAGATACCACTCTTGTAAAACTAGAAATCTAACTTTACACCATTATCTGGTTAAAAGACAGTCTCAGGCGGGCAGTTTGACTGGGGCGGTCGCCTCCTAAAAGGTAACGGAGGCGTACAAAGGTTTCCTCAAATCGGTCAGACATCGATTGTAGAGCGTAAAGGCATATGGAAGCTTAACTGCGAGACCTACAAGTCGAGCAGAGACGAAAGTCGGTCTTAGTGATCTGGCGGTATTACGTGGAAAAGCCGCCACTCAACGGATAAAAGTTACTCTAGGGATAACAGGCTGA
>M03053_135_000000000-ALP1V_1_1116_10703_8984	
GGACAGAAAGACCCTATGCAGCTTTACTGTAACCTGGAATTGCTCTCAAGCTTATCTTGCGCAGCTTAGGTGGGAGGCTATGAACCTTTTCTTCTGGGAAGAGGGGAGCCATCAGTGAGATACCACTCTTGGTAAGCTAGAGCGCTCAGTCTTCACCGTCATCCGGTAAGACGACAGTTTCAGGCGGGCAGTTTGACTGGGGCAGTCACCTCCCAAAAGGTAATGGAGGTGTGCAAAGGTTCCCTCAGGCTGGACGGAAATCAGCCATAGAGTGTAAAAGCATAAGGGAGCTTGACTGCGAGACTGACATGTCAAGCAGAGACGAAAGTCGGCTTTAGTGATCCGACGGTGCTGTGTGGAAAGGCCGTCGCTCAACGGATAAAAGTTACTCTAGGGATAACAGGCTGA
>M03053_135_000000000-ALP1V_1_2101_6221_19334	
GGACAGAAAGACCCTATGCAGCTTTACTGTAACTTGAGATTGGTTTCGGGTTCTATTTGCGCAGAATAGGTGGGAGGCTATGAAAAAATACTTGTGGGTGTTTTGGAGCCATCAGTGAGATACCACTCTTGTAAAACTAGAAATCTAACTTTACACCATTATCTGGTTAAAAGACAGTCTCAGGCGGGCAGTTTGACTGGGGCGGTCGCCTCCTAAAAGGTAACGGAGGCGTACAAAGGTTTCCTCAAATCGGTCAGCCATCGATTGTAGAGCGTAAAGGCATATGGAAGCTTAACTGCGAGACCTACAAGTCGAGCAGAGACGAAAGTCGGTCTTAGTGATCTGACGGTATTGTGTGGAAAAGCCGTCACTCAACGGATAAAAGTTACTCTAGGGATAACAGGCTGA
>M03053_135_000000000-ALP1V_1_2118_5974_6525	
GGACAGAAAGACCCTATGAAGCTTTACTGCATCTTGGAATTGGGTTTGGTCTTTGCTTGCGCAGGATAGGTGGGAGGCTTTGAAGATGGTCTTGCGGGATCATTGGAGCCACTGGTGAGATACCACTCTAGTAATGATAAAATCCTAACTTTGAACCGTTATCCGGTCAAAGAACAGTTTCAGGTGGGCAGTTTGACTGGGGCGGTCGCCTCCTAAAAGGTAACGGAGGCGTGCAAAGGTTCCCTCAGGCTGGTTGGACATCAGTCGTAGAGTGTAAAGGCATAAGGGAGCTTGACTGCGAGACCTACAAGTCGAGCAGAGACGAAAGTCGGCCTTAGTGATCCGACGGTTCCGAGTGGAAGGGCCGTCGCTCAACGGATAAAAGTTACTCTAGGGATAACAGGCTGA
>M03053_135_000000000-ALP1V_1_1108_25436_3470	
GGACAAAAAGACCCTATGCAGCTTTACTGTAGCTTGGTATTGTGCCCGGGCTCTGAATGCGCAGGATAGGTGGGAGACGTTGATCTCATGCTTGCGGGTATGAGTTAGTCACTGGTGAGATACCACTCTTTCAGAGCTAGGGTTCTAACGTTCACCCGTTATCCGGGGAGCGGACAGTATCAGGTGGGCAGTTTGACTGGGGCGGTCGCCTCCTAAAAGGTAACGGAGGCGCGCAAAGGTTTCCTCAGGCTGGTTGGAAATCAGCTGACGAGTGCAAAAGCAGAAGGAAGCTTGACTGTGAGACCTACAAGTCGAGCAGGGACGAAAGTCGGTCTTAGTGATCTGACGGTACTGAGTGGAAAGGCCGTCACTCAACGGATAAAAGTTACTCTAGGGATAACAGGCTGA
>M03053_135_000000000-ALP1V_1_2105_25368_5703	
GGACAGAAAGACCCTATGCAGCTTTACTGTGACTTGATATTGGTTTCGCGCTTTGTTTGTGCAGTATAGGTGGGAGGCTTAAAGATGTAAGCTGTTAGTGAGATACCACTCTAACAATGCTCGGATTCTAACCTTATGTCGTTATCCGGCTAAGAGACAGTTTCAGGTGGTCAGTTTGACTGGGGCGGTCGCCTCCTAAAAGGTAACGGAGGCGCGCAAAGGTTTCTTCACGCTGGTTGGAAATCAGTCGTAGAGTGTAAAGGCATAAGGAAGCTTGATTGTGAGACTTACAAGTCGAACAAAGACGAAAGTCGGCCTTAGTGATCCGACGGTTCCGAGTGGAAGGGCCGTCGCTCAACGGATAAAAGTTACTCTAGGGATAACAGGCTGA
>M03053_135_000000000-ALP1V_1_2105_24690_17726	
GGACAGAAAGACCCTATGCAGCTTTACTGTAGCTTGAAATTGAAATTGGACTTTGCATGCGCAGCATAGGTGGGAAGCTTTGATGATAATCTTGCGGGATTATTTGAGCTATCAGTGAGATACCACTCTTGTAATGTTAGATTTCTAACTTTATATCATTATCTGGTTAAAGAACAGTTTCAGGCGGGCAGTTTGACTGGGGCGGTCGCCTCCCAAATGGTAACGGAGGCGTACAAAGGTTTCCTCAGGTCGGTCAGAAATCGATCGTAGAGTGTAAAGGCATAAGGAAGCTTAACTGCGAGACCTACAAGTCGAGCAGAGACGAAAGTCGGTCTTAGTGATCTGGCGGTATTACGTGGAAAAGCCGCCACTCAACGGATAAAAGTTACTCTAGGGATAACAGGCTGA
>M03053_135_000000000-ALP1V_1_1108_21623_2715	
GGACAGAAAGACCCTATGCAGCTTTACTGTAACCTGGAATTGCTCTCAAGCTTATCTTGCGCAGCTTAGGTGGGAGGCTATGAACCTTTTCTTCTGGGAAGAGGGGAGCCATCAGTGAGATACCACTCTTGGTAAGCTAGAGCGCTCAGTCTTCACCGTCATCCGGTAAGACGACAGTTTCAGGCGGGCAGTTTGACTGGGGCAGTCACCTCCCAAAAGGTAATGGAGGTGTGCAAAGGTTCCCTCAGGCTGGACGGAAATCAGCCATAGAGTGTAAAAGCATAAGGGAGCTTGACTGCGAGACTGACATGTCAAGCAGAGACGAAAGTCGGCTTTAGTGATCCGACGGTGCTGTGTGGAAAGGCCGTCGCTCAACGGATAAAAGTTACTCTAGGGATAACAGGCTGA
>M03053_135_000000000-ALP1V_1_2117_16484_20534	
GGACAGAAAGACCCTATGCAGCTTTACTGTAACCTGAAATTGAAATTGGACTTTATTCGCGCAGTATAGGTGGGAAGCGTTGAAAATATTCTTGCGGGAATATTGGAGCTATCAGTGAGATACCACTCTTGTAATGTTAGATTTCTAACTTTGAACCATCATCTGGTCAAAGAACAGTTTCAGGCGGGCAGTTTGACTGGGGCGGTCGCCTCCCAAATGGTAACGGAGGCGTACAAAGGTTTCCTCTGAACGGGTAGAAATCGTATCTAGAGTGTAAAGGCATAAGGAAGCTTGACTGTGAGACCTACAAGTCGAACAGGGACGAAAGTCGGTCTTAGTGATCTGACGGTACTGAGTGGAAAGGCCGTCACTCAACGGATAAAAGTTACTCTAGGGATAACAGGCTGA
>M03053_135_000000000-ALP1V_1_1101_8469_18933	
GGACAGAAAGACCCTATGCAGCTTTACTGTAACCTGAAATTGAAATTGGACTTTATTCGCGCAGTATAGGTGGGAAGCGTTGAAAATATTCTTGCGGGAATATTGGAGCTATCAGTGAGATACCACTCTTGTAATGTTAGATTTCTAACTTTGAACCATTATCTGGTCAGAGAACAGTTTCAGGCGGGCAGTTTGACTGGGGCGGTCGCCTCCCAAACGGTAACGGAGGCGTACAAAGGTTTCCTCTGAACGTGTAGAAATCGTATCTAGAGTGTAAAGGCATAAGGAAGCTTGACTGTGAGACCTACAAGTCGAGCAGGGACGAAAGTCGGTCTTAGTGATCTGACGGTACTGAGTGGAAAGGCCGTCACCCAACGGATAAAAGTTACTCTAGGGATAACAGGCTGA
>M03053_135_000000000-ALP1V_1_1109_10349_18976	
GGACAGAAAGACCCTATGCAGCTTTACTGTAACTTGAGATTGGTTTCGGGTTTTATTTGCGCAGAATAGGTGGGAGGCTATGAAAAAATACTTGTGGGTGTTTTGGAGCCATCAGTGAGATACCACTCTTGTAAAACTAGAAATCTAACTTTACACCATTATCTGGTTAAAAGACAGTCTCAGGCGGGCAGTTTGACTGGGGCGGTCGCCTCCTAAAAGGTAACGGAGGCGTACAAAGGTTTCCTCAAATCGGTCAGACATCGATTGTAGAGCGTAAAGGCATATGGAAGCTTAACTGCGAGACCTACAAGTCGAGCAGAGACGAAAGTCGGTCTTAGTGATCTGGCGGTATTACGTGGAAAAGCCGCCACTCAACGGGTAAAAGTTACTCTAGGGATAACAGGCTGA
>M03053_135_000000000-ALP1V_1_2109_14373_21936	
GGACAAAAAGACCCTATGCAGCTTTACTGTAGCTTGGTATTGTGTTCGGTCTCTGAATGCGTAGGATAGGTGGGAGGCATTGATGATTAGCTCGTGGGTTAATCGGAGCCACTGGTGAGATACCACTCTTTCAGAGATAGAATTCTAACTTTCACCCGTTATCCGGGGAGAGGACAGTATCAGGTGGGCAGTTTGACTGGGGCGGTCGCCTCCTAAAAGGTAACGGAGGCGTGCAAAGGTTCCCTCAGGCTGGTTGGAAGTCAGCCGACGAGTACAAAGGCAGAAGGGAGCTTGACTGTGAGACCTACAAGTCGAACAGGGACGAAAGTCGGCCTTAGTGATCCGACGGTTCTGTGTGGAAGGGCCGTCGCTCAACGGATAAAAGTTACTCTAGGGATAACAGGCTGA
>M03053_135_000000000-ALP1V_1_1117_19347_19646	
GGACAAAAAGACCCTATGCAGCTTTACTGCATCTTGAAATTGAATCTCGATTCTATATGCGCAGCATAGGTGGGAGACTTTGAGTCTATCCTTGCGGGGATAGAGGAGTCATTAGTGAGATACCACTCTTATATCATTGATATTCTAACTTCATACCGTTAGCCGGTTGAAAGACAGTTTCAGGTGGGCAGTTTGACTGGGGCGGTCGCCTCCCAAAAGGTAACGGAGGCGTACAAAGGTTTCCTCAGATCGTTCAGAGATCGATCTTCGAGTGCAAAGGCAAAAGGAAGCTTAACTGTGAGACCTACAAGTCGAACAGGGACGAAAGTCGGTTTTAGTGATCCGACGGTTCTGCGTGGAAGGGCCGTCGCTCAACGGATAAAAGTTACTCTAGGGATAACAGGCTGA
>M03053_135_000000000-ALP1V_1_1113_19068_9197	
GGACAAAAAGACCCTATGCAGCTTTACTGTAACTTGAAATTGAAATTGGACTTTATTCGCGCAGTATAGGTGGGAGGTGTTGATTGTAATCTTGCGGGATTATTGGAGCCATCAGTGAGATACCACTCTTGTAATGTTAGATTTCTAACTTTGAATCATTATCTGGTCAAAGGACAGTTTCAGGCGGGCAGTTTGACTGGGGCGGTCGTCTCCCAAACGGTAACGGAGGCGTACAAAGGTTTCCTCTGAACGGTTAGAAATCGTATCTAGAGTGTAAAGGCATAAGGAAGCTTGACTGTGAGACCTACAAGTCGAGCAGGGACGAAAGTCGGTCTTAGTGATCTGACGGTACTGAGTGGAAAGGCCGTCACTCAACGGATAAAAGTTACTCTAGGGATAACAGGCTGA
>M03053_135_000000000-ALP1V_1_2115_14085_8069	
GGACAAAAAGACCCTATGCAGCTTTACTGTAACTTGAGATTGGTTTCGGGTTTTATTTGCGCAGAATAGGTGGGAGGCTATGAAAAAATACTTGTGGGTGTTTTGGAGCCATCAGTGAGATACCACTCTTGTAAAACTAGAAATCTAACTTTACACCATTATCTGGTTAAAAGACAGTCTCAGGCGGGCAGTTTGACTGGGGCGGTCGCCTCCTAAAAGGTAACGGAGGCGTACAAAGGTTTCCTCAAATCGGTCAGACATCGATTGTAGAGCGTAAAGGCATATGGAAGCTTAACTGCGAGACCTACAAGTCGAGCAGAGACGAAAGTCGGTCTTAGTGATCTGGCGGTATTACGTGGAAAAGCCGCCACTCAACGGATAAAAGTTACTCTAGGGATAACAGGCTGA
>M03053_135_000000000-ALP1V_1_1104_25058_3609	
GGACAAAAAGACCCTATGAAGCTTTACTGTAACTTGAGATTGGTTTCGGGTTTTATTTGCGCAGAATAGGTGGGAGGCTATGAAAAAATACTTGTGGGTGTTTTGGAGCCATCAGTGAGATACCACTCTTGTAAAACTAGAAATCTAACTTTACACCATTATCTGGTTAAAAGACAGTCTCAGGCGGGCAGTTTGACTGGGGCGGTCGCCTCCTAAAAGGTAACGGAGGCGTACAAAGGTTTCCTCAAATCGGTCAGACATCGATTGTAGAGCGTAAAGGCATATGGAAGCTTAACTGCGAGACCTACAAGTCGAGCAGAGACGAAAGTCGGTCTTAGTGATCTGGCGGTATTACGTGGAAAAGCCGCCACTCAACGGATAAAAGTTACTCTAGGGATAACAGGCTGA
>M03053_135_000000000-ALP1V_1_2107_20179_15177	
GGACAAAAAGACCCTATGCAGCTTTACTGTAGTTTGAGATTGGGCTCGGGCTTTTCTTGCGCAGCTTAGGTGGGAGGCTTAGATCCTATTCTTTTGGGAATAGAGGAGCCGTCAGTGAGATACCACTCTAGGAAGGCTAGAGTCCTAAGGGTGATCCCTTTGCGGGACACCTAACAGTCTCAGATGGGCAGTTTGACTGGGGCGGTCGCCTCCTAAAAGGTAACGGAGGCGTGCAAAGGTTCCCTCAGACTGGACGGAAATCAGTCGTAGAGTGTAAAGGCAGAAGGGAGCTTGACTGCGAGACTGACACGTCAAGCAGGGGCGAAAGCCGGCCTTAGTGATCCGACGGTTCCGTGTGGAAGGGCCGTCGCTCAACGGATAAAAGTTACTCTAGGGATAACAGGCTGA
>M03053_135_000000000-ALP1V_1_2114_17065_21668	
GGACAGAAAGACCCTATGCAGCTTTACTGTAGCTTGATATTGGCTCCGGGCTTTGTTTGCGCAGGATAGGTGGGAGGCGTTGAAAATTTTCTTGCGGGAAGATTGGAGCCGTTGGTGAGATACCACTCTAACAATGCTAGGATTCTAACCCTACACCGTTATCCGGTTAGGGGACAGTTTCAGGTGGTCAGTTTGACTGGGGCGGTCGCCTCCCAAAAGGTAACGGAGGCGTGCAAAGGTTTCCTCAGGCTGGTCGGAAATCAGTCGTAGAGTGTAAAGGCATAAGGAAGCTTGACTGTGAGACAAACGAGTCGAGCAGAGACGAAAGTCGGTCTTAGTGATCTGACGCTGCTGTGTGGAAAGGGCGTCACTCAACGGATAAAAGTTACTCTAGGGATAACAGGCTGA
>M03053_135_000000000-ALP1V_1_1115_27924_14106	
GGACAAAAAGACCCTATGCAGCTTTACTGTATCTTGGAATTGGGTTTGGTCTTTACTTGCGCAGGATAGGTGGGAGGCTTTGAAGATGATCTTGCGGGATCGTTGGAGCCACTGGTGAGATACCACTCTTGTAATGATAAAATCCTAACTTTGAACCGTTATCCGGTCAGAGAACAGTTTCAGGTGGGCAGTTTGACTGGGGCGGTCGCCTCCTAAAAGGTAACGGAGGCGTGCAAAGGTTCCCTCAGGCTGGTTGGACATCAGTCGTAGAGTGTAAAGGCATAAGGGAGCTCGACTGCGAGACCAACAAGTCGAGCAGAGACGAAAGTCGGCCTTAGTGATCCGGCGCTTCCGAGTGGAAGGGGCGTCGCTCAACGGATAAAAGTTACTCTAGGGATAACAGGCTGA
>M03053_135_000000000-ALP1V_1_2102_3798_15960	
GGACAAAAAGACCCTATGCAGCTTTACTGTAGCTTGAGATTGGCTCCGGGCTTTGTTTGCGCAGGATAGGTGGGAGGCGTTGATAACTTTCTCGTGGGAAGGTTGGAGCCACTGGTGAGATACCACTCTAACAATGCTAGGATTCTAACCCTATGTCGTTATCCGGCTAGGGGACAGTTTCAGGTGGTCAGTTTGACTGGGGCGGTCGCCTCCTAAAAGGTAACGGAGGCGTGCAAAGGTTTCCTCAGGCTGGTCGGAAATCAGTCGTAGAGTGTAAAGGCAAAAGGGAGCTTGATTGTGAGACCTACAAGTCGAGCAAAGACGAAAGTCGGCCTTAGTGATCCGGCGGTACCGAGTGGAAGGGCCGTCGCTCAACGGATAAAAGTTACTCTAGGGATAACAGGCTGA
>M03053_135_000000000-ALP1V_1_1108_11175_21521	
GGACAGAAAGACCCTATGAAGCTTTACTGTAACCTGGAATTGCTCTCAAGCTTATCTTGCGCAGCTTAGGTGGGAGGCTATGAACCTTTTCTTCTGGGAAGAGGGGAGCCATCAGTGAGATACCACTCTTGGAAAGCTAGAGCGCTCAGTCTTCACCGTCATCCGGTAAGACGACAGTTTCAGGCGGGCAGTTTGACTGGGGCAGTCACCTCCCAAAAGGTAATGGAGGTGTACAAAGGTTCGCTCAGGCTGGACGGAAATCAGCCATAGAGTGTAAAAGCATAAGCGAGCTTGACTGCGAGGCTGACATGTCAAGCAGAGACGAAAGTCGGTTTTAGTGATCCGACGGTGCTGAGTGGAAAGGCCGTCGCTCAACGGATAAAAGTTACTCTAGGGATAACAGGCTGA
>M03053_135_000000000-ALP1V_1_2101_8213_20222	
GGACAGAAAGACTCTATGCAGCTTTACTGTAACTTGAAATTGAAATTGGACTTTATTTGCGCAGCATAGGTGGGAGGCGTTGAGTTTATTCTTGCGGGAATTTAGGAGCCATCAGTGAGATACCACTCTGGTAATGTTAGATTTCTAACTTTGGATCATTATCTGGTCAAAGAACAGTTTCAGGCGGGCAGTTTGACTGGGGCGGTCGCCTCCCAAATGGTAACGGAGGCGTACAAAGGTTTCCTCTGAACGTGTAGAAATCGTATCTAGAGTGTAAAGGCATAAGGAAGCTTGACTGTGAGACCTACAAGTCGAGCAGGGACGAAAGTCGGTCTTAGTGATCTGACGGTGCTGAGTGGAAAGGCCGTCACTCAACGGATAAAAGTTACTCTAGGGATAACAGGCTGA
>M03053_135_000000000-ALP1V_1_1114_15686_21763	
GGACAGAAAGACCCTATGCAGCTTTACTGTAGCTTGATATTGGCTCCGGGCTTTGTTTGCGCAGGATAGGTGGGAGGCGTTGAAAATCTTCTCGTGGGAAGGTTGGAGCCGTTGGTGAGATACCACTCTAACAATGCTAGGATTCTAACCCTACACCGTTATCCGGTTAGGGGACAGTTTCAGGTGGTCAGTTTGACTGGGGCGGTCGCCTCCTAAAAGGTAACGGAGGCGTGCAAAGGTTCCCTCAGGCTGGTTGGACATCAGTCGTAGAGTGTAAAGGCATAAGGGAGCTTGACTGCGAGACCAACAAGTCGAGCAGAGACGAAAGTCGGCCTTAGTGATCCGGCGCTTCCGAGTGGAAGGGGCGTCGCTCAACGGATAAAAGTTACTCTAGGGATAACAGGCTGA
>M03053_135_000000000-ALP1V_1_1116_19793_23034	
GGACAAAAAGACCCTATGCAGCTTTACTGTAACTTGAAATTGAAATTGGACTTTATTTGCGCAGCATAGGTGGGAGGCGTTGAGTTTATTCTTGCGGGAATTTAGGAGCCATCAGTGAGATACCACGCTGGTAATGTTAGATTTCTAACTTTGTATCATGATCTGGTCAAAGGACAGTTTCAGGCGGGCAGTTTGACTGGGGCGGTCGCCTCCCAAATGGTAACGGAGGCGTACAAAGGTTTCCTCTGAACGTGTAGAAATCGTATCTAGAGTGTAAAGGCATAAGGAAGCTTGACTGTGAGACCTACAAGTCGAGCAGGGACGAAAGTCGGTCTTAGTGATCTGACGGTGCTGAGTGGAAAGGCCGTCACTCAACGGATAAAAGTTACTCTAGGGATAACAGGCTGA
>M03053_135_000000000-ALP1V_1_1105_24184_15225	
GGACAAAAAGACCCTATGCAGCTTTACTGTAGCTTGATATTGGCTCCGGGCTTTGTTTGCGCAGGATAGGTGGGAGGCGTTAAAAGTTTTCTCGCGGGAAGATTTGAGCCATTGGTGAGATACCACTCTAACAATGCTAGGATTCTAACCCTATGTCGTTATCCGGCTAGGGGACAGTTTCAGGTGGTCAGTTTGACTGGGGCGGTCGCCTCCTAAAAGGTAACGGAGGCGTGCAAAGGTTCCCTCAGGCTGGTTGGAAATCAGTCGTAGAGTGTAAAGGCATAAGGGAGCTTGATTGTGAGACCTACAAGTCGAACAAAGACGAAAGTCGGCCTTAGTGATCCGGCGGTACCGAGTGGAAGGGCCGTCGCTCAACGGATAAAAGTTACTCTAGGGATAACAGGCTGA
>M03053_135_000000000-ALP1V_1_2112_26601_8603	
GGACAGAAAGACCCTATGAAGCTTTACTGTAGCTTGGTATTGTGCCCGGGCTCTGAATGCGCAGGATAGGTGGGAGACGTTGATCTCATGGTTGCGGCTATGAGTTAGTCACTGGTGAGATACCACTCTTTCAGAGCTAGGGTTCTAACGTTCACCCGTTATCCGGGGAGCGGATAGTATCAGGTGGGCAGTTTGACTCGGGCGGTCGCCTCCTAAAAGGTAACGGAGGCGCACAAAGGTTTCCTCAGGCTGGTTGGAAATCGGTCGTAGAGTGTAAAGGCATAAGGAAGCTTGATTGTGAGACCTACAAGTCGAACAAAGACGAAAGTCGGCCTTAGTGATCCGACGGTTCCGAGTGGAAGGGCCGTCGCTCAACGGATAAAAGTTACTCTAGGGATAACAGCTGA
>M03053_135_000000000-ALP1V_1_2117_15674_19549	
GGACAGAAAGACCCTATGCAGCTTTACTGTAGCTTGGTATTGTGTTCGGTCTCTGAATGCGCAGGATAGGTGGGAGGCATTGATGATTAGCTCGTGGGTTAATCGGAGCCACTGGTGAGATACCACTCTTTCAGAGATAGAATTCTAACTTTCACCCGTTATCCGGGGAGAGGACAGTATCAGGTGGGCAGTTTGACTGGGGCGGTCGCCTCCTAAAAGGTAACGGAGGCGTGCAAAGGTTCCCTCAGGCTGGTTGGAAATCAGCCGACGAGTGCAAAGGCAGAAGGGAGCTTGACTGTGAGACCTACAAGTCGAACAGGGACGAAAGTCGGCCTTAGTGATCCGACGGTTCTGTGTGGAAGGGCCGTCGCTCAACGGATAAAAGTTACTCTAGGGATAACAGGCTGA
>M03053_135_000000000-ALP1V_1_1110_13090_24477	
GGACAAAAAGACCCTATGAAGCTTTACTGTAACCTGGAATTGCTCTCAAGCTTATTTCGCGCAGCTTAGGTGGGAGACGTTGAACCTTTTCTTCCGGGAAAGGGGGAGTCATCAGTGAGATACCACTCTTGGTAAGCTAGAGCGCTCATTTTTAACCGTTATCCGGTAAAAAGACAGTTTCAGGCGGGCAGTTTGACTGGGGCAGTCACCTCCCAAAAGGTAATGGAGGTGTACAAAGGTTCCCTCAGGCTGGACGGAAATCAGCCATAGAGTGTAAAAGCATAAGGGAGCTTGACTGCGAGACGGACATGTCAAGCAGAGACGAAAGTCGGTTTTAGTGATCCGACGGTGCTGAGTGGAAAGGCCGTCGCTCAACGGATAAAAGTTACTCTAGGGATAACAGGCTGA
>M03053_135_000000000-ALP1V_1_1117_10966_4621	
GGACAGAAAGACCCTATGCAGCTTTACTTTAACCTAGAGTTGTAACCTTTTTTTATCTGTGCAAAATAGGTGGGAGGGAGAAATGTAATCCCCCAAGTGAGATACCACTCTTTTGAAATTAGGATTGCTTACAATAACATAGTTCTTAAACTCTATTGGACCGCTCGTGGGGGTCAGTTTGACTGGGGCGGTCGCCTCCTAAAGTGTAACGGAGGCGTGCAAAGGTCTCCTCAAATTGGTCGGAAATCAATTGTGGAGTGGAAAGACATATGGAGGCTTGATTGCAAAGTTGACTGGCTGCGCAAAGATGAGAATCGGCCTTAATGATCCGATATGGCTGAGTGGAAGGTATATCGCTAAACGGATAAAAGTTACTCTAGGGATAACAGGCTGA
>M03053_135_000000000-ALP1V_1_2114_10775_24567	
GGACAGAAAGACCCTATGCAGCTTTACTGTAACTTGAAATTGAAATTGGACTTTATTTGCGCAGCATAGGTGGGAGGCGTTGAGTTTATTCTTGCGGGAATTTAGGAGCCATCAGTGAGATACCACTCTGGTAATGTTAGATTTCTAACTTTGTATCATGATCTGGTCAAAGGACAGTTTCAGGCGGGCAGTTTGACTGGGGCGGTCGCCTCCCAAATGGTAACGGAGGCGTACAAAGGTTTCCTCTGAACGTGTAGAAATCGTATCTAGAGTGTAAAGGCATAAGGAAGCTTGACTGTGAGACCTACAAGTCGAGCAGGGACGAAAGTCGGTCTTAGTGATCTGACGGTGCTGAGTGGAAAGGCCGTCACTCAACGGATAAAAGTTACTCTAGGGATAACAGGCTGA
>M03053_135_000000000-ALP1V_1_1114_13637_13078	
GGACAAAAAGACCCTATGCAGCTTTACTGTAGCTTGATATTGGCTCCGGGCTTTGTTTGCGCAGGATAGGTGGGAGGCGATGAAAGTTTTCTTGCGGGAGAATTTGAGCCATTGGTGAGATACCACTCTAACAATGCTAGGATTCTAACCCTATACCGTTATCCGGTTAGGGGACAGTTTCAGGTGGTCAGTTTGACTGGGGCGGTCGCCTCCTAAAAGGTAACGGAGGCGTGCAAAGGTTTCCTCAGACTGGTCGGAAATCAGTCGTAGAGTGTAAAGGCATAAGGAAGCTTGATTGTGAGACTTACAAGTCGAACAAAGACGAAAGTCGGCCTTAGTGATCCGACGGTTCCGAGTGGAAGGGCCGTCGCTCAACGGATAAAAGTTACTCTAGGGATAACAGGCTGA
>M03053_135_000000000-ALP1V_1_2109_7389_2416	
GGACAAAAAGACCCTATGCAGCTTTACTGTAGCTTGATATTGGCTCCGGGCTTTGTTTGCGCAGGATAGGTGGGAGGCGTTGAAAATTTTCTTGCGGGAAGATTGGAGCCGTTGGTGAGATACCACTCTAACAATGCTAGGATTCTAACCCTACACCGTTATCCGGTTAGGGGACAGTTTCAGGTGGTCAGTTTGACTGGGGCGGTCGCCTCCCAAAAGGTAACGGAGGCGTGCAAAGGTTTCCTCAGGCCGGTCGGAAATCGGTCGTAGAGTGTAAAGGCATAAGGAAGCTTGATTGTGAGACCTACAAGTCGAACAAAGACGAAAGTCGGCCTTAGTGATCCGACGGTTCCGAGTGGAAGGGCCGTCGCTCAACGGATAAAAGTTACTCTAGGGATAACAGGCTGA
>M03053_135_000000000-ALP1V_1_2113_17438_11741	
GGACAGAAAGACCCTATGAAGCTTTACTGTAACTTGAGATTGGTTTCGGGTTTTATTTGCGCAGAATAGGTGGGAGGCTATGAAAAAATACTTGTGGGTGTTTTGGAGCCATCAGTGAGATACCACTCTTGGTAAGCTAGAGCGCTCAGTCTTCACCGTCATCCGGTAAGACGACAGTTTCAGGCGGGCAGTTTGACTGGGGCAGTCACCTCCCAAAAGGTAATGGAGGTGTGCAAAGGTTCCCTCAGGCTGGACGGAAATCAGCCATAGAGTGTAAAAGCATAAGGGAGCTTGACTGCGAGACTGACATGTCAAGCAGAGACGAAAGTCGGCTTTAGTGATCCGACGGTGCTGTGTGGAAAGGCCGTCGCTCAACGGATAAAAGTTACTCTAGGGATAACAGGCTGA
>M03053_135_000000000-ALP1V_1_1110_24136_12554	
GGACAGAAAGACCCTATGAAGCTTTACTGTAACCTGGAATTGCTCTCAAGCTTATCTTGCGCAGCTTAGGTGGGAGGCTATGAACCTTTTCTTCTGGGAAGAGGGGAGCCATCAGTGAGATACCACTCTTGGTAAGCTAGAGCGCTCAGTCTTCACCGTCATCCGGTAAGACGACAGTTTCAGGCGGGCAGTTTGACTGGGGCAGTCACCTCCCAAAAGGTAATGGAGGTGTGCAAAGGTTCCCTCAGGCTGGACGGAAATCAGCCATAGAGTGTAAAAGCATAAGGGAGCTTGACTGCGAGACTGACATGTCAAGCAGAGACGAAAGTCGGCTTTAGTGATCCGACGGTGCTGTGTGGAAAGGCCGTCGCTCAACGGATAAAAGTTACTCTAGGGATAACAGGCTGA
>M03053_135_000000000-ALP1V_1_1104_6983_14033	
GGACAGAAAGACCCTATGCAGCTTTACTGTAACTTGAGATTGGTTTCGGGTTTTATTTGCGCAGAATAGGTGGGAGGCTATGAAAAAATACTTGTGGGTGTTTTGGAGCCATCAGTGAGATACCACTCTTGTAAAACTAGAAATCTAACTTTACACCATTATCTGGTTAAAAGACAGTCTCAGGCGGGCAGTTTGACTGGGGCGGTCGCCTCCTAAAAGGTAACGGAGGCGTACAAAGGTTTCCTCAAATCGGTCAGACATCGATTGTAGAGCGTAAAGGCATATGGAAGCTTAACTGCGAGACCTACAAGTCGAGCAGGGACGAAAGTCGGTCTTAGTGATCTGGCGGTATTACGTGGAAAAGCCGCCACTCAACGGATAAAAGTTACTCTAGGGATAACAGGCTGA
>M03053_135_000000000-ALP1V_1_1115_26154_12258	
GGACAAAAAGACCCTATGAAGCTTTACTGTAACTTGAGATTGGTTTCGGGTTTTATTTGCGCAGAATAGGTGGGAGGCTATGAAAAAATACTTGTGGGTGTTTTGGAGCCATCAGTGAGATACCACTCTTGTAAAACTAGAAATCTAACTTTACACCATTATCTGGTTAAAAGACAGTCTCAGGCGGGCAGTTTGACTGGGGCGGTCGCCTCCTAAAAGGTAACGGAGGCGTACAAAGGTTTCCTCAAATCGGTCAGACATCGATTGTAGAGCGTAAAGGCATATGGAAGCTTAACTGCGAGACCTACAAGTCGAGCAGAGACGAAAGTCGGTCTTAGTGATCTGGCGGTATTACGTGGAAAAGCCGCCACTCAACGGATAAAAGTTACTCTAGGGATAACAGGCTGA
>M03053_135_000000000-ALP1V_1_2104_10850_3005	
GGACAGAAAGACCCTATGAAGCTTTACTGTAGCTTGATATTGGCTCCGGGCTTTGTTTGCGCAGGATAGGTGGGAGGCGTTGAAAATTTTCTTGCGGGAAGATTGGAGCCGTTGGTGAGATACCACTCTAACAATGCTAGGATTCTAACCCTACACCGTTATCCGGTTAGGGGACAGTTTCAGGTGGTCAGTTTGACTGGGGCGGTCGCCTCCCAAAAGGTAACGGAGGCGTGCAAAGGTTTCCTCAGGCTGGTCGGAAATCAGTCGTAGAGTGTAAAGGCATAAGGAAGCTTGATTGTGAGACCTACAAGTCGAACAAAGACGAAAGTCGGCCTTAGTGATCCGACGGTTCCGAGTGGAAGGGCCGTCGCTCAACGGATAAAAGTTACTCTAGGGATAACAGGCTGA
>M03053_135_000000000-ALP1V_1_1119_20383_22208	
GGACAGAAAGACCCTATGAAGCTTTACTGTAACTTGAAATTGAAATTGGACTTTATTCGCGCAGTATAGGTGGGAGGCGTTGAAAATATTCTTGCGGGAGTATTTGAGCTATCAGTGAGATACCACTCTTATAATGTTAGATTTCTAACTTTGAACCATTATCTGGTCAAAGAACAGTTTCAGGCGGGCAGTTTGACTGGGGCGGTCGCCTCCCAAATGGTAACGGAGGCGTACAAAGGTTTCCTCTGAACGTGTAGAAATCGTATCTAGAGTGTAAAGGCATAAGGAAGCTTGACTGTGAGACCTACAAGTCGAGCAGGGACGAAAGTCGGTCTTAGTGATCTGACGGTACTGAGTGGAAAGGCCGTCACTCAACGGATAAAAGTTACTCTAGGGATAACAGGCTGA
>M03053_135_000000000-ALP1V_1_1101_27935_13558	
GGACAAAAAGACCCTATGAAGCTTTACTGTAACCTGAAATTGAAATTGGACTTTATTCGCGCAGTATAGGTGGGAAGCGTTGAAAATATTCTTGCGGGAATATTGGAGCTATCAGTGAGATACCACTCTTGTAATGTTAGATTTCTAACTTTGAACCATTATCTGGTCAGAGAACAGTTTCAGGCGGGCAGTTTGACTGGGGCGGTCGCCTCCCAAACGGTAACGGAGGCGTACAAAGGTTTCCTCTGAACGTGTAGAAATCGTATCTAGAGTGTAAAGGCATAAGGAAGCTTGACTGTGAGACCTACAAGTCGAGCAGGGACGAAAGTCGGTCTTAGTGATCTGACGGTACTGAGTGGAAAGGCCGTCACTCAACGGATAAAAGTTACTCTAGGGATAACAGGCTGA
>M03053_135_000000000-ALP1V_1_1111_12938_7362	
GGACAGAAAGACCCTATGCAGCTTTACTGTAGCTTGGTATTGTGCCCCGGCTCTGAATGCGCAGGATAGGTGGGAGACGTTGATCTCATGGTTGCGGCTATGAGTTAGTCACTGGTGAGATACCACTCTTTCAGAGCTAGGGTTCTAACGTTCACCCGTTATCCGGTCAAAGAACAGTTTCAGGTGGGCAGTTTGACTGGGGCGGTCGCCTCCTAAAAGGTAACGGAGGCGTGCAAAGGTTCCCTCAGGCTGGTTGGACATCAGTCGTAGAGTGTAAAGGCATAAGGGAGCTTGACTGCGAGACCTACAAGTCGAGCAGAGACGAAAGTCGGCCTTAGTGATCCGACGGTTCCGAGTGGAAGGGCCGTCGCTCAACGGATAAAAGTTACTCTAGGGATAACAGGCTGA
>M03053_135_000000000-ALP1V_1_2112_12578_9401	
GGACAGAAAGACCCTATGAAGCTTTACTGTAGCTTGATATTGGCTCCGGGCTTTGTTTGCGCAGGATAGGTGGGAGGCGTTGAAAATTTTCTTGCGGGAAGATTGGAGCCGTTGGTGAGATACCACTCTAACAATGCTAGGATTCTAACCCTACACCGTTATCCGGTTAGGGGACAGTTTCAGGTGGTCAGTTTGACTGGGGCGGTCGCCTCCCAAAAGGTAACGGAGGCGTGCAAAGGTTTCCTCAGGCTGGTCGGAAATCAGTCGTAGAGTGTAAAGGCATAAGGAAGCTTGATTGTGAGACCTACAAGTCGAACAAAGACGAAAGTCGGCCTTAGTGATCCGACGGTTCCGAGTGGAAGGGCCGTCGCTCAACGGATAAAAGTTACTCTAGGGATAACAGGCTGA
>M03053_135_000000000-ALP1V_1_1106_11043_22821	
GGACAAAAAGACCCTATGAAGCTTTACTGTAACTTGAAATTGAAATTGGACTTTAGTCGCGCAGTATAGGTGGGAGGCGTTGAAAATAATCTTGCGGGAATATTGGAGCCATCAGTGAGATACCACTCTTCTAATGTTAGATTTCTAACTTTGAACCATTATCTGGTCAAAGGACAGTTTCAGGCGGGCAGTTTGACTGGGGCGGTCGCCTCCCAAATGGTAACGGAGGCGTACAAAGGTTTCCTCTGAACGGGTAGAAATCGTATCTAGAGTGTAAAGGCATAAGGAAGCTTGACTGTGAGACCTACAAGTCGAACAGGGACGAAAGTCGGTCTTAGTGATCTGACGGTACTGAGTGGAAAGGCCGTCACTCAACGGATAAAAGTTACTCTAGGGATAACAGGCTGA
>M03053_135_000000000-ALP1V_1_2113_4829_12443	
GGACAGAAAGACCCTATGAAGCTTTACTGTAACTTGAGATTGGTTTCGGGTTTTATTTGCGCAGAATAGGTGGGAGGCTATGAAAAAATACTTGTGGGTGTTTTGGAGCCATCAGTGAGATACCACTCTTGTAAAACTAGAAATCTAACTTTACACCATTATCTGGTTAAAAGACAGTCTCAGGCGGGCAGTTTGACTGGGGCGGTCGCCTCCTAAAAGGTAACGGAGGCGTACAAAGGTTTCCTCAAATCGGTCAGACATCGATTGTAGAGCGTAAAGGCATATGGAAGCTTAACTGCGAGACCTACAAGTCGAGCAGAGACGAAAGTCGGTCTTAGTGATCTGGCGGTATTACGTGGAAAAGCCGCCACTCAACGGATAAAAGTTACTCTAGGGATAACAGGCTGA
>M03053_135_000000000-ALP1V_1_2108_20826_7508	
GGACAGAAAGACCCTATGAAGCTTTACTGTAACCTGGAATTGCTCTCAAGCTTATCTTGCGCAGCTTAGGTGGGAGGCTATGAACCTTTTCTTCTGGGAAGAGGGGAGCCATCAGTGAGATACCACTCTTGGTAAGCTAGAGCGCTCAGTCTTCACCGTCATCCGGCAAGACGACAGTTTCAGGCGGGCAGTTTGACTGGGGCAGTCACCTCCCAAAAGGTAATGGAGGTGTGCAAAGGTTCCCTCAGGCTGGACGGAAATCAGCCATAGAGTGTAAAAGCATAAGGGAGCTTGACTGCGAGACTGACATGTCAAGCAGAGACGAAAGTCGGCTTTAGTGACCCGACGGTGCTGTGTGGAAAGGCCGTCGCTCAACGGATAAAAGTTACTCTAGGGATAACAGGCTGA
>M03053_135_000000000-ALP1V_1_2110_15935_17873	
GGACAAAAAGACCCTATGAAGCTTTACTGTAGCTTGGTATTGTGCCCGGGCTCTGAATGCGCAGGATAGGTGGGAGACGTTGATCTCATGCTCGTGGGTATGAGTTAGTCACTGGTGAGATACCACTCTTTCAGAGCTAGGGTTCTAACGTTCACCCGTTATCCGGGGAGCGGACAGTATCAGGTGGGCAGTTTGACTGGGGCGGTCGCCTCCTAAAAGGTAACGGAGGCGCGCAAAGGTTTCCTCAGGCTGGTTGGAAATCAGCTGACGAGTGCAAAAGCAGAAGGAAGCTTGACTGTGAGACCTACAAGTCGAACAGGGACGAAAGTCGGCTTTAGTGATCCGACGGTTCTGAGTGGAAGGGCCGTCGCTCAACGGATAAAAGTTACTCTAGGGATAACAGGCTGA
>M03053_135_000000000-ALP1V_1_2105_19062_2459	
GGACAAAAAGACCCTATGCAGCTTTACTGTAGCTTGATATTGGCTCCGGGCTTTGTTTGCGCAGGATAGGTGGGAGGCGTTGAAAATTTTCTTGCGGGAAGATTGGAGCCGTTGGTGAGATACCACTCTAACAATGCTAGGATTCTAACCCTACACCGTTATCCGGTTAGGGGACAGTTTCAGGTGGTCAGTTTGACCGGGGCGGTCGCCTCCCAAAAGGTAACGGAGGCGTGCAAAGGTTTCCTCAGGCTGGTCGGAAATCAGTCGTAGAGTGTAAAGGCATAAGGAAGCTTGATTGTGAGACCTACAAGTCGAACAAAGACGAAAGTCGGCCTTAGTGATCCGACGGTTCCGAGTGGAAGGGCCGTCGCTCAACGGATAAAAGTTACTCTAGGGATAACAGGCTGA
>M03053_135_000000000-ALP1V_1_1103_3376_12058	
GGACAGAAAGACCCTATGCAGCTTTACTGTAACCTGGAATTGCTCTCAAGCTTATCTTGCGCAGCTTAGGTGGGAGGCTATGAACCTTTTCTTCTGGGAAGAGGGGAGCCATCAGTGAGATACCACTCTTGGTAAGCTAGAGCGCTCAGTCTTCACCGTCATCCGGTAAGACGACAGTTTCAGGCGGGCAGTTTGACTGGGGCAGTCACCTCCCAAAAGGTAATGGAGGTGTGCAAAGGTTCCCTCAGGCTGGACGGAAATCAGCCATAGAGTGTAAAAGCATAAGGGAGCTTGACTGCGAGACTGACATGTCAAGCAGAGACGAAAGTCGGCTTTAGTGATCCGACGGTGCTGTGTGGAAAGGCCGTCGCTCAACGGATAAAAGTTACTCTAGGGATAACAGGCTGA
>M03053_135_000000000-ALP1V_1_1110_17040_19359	
GGACAGAAAGACCCTATGCAGCTTTACTGTAACTTGAGATTGGTTTCGGGTTTTATTTGCGCAGAATAGGTGGGAGGCTATGAAAAAATACTTGTTGGTGTTTTGGAGCCATCAGTGAGATACCACTCTTGTAAAACTAGAAATCTAACTTTACACCATTATCTGGTTAAAAGACAGTCTCAGGCGGGCAGTTTGACTGGGGCGGTCGCCTCCTAAAAGGTAACGGAGGCGTACAAAGGTTTCCTCAAATCGGTCAGACATCGATTGTAGAGCGTAAAGGCATATGGAAGCTTAACTGCGAGACCTACAAGTCGAGCAGAGACGAAAGTCGGTCTTAGTGATCTGGCGGTATTACGTGGAAAAGCCGCCACTCAACGGATAAAAGTTACTCTAGGGATAACAGGCTGA
>M03053_135_000000000-ALP1V_1_2102_27853_14230	
GGACAAAAAGACCCTATGCAGCTTTACTGTAACTTGAGATTGGTTTCGGGTTTTATTTGCGCAGAATAGGTGGGAGGCTATGAAAAAATACTTGTGGGTGTTTTGGAGCCATCAGTGAGATACCACTCTTGTAAAACTAGAAATCTAACTTTACACCATTATCTGGTTAAAAGACAGTCTCAGGCGGGCAGTTTGACTGGGGCGGTCGCCTCCTAAAAGGTAACGGAGGCGTACAAAGGTTTCCTCAAATCGGTCAGACATCGATTGTAGAGCGTAAAGGCATATGGAAGCTTAACTGCGAGACCTACAAGTCGAGCAGAGACGAAAGTCGGTCTTAGTGATCTGGCGGTATTACGTGGAAAAGCCGCCACTCAACGGATAAAAGTTACTCTAGGGATAACAGGCTGA
>M03053_135_000000000-ALP1V_1_1117_17276_2995	
GGACAGAAAGACCCTATGCAGCTTTACTGTAACTTGAGATTGGTTTCGGGTTTTATTTGCGCAGAATAGGTGGGAGGCTATGAAAAAATACTTGTGGGTGTTTTGGAGCCATCAGTGAGATACCACTCTTGTAAAACTAGAAGTCTAACTTTACACCATTATCTGGTTAAAAGACAGTCTCAGGCGGGCAGTTTGACTGGGGCGGTCGCCTCCTAAAAGGTAACGGAGGCGTACAAAGGTTTCCTCAAATCGGTCAGACATCGATTGTAGAGCGTAAAGGCATATGGAAGCTTAACTGCGAGACCTACAAGTCGAGCAGAGACGAAAGTCGGTCTTAGTGATCTGGCGGTATTACGTGGAAAAGCCGCCACTCAACGGATAAAAGTTACTCTAGGGATAACAGGCTGA
>M03053_135_000000000-ALP1V_1_1101_9049_14451	
GGACAGAAAGACCCTATGCAGCTTTACTGTAACTTGAAATTGAAATTGGACTTTAGTCGCGCAGTATAGGTGGGAGGCGTTGAGAATACTCTTGCGGGAGTATTGGAGCTATCAGTGAGATACCACTCTTCTAATGTTAGATTTCTAACTTTGAACCATTATCTGGTCAAAGAACAGTTTCAGGCGGGCAGTTTGACTGGGGCGGTCGCCTCCCAAATGGTAACGGAGGCGTACAAAGGTTTCCTCTGAACGGGTAGAAATCGTATCTAGAGTGTAAAGGCATAAGGAAGCTTGACTGTGAGACCTACAAGTCGAACAGGGACGAAAGTCGGTCTTAGTGATCTGACGGTACTGAGTGGAAAGGCCGTCACTCAACGGATAAAAGTTACTCTAGGGATAACAGGCTGA
>M03053_135_000000000-ALP1V_1_2112_20619_17934	
GGACAGAAAGACCCTATGCAGCTTTACTGTAGCTTGATATTGGCTCCGGGCTTTGTTTGCGCAGGATAGGTGGGAGGCGTTGAAAATTTTCTCGTGGGAAGATTGGAGCCGTTGGTGAGATACCACTCTAACAATGCTAGGATTCTAACCCTATACCGTTATCCGGTTAGGGGACAGTTTCAGGTGGTCAGTTTGACTGGGGCGGTCGCCTCCCAAAAGGTAACGGAGGCGTGCAAAGGTTTCCTCAAGCCGGTCGGAAATCGGTTGTAGAGTGTAAAGGCATAAGGAAGCTTGATTGTGAGACCTACAAGTCGAACAAAGACGAAAGTCGGCCTTAGTGATCCGACGGTTCCGAGTGGAAGGGCCGTCGCTCAACGGATAAAAGTTACTCTAGGGATAACAGGCTGA
>M03053_135_000000000-ALP1V_1_2116_18180_19601	
GGACAGAAAGACCCTATGAAGCTTTACTGTAACTTGAAATTGAAATTGGACTTTATTCGCGCAGTATAGGTGGGAAGCGTTGAAAATACTCTTGCGGGAGTATTGGAGCTATCAGTGAGATACCACTCTTGTAAAACTAGAAATCTAACTTTACACCATTATCTGGTTAAAAGACAGTCTCAGGCGGGCAGTTTGACTGGGGCGGTCGCCTCCTAAAAGGTAACGGAGGCGTACAAAGGTTTCCTCAAATCGGTCAGACATCGATTGTAGAGCGTAAAGGCATATGGAAGCTTAACTGCGAGACCTACAAGTCGAGCAGAGACGAAAGTCGGTCTTAGTGATCTGGCGGTATTACGTGGAAAAGCCGCCACTCAACGGATAAAAGTTACTCTAGGGATAACAGGCTGA
>M03053_135_000000000-ALP1V_1_2108_25374_5034	
GGACAGAAAGACCCTATGCAGCTTTACTGTAGCTTGAGATTGGCTCCGGGCTTTGTTTGCGCAGGATAGGTGGGAGGCGTTGATAACTTTCTCGTGGGAAGGTTGGAGCCACTGGTGAGATACCACTCTAACAATGCTAGGATTCTAACCCTATGTCGTTATCCGGCTAGGGGACAGTTTCAGGTGGTCAGTTTGACTGGGGCGGTCGCCTCCTAAAAGGTAACGGAGGCGTGCAAAGGTTCCCTCAGGCTGGTTGGAAATCAGTCGTAGAGTGTAAAGGCATAAGGGAGCTTGATTGTGAGACCTACAAGTCGAACAAAGACGAAAGTCGGCCTTAGTGATCCGGCGGTACCGAGTGGAAGGGCCGTCGCTCAACGGATAAAAGTTACTCTAGGGATAACAGGCTGA
>M03053_135_000000000-ALP1V_1_1107_10456_1918	
GGACAGAAAGACCCTATGCAGCTTTACTGTAACTTGAGATTGGTTTCGGGTTTTATTTGCGCAGAATAGGTGGGAGGCTATGAAAAAATACTTGTGGGTGTTTTGGAGCCATCAGTGAGATACCACTCTTGTAAAACTAGAAATCTAACTTTACACCATTATCTGGTTAAAAGACAGTCTCAGGCGGGCAGTTTGACTGGGGCGGTCGCCTCCTAAAAGGTAACGGAGGCGTACAAAGGTTTCCTCAAATCGGTCAGACATCGATTGTAGAGCGTAAAGGCATATGGAAGCTTAACTGCGAGACCTACAAGTCGAGCAGAGACGAAAGTCGGTCTTAGTGATCTGGCGGTATTACGTGGAAAAGCCGCCACTCAACGGATAAAAGTTACTCTAGGGATAACAGGCTGA
>M03053_135_000000000-ALP1V_1_1115_20342_13661	
GGACAAAAAGACCCTATGAAGCTTTACTGTAGCTTGATATTGGCTCCGGGCTTTGTTTGCGCAGGATAGGTGGGAGGCGTTGAAAGTTTTCTTGCGGGAAGATTGGAGCCATTGGTGAGATACCACTCTAACAATGCTAGGATTCTAACCCTACACCGTTATCCGGTTAGGGGACAGTTTCAGGTGGTCAGTTTGACTGGGGCGGTCGCCTCCCAAAAGGTAACGGAGGCGTGCAAAGGTTTCCTCAGGCTGGTCGGAAATCAGTCGTAGAGTGTAAAGGCATAAGGAAGCTTGATTGTGAGACCTACAAGTCGAACAAAGACGAAAGTCGGCCTTAGTGATCCGACGGTTCCGAGTGGAAGGGCCGTCGCTCAACGGATAAAAGTTACTCTAGGGATAACAGGCTGA
>M03053_135_000000000-ALP1V_1_1114_3266_8909	
GGACAAAAAGACCCTATGCAGCTTTACTGTAACTTGAGATTGGTTTCGGGTTTTATTTGCGCAGAATAGGTGGGAGGCTATGAAAAAATACTTGTGGGTGTTTTGGAGCCATCAGTGAGATACCACTCTTGTAAAACTAGAAATCTAACTTTACACCATTATCTGGTTAAAAGACAGTCTCAGGCGGGCAGTTTGACTGGGGCGGTCGCCTCCTAAAAGGTAACGGAGGCGTACAAAGGTTTCCTCAAATCGGTCAGACATCGATTGTAGAGCGTAAAGGCATATGGAAGCTTAACTGCGAGACCTACAAGTCGAGCAGAGACGAAAGTCGGTCTTAGTGATCTGGCGGTATTACGTGGAAAAGCCGCCACTCAGCGGATAAAAGTTACTCTAGGGATAACAGGCTGA
>M03053_135_000000000-ALP1V_1_1118_18063_23910	
GGACAGAAAGACCCTATGCAGCTTTACTGTAACTTGAGATTGGTTTCGGGTTTTATTTGCGCAGAATAGGTGGGAGGCTATGAAAAAATACTTGTGGGTGTTTTGGAGCCATCAGTGAGATACCACTCTTGTAAAACTAGAAATCTAACTTTACACCATTATCTGGTTAAAAGACAGTCTCAGGCGGGCAGTTTGACTGGGGCGGTCGCCTCCTAAAAGGTAACGGAGGCGTACAAAGGTTTCCTCAAATCGGTCAGACATCGATTGTAGAGCGTAAAGGCATATGGAAGCTTAACTGCGAGACCTACAAGTCGAGCAGAGACGAAAGTCGGTCTTAGTGATCTGGCGGTATTACGTGGAAAAGCCGCCACTCAACGGATAAAAGTTACTCTAGGGATAACAGGCTGA
>M03053_135_000000000-ALP1V_1_1110_21232_14173	
GGACAAAAAGACCCTATGAAGCTTTACTGTAGCTTGGTATTGTGCCCGGGCTCTGAATGCGCAGGATAGGTGGGAGACGTTGATCTCATGCTTGCGGGTATGAGTTAGTCACTGGTGAGATACCACTCTTTCAGAGCTAGGGTTCTAACGTTCACCCGTTATCCGGGGAGCGGACAGTATCAGGTGGGCAGTTTGACTGGGGCGGTCGCCTCCTAAAAGGTAACGGAGGCGTGCAAAGGTTTCTTCAGGCCGGTCGGAAATCGGTCGTAGAGTGTAAAGGCATAAGGAAGCTTGATTGTGAGACCTACAAGTCGAACAAAGACGAAAGTCGGCCTTAGTGATCCGACGGTTCCGAGTGGAAGGGCCGTCGCTCAACGGATAAAAGTTACTCTAGGGATAACAGGCTGA
>M03053_135_000000000-ALP1V_1_2115_4238_10114	
GGACAGAAAGACCCTATGAAGCTTTACTGTAACTTGAAATTGAAATTGGACTTTATTTGCGCAGCATAGGTGGGAGGCGTTGAGTTTATTCTTGCGGGAAGATTGGAGCCGTTGGTGAGATACCACTCTAACAATGCTAGGATTCTAACCCTACACCGTTATCCGGTTAGGGGACAGTTTCAGGTGGTCAGTTTGACTGGGGCGGTCGCCTCCCAAAAGGTAACGGAGGCGTGCAAAGGTTTCCTCAGGCTGGTCGGAAATCAGTCGTAGAGTGTAAAGGCATAAGGAAGCTTGATTGTGAGACCTACAAGTCGAACAAAGACGAAAGTCGGCCTTAGTGATCCGACGGTTCCGAGTGGAAGGGCCGTCGCTCAACGGATAAAAGTTACTCTAGGGATAACAGGCTGA
>M03053_135_000000000-ALP1V_1_1116_4499_8575	
GGACAGAAAGACCCTATGCAGCTTTACTGTAGCTTGATATTGGCTCCGGGCTTTGTTTGCGCAGGATAGGTGGGAGGCGTTGAAAGTTTTCTTGCGGGAAGATTTGAGCCATTGGTGAGATACCACTCTAACAATGCTAGGATTCTAACCCTATGTCGTTATCCGGCTAGGGGACAGTTTCAGGTGGTCAGTTTGACTGGGGCGGTCGCCTCCTAAAAGGTAACGGAGGCGTGCAAAGGTTCCCTCAGGCTGGTTGGAAATCAGTCGTAGAGTGTAAAGGCATAAGGGAGCTTGATTGTGAGACCTACAAGTCGAACAAAGACGAAAGTCGGCCTTAGTGATCCGGCGGTACCGAGTGGAAGGGCCGTCGCTCAACGGATAAAAGTTACTCTAGGGATAACAGGCTGA
>M03053_135_000000000-ALP1V_1_1110_24417_21457	
GGACAGAAAGACCCTATGCAGCCTTACTGTAACTTGAGATTGGTTTCGGGTTTTATTTGCGCAGAATAGGTGGGAGGCTATGAAAAAATACTTGTGGGTGTTTTGGAGCCATCAGTGAGATACCACTCTTGTAAAACTAGAAATCTAACTTTACACCATTATCTGGTTAAAAGACAGTCTCAGGCGGGCAGTTTGACTGGGGCGGTCGCCTCCTAAAAGGTAACGGAGGCGTACAAAGGTTTCCTCAAATCGGTCAGACATCGATTGTAGAGCGTAAAGGCATATGGAAGCTTAACTGCGAGACCTACAAGTCGAGCAGAGACGAAAGTCGGTCTTAGTGATCTGGCGGTAGTACGTGGAAAAGCCGCCACTCAACGGATAAAAGTTACTCTAGGGATAACAGGCTGA
>M03053_135_000000000-ALP1V_1_2113_15999_7909	
GGACAAAAAGACCCTATGCAGCTTTACTGTAACTTGAGATTGGTTTCGGGTTTTATTTGCGCAGAATAGGTGGGAGGCTATGAAAAAATACTTGTGGGTGTTTTGGAGCCATCAGTGAGATACCACTCTTGTAAAACTAGAAATCTAACTTTACACCATTATCTGGTTAAAAGACAGTCTCAGGCGGGCAGTTTGACTGGGGCGGTCGCCTCCCAAAAGGTAACGGAGGCGTACAAAGGTTTCCTCAAATCGGTCAGACATCGATTGTAGAGCGTAAAGGCATATGGAAGCTTAACTGCGAGACCTACAAGTCGAGCAGAGACGAAAGTCGGTCTTAGTGATCTGACGGTATTGTGTGGAAAAGCCGTCACTCAACGGATAAAAGTTACTCTAGGGATAACAGGCTGA
>M03053_135_000000000-ALP1V_1_1101_23611_18702	
GGACAGAAAGACCCTATGCAGCTTTACTGTAGCTTGGTATTGTGCCCGGGCTCTGAATGCGCAGGATAGGTGGGAGACGTTGATCTCATGGTTGCGGCTATGAGTTAGTCACTGGTGAGATACCACTCTTTCAGAGCTAGGGTTCTAACGTTCACCCGTTATCCGGGGAGCGGACAGTATCAGGTGGGCAGTTTGACTGGGGCGGTCGCCTCCTAAAAGGTAACGGAGGCGCACAAAGGTTTCCTCAGGCTGGTTGGAAATCAGCTGACGAGTGCAAAAGCAGAAGGAAGCTTGACTGTGAGACCTACAAGTCGAACAGGGACGAAAGTCGGTTTTAGTGATCCGACGGTTCTGAGTGGAAGGGCCGTCGCTCAACGGATAAAAGTTACTCTAGGGATAACAGGCTGA
>M03053_135_000000000-ALP1V_1_1117_5059_14413	
GGACAGAAAGACCCTATGCAGCTTTACTGTAACTTGAGATTGGTTTCGGGTTTTATTTGCGCAGTATAGGTGGGAGGCTATGAAAAAATTCTTGCGGGAATTTTGGAGCCATCAGTGAGATACCACTCTTGTAAAACTAGAAATCTAACTTTACACCATTATCTGGTTAGAAGACAGTCTCAGGCGGGCAGTTTGACTGGGGCGGTCGCCTCCCAAAAGGTAACGGAGGCGTACAAAGGTTTCCTCAAATCGGTCAGACATCGATTGTAGAGCGTAAAGGCATATGGAAGCTTAACTGCGAGACCTACAAGTCGAGCAGAGACGAAAGTCGGTCTTAGTGATCTGACGGTATTGTGTGGAAAAGCCGTCACTCAACGGATAAAAGTTACTCTAGGGATAACAGGCTGA
>M03053_135_000000000-ALP1V_1_2104_22475_18660	
GGACAAAAAGACCCTATGAAGCTTTACTGTAACCTGGAATTGCTCTCAAGCTTATCTTGCGCAGCTTAGGTGGGAGGCTATGAACCTTTTCTTCTGGGAAGAGGGGAGCCATCAGTGAGATACCACTCTTGGTAAGCTAGAGCGCTCAGTCTTCACCGTCATCCGGTAAGACGACAGTTTCAGGCGGGCAGTTTGACTGGGGCAGTCACCTCCCAAAAGGTAATGGAGGTGTGCAAAGGTTCCCTCAGGCTGGACGGAAATCAGCCATAGAGTGTAAAAGCATAAGGGAGCTTGACTGCGAGACTGACATGTCAAGCAGAGACGAAAGTCGGCTTTAGTGATCCGACGGTGCTGTGTGGAAGGGCCGTCGCTCAACGGATAAAAGTTACTCTAGGGATAACAGGCTGA
>M03053_135_000000000-ALP1V_1_1117_15446_12370	
GGACAGAAAGACCCTATGCAGCTTTACTGTAACTTGAGATTGGTTTCGGGTTTTATTTGCGCAGAATAGGTGGGAGGCTATGAAAAAATACTTGTGGGTGTTTTGGAGCCATCAGTGAGATACCACTCTTGTAAAACTAGAAATCTAACTTTACACCATTATCTGGTTAAAAGACAGTCTCAGGCGGGCAGTTTGACTGGGGCGGTCGCCTCCTAAAAGGTAACGGAGGCGTACAAAGGTTTCCTCAAATCGGTCAGACATCGATTGTAGAGCGTAAAGGCATATGGAAGCTTAACTGCGAGACCTACAAGTCGAGCAGAGACGAAAGTCGGTCTTAGTGATCTGGCGGTATTACGTGGAAAAGCCGCCACTCAACGGATAAAAGTTACTCTAGGGATAACAGGCTGA
>M03053_135_000000000-ALP1V_1_1101_18854_7261	
GGACAGAAAGACCCTATGCAGCTTTACTGTAACCTGAAATTGAAATTGGACTTTAGTCGCGCAGTATAGGTGGGAGGCGTTGAAAGTATTCTTGCGGGAATACCGGAGCTATCAGTGAGATACCACTCTTCTAATGTTAGATTTCTAACTTTGAACCATTATCTGGTCAAAGAACAGTTTCAGGCGGGCAGTTTGACTGGGGCGGTCGCCTCCCAAATGGTAACGGAGGCGCGCAAAGGTTTCCTCAGGCTGGTTGGAAATCAGCCGACGAGTGCAAAAGCAGAAGGAAGCTTGACTGTGAGACCTACAAGTCGAGCAGGGACGAAAGTCGGTCTTAGTGATCTGACGGTACTGAGTGGAAAGGCCGTCACTCAACGGATAAAAGTTACTCTAGGGATAACAGGCTGA
>M03053_135_000000000-ALP1V_1_1110_12970_16599	
GGACAGAAAGACCCTATGCAGCTTTACTGTAGCTTGATATTGGCTTCGAGCTTTGTTTGTGCAGTATAAGTGGGAGGCATTAACAATTTTCTTGTGGGAAAAATAGGGCCATTAGTGAGATACCACTCTAACAAGGCTAGAATTCTAACCTTAGGTCGTTATCCGATTAAGGGACAGTTTTAGGTGGGCAGTTTGACTGGGGCGGTCGCCTCCTAAAAGGTAACGGAGGTGTGCAAAGGTTTCCTCAGGCTGGTTGGAAACCAACCGTAGAATGCAAAGGTATAAGGAGACTTGATTGTGAGACATACCGGTCAAGCAAAGATGAAAGTCGGTCTCAGTGATCCGACGGTTCCGAGTGGAAGGACCGTCGCTCAACGGATAAAAGTTACTCTAGGGATAACAGGCTGA
>M03053_135_000000000-ALP1V_1_2102_16155_2524	
GGACAGAAAGACCCTATGCAGCTTTACTGTAACCTGGAATTGCTTTCAAGCTTATTTTGCGCAGCTTAGGTGGGAGGCTACGAACCTTTTCTTCCGGGAAGAGGGGAGCCATCAGTGAGATACCACTCTTGGTAAGCTAGAAAGCTCAGTCTTAACCGTTATCCGGTAAGATGACAGTTTCAGGCGGGCAGTTTGACTGGGGCAGTCACCTCCCAAAAGGTAATGGAGGTGCACAAAGGTTCCCTCAGGTTGGACGGAAATCAACCATAGAGTGTAAAAGCATAAGGGAGCTTGACTGCGAGACTGACATGTCAAGCAGAGACGAAAGTCGGTTTTAGTGATCCGACGGTGCTGCGTGGAAAGGCCGTCGCTCAACGGATAAAAGTTACTCTAGGGATAACAGGCTGA
>M03053_135_000000000-ALP1V_1_1117_23472_9454	
GGACAAAAAGACCCTATGCAGCTTTACTGTAGCTTGAGATTGGCTCCGGGCTTTGTTTGCGCAGGATAGGTGGGAGGCGTTGATAACTTTCTCGTGGGAAGGTTGGAGCCACTGGTGAGATACCACTCTAACAATGCTAGGATTCTAACCCTATGTCGTTATCCGGCTAGGGGACAGTTTCAGGTGGTCAGTTTGACTGGGGCGGTCGCCTCCTAAAAGGTAACGGAGGCGTGCAACGGTTTCCTCAGGCTGGTCGGAAATCAGTCGTAGAGTGTAAAGGCATAAGGAAGCTTGATTGTGAGACTTACAAGTCGAACAAAGACGAAAGTCGGCCTTAGTGATCCGACGGTTCCGAGTGGAAGGGCCGTCGCTCAACGGATAAAAGTTACTCTAGGGATAACAGGCTGA
>M03053_135_000000000-ALP1V_1_1116_7997_1587	
GGACAAAAAGACCCTATGCAGCTTTACTGTAACTTGAGATTGGTTTCGGGTTTTATTTGCGCAGAATAGGTGGGAGGCTATGAAAAAATACTTGTGGGTGTTTTGGAGCCATCAGTGAGATACCACTCTTGTAAAACTAGAAATCTAACTTTACACCATTATCTGGTTAAAAGACAGTCTCAGGCGGGCAGTTTGACTGGGGCGGTCGCCTCCTAAAAGGTAACGGAGGCGTACAAAGGTTTCCTCAAATCGGTCAGACATCGATTGTAGAGCGTAAAGGCATATGGAAGCTTAACTGCGAGACCTACAAGTCGAGCAGAGACGAAAGTCGGTCTTAGTGATCTGGCGGTATTACGTGGAAAAGCCGCCACTCAACGGATAAAAGTTACTCTAGGGATAACAGGCTGA
>M03053_135_000000000-ALP1V_1_1104_14685_7533	
GGACAAAAAGACCCTATGAAGCTTTACTGTAGCTTGGTATTGTGCCCGGGCTCTGAATGCGCAGGATAGGTGGGAGGCGTTGATCTCATGGTTGCGGCTATGAGTTAGTCACTGGTGAGATACCACTCTTTCAGAGCTAGGGTTCTAACGTTCACCCGTTATCCGGTTAGGGGACAGTTTCAGGTGGTCAGTTTGACTGGGGCGGTCGCCTCCCAAAAGGTAACGGAGGCGTGCAAAGGTTTCCTCAGGCTGGTCGGAAATCAGTCGTAGAGTGTAAAGGCATAAGGAAGCTTGATTGTTAGACCTACAAGTCGAACAAAAACGAAAGTCGGCCTTAGTGATCCGACGGTTCCGAGTGGAAGGGCCGTCGCTCAACGGATAAAAGTTACTCTAGGGATAACAGGCTGA
>M03053_135_000000000-ALP1V_1_2115_11290_14114	
GGACAAAAAGACCCTATGCAGCTTTACTGTAACCTGAAATTGAAATTGGACTTTATTCGCGCAGTATAGGTGGGAAGCGTTGAAAATATTCTTGCGGGAATATTGGAGCTATCAGTGAGATACCACTCTTGTAATGTTAGATTTCTAACTTTGAACCATTATCTGGTCAGAGGACAGTATCAGGTGGGCAGTTTGACTGGGGCGGTCGCCTCCTAAAAGGTAACGGAGGCGTGCAAAGGTTCCCTCAGGCTGGTTGGAAATCAGCCGACGAGTGCAAAGGCAGAAGGGAGCTTGACTGTGAGACCTACAAGTCGAACAGGGACGAAAGTCGGCCTTAGTGATCCGACGGTTCTGTGTGGAAGGGCCGTCGCTCAACGGATAAAAGTTACTCTAGGGATAACAGGCTGA
>M03053_135_000000000-ALP1V_1_1107_2006_14430	
GGACAAAAAGACCCTATGAAGCTTTACTGTAGCTTGGTATTGTGTTCGGTCTCTGAATGCGCAGGATAGGTGGGAGGCATTGATGATTAGCTCGTGGGTTAATCGGAGCCACTGGTGAGATACCACTCTTTCAGAGATAGAATTCTAACTTTCACCCGTTATCCGGGGAGAGGACAGTATCAGGTGGGCAGTTTGACTGGGGCGGTCGCCTCCTAAAAGGTAACGGAGGCGTGCAAAGGTTCCCTCAGGCTGGTTGGAAATCAGCCGACGAGTGCAAAGGCAGAAGGGAGCTTGACTGTGAGACCTACAAGTCGAACAGGGACGAAAGTCGGCCTTAGTGATCCGACGGTTCTGTGTGGAAGGGCCGTCGCTCAACGGATAAAAGTTACTCTAGGGATAACAGGCTGA
>M03053_135_000000000-ALP1V_1_1113_4105_12750
[truncated: 20,542,222 more chars]
